# Supplementary material for: Hepatocyte SREBP signaling mediates clock communication within the liver
Source: J Clin Invest. 2023 Apr 17;133(8):e163018. doi: 10.1172/JCI163018 (PMC10104893; doi:10.1172/JCI163018)
Supplement: Supplemental table 1 [file jci-133-163018-s096.xlsx]

## Sheet: A
Table S1. Diurnal rhythmic transcripts identified by RNA-seq. Related to Figure 2C.
A. Rhythmic transcripts in hepatocytes dependent on hepatocytic REV-ERB (1221)
Transcript	Symbol	chr	start	end	strand	Length	ADJ.P_Control	LAG_Control	Control.Hep.ZT4.req1	Control.Hep.ZT4.req2	Control.Hep.ZT4.req3	Control.Hep.ZT10.req1	Control.Hep.ZT10.req2	Control.Hep.ZT10.req3	Control.Hep.ZT16.req1	Control.Hep.ZT16.req2	Control.Hep.ZT16.req3	Control.Hep.ZT22.req1	Control.Hep.ZT22.req2	Control.Hep.ZT22.req3	max.Control	min.Control	Control.Fold_change	ADJ.P.DKO	LAG.DKO	RevDKO.Hep.ZT4.req1	RevDKO.Hep.ZT4.req2	RevDKO.Hep.ZT4.req3	RevDKO.Hep.ZT10.req1	RevDKO.Hep.ZT10.req2	RevDKO.Hep.ZT10.req3	RevDKO.Hep.ZT16.req1	RevDKO.Hep.ZT16.req2	RevDKO.Hep.ZT16.req3	RevDKO.Hep.ZT22.req1	RevDKO.Hep.ZT22.req2	RevDKO.Hep.ZT22.req3	max.DKO	min.DKO	DKO.Fold_Change	ADJ.P.TKO	LAG	RevScapTKO.Hep.ZT4.req1	RevScapTKO.Hep.ZT4.req2	RevScapTKO.Hep.ZT4.req3	RevScapTKO.Hep.ZT10.req1	RevScapTKO.Hep.ZT10.req2	RevScapTKO.Hep.ZT10.req3	RevScapTKO.Hep.ZT16.req1
NM_001001326	St5	chr7	116667425	116760661	-	4233	7.46511e-07	21	105.939	118.42	104.003	61.1	54.563	52.128	111.9	93.406	105.657	149.792	152.953	188.246	163.664	55.9303	2.92586	0.00126436	21	205.194	120.909	151.88	123.137	71.09	86.988	115.468	111.865	158.789	162.378	131.547	212.307	168.744	93.7383	1.80007	0.00126436	0	163.686	171.456	247.784	112.34	138.41	102.264	87.201
NM_001001566	Chpf	chr1	75471144	75476046	-	3086	3.48824e-06	15	3.715	2.147	3.715	6.845	8.043	9.259	9.9	13.566	10.842	11.736	10.26	8.578	11.436	3.19233	3.57427	0.0048028	18	0	4.431	5.63	3.753	4.143	5.376	8.306	5.63	6.134	6.662	5.581	6.778	6.69	3.35367	1.99187	1	18	12.653	7.188	7.913	6.552	10.842	6.35	3.578
NM_001001650	Prss48	chr3	85797534	85806453	-	1179	0.00126436	3	16.622	22.079	53.846	16.909	13.959	20.782	9.08	8.88	9.048	8.474	21.401	11.138	30.849	9.00267	3.42396	1	6	27.312	10.987	39.337	19.177	13.912	15.212	23.039	8.971	15.544	21.366	8.707	13.447	25.8787	14.5067	1.78338	0.0319872	0	30.101	31.663	37.297	20.248	9.421	13.273	9.688
NM_001001881	2510009E07Rik	chr16	21649118	21694738	-	5160	0.00047225	18	21.471	13.722	27.087	20.992	21.46	24.599	40.278	30.089	48.006	43.091	46.653	35.762	41.8353	20.76	2.0147	0.0319872	18	20.566	29.14	24.964	36.497	10.142	24.014	23.551	25.038	57.051	38.888	48.513	39.337	42.246	23.551	1.79347	0.0156768	18	38.275	31.783	63.675	24.599	67.545	48.634	58.608
NM_001003911	Adamts7	chr9	90057816	90094940	+	5320	0.00723863	3	57.679	35.225	44.865	35.989	53.515	62.527	30.534	21.544	23.346	28.59	38.808	36.658	50.677	25.1413	2.01528	0.0319872	0	13.53	28.045	30.484	28.165	14.082	22.325	7.258	8.067	11.794	21.038	32.297	21.295	24.8767	9.03967	2.75001	0.00723863	3	22.42	32.696	35.469	26.312	26.147	29.26	18.207
NM_001003939	Ttc41	chr10	86168556	86187329	+	1858	0.00047225	21	12.272	12.83	15.729	4.556	4.05	6.845	10.26	7.603	4.72	10.678	15.992	9.284	13.6103	5.15033	2.63943	0.0156768	0	12.272	12.987	23.388	7.437	13.172	4.743	11.794	6.572	7.02	13.48	10.26	8.685	16.2157	8.45067	1.91778	0.0156768	0	10.962	27.464	24.851	11.915	8.578	6.167	4.853
NM_001003960	Dnmt3b	chr2	153475185	153513466	+	4239	3.48824e-06	18	24.564	10.987	18.334	2.437	7.7	15.495	33.496	19.343	23.12	25.649	76.198	35.248	45.6983	8.544	5.3435	0.0156768	0	56.472	37.402	32.996	32.222	23.714	38.415	31.117	32.321	28.998	36.559	43.077	36.064	42.29	30.812	1.3724	0.00313352	3	51.742	48.634	36.724	38.392	36.611	22.113	26.687
NM_001003961	Dnmt3b	chr2	153475185	153513466	+	4298	3.48824e-06	18	24.599	10.472	17.995	1.858	7.124	15.032	33.123	19.381	23.18	25.245	76.687	34.901	45.611	8.00467	5.69219	0.0156768	0	57.346	37.415	33.469	32.805	23.23	41.231	30.679	33.289	29.033	37.056	43.114	35.518	42.7433	31.0003	1.37868	0.00313352	3	51.384	50.046	36.749	37.913	36.155	21.694	26.264
NM_001003963	Dnmt3b	chr2	153475185	153513466	+	4111	3.48824e-06	18	24.716	10.284	18.207	1.72	7.568	15.354	32.971	19.177	23.679	25.562	76.988	35.214	45.9213	8.214	5.58504	0.0156768	0	57.098	37.774	33.854	32.563	23.588	41.549	31	33.612	29.249	35.203	42.934	34.228	42.9087	31.287	1.37133	0.00723863	3	50.85	50.304	36.179	38.263	36.452	21.589	26.125
NM_001004180	Fam222a	chr5	115018260	115063227	+	2688	0.000161934	21	10.927	11.794	10.166	6.363	2.699	1.991	9.78	20.127	9.62	18.655	16.493	10.987	15.3783	3.68433	4.16539	0.329852	21	14.502	14.153	17.908	11.903	20.907	11.649	14.412	11.555	12.272	19.319	26.173	11.77	19.0873	12.7463	1.49709	0.113204	15	9.412	5.067	3.082	9.724	7.258	7.614	19.913
NM_001004364	Asap2	chr12	21117617	21276032	+	5506	7.46511e-07	21	63.675	49.944	58.748	20.069	25.268	21.257	54.882	49.19	56.612	61.019	98.243	84.397	81.2197	22.198	3.65768	0.000161934	21	138.507	88.748	101.665	84.781	64.427	66.964	81.532	63.53	89.981	144.496	118.322	106.574	123.131	72.0573	1.70869	0.00313352	0	115.87	104.766	140.553	76.918	75.38	56.265	71.142
NM_001005341	Ypel2	chr11	86749927	86807264	-	4895	5.04637e-05	18	68.09	105.878	67.169	55.307	40.849	36.855	90.743	100.088	109.268	125.678	129.464	79.666	111.603	44.337	2.5168	0.0156768	0	156.512	106.107	169.677	113.907	91.501	103.125	94.779	101.642	91.985	123.65	135.635	90.003	144.099	96.1353	1.49886	0.00313352	21	109.221	126.778	253.412	86.269	88	107.365	97.394
NM_001005423	Mreg	chr1	72205807	72258881	-	2486	0.00047225	18	183.482	136.989	78.353	81.674	85.886	92.177	118.345	150.984	181.414	185.929	189.513	182.209	185.884	86.579	2.14685	5.04637e-05	6	222.006	217.128	199.922	219.333	314.158	240.694	174.332	196.469	241.099	149.525	166.76	160.174	258.062	158.82	1.62483	0.329852	9	191.529	78.236	85.645	187.677	113.016	148.053	185.421
NM_001006664	Epb41l1	chr2	156301270	156368950	+	6499	0.00126436	18	5.435	6.801	5.603	4.544	4.697	5.727	5.666	9.167	8.078	5.642	17.202	13.863	12.2357	4.98933	2.44946	0.329852	18	1.16	5.435	5.376	8.394	7.312	2.699	7.325	4.42	7.375	5.979	8.982	8.63	7.86367	3.99033	1.96825	0.329852	0	2.437	31.914	19.12	4.614	12.334	9.259	3.44
NM_001008425	Thoc6	chr17	23805585	23810844	-	1524	0.00313352	6	13.022	15.461	14.318	14.007	14.962	9.714	12.409	9.259	3.715	7.325	7.211	6.122	14.267	6.886	2.07033	1	12	15.377	6.144	6.79	5.448	17.134	10.082	7.474	12.71	10.95	9.714	9.167	6.167	10.888	8.34933	1.30369	0.0617515	6	9.506	16.145	6.74	14.247	12.83	12.212	5.278
NM_001008548	Pde2a	chr7	108570205	108661343	+	4175	0.000161934	15	40.991	38.176	45.399	80.259	66.018	52.709	73.425	111.509	94.202	91.156	103.203	133.334	109.231	41.522	2.63029	0.0156768	18	51.801	74.205	49.114	108.748	50.304	71.528	89.337	65.878	131.592	119.799	166.494	109.603	131.965	58.3733	2.2605	0.197702	18	66.197	72.583	128.846	135.395	120.804	82.34	101.728
NM_001008702	Dab2	chr15	6249789	6390709	+	3773	0.00313352	15	15.85	28.542	31.686	55.621	30.858	29.033	42.223	63.163	69.502	45.617	47.173	81.91	58.296	25.3593	2.29829	0.197702	18	27.556	33.435	37.093	68.067	25.313	36.867	40.665	24.599	86.084	73.867	53.515	69.478	65.62	32.6947	2.00675	1	18	49.014	34.646	107.399	64.644	110.375	52.334	50.353
NM_001008785	Kbtbd8	chr6	95067874	95079787	+	4726	0.00126436	12	19.984	14.993	9.201	13.699	18.207	23.551	38.617	25.28	37.319	15.544	17.731	21.435	33.7387	14.726	2.29022	0.0617515	9	15.437	26.287	19.641	13.507	20.504	27.278	23.642	24.29	19.876	18.889	12.212	12.841	22.6027	14.6473	1.54275	1	12	27.242	21.342	23.801	16.622	16.158	24.654	25.72
NM_001013813	Maml2	chr9	13424433	13513977	+	5939	0.000780587	18	4.888	7.211	8.811	5.784	7.211	2.22	7.364	12.723	19.405	11.404	15.447	12.395	13.164	5.07167	2.59246	0.52709	0	9.9	17.505	9.059	9.284	7.688	10.248	8.007	8.542	13.783	8.937	15.544	11.138	12.1547	9.07333	1.33923	0.0156768	18	7.425	11.566	10.401	8.867	7.82	8.867	9.048
NM_001014996	Cenpj	chr14	57145598	57190683	-	4344	5.04637e-05	3	20.724	22.789	42.57	20.688	14.949	18.928	13.556	8.685	12.453	14.592	15.596	23.039	28.6943	11.5647	2.47993	0.00313352	3	24.349	28.264	27.125	20.105	12.149	17.645	17.143	13.591	16.04	12.101	17.098	16.05	26.5793	15.083	1.7617	0.329852	0	23.631	36.531	28.532	12.472	32.494	19.889	14.769
NM_001024560	Snx32	chr19	5495274	5510517	-	1667	0.00313352	0	15.791	9.631	29.51	10.962	11.335	15.646	9.259	10.166	7.983	14.962	18.019	13.273	18.3107	9.136	2.00313	0.00723863	0	9.953	17.029	24.349	14.247	13.105	11.045	10.746	10.071	8.553	18.501	12.541	16.363	17.1103	9.79	1.74697	0.00313352	0	13.947	18.457	20.676	7.651	15.313	13.447	14.388
NM_001025444	Aptx	chr4	40629111	40650227	-	5544	5.04637e-05	0	31.675	39.1	55.996	25.522	25.768	30.412	25.562	13.887	18.299	25.326	30.976	26.721	42.257	19.2493	2.19462	0.0319872	0	45.923	29.568	37.566	30.594	20.712	26.287	22.007	25.895	25.313	26.208	21.308	39.793	37.6857	24.405	1.54396	0.197702	3	30.248	26.512	26.38	26.71	1.991	23.267	25.194
NM_001025445	Aptx	chr4	40629111	40650227	-	5540	5.04637e-05	0	31.903	39.839	56.91	25.708	27.324	31.15	26.173	14.247	18.762	26.137	31.285	27	42.884	19.7273	2.17324	0.0225544	0	48.329	30.345	37.878	30.918	21.015	26.147	22.625	26.147	25.649	26.578	21.73	40.124	38.8507	24.807	1.56589	0.113204	3	32.281	26.78	27.087	27.442	2.125	23.751	25.409
NM_001025589	Rfxank	chr8	72654705	72663096	-	3641	1.34733e-07	18	69.858	43.79	60.143	50.578	45.495	42.426	74.501	77.961	72.558	81.042	96.325	113.049	96.8053	46.1663	2.09664	0.0156768	21	111.949	49.873	97.335	78.019	61.043	78.199	93.749	93.463	79.18	104.456	101.915	82.469	96.28	72.4203	1.32942	1	0	139.763	58.608	110.675	94.189	78.674	80.593	63.163
NM_001029837	Pik3cd	chr4	149023277	149075738	-	4868	5.04637e-05	18	1.635	3.922	8.089	5.642	2.22	6.505	7.749	14.258	19.829	20.805	19.841	30.161	23.6023	4.54867	5.17966	0.0156768	15	6.505	3.37	13.022	8.089	13.364	8.88	12.409	11.283	26.404	23.861	16.588	16.158	18.869	7.63233	2.47032	0.0617515	18	7.301	23.241	23.563	7.485	24.964	15.005	14.889
NM_001029929	Zmynd15	chr11	70272935	70279703	+	2976	0.00723863	18	3.922	2.902	10.853	8.341	3.622	7.603	7.82	8.95	6.662	14.781	11.986	21.98	16.249	5.89233	2.75467	0.52709	18	5.091	5.204	11.235	10.678	7.211	10.975	5.843	6.896	12.686	14.745	19.241	7.425	13.8037	7.17667	1.92212	1	0	11.164	6.944	26.345	12.212	14.502	12.921	6.754
NM_001032378	Pecam1	chr11	106515527	106576595	-	3237	0.00126436	18	23.492	26.79	41.209	53.42	46.641	48.15	55.152	77.605	89.536	90.044	93.591	124.552	102.729	30.497	3.36772	0.0319872	18	46.582	50.978	45.508	69.007	54.076	51.336	69.2	46.641	98.119	133.068	114.49	113.165	120.241	47.6893	2.52102	0.52709	18	53.627	56.134	87.201	77.258	139.482	74.024	63.506
NM_001033223	Lin7a	chr10	106708887	106862199	+	5838	1.41148e-05	3	147	158.586	215.635	127.569	139.714	189.774	114.427	46.45	65.553	93.347	97.817	67.358	173.74	75.4767	2.30174	0.0156768	6	130.164	262.521	107.377	95.637	206.045	145.782	45.579	144.917	76.618	57.808	65.719	78.685	166.687	67.404	2.47274	0.113204	3	124.468	77.45	63.463	154.426	46.14	82.008	61.327
NM_001033225	Pnrc1	chr4	33332398	33335762	-	1921	3.48824e-06	18	122.107	129.439	77.339	68.214	52.311	57.679	103.92	105.35	130.818	284.512	166.905	145.446	198.954	59.4013	3.34893	0.00723863	3	155.59	192.665	229.335	201.884	168.061	150.877	119.5	115.121	157.602	127.641	154.234	170.616	192.53	130.741	1.47257	1	0	168.797	99.284	178.961	181.561	21.694	132.627	134.733
NM_001033245	Hk3	chr13	55107346	55122746	-	3198	5.04637e-05	18	6.985	9.813	12.759	9.925	9.559	4.206	13.212	10.284	24.349	15.531	25.884	18.007	19.8073	7.89667	2.50641	0.113204	18	8.206	8.067	16.363	12.494	4.05	10.082	8.293	15.11	25.562	11.675	21.661	15.52	16.3217	8.87533	1.83805	0.0156768	18	9.481	13.47	25.291	15.507	24.122	9.02	21.015
NM_001033257	Phactr2	chr10	12927523	13044095	-	8399	0.0048028	18	21.015	22.431	31.903	28.287	33.019	26.089	31.128	35.27	52.392	52.392	50.827	57.916	53.7117	25.1163	2.13806	0.329852	18	28.542	28.84	30.234	46.832	17.143	31.382	36.646	15.719	73.322	72.515	42.945	64.451	59.9703	29.2053	2.05304	0.0319872	15	39.245	16.574	72.951	50.538	52.438	44.794	49.721
NM_001033314	Ccdc61	chr7	19476233	19495753	-	1994	5.04637e-05	3	14.502	9.309	13.364	9.609	11.613	12.012	5.067	9.284	2.685	6.921	9.47	5.761	12.3917	5.67867	2.18007	0.329852	21	13.331	6.258	7.437	11.045	9.813	5.807	9.284	6.212	7.867	13.618	14.757	9.39	12.5883	7.78767	1.61565	0.329852	6	5.345	5.581	7.389	9.925	9.4	7.364	6.662
NM_001033399	Gfod1	chr13	43290888	43399541	-	6650	0.00126436	18	11.939	9.714	12.137	12.71	17.143	9.178	27.636	30.224	57.015	34.724	52.025	38.877	41.8753	11.2633	3.71543	0.00723863	18	38.355	34.67	38.322	34.553	14.962	35.783	50.487	51.419	53.15	52.999	51.611	29.471	51.6853	28.4327	1.81753	0.52709	12	17.634	14.745	24.122	28.379	16.818	26.345	39.661
NM_001033472	Bclaf3	chrX	155970600	156031013	+	3352	0.00723863	3	20.805	37.866	25.268	11.986	15.872	15.906	18.407	11.404	13.653	9.009	14.4	15.043	27.9797	12.8173	2.18203	0.0617515	3	34.484	40.449	34.553	21.281	37.878	17.708	14.567	38.641	16.39	19.414	25.072	15.585	36.4953	20.0237	1.8222	0.0156768	3	20.01	57.728	27.464	23.979	32.553	17.356	18.417
NM_001033759	Cemip2	chr19	21852830	21932850	+	6594	5.04637e-05	15	59.606	64.929	115.95	131.877	116.458	111.33	132.103	233.314	206.645	174.26	198.228	241.148	204.545	80.1617	2.55147	0.00313352	18	102.766	150.984	134.469	161.162	132.093	142.506	218.757	155.882	256.178	239.011	166.905	270.717	225.544	129.406	1.74286	0.0319872	18	151.97	145.759	277.94	181.827	264.119	185.083	228.518
NM_001033922	Treml4	chr17	48403661	48414724	+	1722	0.00313352	15	0	3.67	5.818	9.925	10.057	4.853	5.807	10.842	32.563	31.639	11.833	16.145	19.8723	3.16267	6.26676	0.0156768	18	10.604	3.105	11.649	3.729	4.074	8.317	4.743	9.737	15.146	22.779	15.872	8.856	15.8357	5.37333	2.94347	0.113204	18	10.678	11.809	20.479	8.317	23.714	5.312	19.984
NM_001034030	Limk2	chr11	3243300	3256144	-	3884	0.00723863	3	24.227	16.327	41.737	29.803	24.538	24.964	20.143	6.246	12.2	11.903	20.688	21.589	27.4303	12.863	2.13162	0.197702	18	27.475	20.628	7.637	10.142	21.73	23.099	22.719	25.432	24.677	37.139	33.278	15.768	28.7283	18.3237	1.56752	0.00723863	0	34.042	37.724	37.774	17.662	29.089	27.556	24.851
NM_001037298	Piezo1	chr8	125005598	125075229	-	8163	5.04637e-05	18	12.236	15.325	25.545	24.851	25.465	23.4	29.758	30.161	32.971	37.366	38.055	51.731	42.384	17.702	2.39352	0.113204	15	16.145	20.712	24.444	22.032	29.26	34.099	23.23	30.308	43.996	46.339	47.403	23.267	39.003	20.4337	1.90832	0.808532	18	28.736	87.57	56.622	29.594	31.949	33.019	39.862
NM_001037493	Slc41a3	chr6	90569240	90596406	+	2213	0.00313352	12	4.963	7.843	3.381	3.601	10.878	12.628	11.404	11.613	13.912	9.676	3.741	5.238	12.3097	5.39567	2.27903	0.197702	18	1.056	3.489	5.238	2.015	5.192	8.566	10.78	3.347	7.325	7.913	10.713	7.497	8.70767	3.261	2.66514	1	6	17.134	7.782	20.271	11.372	19.619	15.729	6.494
NM_001037713	Xaf1	chr11	72115131	72127235	+	2590	0.0048028	3	13.912	10.177	22.601	12.2	8.845	7.7	11.385	3.105	1.056	5.581	7.7	13.805	15.5633	5.182	2.99949	0.0617515	21	12.553	15.461	7.759	8.88	6.003	4.155	7.235	12.948	6.337	6.386	10.166	23.667	13.4063	6.346	2.11081	0.0617515	0	18.928	35.01	68.041	14.412	43.252	15.447	7.278
NM_001037905	Dab2	chr15	6336748	6390709	+	3847	0.00313352	15	15.85	28.542	31.708	55.621	30.869	29.033	42.223	64.555	70.026	46.178	47.935	81.91	58.9347	25.3667	2.32279	0.197702	18	27.556	33.446	37.093	68.077	25.326	36.878	41.133	24.599	86.121	74.334	53.531	71.188	66.351	32.6983	2.02887	1	18	49.014	34.646	108.637	65.069	110.639	52.334	51.336
NM_001038642	Ets1	chr9	32503627	32565405	+	4790	0.00126436	15	55.358	52.943	77.627	116.741	76.133	101.19	104.373	141.75	137.979	103.079	148.797	198.266	150.047	61.976	2.42083	0.197702	15	69.858	103.331	91.571	149.861	93.463	117.016	124.045	75.249	172.263	145.263	145.726	210.488	167.159	88.2533	1.89398	0.52709	18	114.183	173.103	262.521	138.364	149.22	148.484	124.82
NM_001039090	Skil	chr3	30993980	31021845	+	6919	0.00047225	18	131.683	103.285	87.657	78.642	94.871	97.679	183.671	212.307	216.134	178.098	174.282	219.821	204.037	90.3973	2.25698	0.0319872	15	204.677	101.18	151.681	160.116	128.445	158.622	233.96	260.602	208.34	242.854	83.537	220.29	234.301	149.061	1.57181	0.00047225	15	167.293	142.486	176.262	194.179	166.252	208.421	274.954
NM_001039162	Clip2	chr5	134965253	135028304	-	4875	0.000161934	18	6.35	1.505	7.771	8.007	11.372	4.567	11.404	11.649	12.272	13.364	22.279	12.472	16.0383	5.20867	3.07518	0.52709	18	6.74	6.584	12.053	8.88	9.676	6.908	11.31	8.601	10.531	7.364	11.903	16.363	11.8767	8.459	1.40355	0.0319872	21	8.96	23.873	24.349	10.142	14.962	6.811	6.845
NM_001039354	Lin7a	chr10	106708887	106862199	+	5880	1.41148e-05	3	155.59	164.269	221.07	131.333	139.728	192.428	120.236	48.064	64.496	98.374	100.771	69.527	180.31	77.5987	2.32345	0.0156768	6	134.733	265.145	110.759	101.415	207.181	154.007	46.268	150.523	80.154	56.437	70.276	81.936	170.212	69.5497	2.44714	0.113204	3	126.659	81.371	63.552	160.381	46.616	88.351	64.25
NM_001039509	Pnkd	chr1	74331608	74400266	+	2944	5.04637e-05	18	244.72	187.413	110.817	121.034	135.124	94.766	180.456	227.878	224.489	333.871	331.718	294.734	320.108	116.975	2.73641	0.00047225	15	174.282	206.589	191.188	201.557	214.515	213.354	238.232	217.554	254.313	235.669	270.493	263.111	256.424	190.686	1.34473	0.329852	0	251.226	260.156	194.845	212.458	193.192	197.662	211.743
NM_001039684	Mks1	chr11	87666717	87677305	+	2479	0.0048028	0	7.1	7.033	13.912	8.811	4.853	6.527	5.968	0.338	2.818	5.968	11.224	5.818	9.34833	3.04133	3.06697	0.0319872	21	10.284	9.877	11.164	4.915	8.341	9.688	8.641	8.394	11.372	15.212	16.072	6.282	12.522	7.648	1.63646	0.329852	3	13.436	11.07	6.2	2.495	5.448	7.124	6.695
NM_001039710	Coq10b	chr1	55109614	55129546	+	1726	3.48824e-06	9	53.206	54.576	35.157	98.879	119.391	96.3	87.491	86.464	44.436	37.774	35.597	34.849	104.857	36.0733	2.90624	0.0156768	9	63.841	71.237	53.063	49.282	86.318	78.712	56.008	78.858	54.076	44.317	50.172	33.854	71.4373	42.781	1.66968	0.00723863	9	30.606	51.184	27.51	63.244	57.119	62.108	81.582
NM_001040072	Nynrin	chr14	56472952	56493573	+	7403	0.000161934	12	8.496	5.807	6.483	14.962	10.26	11.186	8.245	17.23	24.599	10.142	9.925	9.925	16.6913	6.92867	2.40699	0.52709	15	0.9	12.111	8.96	15.146	13.447	4.027	9.412	8.496	19.984	15.313	11.248	17.923	14.828	7.32367	2.02327	1	6	15.931	9.688	20.64	19.547	21.829	7.437	14.342
NM_001042591	Arrdc3	chr13	81022683	81035303	+	4079	0.00126436	3	477.543	2356.81	3108.37	1122.74	855.42	915.15	288.415	329.623	524.453	378.32	245.271	414.373	1980.91	345.988	5.72523	0.52709	12	265.67	327.818	1852.78	969.392	668.86	500.727	1105.53	371.569	1318.39	339.186	682.65	771.267	931.831	597.701	1.55902	0.329852	0	1552.16	843.773	1549.04	1055.18	202.317	808.035	703.041
NM_001042727	Rarg	chr15	102065369	102076931	-	2710	0.000161934	15	6.282	9.009	9.444	16.158	9.259	8.245	16.991	22.513	16.526	10.542	13.022	20.479	18.6767	8.245	2.26368	0.808532	12	7.843	20.64	9.048	14.72	19.027	6.505	10.273	26.3	15.619	11.426	13.08	10.581	17.3973	11.6957	1.48709	1	18	7.425	17.562	14.213	19.241	33.633	10.842	12.409
NM_001043335	Eml1	chr12	109661026	109777774	+	4136	0.000161934	12	5.784	6.662	3.922	7.879	11.71	7.188	10.508	10.975	13.296	5.103	8.696	7.867	11.593	5.456	2.12276	0.00313352	18	7.278	13.899	9.631	3.5	9.532	12.698	13.58	14.178	13.331	14.707	19.12	9.964	14.597	8.57667	1.70113	0.0156768	15	8.078	9.259	11.532	11.77	10.542	12.605	9.714
NM_001043336	Eml1	chr12	109648843	109777774	+	3753	0.00047225	12	5.39	5.979	3.392	7.485	11.347	6.74	10.166	10.642	12.819	4.743	8.394	7.603	11.209	4.92033	2.27551	0.00313352	18	6.74	13.47	9.167	3.069	8.995	12.409	13.296	13.887	13.137	14.388	18.7	9.631	14.2397	8.15767	1.74464	0.0225544	15	7.913	8.937	10.472	11.404	10.26	12.395	9.506
NM_001044389	Clpx	chr9	65142067	65178465	+	2829	3.48824e-06	18	807.162	530.734	336.201	232.336	227.075	240.539	517.52	559.789	641.433	900.306	851.524	828.272	860.034	233.317	3.68601	0.00313352	6	934.311	1193.02	1126.05	1012.84	1289.53	1002.08	625.982	850.122	853.894	761.153	802.887	982.702	1101.49	776.666	1.41822	0.00723863	3	1003.43	934.311	928.156	1112.75	509.555	889.97	838.443
NM_001077266	Hnrnpd	chr5	100384954	100407957	-	6744	0.00723863	3	114.244	153.322	127.95	91.867	99.415	98.432	95.789	98.784	74.536	54.809	53.49	84.123	131.839	64.1407	2.0553	0.00723863	3	106.217	96.396	108.138	100.412	86.917	95.603	80.282	83.41	64.783	81.663	58.608	115.656	103.584	76.1583	1.36006	0.00723863	3	112.042	139.714	120.527	109.484	84.932	105.81	91.678
NM_001077694	Dysf	chr6	83958592	84161053	+	6788	0.00126436	15	16.515	23.514	19.414	41.378	20.618	30.484	22.613	45.293	52.139	41.051	40.47	41.412	40.9777	19.8143	2.06754	0.0319872	18	18.019	23.255	36.34	46.189	20.77	24.373	33.666	32.021	59.095	49.697	49.873	56.6	52.0567	25.8713	2.01175	0.0319872	18	32.85	37.763	54.501	38.982	49.541	29.664	33.289
NM_001079686	Syne1	chr10	5151834	5326342	+	10812	7.46511e-07	21	406.58	333.964	459.603	226.576	244.918	223.616	257.773	282.7	343.615	387.914	504.436	511.326	467.892	231.703	2.01931	0.113204	0	756.928	404.43	590.296	613.228	156.622	408.521	404.957	282.479	496.192	663.551	640.931	521.624	608.702	392.79	1.54967	0.197702	21	632.642	211.562	995.758	428.999	478.085	425.125	379.612
NM_001080929	Cdr2l	chr11	115243230	115257446	+	3693	5.04637e-05	15	7.301	4.755	5.63	11.856	9.412	7.843	10.248	19.004	16.649	14.502	7.82	16.493	15.3003	5.89533	2.59263	0.0617515	15	5.642	2.866	1.296	10.273	5.334	9.444	6.823	8.721	15.729	5.541	22.835	17.539	15.305	3.268	4.67206	1	12	7.568	15.077	18.457	19.319	23.667	10.26	13.85
NM_001081020	Adamts6	chr13	105077915	105286775	+	6765	1.41148e-05	3	31.591	36.053	54.931	15.575	14.993	12.841	14.018	7.782	5.01	9.47	6.122	10.678	40.8583	8.75667	4.66179	0.0156768	0	47.449	63.22	28.321	22.779	37.878	19.913	14.556	21.554	28.614	21.855	21.717	40.124	46.33	21.5747	2.14689	0.113204	0	33.458	82.684	88.115	24.825	35.681	32.805	15.531
NM_001081100	Morn1	chr4	154460686	154519616	+	1645	0.000161934	3	11.566	8.578	22.708	8.566	8.95	6.857	7.114	0	6.443	2.183	5.691	8.508	14.284	4.519	3.15611	0.0156768	6	13.262	7.947	5.448	13.912	14.949	12.089	4.206	11.543	4.155	6.561	7.936	7.651	13.65	6.63467	2.05578	0.0319872	3	8.341	13.912	8.88	11.07	8.591	8.27	9.953
NM_001081103	Stim2	chr5	54389762	54512296	+	4896	0.00047225	9	100.399	27.866	136.966	166.917	205.065	206.957	164.667	143.93	159.072	137.881	118.743	139.714	192.98	88.4103	2.18264	0.808532	12	95.746	98.243	87.669	131.252	104.274	119.587	104.896	84.397	109.955	106.775	90.125	106.107	118.371	93.886	1.26077	0.00723863	12	90.871	104.373	90.044	126.282	131.467	125.507	139.171
NM_001081150	Lonrf1	chr8	37279116	37312413	-	3761	3.48824e-06	12	20.655	12.111	14.993	43.285	31.128	45.508	53.762	38.697	31.721	23.016	27.125	23.714	41.3933	15.9197	2.59913	0.52709	12	20.517	18.457	8.496	16.818	13.995	17.435	27.242	14.962	34.142	22.613	13.641	11.555	25.4487	15.8233	1.60792	0.197702	9	10.46	9.309	13.805	17.254	25.477	15.437	23.714
NM_001081161	Fam171a1	chr2	3035654	3145073	+	4134	0.00313352	15	9.009	9.688	15.11	22.211	18.943	16.145	19.853	31.128	35.494	31.559	14.247	39.652	28.825	11.269	2.55652	0.0319872	15	13.556	16.549	18.381	25.626	27.821	19.806	21.661	19.368	35.551	35.632	32.435	37.297	35.1213	16.162	2.17236	0.52709	18	19.004	23.469	31.997	35.917	40.385	24.29	24.204
NM_001081163	Chsy1	chr7	73254378	73318684	+	4194	0.00047225	15	13.319	19.45	12.212	19.819	12.483	14.388	30.666	41.726	26.147	28.736	40.183	19.187	32.8463	14.9937	2.18989	0.52709	18	13.618	21.742	11.587	16.515	10.307	17.598	21.295	13.566	29.198	29.164	13.341	24.776	22.427	14.8067	1.51431	0.00313352	18	21.39	20.248	32.044	28.057	28.532	29.471	30.666
NM_001081175	Itpkb	chr1	182260607	182353790	+	5091	0.00047225	18	19.913	20.957	26.061	36.497	18.098	36.179	36.771	40.513	52.812	41.726	51.173	75.117	56.0053	22.3103	2.50961	0.00047225	18	28.886	28.165	27.556	45.282	22.408	24.122	38.251	28.998	62.361	43.172	64.988	57.741	55.3003	28.2023	1.9605	0.0319872	18	25.268	48.006	52.311	54.153	45.923	34.67	47.138
NM_001081212	Irs2	chr8	10984681	11008929	-	6790	0.00126436	21	77.572	145.342	205.824	81.031	40.78	41.703	84.635	100.545	80.496	129.868	208.09	109.873	149.277	54.5047	2.73847	0.113204	0	411.441	132.067	312.726	210.233	59.768	195.04	189.01	235.512	153.01	200.364	241.181	286.965	285.411	155.014	1.84115	0.0617515	21	249.683	97.427	234.336	100.545	114.063	145.749	258.401
NM_001081549	Rcan1	chr16	92392196	92466414	-	2343	0.000161934	15	37.998	21.611	16.898	30.128	47.211	38.685	50.85	105.052	68.067	87.642	33.496	58.06	74.6563	25.5023	2.92668	0.00313352	12	23.167	40.572	25.313	26.011	42.393	28.264	57.026	56.884	54.94	25.026	37.297	30.187	56.2833	29.684	1.89578	0.808532	15	34.365	95.625	33.208	25.28	58.987	40.644	39.435
NM_001081650	Rgs3	chr4	62280706	62320881	+	3988	7.46511e-07	15	8.745	5	9.153	13.212	14.4	12.347	21.015	19.107	19.7	15.992	19.343	20.189	19.9407	7.63267	2.61043	0.0319872	15	6.933	10.284	13.351	10.401	17.674	13.425	16.327	10.713	28.287	13.022	15.212	15.472	18.4423	10.1893	1.80917	1	18	13.284	20.655	22.719	16.35	30.484	13.922	14.236
NM_001081977	Rnf144a	chr12	26991659	27100127	-	5160	5.04637e-05	18	18.902	10.678	13.172	13.566	10.439	4.687	11.045	24.204	31.851	33.266	29.791	33.656	32.2377	9.564	3.36825	0.00313352	18	29.779	27.568	14.4	19.913	21.295	26.744	41.087	24.599	45.593	36.214	46.14	36.792	39.7153	22.6507	1.75305	0.113204	21	22.789	17.281	32.622	24.621	18.054	20.712	16.072
NM_001083927	Tle3	chr9	61220173	61266304	+	5180	1.34733e-07	3	80.555	78.794	85.446	64.3	61.327	67.833	49.249	27.962	36.462	52.161	67.699	49.519	81.5983	37.891	2.1532	0.0319872	0	44.343	50.538	43.24	41.934	26.613	32.044	29.444	25.026	55.294	41.412	40.919	40.424	46.0403	33.5303	1.37298	1	6	27.087	35.01	25.194	36.214	20.782	21.015	34.191
NM_001083928	Tle3	chr9	61220173	61266304	+	5126	1.34733e-07	3	80.524	78.734	86.073	64.289	60.875	67.785	48.455	27.903	36.452	51.731	67.639	49.466	81.777	37.6033	2.17442	0.0319872	0	43.937	50.008	43.24	41.934	26.538	32.021	29.397	24.538	54.976	40.909	40.862	40.4	45.7283	33.4977	1.36501	1	6	27.075	34.972	25.183	35.446	19.953	21.015	33.88
NM_001085417	Zfp467	chr6	48377691	48395824	-	958	0.000161934	6	18.217	19.876	19.547	23.241	22.8	11.881	13.507	12.371	6.845	7.793	10.581	5.63	19.3073	8.00133	2.41125	0.113204	3	13.58	14.107	8.652	16.979	12.012	11.209	5.569	5.471	8.892	11.045	17.539	8.663	13.4	6.644	2.01533	1	6	6.754	4.697	8.163	9.309	6.35	6.884	7.364
NM_001098168	Asap2	chr12	21117617	21276032	+	5514	7.46511e-07	21	63.876	50.172	58.987	20.213	25.522	21.39	54.976	49.873	57.004	61.327	98.868	84.612	81.6023	22.375	3.64585	0.000161934	21	138.792	88.859	101.846	85.076	64.726	67.12	81.811	64.154	90.173	144.712	118.732	106.983	123.476	72.3073	1.70755	0.00313352	0	116.401	104.896	140.76	77.071	75.655	56.494	71.237
NM_001100110	Srp54c	chr12	56331465	56364007	+	2498	0.00047225	3	13.783	21.565	12.83	8.245	9.665	9.284	10.83	6.087	5.448	12.212	6.572	7.425	16.0593	7.455	2.15262	0.0225544	3	20.875	16.78	10.542	12.101	17.23	12.616	5.727	12.212	8.496	12.212	13.507	9.937	16.0657	8.81167	1.82229	0.0319872	9	11.045	13.53	8.95	11.675	13.618	13.262	13.341
NM_001101430	Psmg4	chr13	34254833	34270041	+	549	0.00723863	3	11.555	9.167	8.394	9.412	11.903	8.293	3.955	4.792	3.54	12.987	6.025	6.062	9.86933	4.09567	2.40627	1	12	9.62	8.542	6.625	3.15	8.553	8.601	13.364	8.733	6.074	7.983	7.258	2.636	9.39033	5.959	1.57486	0.808532	9	8.995	3.944	4.614	8.96	4.036	9.259	5.553
NM_001102400	Dab2	chr15	6336748	6390709	+	3785	0.00126436	15	15.461	27.842	29.901	54.809	30.308	28.436	41.378	63.901	67.5	44.9	46.538	78.685	57.593	24.4013	2.35968	0.197702	18	26.976	33.289	36.805	66.432	24.766	36.064	37.602	24.514	83.662	71.333	51.991	69.286	64.2033	32.3567	1.98393	1	12	47.15	31.272	103.114	64.105	107.329	50.148	50.234
NM_001102670	Kbtbd8	chr6	95067874	95079787	+	4516	0.00126436	12	18.588	13.937	9.236	12.808	17.731	23.563	35.361	23.834	35.077	14.649	16.11	18.878	31.424	13.9203	2.25651	0.0617515	9	14.579	24.192	18.527	11.508	20.504	26.512	22.601	24.303	19.889	18.121	12.212	11.404	22.2643	13.9123	1.5999	1	12	26.527	20.688	20.875	16.682	14.707	24.654	23.62
NM_001105557	Zfp938	chr10	81687602	81704020	-	2024	3.48824e-06	3	16.898	27.67	22.325	13.805	17.777	16.909	10.842	11.404	10.307	16.072	11.174	13.105	22.2977	10.851	2.05392	0.0319872	6	15.461	12.662	25.708	12.541	45.923	20.376	9.284	6.778	15.531	5.727	12.841	9.4	26.28	9.32267	2.81699	1	12	21.067	17.874	16.027	13.863	11.294	17.356	19.405
NM_001110129	Ppih	chr4	118978895	118993128	-	2185	0.00723863	6	8.352	7.474	6.27	9.048	13.364	12.347	5.761	4.359	4.155	1.136	8.163	8.937	11.5863	4.75833	2.43195	0.0156768	3	9.665	10.853	16.78	6.944	9.259	7.843	7.843	9.259	6.11	4.143	6.74	5.642	12.4327	5.50833	2.25479	0.52709	3	10.987	7.136	6.695	6.483	6.363	5.893	5.945
NM_001110192	Inpp5d	chr1	89516887	89617085	+	4908	0.000161934	18	8.88	9.977	17.847	15.224	7.043	12.483	19.228	19.319	20.353	29.34	18.144	22.719	23.401	11.5833	2.01935	5.04637e-05	15	10.26	15.816	17.505	17.622	10.554	19.027	21.829	24.825	25.206	24.397	19.829	29.606	24.6107	14.527	1.69366	0.197702	18	18.479	38.055	49.747	17.134	45.495	18.054	21.447
NM_001111099	Cdkn1a	chr17	29227924	29237667	+	1938	0.00047225	18	31.675	3.069	4.431	0.9	0	1.056	18.501	113.128	21.27	50.223	20.41	29.829	50.9663	0.652	77.0035	0.329852	15	29.164	78.961	43.24	23.539	66.363	32.519	77.701	95.814	58.2	34.424	41.934	55.555	77.2383	40.807	1.89255	0.808532	18	57.796	92.812	69.007	22.789	45.246	37.774	60.635
NM_001111288	Sco2	chr15	89202061	89204322	-	1220	5.04637e-05	18	168.592	121.682	117.261	59.477	126.205	92.92	150.877	142.831	156.189	246.244	162.939	223.778	210.987	92.8673	2.27178	0.197702	18	97.074	104.919	102.607	130.13	80.12	167.248	152.584	207.26	96.3	136.675	240.969	188.362	188.669	101.533	1.85811	0.329852	18	88.848	80.33	49.409	110.176	52.964	75.296	140.112
NM_001111314	Ngef	chr1	89373404	89470445	-	3097	0.00126436	6	83.851	114.171	187.523	203.078	184.433	177.606	133.515	79.18	108.673	90.509	103.069	76.045	188.372	89.8743	2.09583	0.0156768	3	183.755	105.064	102.696	156.011	142.2	120.164	69.787	98.646	82.648	110.257	107.284	75.554	139.458	83.6937	1.66622	0.329852	6	69.018	120.527	106.383	122.156	73.335	68.828	146.843
NM_001111324	Nedd9	chr13	41405285	41582729	-	4593	0.00047225	18	11.77	5.818	9.837	12.089	9.201	8.206	15.619	14.866	30.594	20.376	17.122	29.033	22.177	9.14167	2.42437	1	18	16.991	23.729	8.982	14.153	11.87	14.962	20.143	10.962	22.336	23.955	10.642	19.536	18.0443	13.6617	1.32057	0.808532	18	19.712	32.563	69.335	17.645	54.748	23.873	21.565
NM_001113529	Csf1	chr3	107543966	107563387	-	3280	0.000161934	15	12.808	10.987	16.841	22.079	8.089	26.173	28.771	38.617	38.52	57.634	26.988	24.964	36.5287	13.5453	2.69552	0.329852	18	12.043	28.497	20.248	34.809	9.862	20.035	16.876	19.027	31.013	33.33	41.764	20.593	31.8957	20.2627	1.57383	0.329852	0	29.26	42.722	44.157	29.373	61.434	30.272	25.136
NM_001114386	Nedd4l	chr18	65047410	65377480	+	8130	5.04637e-05	18	177.377	271.003	233.444	104.944	78.984	123.886	170.556	305.904	249.383	264.807	543.164	320.4	376.124	102.605	3.6655	0.197702	21	258.66	213.515	432.93	252.37	206.645	227.639	282.064	242.633	241.587	270.233	256.266	254.795	301.702	228.885	1.31812	1	0	314.158	504.436	463.188	183.201	373.615	310.274	293.641
NM_001122997	Dnmt3b	chr2	153475185	153513466	+	4187	3.48824e-06	18	24.014	10.581	18.042	1.979	6.2	15.124	32.85	18.928	23.333	25.409	75.877	34.983	45.423	7.76767	5.84147	0.0617515	0	56.564	37.59	32.588	32.925	23.303	41.388	30.308	33.393	29.14	36.122	41.946	35.681	42.2473	30.947	1.36503	0.00723863	3	51.074	49.721	36.805	37.59	36.214	21.471	25.975
NM_001134391	Apobec1	chr6	122527810	122552462	-	2199	0.00047225	18	24.716	44.699	50.257	45.605	24.324	30.272	45.923	38.382	52.899	87.955	69.977	52.661	70.1977	33.4003	2.10138	0.00313352	0	68.529	37.297	51.246	30.308	37.319	34.142	34.724	34.402	34.099	51.673	48.839	42.689	52.3573	33.923	1.54326	0.0617515	21	63.004	122.647	118.732	41.264	81.371	43.24	47.449
NM_001134717	2810006K23Rik	chr5	124778098	124791861	+	1689	0.00313352	3	19.405	35.248	3.44	12.64	20.202	14.72	7.462	8.02	3.476	12.483	10.13	10.082	19.3643	6.31933	3.06104	0.197702	6	12.64	14.059	13.273	12.347	20.343	10.284	9.62	13.507	4.431	3.54	13.249	5.569	14.3247	7.45267	1.92085	0.0617515	12	7.497	6.684	1.37	12.272	9.953	11.347	15.032
NM_001135192	Asap2	chr12	21117617	21276032	+	5639	3.48824e-06	21	64.679	50.199	59.059	20.248	25.533	21.447	54.999	50.538	58.156	62.223	99.672	84.625	82.1733	22.4093	3.66573	0.000161934	21	141.082	88.917	102.951	85.645	65.166	68.493	82.278	64.154	90.173	145.385	119.331	107.019	123.912	73.1013	1.69497	0.00313352	0	116.967	105.794	142.439	77.119	76.744	57.493	72.787
NM_001135727	Sh3kbp1	chrX	156065204	156413852	+	5148	0.000161934	15	2.699	5.238	5.932	5.63	3.045	8.043	12.841	6.74	9.758	8.995	9.47	9.506	9.77967	4.623	2.11303	0.52709	18	3.922	6.921	3.056	9.631	9.444	6.74	6.561	4.709	8.995	13.172	12.83	10.975	12.3257	4.633	2.65683	0.113204	18	6.884	24.122	11.833	6.561	30.953	5.642	15.249
NM_001136061	Ednrb	chr14	104213832	104243693	-	4181	0.00126436	15	9.702	21.003	12.212	21.996	16.256	13.53	21.447	51.062	43.668	48.402	40.183	82.008	56.8643	14.3057	3.97287	0.0617515	18	14.059	71.142	11.613	20.606	27.877	26.115	34.39	43.619	78.316	67.205	67.293	63.841	66.113	24.866	2.6581	0.00313352	18	19.085	60.339	43.656	24.677	64.998	29.089	39.066
NM_001136076	P4ha2	chr11	53914426	53945169	+	2260	0.00313352	18	20.238	14.889	37.878	27.075	32.937	25.562	40.909	55.508	47.58	59.573	59.768	35.857	51.7327	24.335	2.12539	0.00313352	18	21.184	23.4	30.089	28.758	27.866	14.226	37.33	32.077	32.563	44.024	43.416	27.346	38.262	23.6167	1.61986	1	0	42.617	48.942	42.451	39.485	39.184	46.832	44.317
NM_001141948	Nmi	chr2	51804019	51828728	-	1318	0.00047225	3	42.766	48.174	28.14	44.923	40.302	36.497	24.574	18.468	20.168	26.38	7.462	23.413	40.574	19.085	2.12537	1	6	30.224	36.166	16.072	17.923	37.69	37.7	18.501	31.639	15.992	21.661	26.089	34.646	31.1043	22.044	1.41082	0.0617515	6	35.26	28.579	28.71	30.787	43.36	30.089	19.853
NM_001141949	Nmi	chr2	51804019	51828728	-	1357	0.00047225	3	44.478	49.409	31.428	46.14	40.607	39.384	25.093	19.319	21.015	26.538	7.614	24.55	42.0437	19.5673	2.14808	1	6	31.406	36.985	16.526	18.11	38.344	39.245	19.522	32.734	16.434	21.967	26.463	34.948	31.8997	22.8967	1.39303	0.113204	6	35.917	30.38	29.779	31.394	45.825	31.311	21.482
NM_001141981	Rbm43	chr2	51779969	51790683	-	2205	0.00313352	3	17.824	8.995	10.472	7.448	16.016	12.2	6.494	6.258	4.05	6.087	4.814	10.439	12.4303	5.60067	2.21726	1	6	12.541	17.483	5.945	10.713	18.501	11.508	7.188	14.342	7.614	13.829	15.544	4.507	13.574	9.71467	1.39686	1	6	10.119	9.724	16.145	10.46	18.031	12.987	2.636
NM_001141982	Rbm43	chr2	51779969	51790164	-	1970	0.00723863	3	17.293	9.201	10.604	7.614	16.158	12.272	6.625	5.945	4.155	5.703	5	11.372	12.366	5.575	2.21594	1	6	12.71	17.122	6.087	10.962	18.166	11.626	7.82	14.523	7.771	13.922	15.768	3.682	13.5847	10.038	1.35297	0.808532	6	10.235	9.953	17.029	10.604	18.513	13.105	2.761
NM_001142411	Zfp937	chr2	150043835	150070610	+	6914	0.00313352	0	12.987	22.755	21.208	12.71	14.388	9.676	8.484	6.552	9.631	13.035	17.293	5.345	18.9833	8.22233	2.30716	0.00313352	3	17.134	20.248	16.182	12.841	23.514	13.351	9.665	7.651	10.235	9.167	13.912	5.251	17.8547	9.18367	1.94315	0.808532	9	9.059	9.059	13.212	8.995	18.098	14.962	11.272
NM_001142701	Arhgap45	chr10	79479417	79494216	+	3903	0.000161934	15	14.153	18.11	17.343	27.219	20.829	21.996	23.955	41.825	37.342	39.941	31.675	43.428	38.348	16.5353	2.31836	0.329852	15	14.993	6.884	26.733	42.211	29.522	17.698	27.975	14.707	44.098	41.074	50.673	40.101	43.9493	16.2033	2.71131	0.00723863	18	19.573	43.055	47.854	42.57	30.224	27.209	35.783
NM_001142918	Tcf7l2	chr19	55816300	56008145	+	4135	0.00047225	0	63.387	120.582	125.204	67.5	46.733	57.892	40.665	54.098	42.778	60.487	76.339	45.815	103.058	45.847	2.24759	0.419161	21	78.712	75.412	66.197	61.943	45.579	47.614	58.2	110.59	61.943	56.531	136.304	59.768	84.201	51.712	1.62815	1	3	75.864	160.016	84.36	67.205	63.22	50.487	74.334
NM_001142919	Tcf7l2	chr19	55816300	56008145	+	4085	0.00047225	0	63.163	120.688	123.65	67.047	46.804	57.506	40.278	53.672	42.838	59.438	75.887	45.923	102.5	45.596	2.24774	0.329852	21	76.438	75.643	66.281	61.434	45.653	47.162	58.294	110.612	61.681	55.038	136.363	59.768	83.723	51.4163	1.62821	1	0	75.02	160.287	84.032	66.779	61.92	50.223	74.401
NM_001142920	Tcf7l2	chr19	55816300	56008145	+	4012	0.000161934	0	62.108	121.241	122.382	65.805	45.593	59.095	39.171	52.696	43.915	59.854	74.653	46.28	101.91	45.2607	2.25135	0.52709	21	76.851	73.472	66.029	63.425	46.538	45.629	58.142	110.982	60.891	56.437	136.082	58.562	83.6937	51.864	1.6136	1	3	74.819	156.99	83.055	68.067	60.59	49.697	74.24
NM_001142921	Tcf7l2	chr19	55816300	56008145	+	4004	0.00047225	0	62.479	121.241	123.452	65.913	45.641	57.421	39.815	53.137	42.766	59.345	75.117	45.293	102.391	45.2393	2.26303	0.329852	21	76.353	74.511	66.111	60.177	45.541	46.189	58.2	109.794	61.256	54.953	136.165	59.12	83.4127	50.6357	1.64718	1	0	74.971	159.072	83.912	65.733	61.505	49.721	73.425
NM_001142922	Tcf7l2	chr19	55816300	56008145	+	4111	0.00047225	0	63.626	120.909	125.551	67.912	47.184	58.224	41.231	54.541	43.285	60.914	76.654	46.268	103.362	46.3523	2.22965	0.52709	21	79.251	76.08	66.681	62.246	45.94	47.481	58.597	110.176	61.889	56.897	136.907	60.072	84.6253	51.889	1.63077	1	6	76.142	160.555	84.635	67.57	63.582	50.815	74.229
NM_001142923	Tcf7l2	chr19	55816300	56008145	+	3989	0.00047225	0	62.583	120.732	123.708	66.018	45.884	57.574	39.941	53.227	42.934	59.573	75.306	45.541	102.341	45.3673	2.25555	0.329852	21	76.556	74.229	66.408	60.339	45.769	46.339	58.397	109.873	61.434	55.094	136.479	59.378	83.6503	50.8157	1.64603	1	3	75.117	159.229	84.066	65.901	61.587	49.873	73.188
NM_001142924	Tcf7l2	chr19	55969811	56008145	+	3440	0.00047225	3	45.411	101.484	85.806	50.553	39.384	43.728	28.71	36.844	36.792	45.271	46.843	31.783	77.567	34.1153	2.2733	0.197702	21	59.768	59.389	47.626	44.425	37.866	36.623	44.024	67.035	41.026	39.171	100.088	44.699	61.3193	39.638	1.54685	0.113204	3	56.112	107.004	55.913	52.405	48.15	40.278	52.595
NM_001143848	Pde2a	chr7	108570205	108661343	+	4187	0.000161934	15	41.062	38.299	45.541	80.33	66.197	52.812	73.543	111.65	94.392	91.338	103.76	133.515	109.538	41.634	2.63058	0.0156768	18	51.952	74.309	49.273	108.954	50.464	71.645	89.47	65.936	131.75	119.93	166.689	109.747	132.122	58.5113	2.25784	0.197702	18	66.303	72.737	128.923	135.597	120.954	82.458	101.915
NM_001143849	Pde2a	chr7	108599766	108661343	+	4021	0.000161934	15	41.014	38.237	45.435	80.293	66.053	52.755	73.952	111.606	94.236	91.251	103.285	134.816	109.784	41.562	2.64106	0.0156768	18	51.881	74.216	49.204	108.851	50.353	71.598	89.372	65.891	131.683	118.586	166.629	109.675	131.63	58.4337	2.25243	0.197702	18	65.617	72.654	128.866	135.539	120.909	82.396	101.785
NM_001145820	Gpd2	chr2	57090089	57223130	+	5726	3.48824e-06	6	247.526	248.69	276.889	269.408	318.48	408.373	229.945	231.643	208.421	146.596	78.483	240.41	332.087	155.163	2.14017	7.46511e-07	15	157.06	113.128	119.704	177.985	164.18	161.897	235.595	222.546	211.999	208.456	251.374	205.824	223.38	129.964	1.71873	0.52709	12	184.433	143.383	139.75	180.122	153.57	252.789	215.2
NM_001145895	Nat8f4	chr6	85849045	85852527	-	1123	5.04637e-05	3	18.564	18.031	22.767	17.178	16.731	19.819	9.813	10.803	6.468	10.273	10.666	6.933	19.7873	9.028	2.19046	0.329852	3	14.059	17.719	4.814	17.003	16.562	12.553	7.843	6.672	5.435	9.688	18.324	7.759	15.3727	6.65	2.30971	1	0	7.995	7.148	8.892	11.998	6.074	7.637	7.82
NM_001145898	BC052040	chr2	115407452	115604504	+	2757	0.00313352	0	10.142	8.811	14.889	12.419	7.626	4.963	5.893	4.986	5	12.71	7.278	7.832	11.2807	5.293	2.12911	0.0156768	3	15.447	13.816	11.783	5.541	13.307	10.531	7.879	11.224	6.494	5.192	8.601	9.9	13.682	7.89767	1.73148	0.0156768	0	13.794	14.917	16.411	2.135	9.714	8.394	5.979
NM_001145953	Lgals3	chr14	47993535	48005842	+	1398	0.00126436	15	1.221	2.636	2.364	4.143	8.484	8.707	5.703	15.077	20.189	15.461	8.496	8.067	13.6563	2.07367	6.55879	0.52709	21	6.845	6.73	6.672	10.284	5.39	3.273	5.091	6.025	15.447	10.531	3.566	16.493	10.1967	6.31567	1.61353	0.0617515	18	7.603	5.033	7.843	7.278	17.753	11.783	9.953
NM_001145960	Slc37a2	chr9	37036734	37063323	-	4415	0.00126436	15	5.603	5.091	3.715	7.759	12.887	7.983	9.9	9.837	22.993	15.553	26.264	21.038	20.9517	4.803	4.35522	0.113204	18	7.614	13.759	10.472	30.809	5.592	10.866	13.494	12.125	23.23	26.976	21.672	14.993	21.2137	10.615	1.99752	0.0225544	18	12.212	13.922	21.22	15.531	11.224	11.87	26.953
NM_001146007	Trim12c	chr7	111487268	111501872	-	3726	1.97841e-08	3	56.03	55.719	64.951	39.518	51.489	37.342	28.287	16.515	19.05	30.594	32.056	38.474	58.9	21.284	2.76651	0.00047225	3	48.187	45.495	46.328	37.82	40.665	38.286	24.039	25.562	34.228	27.475	33.519	61.634	46.67	27.943	1.66995	1	6	53.43	40.325	63.725	53.242	81.312	47.238	41.537
NM_001146012	R3hcc1	chr14	70097111	70107391	-	1719	0.00313352	3	22.233	42.117	16.515	15.437	13.711	22.162	17.003	8.542	10.082	15.341	5.616	11.335	26.955	10.764	2.50278	1	6	16.061	12.841	15.507	14.258	19.712	18.007	13.85	17.787	7.651	14.927	25.28	10.166	17.3257	13.096	1.32273	0.329852	6	9.676	15.472	11.649	15.377	17.708	14.841	12.453
NM_001146275	Iigp1	chr18	60535683	60552283	+	3118	3.48824e-06	3	987.236	1954.16	1198.05	841.47	862.907	875.369	563.573	288.606	459.262	649.226	282.479	461.896	1379.81	437.147	3.15636	0.00047225	6	862.907	815.575	657.649	623.323	889.274	658.743	375.002	523.593	462.147	338.612	328.467	603.164	778.71	423.414	1.8391	0.0156768	3	995.758	1121.18	1894.15	1087.37	1800.11	922.028	650.862
NM_001159536	Adcy3	chr12	4133397	4213524	+	4644	0.00723863	21	6.35	9.654	5.553	5.854	6.258	7.759	8.341	8.542	1.883	16.314	12.101	10.021	12.812	6.25533	2.0465	1	18	6.191	5.376	9.714	7.325	7.82	5.592	8.811	4.888	13.494	5.945	9.569	12.212	9.242	6.91233	1.33654	1	18	9.284	6.625	9.714	11.404	10.26	10.248	9.118
NM_001159537	Adcy3	chr12	4133397	4213524	+	4703	0.00723863	21	6.246	9.506	5.435	5.737	6.087	7.614	8.27	8.394	1.858	16.158	11.998	10.803	12.9863	6.174	2.10161	1	18	6.087	5.238	9.676	7.211	7.626	5.553	8.745	4.853	13.41	6.35	9.4	12.101	9.28367	6.79667	1.36538	1	18	9.259	6.552	9.688	11.335	10.248	10.166	8.995
NM_001159559	Atp23	chr10	126324304	126338427	-	1059	5.04637e-05	6	9.506	4.324	9.758	10.045	12.616	18.087	8.175	8.293	6.561	6.944	5.882	4.05	13.5827	5.62533	2.41204	1	0	8.784	3.37	6.258	3.453	9.837	5.83	5.773	8.394	4.229	4.743	10.531	3.944	6.406	6.132	1.04461	0.0617515	6	7.301	7.651	3.239	9.167	7.7	10.082	10.713
NM_001159580	Lnx1	chr5	74993129	75073897	-	2289	0.000780587	3	12.83	10.142	14.502	10.082	10.736	6.191	7.301	5.044	6.191	7.033	5.945	6.27	12.4913	6.17867	2.02004	1	6	4.479	11.032	10.071	8.745	14.455	7.258	4.974	9.048	10.401	9.309	7.651	6.35	10.1527	7.77	1.30626	0.0319872	6	12.395	5.63	8.982	9.506	10.568	11.543	14.579
NM_001159636	Wdsub1	chr2	59693251	59720663	-	1565	0.00723863	6	10.082	17.539	19.05	10.713	12.841	13.249	12.784	11.87	6.973	8.306	5.435	4.697	15.557	6.146	2.52875	0.0617515	3	14.523	16.145	14.502	10.439	8.601	10.842	15.447	10.211	6.468	6.996	8.542	11.809	15.0567	9.11567	1.65102	1	9	10.666	10.927	9.259	12.841	7.958	4.876	10.284
NM_001160043	Exo5	chr4	120593807	120597610	-	1965	0.000161934	3	9.259	13.63	11.448	7.97	7.188	2.196	6.494	0.863	0	5.553	5.569	6.35	11.4457	2.45233	4.65236	1	12	2.22	5.945	10.678	12.212	11.164	4.097	2.613	12.334	5.569	4.876	10.678	4.464	9.15767	6.281	1.45727	0.0617515	0	5.761	5.677	11.174	4.507	11.794	4.697	1.928
NM_001160317	Nfasc	chr1	134461267	134638374	-	9551	0.00313352	0	7.148	5.401	12.483	5.39	3.227	6.625	2.685	3.704	4.431	12.83	7.651	7.936	9.47233	3.60667	2.62184	0.113204	0	11.224	12.808	8.474	11.7	6.443	7.614	11.164	6.933	4.926	11.87	11.794	5.435	10.8353	7.67433	1.41136	0.197702	9	6.625	5.345	2.914	5.773	6.494	11.986	6.778
NM_001160318	Nfasc	chr1	134461267	134603903	-	9602	0.00723863	0	7.235	5.448	12.553	5.483	3.37	6.766	2.854	3.753	4.614	12.921	7.771	8.007	9.56633	3.74033	2.55346	0.150484	0	11.335	12.876	8.578	11.794	6.625	7.724	11.335	7.054	4.72	11.973	11.962	5.553	10.9297	7.703	1.41834	0.197702	9	6.73	5.435	2.984	5.87	6.561	12.101	6.857
NM_001160711	Cd300lg	chr11	101902825	101916931	+	2722	0.00047225	15	21.672	18.207	22.884	54.333	45.579	32.949	50.827	63.018	58.306	56.765	73.532	83.031	71.1093	20.921	3.3978	0.197702	18	25.398	39.566	25.291	73.818	39.459	50.85	43.551	45.967	65.336	68.493	77.46	55.948	67.3003	30.085	2.2366	0.113204	15	33.578	43.984	55.395	61.587	82.838	48.064	44.425
NM_001160712	Cd300lg	chr11	101902825	101916931	+	2470	0.00047225	15	21.015	18.031	20.688	51.611	41.946	31.559	50.234	60.187	57.075	54.999	72.261	81.618	69.626	19.9113	3.49555	0.197702	18	25.206	39.435	24.599	73.107	39.245	48.839	42.934	44.436	64.566	65.617	73.584	53.672	64.291	29.7467	2.16089	0.0617515	15	32.971	42.983	53.454	59.378	78.642	46.855	43.682
NM_001160713	Cd300lg	chr11	101902825	101916931	+	2591	0.00047225	15	21.554	17.539	21.705	54.181	44.865	32.783	50.223	61.889	57.597	55.544	72.701	82.008	70.0843	20.266	3.45701	0.197702	18	25.206	38.31	23.434	73.633	38.196	49.491	43.36	45.884	64.929	66.621	76.133	54.192	65.6487	28.9833	2.26461	0.197702	15	32.971	43.865	54.918	61.019	81.8	47.238	43.44
NM_001161373	F8	chrX	72418056	72625380	-	7270	0.00313352	15	109.034	57.634	154.699	265.647	192.523	210.185	195.468	263.768	385.115	281.211	290.674	466.234	346.04	107.122	3.23011	0.0319872	18	159.229	300.714	197.349	362.52	142.623	242.684	337.445	156.881	404.43	400.353	402.88	466.234	423.156	219.097	1.93132	0.113204	15	212.968	195.235	387.592	378.216	476.003	339.072	383.79
NM_001161374	F8	chrX	72418056	72625380	-	7264	0.00313352	15	109.311	57.965	156.125	266.697	192.428	210.138	196.003	266.248	385.776	281.155	291.45	469.368	347.324	107.8	3.22172	0.0319872	18	160.174	303.969	197.865	363.333	143.423	243.726	338.037	156.754	407.921	403.461	406.931	472.514	427.635	220.669	1.93786	0.113204	15	215.2	195.665	390.753	380.861	478.305	341.434	386.194
NM_001161798	Mthfr	chr4	147415298	147433671	+	6071	5.31231e-08	18	58.122	51.941	32.609	25.206	15.281	32.609	73.437	166.833	173.383	169.305	214.59	197.316	193.737	24.3653	7.94849	0.52709	18	158.872	161.897	236.322	183.055	246.429	154.138	185.977	188.543	164.018	216.076	242.748	186.185	215.003	179.513	1.19769	0.0319872	21	193.64	350.962	247.037	159.528	202.738	228.118	200.695
NM_001162947	Nek3	chr8	23238758	23272966	-	1972	5.04637e-05	6	10.531	7.188	10.914	10.142	10.814	8.971	4.709	4.709	4.05	4.349	3.392	1.789	9.97567	3.17667	3.13358	0.329852	3	8.902	11.675	4.687	16.83	7.663	9.801	5.893	7.462	6.258	8.341	10.142	7.983	11.4313	6.53767	1.74739	0.656073	6	8.566	18.019	7.124	7.124	11.426	7.462	7.947
NM_001162999	Fnip2	chr3	79259893	79371601	-	7076	0.000161934	6	185.241	285.567	362.721	459.753	487.235	406.793	233.409	304.889	255.245	169.711	262.311	162.224	451.26	198.082	2.27808	1	12	288.752	96.919	200.364	225.656	146.571	256.736	249.995	231.878	225.801	289.326	88.036	196.324	235.891	191.229	1.23354	1	6	131.252	148.494	215.362	160.116	186.802	187.579	159.109
NM_001163388	Apopt1	chr12	112951480	112993266	+	676	3.48824e-06	6	14.707	13.388	9.059	16.363	19.769	16.753	9.769	10.26	8.219	7.278	8.126	9.702	17.6283	8.36867	2.10515	0.113204	9	14.927	19.286	10.273	18.019	24.492	14.247	10.46	16.04	15.729	6.933	17.562	9.724	18.9193	11.4063	1.65809	1	6	14.107	9.048	11.372	17.505	6.35	10.987	11.566
NM_001163394	Evl	chr12	109792930	109926725	+	2167	0.00313352	21	3.769	5.677	6.363	4.311	3.476	4.298	3.273	4.567	9.009	18.356	7.958	10.26	12.1913	4.02833	3.02138	0.0319872	15	5.01	2.079	6.908	3.44	0.399	6.363	11.045	6.235	15.212	9.79	8.641	4.262	10.8307	3.40067	3.17846	0.329852	18	8.811	26.38	26.264	6.921	24.192	5.655	9.284
NM_001163396	Evl	chr12	109873963	109926725	+	1940	0.00313352	21	3.729	5.642	6.884	4.229	4.311	4.229	3.67	4.531	9.714	18.324	9.79	11.87	13.328	4.25633	3.12634	0.0319872	15	4.986	1.964	6.845	3.769	0.137	6.31	11.532	6.167	15.791	9.758	9.837	4.229	11.1633	3.40533	3.27152	0.329852	18	9.167	26.345	27.429	7.448	24.964	6.662	9.676
NM_001163522	Emcn	chr3	137004042	137094033	+	1447	5.04637e-05	15	7.437	2.102	6.845	10.78	11.045	8.394	8.995	20.666	11.903	14.626	11.471	11.844	13.8547	5.46133	2.53406	0.808532	15	7.02	9.259	7.364	21.694	5.581	10.518	10.142	10.78	13.912	5.091	24.373	10.889	13.451	7.881	1.70587	1	12	8.394	7.947	8.245	12.841	11.998	14.376	10.057
NM_001163587	Etnppl	chr3	130320366	130338668	+	2637	0.00047225	15	274.259	190.559	124.352	287.55	292.689	291.04	319.798	606.392	476.396	225.86	489.732	588.452	467.529	196.39	2.38054	0.0319872	18	141.855	389.299	182.264	141.497	255.629	266.194	325.99	312.132	457.474	288.58	406.164	381.599	365.199	221.107	1.65166	1	18	124.481	165.959	94.883	157.407	364.171	198.691	177.544
NM_001163703	Dcun1d3	chr7	126996677	127039259	-	5613	0.000161934	12	55.937	56.065	42.262	54.857	73.176	89.776	111.912	132.33	77.82	62.537	66.86	73.188	107.354	51.4213	2.08752	7.46511e-07	15	51.742	49.237	59.725	50.464	52.671	70.097	76.78	87.669	91.275	71.83	73.3	75.117	85.2413	53.568	1.59116	1	9	60.815	69.453	73.056	66.259	60.302	74.141	66.363
NM_001163760	6430548M08Rik	chr8	122668829	122689207	+	5529	0.00313352	18	12.948	33.33	15.646	18.928	25.929	22.636	26.478	38.237	54.976	43.159	48.76	41.445	44.4547	20.6413	2.15311	0.0617515	15	16.145	27.556	41.168	45.213	27.231	32.563	46.843	38.415	59.757	50.921	42.766	24.677	48.3383	28.2897	1.70844	0.000780587	21	31.721	72.583	73.532	37.228	49.114	43.656	63.269
NM_001163761	6430548M08Rik	chr8	122638052	122689207	+	5521	0.00313352	18	12.841	33.208	15.52	18.822	25.731	22.501	26.357	38.055	54.821	42.998	48.634	41.378	44.3367	20.523	2.15978	0.0319872	15	16.016	26.883	41.026	45.119	27.051	32.473	46.757	38.334	59.606	50.475	42.547	24.564	48.2323	27.975	1.72386	0.00047225	21	31.627	72.431	73.482	37.093	48.99	43.563	62.699
NM_001163795	Treml4	chr17	48403661	48414724	+	1737	0.00126436	15	0	2.902	5.401	9.676	9.714	4.431	5.517	10.531	32.136	31.262	11.566	15.931	19.5863	2.76767	7.05496	0.0156768	18	10.39	2.601	11.224	3.54	3.31	8.055	4.441	9.444	14.982	22.501	15.461	8.394	15.452	4.96833	3.10586	0.113204	18	10.401	11.532	20.213	7.983	23.577	5.091	19.758
NM_001163796	Treml4	chr17	48403661	48414724	+	1710	0.00200883	15	0	3.715	5.843	9.953	10.082	4.876	5.843	10.347	32.575	31.675	11.103	15.816	19.5313	3.186	6.11431	0.0156768	18	10.642	3.177	11.02	3.753	4.143	8.341	4.803	9.297	15.146	22.789	15.942	8.88	15.8703	5.41233	2.92869	0.0617515	18	10.678	11.856	20.127	7.867	23.714	5.323	20.024
NM_001163815	Vav1	chr17	57418523	57468659	+	4066	3.48824e-06	18	7.148	4.544	7.124	2.842	3.227	9.458	10.082	13.85	21.829	28.096	17.122	22.007	22.4083	5.17567	4.32313	0.0447418	18	5.471	8.867	11.283	5.01	4.556	12.334	11.164	12.334	21.601	17.908	7.7	20.688	15.432	7.3	2.11245	0.0156768	18	9.642	21.565	25.522	14.388	31.511	12.948	17.824
NM_001163816	Vav1	chr17	57418523	57468659	+	4023	3.48824e-06	18	7.614	4.567	6.552	2.892	3.251	8.971	10.568	12.71	21.244	25.708	16.765	21.601	21.358	5.038	4.23296	0.0617515	18	5.529	8.394	10.678	5.055	4.567	11.881	11.186	10.518	20.282	17.435	7.749	19.584	14.9227	7.16767	2.08043	0.0319872	18	10.108	20.853	24.004	14.851	31.559	11.986	17.847
NM_001164036	Ly6e	chr15	74785501	74790335	+	2275	0.000161934	18	185.155	206.804	166.713	173.559	179.638	135.802	162.044	250.283	235.595	527.633	353.655	265.42	382.236	163	2.34493	0.113204	15	252.789	363.13	336.059	386.405	437.122	454.932	390.143	306.713	539.965	512.619	658.18	657.649	609.483	317.326	1.92065	0.808532	15	410.359	428.467	1265.06	530.006	1753.63	683.859	481.468
NM_001164037	Ly6e	chr15	74785481	74790335	+	2147	0.000161934	18	185.466	207.181	167.131	173.897	180.004	136.116	161.943	250.632	235.98	528.597	354.301	265.072	382.657	163.339	2.34263	0.113204	15	253.208	364.027	336.869	385.776	437.713	456.397	389.903	307.501	541.426	513.741	659.936	661.282	611.653	318.035	1.9232	0.808532	15	411.157	429.486	1270.98	530.406	1749.36	684.997	481.224
NM_001164038	Ly6e	chr15	74785481	74790335	+	2063	0.000161934	18	185.205	206.83	166.76	173.582	179.742	135.84	161.631	250.367	235.669	527.967	353.811	264.911	382.23	163.055	2.3441	0.113204	15	252.878	363.333	336.201	385.673	437.296	455.145	389.641	306.841	540.301	512.903	658.743	658.18	609.942	317.471	1.92123	0.808532	15	409.821	428.608	1263.49	529.693	1743.19	684.456	480.746
NM_001164039	Ly6e	chr15	74785481	74790335	+	2060	0.000161934	18	185.083	206.732	166.689	173.475	179.567	135.704	161.582	250.26	235.377	527.463	353.501	264.723	381.896	162.915	2.34405	0.113204	15	252.633	362.902	335.891	385.45	436.852	454.678	389.522	306.501	539.659	512.296	657.649	654.576	608.174	317.142	1.91764	0.808532	15	409.607	428.301	1261.55	529.396	1739.73	682.09	480.545
NM_001164040	Ly6e	chr15	74785536	74790335	+	1858	0.000161934	18	184.433	202.95	167.152	173.07	179.449	133.114	161.162	250.878	235.282	525.245	351.217	265.145	380.536	161.878	2.35068	0.113204	15	251.051	362.721	332.969	384.369	439.329	454.25	389.299	305.701	536.303	508.013	656.495	648.778	604.429	315.58	1.91526	0.808532	15	405.853	430.117	1259.24	527.463	1730.73	681.439	480.056
NM_001164049	Pik3cd	chr4	149023277	149072817	-	4895	5.04637e-05	18	1.296	3.566	8.496	5.581	2.183	6.386	7.603	14.059	19.7	20.156	19.758	29.973	23.2957	4.45267	5.22236	0.0319872	18	6.933	3.021	13.351	7.983	13.262	8.733	12.628	11.164	26.322	24.26	17.61	16.027	19.299	7.76833	2.48241	0.0319872	18	7.188	23.18	23.48	7.325	24.896	14.962	15.827
NM_001164050	Pik3cd	chr4	149023277	149072817	-	4889	5.04637e-05	18	1.221	3.415	7.855	5.553	2.183	6.376	7.474	13.959	19.039	20.035	19.712	29.901	23.216	4.16367	5.56489	0.0156768	15	6.31	2.914	12.759	7.936	13.188	8.641	12.212	11.081	26.264	23.631	16.379	15.976	18.662	7.32767	2.54468	0.0319872	18	7.148	23.131	23.413	7.278	24.466	14.917	15.461
NM_001164051	Pik3cd	chr4	149023277	149050198	-	4916	5.04637e-05	18	0.875	2.818	7.59	5.376	2.015	6.179	7.278	13.805	18.889	19.806	19.475	29.747	23.0093	3.761	6.1043	0.0156768	15	6.074	2.579	12.483	7.7	12.987	8.474	11.986	10.914	26.061	23.388	16.133	15.719	18.4133	7.04533	2.61126	0.0617515	18	6.973	22.884	23.191	6.996	24.26	14.732	14.579
NM_001164052	Pik3cd	chr4	149023277	149037425	-	4612	1.41148e-05	18	1.27	3.453	7.312	5.553	2.183	6.376	7.485	13.47	18.527	20.094	19.724	29.951	23.2563	4.01167	5.78525	0.0319872	18	6.35	1.659	12.795	7.947	12.077	8.652	11.821	10.678	24.825	23.642	16.411	15.992	18.6817	6.93467	2.69151	0.0156768	18	7.148	22.636	22.292	6.823	23.346	14.603	14.72
NM_001164056	Pld1	chr3	27837602	28032284	+	4958	0.000161934	21	63.797	53.811	77.198	29.033	30.369	32.136	39.397	42.934	45.271	49.804	56.054	54.576	64.9353	30.5127	2.12777	1	0	79.843	38.226	65.648	44.122	32.85	56.564	54.076	55.382	54.142	51.489	19.405	64.142	61.239	44.512	1.3757	0.329852	0	64.929	77.781	115.882	48.6	70.527	62.527	51.952
NM_001164117	Serpinb6a	chr13	34009787	34027952	-	1590	0.000161934	15	13.262	10.678	13.618	32.949	30.833	29.407	31.285	41.574	52.755	60.098	40.513	44.109	48.24	12.5193	3.85096	0.0319872	18	20.655	35.066	23.812	35.021	24.349	34.484	33.69	28.853	47.718	37.774	49.306	57.597	48.2257	26.511	1.81877	0.329852	18	27.125	32.759	66.996	30.389	73.818	35.762	45.923
NM_001164118	Serpinb6a	chr13	34009787	34027952	-	1644	0.000161934	15	13.16	10.518	13.494	32.473	30.272	29.26	31.262	41.401	51.361	59.901	40.374	44.452	48.2423	12.3907	3.89111	0.0319872	18	20.504	34.96	23.667	35.386	24.192	33.964	34.099	28.71	47.614	37.645	49.014	57.015	47.8913	26.377	1.81534	0.329852	18	26.687	32.563	66.848	29.973	72.951	34.877	45.769
NM_001164259	Fgfrl1	chr5	109123248	109135969	+	2375	7.46511e-07	6	88.815	96.887	67.12	143.293	142.808	128.301	79.818	72.331	84.517	66.718	57.728	59.768	138.134	61.4047	2.24936	0.808532	15	63.207	57.751	62.711	78.293	80.687	81.164	88.455	73.733	59.366	114.802	102.291	75.655	97.5827	61.223	1.59379	0.113204	6	68.437	57.004	52.964	88.115	70.049	75.39	54.254
NM_001164311	Loxl4	chr19	42666769	42687296	-	5420	1.41148e-05	18	38.392	14.732	27.542	14.247	9.801	10.866	13.388	36.064	53.206	157.891	108.544	115.904	127.446	11.638	10.9423	1	18	665.662	718.555	545.738	882.269	615.938	672.82	699.842	611.912	794.196	883.62	713.797	682.09	759.836	643.318	1.18112	0.00126436	9	729.557	268.98	536.859	884.775	828.272	748.632	617.503
NM_001164491	Ablim3	chr18	61959047	62071506	-	4189	0.00313352	18	54.121	123.759	60.865	46.223	37.763	44.391	147.646	89.209	58.491	62.065	98.808	98.34	98.4487	42.7923	2.30031	0.0156768	18	72.431	54.576	101.388	48.006	41.454	53.515	90.543	77.856	58.2	63.495	67.614	120.294	83.801	47.6583	1.75821	0.0617515	21	148.626	108.235	98.488	74.059	48.305	72.342	97.692
NM_001164495	Syn3	chr10	85754338	85961641	-	4011	0.00313352	3	11.335	10.842	16.622	12.371	7.568	8.811	7.614	5.541	3.715	3.682	3.217	8.126	12.933	5.00833	2.57914	0.0156768	3	7.603	11.903	10.414	13.507	4.05	6.235	3.827	5.01	1.991	3.227	3.094	10.878	9.97333	3.60933	2.75833	0.113204	6	13.69	21.819	8.245	12.012	6.896	3.54	6.609
NM_001164525	Tstd1	chr1	173349164	173350483	+	545	0.000161934	6	14.579	19.712	14.512	14.962	27.075	19.016	16.968	7.312	14.4	10.962	9.167	7.148	20.351	9.09233	2.2369	0.00723863	6	8.484	18.417	14.732	12.71	23.23	15.729	7.983	12.319	10.45	6.801	9.39	12.541	17.223	9.57733	1.79748	0.113204	9	15.146	3.105	10.713	21.208	12.593	13.805	15.313
NM_001164564	Egfl7	chr2	26442156	26448202	+	1147	0.00313352	12	29.238	31.639	27.799	52.812	52.779	45.664	47.138	52.595	80.757	43.656	33.393	103.98	60.343	29.5587	2.04111	0.0319872	15	37.163	37.774	30.751	78.594	38.237	49.519	50.148	45.353	78.019	92.344	77.393	82.981	84.2393	35.2293	2.39078	0.329852	18	58.429	59.032	89.812	69.38	76.438	64.451	57.455
NM_001164683	Tmem29	chrX	146832318	146893693	-	1426	0.00047225	3	16.363	18.633	10.792	10.071	12.111	11.71	2.32	5.666	10.401	3.44	4.731	7.867	15.2627	5.346	2.85151	0.329852	3	18.324	14.889	9.631	3.849	11.77	10.581	7.033	13.262	5.278	6.754	10.531	6.884	14.2813	8.05633	1.77173	0.0617515	0	10.78	6.483	11.07	4.349	7.425	5.968	9.309
NM_001164684	Tmem29	chrX	146832318	146875706	-	1421	0.000161934	3	13.022	13.922	7.413	9.506	11.045	8.394	1.221	5.553	6.494	3.298	4.709	6.996	11.4523	4.42267	2.58588	0.0617515	3	14.556	14.247	10.439	2.715	9.769	9.167	6.505	11.186	3.578	7.02	8.578	2.818	13.0807	6.13867	2.12903	0.329852	0	6.811	4.002	6.996	4.262	5.655	4.155	4.274
NM_001164686	Tmem29	chrX	146843121	146875448	-	1257	0.00313352	3	29.471	37.679	28.59	22.789	14.732	24.204	13.447	16.39	14.993	10.581	13.105	16.027	31.9133	13.2377	2.40973	0.808532	3	28.736	25.522	15.52	24.109	26.125	19.758	13.307	30.248	10.531	23.563	24.743	17.469	23.3307	18.0287	1.29392	0.0156768	21	26.71	12.529	24.766	11.87	13.863	14.502	18.229
NM_001165941	Nsun6	chr2	14912071	14976499	-	7715	0.00723863	3	51.001	57.741	59.702	45.7	41.062	43.36	39.684	50.626	29.373	22.847	11.224	36.064	56.148	23.3783	2.40111	0.00723863	3	58.167	64.614	70.026	48.318	40.385	46.538	49.026	42.899	25.663	52.661	36.497	44.782	64.269	39.196	1.63952	1	0	39.673	56.065	57.965	45.923	33.765	46.189	48.434
NM_001166064	Syde2	chr3	145650834	145684684	+	5486	0.00126436	12	43.631	56.008	59.768	69.787	75.593	72.492	72.787	98.168	84.431	43.36	45.058	38.708	85.1287	42.3753	2.00868	0.00126436	15	52.65	122.156	48.909	54.541	60.72	61.981	85.014	90.15	85.076	67.96	70.934	68.671	86.7467	59.0807	1.4682	0.0156768	12	33.612	13.711	15.646	40.644	34.268	56.276	70.736
NM_001166506	Sec14l1	chr11	116976482	117020582	+	4706	0.00047225	15	32.588	27.903	23.039	38.08	38.617	36.452	43.469	54.11	53.184	69.335	67.639	53.227	63.4003	27.8433	2.27658	0.0156768	18	24.144	35.021	36.867	33.843	25.695	29.617	51.489	33.393	57.892	43.926	50.921	43.644	47.5913	29.7183	1.60121	0.00047225	18	32.044	53.344	58.491	35.077	45.593	43.36	50.59
NM_001166507	Sec14l1	chr11	116976482	117020582	+	4349	0.00126436	18	31.335	26.872	22.513	36.855	33.88	32.113	42.465	51.778	46.891	66.655	63.344	52.013	60.6707	26.9067	2.25439	0.00126436	15	21.482	29.995	34.142	31.903	24.29	27.487	48.851	32.435	56.156	38.829	45.923	40.4	45.814	27.8933	1.64224	0.00313352	18	29.444	51.361	58.122	31.559	42.333	40.758	48.98
NM_001167680	Rhbdf2	chr11	116459479	116485566	-	3624	0.00047225	15	24.204	17.343	32.542	30.594	31.58	39.518	44.249	60.476	40.183	103.505	65.617	39.898	69.6733	24.6963	2.82046	0.0048028	18	46.686	19.027	38.532	40.374	30.161	33.998	43.159	52.779	41.537	57.506	57.098	40.374	51.6593	34.7483	1.48653	0.329852	21	53.846	83.973	106.751	37.949	87.82	30.751	31.639
NM_001167828	Trim30d	chr7	111618529	111656363	-	3272	0.00047225	0	19.7	23.23	19.712	14.745	15.377	19.381	4.143	15.659	10.803	22.789	15.161	16.562	20.8807	10.2017	2.04576	1.41148e-05	21	23.051	26.71	17.412	16.04	16.061	18.527	16.35	19.414	22.601	32.563	26.322	28.948	29.2777	16.876	1.73443	1	6	24.324	43.393	79.984	28.794	73.176	31.272	24.349
NM_001167860	Wipf3	chr6	54379680	54453762	+	4425	0.00313352	6	25.194	40.792	71.007	33.413	32.971	26.039	20.248	28.736	25.649	18.737	22.02	18.407	45.6643	19.7213	2.31481	1	0	40.314	23.563	33.854	23.751	27.442	24.144	25.708	28.165	29.568	30.214	30.03	22.079	32.577	25.1123	1.29713	1	0	24.677	36.166	64.3	17.874	25.975	15.827	25.386
NM_001167861	Wipf3	chr6	54379680	54453762	+	4324	0.00313352	6	24.215	40.572	68.339	33.266	32.033	25.477	19.724	27.866	25.28	18.019	21.128	18.11	44.3753	19.0857	2.32437	0.52709	21	38.617	23.23	33.612	22.944	26.061	22.755	25.522	26.287	29.104	29.851	29.583	21.901	31.8197	23.92	1.33012	0.808532	21	23.873	35.821	60.339	16.841	25.038	15.401	23.4
NM_001168491	Pdcd4	chr19	53977841	54004351	+	2316	7.46511e-07	3	383.631	735.102	417.408	347.937	314.941	290.083	218.394	137.011	163.291	214.749	217.613	169.151	512.047	172.899	2.96143	0.00047225	3	442.554	468.271	363.7	361.804	460.446	278.934	171.926	361.625	192.665	228.118	433.733	258.435	424.842	242.072	1.75499	0.00126436	3	250.878	283.212	202.448	224.574	165.711	198.089	243.918
NM_001168492	Pdcd4	chr19	53977841	54004351	+	1791	1.34733e-07	3	330.078	609.095	359.353	307.97	272.393	248.347	178.163	122.916	141.449	174.987	193.226	142.032	432.842	147.509	2.93421	0.00047225	3	387.693	391.213	319.523	299.47	379.612	241.499	148.159	304.754	173.026	197.116	363.7	220.024	366.143	208.646	1.75481	0.00313352	3	219.596	245.796	172.202	198.617	137.29	176.843	211.52
NM_001168568	Ctps2	chrX	159339492	159472473	+	5437	0.00047225	3	38.629	61.889	33.986	31.272	32.575	28.321	29.51	20.688	25.663	23.241	24.599	18.019	44.8347	21.953	2.04183	1	6	28.542	47.127	14.579	18.054	35.26	30.234	19.004	37.724	22.222	17.178	27.51	18.334	30.0827	21.0073	1.4318	0.329852	0	29.627	114.802	72.505	25.206	118.149	21.27	13.912
NM_001168569	Ctps2	chrX	159339527	159472473	+	5494	0.00047225	3	38.877	63.797	34.809	31.128	32.53	28.176	30.234	20.606	25.533	23.18	24.514	19.12	45.8277	22.2713	2.05722	1	6	28.401	46.733	13.863	18.019	35.157	30.101	18.928	37.59	22.125	17.098	28.59	18.11	29.6657	21.266	1.3948	0.329852	0	29.557	114.664	72.431	24.654	118.091	20.747	13.887
NM_001168571	Ctps2	chrX	159339527	159472473	+	5418	0.00047225	3	35.762	60.44	32.805	29.14	29.26	26.478	27.949	20.179	23.631	21.672	22.42	18.822	43.0023	20.9713	2.05003	1	6	25.22	44.064	10.336	18.031	25.432	28.542	18.11	30.845	21.73	13.058	27.975	14.993	26.54	18.6753	1.4209	0.197702	0	29.226	106.47	69.542	23.801	105.822	20.213	13.273
NM_001170744	Ctbp2	chr7	140178694	140206930	-	4159	0.00047225	12	9.104	9.813	7.375	11.125	7.983	12.83	12.795	25.72	17.356	7.867	10.678	11.448	18.6237	8.764	2.12374	0.197702	3	7.603	17.731	17.343	10.987	18.799	16.753	11.87	10.235	9.953	10.142	12.172	12.395	15.513	10.686	1.45129	0.329852	18	7.211	21.819	13.937	7.843	12.83	17.254	19.913
NM_001170847	Rbm20	chr19	53751796	53941570	+	6576	7.46511e-07	3	17.456	23.751	38.08	16.935	15.461	15.461	11.613	7.832	6.122	11.272	7.983	9.813	26.429	8.52233	3.09868	0.329852	3	14.638	21.98	19.166	15.619	17.23	17.254	9.009	18.576	8.641	14.707	27.556	8.95	18.5947	12.0753	1.53944	1	0	7.782	20.388	8.601	11.7	4.431	9.724	11.998
NM_001170866	Ncald	chr15	37295930	37721755	-	3529	0.000161934	3	66.018	72.583	37.228	42.13	41.197	46.178	30.484	14.4	7.867	45.923	23.492	35.386	58.6097	17.5837	3.33186	0.00723863	3	57.796	76.302	32.563	48.455	59.68	66.122	30.248	28.771	33.831	29.483	36.646	52.301	58.0857	30.95	1.87648	0.808532	9	46.304	14.178	16.145	62.337	23.18	47.437	31.262
NM_001170867	Ncald	chr15	37295930	37389137	-	3465	0.00047225	3	68.067	73.927	39.337	42.812	42.2	47.377	31.639	15.838	7.832	48.645	23.873	36.623	60.4437	18.4363	3.27727	0.0156768	3	59.807	77.856	32.553	49.931	60.143	68.782	32.748	30.161	34.737	30.389	36.623	54.541	59.6187	32.5487	1.83142	1	6	46.767	14.993	16.935	63.725	23.109	48.15	31.262
NM_001170868	Ncald	chr15	37295930	37389137	-	3414	0.00047225	3	68.008	74.216	39.089	43.125	42.547	47.614	31.962	15.659	8.394	48.98	23.667	35.989	60.4377	18.6717	3.23567	0.00723863	3	59.725	78.214	32.826	50.199	60.476	68.067	32.125	30.484	34.972	30.654	37.056	54.869	59.5807	32.527	1.83147	1	6	47.006	14.828	17.098	63.888	23.413	47.994	31.511
NM_001172148	Rbm41	chrX	136424050	136533134	-	2220	0.00723863	3	11.998	13.959	8.542	9.953	5.448	8.007	3.177	7.736	7.1	6.884	5.773	4.262	11.4997	5.63967	2.03723	1	6	16.363	8.63	15.272	2.377	14.364	8.341	5.677	16.574	9.688	9.247	5.592	7.82	13.4217	7.553	1.77597	0.808532	6	12.212	16.158	7.923	6.025	4.731	12.83	12.236
NM_001174154	Gm37013	chr18	37112302	38001526	+	4615	0.000161934	15	12.319	6.884	12.759	12.795	14.962	13.937	20.64	15.212	20.875	26.463	18.928	31.736	25.709	10.654	2.41176	1	18	17.19	24.122	21.829	35.597	18.299	20.282	25.708	15.596	39.111	24.313	16.526	32.077	26.805	21.047	1.27345	0.197702	18	21.015	28.242	32.391	23.873	47.65	28.072	22.162
NM_001177568	Zfp970	chr2	177249447	177263899	+	4658	0.00723863	12	158.115	95.733	83.624	192.202	790.14	509.885	1291.88	346.209	236.38	231.109	355.542	434.747	624.822	112.491	5.55403	0.197702	21	494.753	278.694	94.167	89.482	192.916	158.789	276.358	321.392	173.855	326.844	334.964	157.312	289.205	147.062	1.96648	0.113204	9	114.921	466.01	0.469	278.099	357.316	583.149	262.311
NM_001177602	Ak4	chr4	101091894	101140376	+	5128	0.000161934	9	145.012	157.123	121.4	194.845	356.307	337.34	191.566	277.696	217.261	130.714	130.853	179.298	296.164	141.178	2.09772	0.000161934	15	125.119	121.658	96.396	111.402	155.786	148.484	185.855	180.183	311.905	213.005	229.809	152.337	225.981	114.391	1.97543	0.197702	12	115.181	45.923	57.679	163.245	89.536	157.323	256.656
NM_001177604	Ak4	chr4	101091926	101140376	+	4941	0.000161934	9	145.012	156.346	121.362	194.721	353.501	334.468	189.678	276.466	217.212	127.43	130.404	179.238	294.23	140.907	2.08804	0.000161934	15	125.034	121.634	96.3	111.308	155.697	148.472	185.397	180.098	311.286	209.831	229.613	152.325	225.594	114.323	1.97322	0.113204	12	115.073	45.884	56.946	163.14	89.411	157.212	256.586
NM_001177605	Ak4	chr4	101091917	101140376	+	4919	0.000161934	9	145.342	156.871	121.83	195.376	354.038	335.619	190.43	276.764	217.664	127.982	130.76	179.638	295.011	141.348	2.08705	0.000161934	15	125.401	122.13	96.802	111.865	156.319	148.81	185.728	180.672	311.709	210.509	230.556	152.584	226.036	114.778	1.96926	0.113204	12	115.543	46.235	57.267	163.797	89.898	157.579	257.236
NM_001177621	Slc5a6	chr5	31338409	31350935	-	3416	0.000161934	9	22.575	7.188	37.214	57.208	61.316	61.231	26.79	29.568	28.532	18.513	23.051	16.765	59.9183	19.443	3.08067	0.00723863	9	22.779	32.85	18.229	49.944	34.972	44.098	30.248	24.075	27.866	25.083	32.783	14.2	43.0047	24.022	1.78989	0.113204	6	15.212	40.896	31.559	34.484	43.656	36.053	21.589
NM_001177622	Slc5a6	chr5	31338409	31351297	-	3198	0.000161934	9	26.287	7.124	41.231	58.841	62.699	62.805	29.606	31.463	34.042	25.268	27.429	20.747	61.4483	24.4813	2.50939	0.00723863	9	25.432	33.818	18.633	54.076	40.436	47.531	34.078	27.125	32.077	27.775	38.829	17.281	47.3477	25.961	1.82348	0.0617515	6	17.469	41.231	33.531	37.056	45.896	36.669	23.346
NM_001177628	Slc45a3	chr1	133859492	133879549	+	3260	0.00126436	18	148.053	110.114	92.284	69.076	107.856	115.68	277.408	375.673	256.736	274.661	265.574	270.493	303.272	97.5373	3.10908	0.0617515	15	155.503	219.265	323.267	194.743	253.113	265.75	342.699	373.615	215.963	256.922	336.494	356.671	316.696	232.678	1.36107	0.00313352	15	132.779	213.099	143.699	187.311	168.745	231.655	243.489
NM_001177629	Grb10	chr11	11830502	11927974	-	4746	0.00126436	15	3.381	6.74	8.293	11.372	7.843	9.977	9.259	18.916	15.931	12.419	17.539	20.865	16.941	6.138	2.75716	0.52709	15	19.724	12.212	15.461	10.792	15.313	13.722	16.515	16.802	19.45	12.371	15.553	14.732	17.589	13.2757	1.32466	0.52709	18	16.363	16.78	17.331	11.372	18.407	15.437	18.527
NM_001177647	Sirpa	chr2	129418905	129457964	+	3356	0.00126436	18	17.202	26.208	34.142	29.373	22.245	32.983	28.853	46.178	86.168	115.928	153.612	78.674	116.071	25.8507	4.48872	0.0617515	18	29.151	36.014	48.931	53.649	30.161	40.08	45.303	36.855	85.1	82.482	68.149	66.259	72.2967	38.032	1.90071	0.329852	21	55.152	165.274	258.505	46.538	195.845	59.487	72.951
NM_001177673	Gpr68	chr12	102114892	102146408	-	2915	0.00126436	3	9.27	11.6	28.057	19.297	11.335	8.578	5.592	7.448	4.556	6.597	10.021	4.155	16.309	5.86533	2.77754	0.113204	3	10.46	10.142	11.372	17.412	0	12.819	5.022	7.02	1.209	8.404	10.166	3.177	10.658	4.417	2.40976	0.0319872	0	10.878	20.189	20.688	4.556	13.068	7.474	1.27
NM_001177674	Gpr68	chr12	102114892	102137734	-	3097	0.00126436	3	9.27	11.613	28.057	19.308	11.335	8.578	5.592	7.448	5.312	6.597	10.033	4.155	16.3133	6.11733	2.66402	0.113204	3	10.46	10.142	11.372	17.423	0	12.819	5.033	7.02	1.209	8.427	10.166	3.177	10.658	4.42067	2.40776	0.0319872	0	10.878	20.189	20.688	4.556	13.08	7.474	1.27
NM_001177751	Tsc22d1	chr14	76888243	76907572	+	1633	0.00723863	3	461.569	648.778	157.498	259.944	275.539	330.218	151.451	78.402	155.139	287.133	130.714	298.77	422.615	128.331	3.29299	0.0617515	6	201.616	270.018	163.896	598.675	524.952	370.351	116.131	120.097	104.598	202.317	253.673	195.468	497.993	113.609	4.38311	0.113204	9	502.418	42.596	45.923	650.862	141.424	551.289	545.147
NM_001177871	Filip1l	chr16	57549355	57572917	+	3249	0.000780587	15	9.444	9.813	18.207	21.22	14.455	14.889	22.312	32.259	25.05	27.866	30.679	32.259	30.268	12.488	2.42263	0.0156768	18	21.672	21.819	30.69	22.708	11.543	21.601	33.019	28.14	52.267	32.044	27.416	28.52	37.8087	18.6173	2.03028	0.0156768	18	28.935	23.191	55.257	19.027	40.47	27.442	31.736
NM_001185162	Wdr53	chr16	32247313	32257169	+	1157	5.04637e-05	6	27.903	21.257	29.901	24.677	21.39	24.133	15.313	17.753	20.504	12.395	14.153	9.631	26.3537	12.0597	2.18429	0.0617515	3	13.47	22.613	19.319	12.71	20.189	26.287	12.064	6.376	14.4	14.828	17.423	13.566	19.7287	10.9467	1.80152	0.00047225	6	16.694	14.993	14.603	19.228	14.523	21.73	11.783
NM_001190448	Ddc	chr11	11714104	11798147	-	2001	1.41148e-05	18	176.428	119.487	115.356	65.694	59.322	72.25	172.55	167.382	239.973	226.26	233.666	236.992	232.306	65.7553	3.5325	0.0319872	9	270.576	212.886	279.542	271.236	273.563	256.266	227.933	289.519	222.546	213.109	201.969	219.513	267.022	211.53	1.26232	0.52709	6	201.012	255.407	129.654	204.01	222.593	186.956	245.418
NM_001190717	Dbf4	chr5	8396969	8422716	-	2427	0.00047225	15	5.517	0	2.938	5.968	9.444	8.733	7.1	16.04	12.987	11.566	9.297	8.508	12.0423	2.81833	4.26128	0.0319872	9	5.727	12.483	3.44	4.743	8.578	13.331	5.581	7.148	7.033	1.732	5.517	4.709	8.884	3.986	2.22573	0.197702	6	8.663	31.536	16.622	9.714	17.143	15.272	7.759
NM_001193305	Mical2	chr7	119369350	119497489	+	3652	1.41148e-05	18	77.627	51.173	46.14	33.403	38.367	34.067	68.192	101.785	92.177	80.524	90.125	101.94	90.863	35.279	2.57511	1	0	88.036	96.589	83.924	97.629	63.888	114.921	80.095	87.37	89.209	118.784	101.785	80.213	100.261	85.558	1.17182	0.197702	9	71.237	83.031	65.439	130.13	77.27	106.451	82.254
NM_001195065	Phactr2	chr10	12927523	13194202	-	8525	0.00313352	18	21.038	22.455	31.903	28.299	33.019	26.089	30.763	35.325	52.392	52.405	50.85	57.953	53.736	25.132	2.1377	0.329852	18	28.554	28.853	30.248	46.843	17.143	31.406	36.658	15.729	73.348	72.537	42.958	64.451	59.982	29.2183	2.05253	0.0156768	15	39.279	16.574	72.951	50.565	52.463	44.817	49.747
NM_001195066	Phactr2	chr10	12927523	13108776	-	8460	0.00313352	18	20.933	22.233	31.591	28.542	32.85	25.861	30.484	35.021	52.013	52.15	50.565	57.597	53.4373	24.919	2.14398	0.329852	18	28.254	29.089	29.829	46.538	16.876	31.262	36.393	15.354	73.107	72.843	42.605	64.08	59.8427	29.0573	2.0591	0.0156768	15	39.349	16.411	72.701	50.279	52.291	45.271	49.944
NM_001195096	Phactr2	chr10	12927523	13044095	-	8410	0.00313352	18	21.003	22.325	31.748	28.165	32.949	25.975	31.071	35.214	52.279	52.301	50.717	57.774	53.5973	25.0253	2.14127	0.329852	18	28.401	28.736	30.101	46.767	17.052	31.301	36.571	15.531	73.251	72.407	42.812	64.289	59.836	29.0793	2.05732	0.0156768	15	39.161	16.526	72.864	50.475	52.347	44.656	49.651
NM_001195338	Bbip1	chr19	54004149	54019117	-	2500	0.00047225	3	68.742	108.376	83.449	77.832	56.564	65.306	45.617	37.319	34.402	31.117	56.6	33.112	86.8557	39.1127	2.22034	0.0156768	3	88.052	97.074	77.548	53.846	105.122	63.648	40.08	80.095	46.582	52.416	83.103	60.476	87.558	55.5857	1.57509	1	0	57.324	77.961	38.819	43.915	44.249	40.572	59.946
NM_001195348	Bbip1	chr19	54004149	54019117	-	2239	5.04637e-05	3	68.391	109.794	83.254	77.304	56.341	65.057	45.423	37.093	32.886	30.897	55.996	33.33	87.1463	38.4673	2.26513	0.0156768	3	87.862	95.883	77.393	53.683	103.626	61.992	40.302	79.867	46.413	51.489	80.652	58.131	87.046	55.5273	1.56752	1	0	56.789	74.216	37.798	41.454	44.829	39.384	59.779
NM_001195390	Commd7	chr2	153442666	153458517	-	3276	5.04637e-05	21	47.211	29.851	34.279	23.218	20.606	17.874	21.257	46.223	43.44	53.063	71.122	46.373	56.8527	20.566	2.76354	0.00126436	3	39.614	59.757	49.554	37.763	43.23	54.013	35.399	30.248	37.629	41.946	37.415	45.923	49.6417	34.4253	1.44188	0.0617515	6	40.278	25.586	36.844	41.466	30.679	42.166	31.962
NM_001198765	Postn	chr3	54165029	54194963	+	3187	0.00723863	15	12.453	16.731	24.872	29.714	17.469	31.639	24.716	57.728	49.971	26.208	64.905	40.792	44.1383	18.0187	2.44879	0.0319872	15	14.226	18.943	25.291	42.766	16.217	30.704	31.903	37.259	64.121	39.898	18.513	61.92	44.4277	19.4867	2.27924	0.0156768	15	34.713	43.551	75.18	38.392	73.99	38.641	46.964
NM_001198766	Postn	chr3	54165029	54194963	+	3107	0.00723863	15	12.382	16.622	24.766	29.653	17.402	31.627	24.665	57.679	49.944	26.137	64.806	40.665	44.096	17.9233	2.45944	0.0319872	15	14.153	18.916	25.268	42.755	16.158	30.666	31.851	37.239	63.797	39.839	18.479	61.862	44.2957	19.4457	2.27726	0.0156768	15	34.67	43.478	75.145	38.355	73.952	38.629	46.952
NM_001198911	Arhgef2	chr3	88420129	88451974	+	4397	0.00126436	18	8.394	11.903	9.247	9.964	12.077	9.259	14.4	21.281	13.172	18.299	32.983	20.248	23.8433	9.848	2.41969	0.0319872	18	10.654	7.462	9.925	9.104	6.996	12.212	13.507	14.047	21.819	22.325	4.298	22.601	16.4577	9.347	1.75993	1	0	28.128	56.816	98.397	14.247	60.177	25.708	18.042
NM_001198912	Arhgef2	chr3	88425316	88451974	+	4266	0.00126436	18	8.27	11.164	8.892	9.309	11.372	9.08	14.247	21.003	12.83	18.054	32.875	20.035	23.6547	9.442	2.50367	0.0319872	18	9.964	7.782	9.714	8.88	6.597	12.453	13.319	13.912	21.661	22.125	4.155	22.789	16.3563	9.15333	1.78607	0.808532	21	25.626	50.565	90.138	13.591	56.946	23.005	17.908
NM_001198913	Arhgef2	chr3	88425316	88451974	+	4260	0.000780587	18	8.394	11.372	9.259	9.569	11.587	9.259	14.4	21.281	13.172	18.324	32.983	20.248	23.8517	9.675	2.46378	0.0319872	18	10.248	7.474	9.925	9.118	7.007	12.212	13.507	14.047	21.829	22.325	4.311	22.613	16.461	9.21567	1.78535	0.808532	21	25.768	50.815	89.85	13.457	57.086	23.18	18.042
NM_001199217	Slc38a3	chr9	107553486	107569730	-	2424	7.46511e-07	6	4955.94	5006.61	6068	8287.09	7810.45	6030.55	4273.2	3247.22	3739.32	2906.68	3760.56	2801.25	7376.03	3156.17	2.33702	0.113204	3	7369.62	6304.18	6607.49	7905.44	6461.41	7369.62	5601.15	5279.32	6692.93	6304.18	7272.9	5971.75	7245.49	5857.8	1.2369	1	18	6110.13	5356.98	6304.18	8404.97	5117.73	6394.52	5470.83
NM_001199218	Slc38a3	chr9	107553486	107571299	-	2444	7.46511e-07	6	4979.6	5027.48	6110.13	8520.41	7905.44	6068	4312.59	3291.15	3760.56	2889.01	3799.77	2816.12	7497.95	3168.3	2.36655	0.113204	3	7484.55	6394.52	6692.93	8154.76	6542.24	7484.55	5658.54	5312.6	6781.14	6394.52	7369.62	6030.55	7393.85	5917.42	1.2495	1	18	6234.57	5470.83	6394.52	8641.19	5356.98	6542.24	5565.9
NM_001199265	Epb41l2	chr10	25079604	25243324	+	4367	3.48824e-06	15	32.125	29.627	45.108	54.254	54.677	51.881	70.591	78.972	101.846	68.008	85.014	96.101	83.803	35.62	2.35232	0.0156768	18	46.178	35.681	47.614	81.456	20.504	60.428	72.951	37.679	93.057	90.173	96.589	113.92	100.227	43.1577	2.32205	0.0156768	18	64.703	25.28	120.688	89.197	104.955	83.789	79.915
NM_001199304	Atxn1	chr13	45645125	46060360	-	10449	0.00723863	21	206.732	195.164	443.19	156.432	138.293	126.74	222.18	224.182	185.466	223.14	240.628	205.328	281.695	140.488	2.00504	0.0617515	3	331.423	293.169	564.658	270.659	177.485	287.903	217.842	210.614	251.168	195.629	216.971	191.093	396.417	201.231	1.96991	1	12	220.561	121.08	213.792	205.029	204.353	206.83	335.103
NM_001204129	C1qtnf1	chr11	118289771	118313096	+	4387	0.00047225	15	20.582	26.089	30.308	53.8	28.886	32.391	47.662	70.175	60.914	55.575	67.88	71.683	65.046	25.6597	2.53435	0.0319872	18	34.424	43.778	38.819	71.078	26.38	32.721	61.716	37.763	81.444	56.288	81.641	57.892	65.2737	39.007	1.67321	0.329852	18	40.436	66.964	110.711	66.515	94.236	49.341	54.857
NM_001204130	C1qtnf1	chr11	118304848	118313096	+	4299	0.00047225	15	20.168	25.206	29.458	52.999	27.487	32.067	47.281	69.369	58.975	55.318	67.229	70.552	64.3663	24.944	2.5798	0.0319872	18	34.122	42.617	38.055	70.627	26.061	32.435	60.731	37.854	80.687	55.44	81.192	56.008	64.2133	38.2647	1.67796	0.52709	18	39.066	67.059	109.893	66.156	93.735	48.174	54.192
NM_001204239	Clec1b	chr6	129347315	129355431	+	1067	0.00047225	18	9.837	16.35	11.471	17.908	19.308	13.388	22.932	33.458	32.826	42.51	42.743	39.1	41.451	12.5527	3.30033	0.0617515	18	17.505	23.801	14.247	24.976	8.474	13.226	19.641	22.113	46.189	40.436	18.588	35.643	31.5557	15.5587	2.02751	0.113204	15	20.907	30.869	43.903	21.661	50.199	24.851	35.551
NM_001204253	Clec1b	chr6	129347315	129355431	+	916	0.00047225	18	8.439	12.453	9.714	13.273	13.959	12.032	18.407	28.853	26.322	37.139	35.077	34.318	35.5113	10.202	3.47839	0.0617515	18	14.993	20.433	12.395	21.742	7.054	11.77	17.797	18.966	39.862	30.751	16.016	30.666	25.811	13.522	1.90814	0.329852	15	14.626	27.568	34.508	18.711	43.077	21.295	26.147
NM_001205236	Arhgap27	chr11	103192798	103225006	-	4539	0.00313352	15	0	3.177	4.544	6.662	5.761	3.405	3.476	15.964	7.413	6.625	10.071	9.259	8.951	2.57367	3.46833	0.197702	18	5.581	6.572	1.199	1.009	1.858	4.155	3.658	6.494	11.471	5.448	5.401	6.505	7.20767	2.34067	3.07048	0.0156768	18	5.01	6.625	8.078	3.67	11.87	3.405	3.094
NM_001205363	Clec9a	chr6	129358880	129374782	+	3285	3.48824e-06	18	7.614	15.742	10.472	9.259	13.641	7.278	14.993	21.955	24.088	25.708	34.795	32.563	31.022	10.0593	3.08183	0.00313352	15	7.843	22.113	15.931	24.026	18.501	17.908	22.301	23.109	37.297	30.436	30.941	25.072	28.8163	15.2957	1.88338	0.0156768	21	16.731	48.389	49.53	12.64	35.783	17.483	29.14
NM_001205364	Clec9a	chr6	129358880	129374782	+	3205	3.48824e-06	18	7.651	15.313	10.554	8.95	13.805	6.778	14.649	21.565	23.413	24.075	34.02	31.617	29.904	9.84433	3.03562	0.00723863	15	7.983	21.672	16.072	23.109	18.054	17.029	20.724	22.708	37.081	27.926	30.38	24.654	27.6533	15.2423	1.81371	0.0319872	21	15.313	47.15	48.064	12.746	35.087	17.505	29.164
NM_001205365	Clec9a	chr6	129358880	129374782	+	2939	3.48824e-06	18	7.124	15.11	9.366	9.201	12.676	6.167	14.949	20.853	22.501	23.372	29.215	27.581	26.7227	9.348	2.85666	0.0156768	15	7.749	19.953	12.483	22.292	17.32	16.493	18.356	21.105	34.142	27.163	27.623	22.199	25.6617	13.395	1.91508	0.0156768	21	15.531	43.996	44.619	9.201	30.976	15.043	26.219
NM_001206390	Hk3	chr13	55107346	55122180	-	3008	1.41148e-05	18	7.1	10.082	12.876	10.071	8.685	4.324	13.273	10.472	25.781	15.729	25.975	18.042	19.9153	7.69333	2.58659	0.256787	18	8.394	8.293	16.526	12.628	4.431	10.177	8.394	15.249	25.663	11.809	21.753	15.11	16.4353	9.07867	1.80943	0.0156768	18	9.989	13.618	25.05	15.646	23.764	9.167	21.174
NM_001206391	Hk3	chr13	55107346	55122180	-	2873	0.000161934	18	6.801	9.071	11.962	9.284	8.306	4.05	13.364	10.581	25.361	14.4	24.349	16.363	18.3707	7.21333	2.54462	0.197702	18	7.879	7.7	15.992	12.248	1.742	8.542	8.031	14.982	24.349	11.448	22.032	14.247	15.909	7.51067	2.1167	0.00723863	18	9.665	12.077	22.92	15.341	22.325	8.115	20.504
NM_001206392	Hk3	chr13	55107346	55122746	-	3079	0.00047225	18	6.79	9.559	11.471	9.259	9.259	4.015	11.794	8.995	21.868	15.313	24.349	16.35	18.6707	7.511	2.4838	0.113204	18	7.843	7.651	14.794	12.236	3.415	9.284	8.007	14.962	23.99	9.953	21.308	14.707	15.653	8.31167	1.8822	0.0156768	18	9.27	13.262	24.014	14.388	21.208	8.867	20.202
NM_001242349	Ano1	chr7	151774454	151924497	-	4565	0.00047225	15	2.232	5.968	4.074	8.007	4.614	2.914	9.259	10.616	11.613	5.592	8.823	12.441	10.496	4.09133	2.56161	0.197702	18	8.542	10.142	5.251	11.77	9.665	7.688	5.471	6.468	13.457	15.437	14.388	15.827	15.2173	7.97833	1.9062	0.197702	18	7.89	13.284	7.485	9.654	6.823	8.542	6.845
NM_001243048	Arntl	chr7	120350979	120457640	+	2596	2.24632e-09	18	51.611	29.26	16.363	4.697	4.349	10.701	53.683	77.983	85.446	100.47	106.217	107.721	104.803	6.58233	15.8992	0.00723863	0	140.333	132.282	139.209	135.004	108.954	109.234	108.376	126.913	120.651	126.18	121.378	132.929	137.275	117.731	1.16599	0.808532	0	112.644	93.545	109.472	102.674	100.978	86.737	103.433
NM_001243100	Gm11837	chr4	14857788	14880177	+	888	0.00313352	3	32.937	29.033	10.071	16.314	19.724	21.331	9.688	12.83	7.448	12.012	10.13	10.914	24.0137	9.98867	2.40269	0.113204	6	18.928	27.556	15.531	13.273	18.098	19.769	11.77	16.005	18.019	7.983	16.363	12.248	20.6717	12.198	1.69411	1	18	16.434	5.01	6.35	16.217	0.349	18.928	13.494
NM_001243192	Serpinb6a	chr13	34009787	34094663	-	1494	0.000161934	15	13.273	12.26	14.707	33.368	31.272	32.696	32.937	43.44	51.563	60.72	42.465	45.084	49.423	13.4133	3.68262	0.0617515	18	22.501	35.109	24.514	36.658	25.386	34.901	34.681	29.839	47.77	40.584	49.944	57.728	49.4187	27.3747	1.80498	0.52709	18	27.962	33.289	67.011	30.845	73.067	35.021	45.923
NM_001243199	Gimap4	chr6	48634577	48642061	+	1355	0.00723863	15	13.262	16.434	13.172	37.307	22.789	25.083	29.033	25.663	40.325	35.656	21.565	52.161	36.4607	14.2893	2.55052	5.04637e-05	18	17.562	27.568	21.105	18.956	16.504	26.024	29.889	31.639	38.543	30.089	32.435	45.99	36.1713	20.4947	1.76454	0.52709	18	32.875	29.803	41.703	42.909	66.259	26.976	35.681
NM_001243757	Pde2a	chr7	108599766	108661343	+	4082	0.000161934	15	40.919	37.998	45.271	80.083	65.769	52.463	75.008	111.865	93.966	91.571	103.505	135.267	110.114	41.396	2.65962	0.0156768	18	53.063	73.952	48.874	109.794	50.127	71.391	91.571	65.659	131.903	120.236	167.152	109.969	132.452	58.6297	2.25892	0.197702	18	65.439	72.916	128.655	136.455	121.114	83.116	102.534
NM_001243758	Pde2a	chr7	108599034	108661343	+	4079	0.000161934	15	40.963	38.055	45.303	80.12	65.795	52.606	73.3	111.366	94.081	91.074	103.101	133.174	109.116	41.4403	2.6327	0.0156768	18	51.673	74.024	48.99	108.673	50.199	71.437	89.197	65.719	131.515	118.467	166.053	109.472	131.331	58.229	2.2552	0.197702	18	65.473	72.444	128.753	135.29	120.688	82.278	101.642
NM_001243760	Ciita	chr16	10480165	10527733	+	5414	0.00200883	15	4.42	1.447	8.88	5.843	4.614	6.74	9.676	6.363	13.447	9.676	12.409	9.247	10.444	4.91567	2.12235	1	0	2.364	8.96	11.998	7.325	3.566	10.701	5.968	4.876	13.137	12.409	6.597	8.578	9.19467	7.19733	1.27713	0.52709	18	10.153	11.261	15.768	13.959	9.62	5.784	8.341
NM_001243761	Ciita	chr16	10489874	10527733	+	5146	0.00200883	15	4.614	1.979	9.167	5.993	4.72	6.908	9.813	6.572	13.08	9.813	12.541	9.39	10.5813	5.25333	2.01229	1	0	2.636	9.213	12.83	6.973	3.944	10.842	4.743	3.955	11.903	13.058	6.74	8.811	9.53633	6.867	1.38815	0.197702	21	9.458	11.394	14.388	13.331	8.937	5.905	8.542
NM_001252200	Map4k4	chr1	39957758	40083155	+	5748	0.00126436	18	21.174	21.672	26.976	40.278	18.866	21.661	23.631	42.321	32.186	39.673	50.199	53.206	47.6927	23.274	2.04873	0.00313352	15	26.322	29.044	26.883	42.899	25.194	33.531	38.697	38.334	59.021	47.614	37.82	48.434	45.3507	27.4163	1.65391	1	6	39.804	101.19	93.782	41.898	92.663	45.246	37.441
NM_001252202	Map4k4	chr1	39957758	40083155	+	5510	0.00126436	18	21.208	21.73	27.051	39.85	18.019	21.672	23.667	42.371	30.64	39.757	50.223	52.416	47.4653	23.3297	2.03411	0.00313352	15	26.345	29.104	25.963	42.945	25.206	33.186	37.7	38.829	59.059	47.718	36.669	48.455	45.196	27.1373	1.66521	1	6	39.1	100.399	92.083	40.695	92.737	45.293	35.248
NM_001252474	Tjap1	chr17	46394800	46419975	-	2450	0.00126436	0	15.507	19.381	15.646	7.59	8.892	8.641	14.662	8.043	8.811	13.969	14.247	12.876	16.8447	8.37433	2.01026	1	12	15.249	7.843	10.878	16.363	11.986	11.998	10.842	9.201	16.979	11.02	10.248	16.423	13.449	11.3233	1.18756	0.00126436	0	19.405	19.004	17.435	14.093	9.236	9.259	12.83
NM_001252475	Tjap1	chr17	46394800	46419975	-	2357	0.00047225	0	15.11	18.299	15.531	6.235	8.811	7.651	13.351	7.353	7.855	13.273	13.805	10.814	16.3133	7.56567	2.15471	1	12	14.318	7.148	9.009	15.768	11.881	11.881	9.458	8.007	14.993	10.938	10.142	15.313	13.1767	10.1583	1.29684	0.00313352	0	18.916	17.165	15.313	13.08	8.089	8.089	11.783
NM_001252482	Inca1	chr11	70501863	70513657	-	1180	1.41148e-05	3	67.324	58.881	111.807	35.739	36.122	37.056	32.588	21.27	27.278	27.903	37.854	32.297	79.3373	27.0453	2.93278	0.00126436	6	87.657	50.279	65.473	78.007	71.912	57.181	34.747	48.574	32.588	33.729	44.317	38.994	69.0333	38.6363	1.78654	0.00313352	3	57.609	59.095	55.901	67.545	44.973	39.952	47.791
NM_001252483	Inca1	chr11	70501863	70513657	-	1141	5.04637e-05	3	66.088	57.493	110.59	35.681	36.014	36.214	32.186	20.64	27.209	26.463	37.068	30.941	78.057	26.6783	2.92514	0.00047225	6	86.204	50.223	64.484	77.45	71.797	56.6	32.971	47.994	32.259	31.997	42.828	38.382	68.6157	37.7357	1.81811	0.00313352	3	57.531	58.502	54.894	66.432	44.572	39.184	47.366
NM_001252484	Inca1	chr11	70501863	70513657	-	1071	5.04637e-05	3	63.773	56.542	108.429	32.222	33.929	35.562	31.675	19.414	26.976	25.398	35.705	29.496	76.248	26.0217	2.92943	0.00047225	6	84.36	49.563	62.699	75.655	70.097	55.586	30.308	45.617	31.962	28.379	40.896	37.774	67.1127	35.683	1.88056	0.00047225	3	56.778	57.369	52.65	63.762	42.801	37.441	44.236
NM_001252485	Inca1	chr11	70501863	70513657	-	1299	5.04637e-05	3	69.018	60.565	114.515	38.819	37.151	36.353	33.88	22.8	27.821	27.51	42.176	33.208	81.366	28.167	2.88803	0.00047225	3	89.372	53.945	67.639	86.318	76.01	59.946	34.849	52.671	36.076	38.127	49.637	41.825	74.0913	41.1987	1.7982	0.00126436	3	61.458	64.427	57.531	69.49	46.189	41.598	50.978
NM_001252525	Cpeb1	chr7	88491912	88599644	-	3100	0.00723863	3	11.508	16.363	22.032	13.912	20.189	17.122	9.284	6.921	8.721	18.956	11.372	8.394	17.0743	8.30867	2.05373	1	12	18.902	12.841	8.553	12.808	12.541	20.593	12.111	20.759	16.957	8.995	24.743	10.678	16.609	13.432	1.23635	0.0319872	3	20.202	69.478	62.223	24.599	59.702	17.874	14.388
NM_001252526	Cpeb1	chr7	88491912	88599644	-	3082	0.00723863	3	11.471	16.279	21.967	13.874	20.105	17.003	9.178	6.845	8.591	18.902	11.283	8.317	16.994	8.20467	2.06996	1	12	18.762	12.795	8.439	12.71	12.409	20.504	11.998	20.688	16.818	8.914	24.599	10.531	16.5013	13.332	1.23755	0.0319872	3	20.127	69.007	61.774	24.478	59.606	17.731	14.342
NM_001252588	Tspan4	chr7	148662279	148679326	+	1297	5.04637e-05	15	40.991	50.046	62.711	91.443	83.031	114.896	184.232	172.308	154.857	172.654	90.743	90.543	170.466	51.2493	3.32575	0.0319872	12	86.464	126.703	51.489	130.674	193.13	156.249	167.705	126.282	129.58	118.039	139.336	120.898	160.018	88.2187	1.81378	0.0156768	12	86.404	136.859	57.369	170.616	125.902	125.902	158.953
NM_001252614	Fut8	chr12	78339091	78576983	+	2997	0.0048028	18	13.922	12.212	9.559	12.212	17.622	15.706	13.47	23.642	20.666	27.266	34.02	26.417	29.2343	11.8977	2.45592	1	18	10.531	32.415	10.211	13.863	16.991	12.472	11.335	12.518	23.714	11.007	20.839	14.805	17.719	14.442	1.22675	1	0	9.688	18.943	19.913	8.126	30.369	12.723	13.212
NM_001253685	Dnajc12	chr10	62845191	62871588	+	1145	7.46511e-07	3	15.585	18.064	16.256	10.401	9.631	11.986	7.651	4.507	6.014	10.284	7.89	10.678	16.635	6.05733	2.74338	0.00313352	6	5.334	11.962	9.925	9.953	9.332	14.745	7.485	3.021	7.148	6.662	5.01	5.748	11.3433	5.80667	1.95186	0.0156768	6	9.153	6.014	7.007	9.813	6.376	9.08	7.1
NM_001253883	Pkm	chr9	59504175	59527182	+	2419	0.000161934	15	14.364	16.363	16.05	32.259	26.78	23.388	27.866	45.782	56.134	56.354	43.159	46.832	48.7817	15.5923	3.1272	0.0617515	18	21.554	29.606	13.236	40.47	18.551	27.949	33.289	29.34	51.046	39.496	35.508	43.114	39.3727	21.4653	1.83386	0.00126436	18	23.873	48.795	46.538	38.972	43.285	21.038	35.632
NM_001267695	Ctss	chr3	95330708	95360327	+	1350	0.00047225	15	14.626	42.998	49.983	50.304	48.329	54.515	80.524	110.282	199.343	236.265	156.871	173.635	188.924	35.869	5.26586	0.0156768	15	52.291	22.636	50.921	59.768	22.279	75.909	62.2	100.531	146.773	129.5	42.617	132.067	103.168	41.9493	2.459	0.0156768	15	63.22	89.234	227.137	74.082	296.082	102.652	146.294
NM_001271496	Chka	chr19	3851773	3894369	+	2613	2.24632e-09	18	177.532	93.463	117.423	68.602	35.446	84.195	195.235	254.487	308.753	310.075	504.928	409.821	408.275	62.7477	6.50573	0.00723863	0	543.164	556.719	553.607	475.377	354.866	444.321	450.339	274.433	502.783	564.223	529.396	449.792	551.163	409.185	1.34697	0.0156768	0	516.659	432.495	1382.59	353.811	422.468	381.9	345.822
NM_001271531	Insig2	chr1	123200930	123224255	-	2446	3.48824e-06	18	902.414	642.479	294.499	258.208	311.205	257.236	577.676	819.636	937.459	1114.45	1012.84	1532.01	1219.76	275.55	4.42653	0.00313352	15	656.961	935.108	787.965	801.801	1092.82	894.157	1098.91	1089.3	1176.48	1072.44	1389.41	1235.24	1232.37	793.345	1.55337	1	18	744.357	655.082	895.164	840.649	693.342	936.431	1026.86
NM_001271532	Insig2	chr1	123200930	123224601	-	2314	7.46511e-07	18	746.235	511.069	254.67	217.435	251.426	221.498	488.298	668.196	809.71	952.585	835.023	1267.11	1018.24	230.12	4.42467	0.00313352	15	552.821	777.668	617.163	685.578	915.15	701.136	896.28	916.212	955.89	875.369	1158.3	1002.08	1011.92	649.217	1.55866	0.197702	15	624.674	561.833	688.264	695.961	571.326	788.817	835.023
NM_001271614	Fen1	chr19	10273622	10278411	-	2185	0.00723863	9	15.088	1.259	10.401	13.364	14.093	15.531	10.531	13.805	16.991	6.025	7.651	7.474	14.3293	7.05	2.03107	0.329852	6	11.6	8.811	11.903	10.082	17.983	12.71	9.412	13.284	6.235	16.363	5.3	8.394	13.5917	9.64367	1.40896	1	12	11.903	35.374	19.381	13.022	24.303	14.412	13.63
NM_001271676	Ifi47	chr11	48900519	48910489	+	1932	0.00723863	0	63.463	73.69	59.095	37.415	27.788	32.85	41.537	10.83	35.021	52.347	29.534	35.214	65.416	29.1293	2.24528	0.0617515	6	42.083	67.011	48.187	51.062	43.915	45.923	24.964	32.164	35.287	29.687	23.016	57.796	52.427	30.805	1.70167	0.808532	3	61.378	58.998	87.679	64.726	90.612	44.722	42.296
NM_001271725	Trim2	chr3	83964361	84074705	-	7077	0.00126436	18	228.518	201.77	160.746	110.982	111.994	111.019	150.671	280.112	311.286	265.647	217.998	304.889	262.845	111.332	2.36079	0.00126436	12	268.566	174.987	264.64	311.812	213.874	310.144	330.466	380.427	362.412	306.186	87.146	316.372	357.768	236.064	1.51553	1	0	275.539	306.289	340.907	248.484	357.801	293.719	262.981
NM_001271726	Trim2	chr3	83964361	84108697	-	7113	0.00126436	18	228.687	201.115	160.793	111.007	112.042	110.628	150.705	280.168	311.398	265.75	218.044	303.969	262.588	111.226	2.36073	0.00126436	12	267.629	175.117	264.807	311.479	213.923	309.536	330.699	380.607	362.721	305.112	87.168	316.477	358.009	235.851	1.51792	1	0	274.859	305.793	341.017	248.554	357.947	293.789	262.498
NM_001271727	Trim2	chr3	83964361	84063701	-	7382	0.00126436	18	234.83	206.694	166.629	113.895	113.083	111.474	153.26	291.262	316.845	278.8	224.539	313.439	272.259	112.817	2.41315	0.00126436	12	273.99	175.038	270.329	315.196	215.362	315.837	332.507	388.914	377.49	311.479	91.571	321.828	366.304	239.786	1.52761	1	0	283.454	315.458	347.169	254.67	361.964	300.059	270.893
NM_001271728	Trim2	chr3	83964361	84016760	-	7180	0.00126436	18	230.026	201.969	163.303	112.315	113.207	111.032	152.268	280.445	311.479	267.277	220.561	306.427	264.755	112.185	2.35987	0.00126436	12	269.408	176.785	268.907	314.06	214.625	311.205	332.622	381.755	364.479	309.028	88.792	318.725	359.619	238.367	1.50866	1	0	276.165	311.398	345.655	251.969	360.241	295.452	263.618
NM_001271744	Dnmt3b	chr2	153475185	153513466	+	4184	3.48824e-06	18	24.182	10.987	18.334	2.437	6.74	15.472	33.03	19.319	23.873	25.649	76.198	35.248	45.6983	8.21633	5.55634	0.0617515	0	56.778	37.878	32.983	33.289	23.714	41.656	30.606	33.656	29.305	36.985	42.44	36.064	42.5463	31.189	1.36403	0.00723863	3	51.361	50.008	37.093	37.866	36.611	21.672	26.173
NM_001271745	Dnmt3b	chr2	153475185	153513466	+	4125	3.48824e-06	18	23.563	10.581	18.042	1.991	6.235	15.146	32.85	18.393	22.625	25.409	75.158	35.01	45.1923	7.79067	5.79468	0.0617515	0	55.508	37.139	31.591	31.937	23.303	38.127	30.308	32.01	28.726	34.948	41.423	35.681	41.4127	30.348	1.36447	0.00723863	3	51.121	47.956	36.381	37.59	36.227	21.482	25.975
NM_001271746	Dnmt3b	chr2	153475185	153513466	+	3997	3.48824e-06	18	23.943	10.142	18.019	1.568	6.087	15.066	32.425	18.334	23.241	25.28	75.864	34.948	45.364	7.57367	5.98312	0.0319872	0	56.065	37.486	32.553	32.281	23.241	41.328	30.224	33.356	29.089	33.975	41.365	33.986	42.0347	30.8897	1.36068	0.0156768	3	50.127	49.686	36.014	37.566	36.166	20.992	25.522
NM_001271747	Dnmt3b	chr2	153475185	153513466	+	3938	1.41148e-05	18	23.751	10.323	18.275	1.742	6.597	15.437	32.609	18.098	23.016	25.562	75.412	35.214	45.396	7.92533	5.722	0.0319872	0	55.37	37.319	31.914	31.721	23.631	38.382	30.594	32.245	28.923	33.278	41.197	34.279	41.5343	30.5873	1.35778	0.0156768	3	50.464	48.15	35.881	37.854	36.497	21.27	25.745
NM_001271772	Skil	chr3	30993980	31021845	+	6598	0.00126436	18	124.233	100.388	84.747	76.339	93.828	93.633	171.079	198.437	209.515	170.152	165.615	208.421	193.01	87.9333	2.19483	0.0617515	15	198.638	97.908	145.726	151.302	119.512	148.506	218.561	253.673	197.662	221.383	80.083	210.105	223.299	139.773	1.59753	0.00047225	15	155.042	132.424	166.94	185.642	160.522	195	255.35
NM_001272052	Ada	chr2	163552307	163575975	-	1690	0.00723863	18	7.474	2.268	2.636	6.087	4.349	5	7.676	9.284	7.148	9.481	7.301	8.245	8.34233	4.126	2.01942	0.113204	15	6.468	6.27	5.715	9.167	4.218	6.74	10.581	7.301	8.496	8.163	9.247	3.874	8.79267	6.151	1.42877	0.113204	15	2.685	4.464	5.01	7.474	10.166	9.118	5.677
NM_001276296	Ednrb	chr14	104213832	104242918	-	2778	0.00126436	15	7.759	13.048	10.713	16.04	13.53	10.26	15.224	33.289	32.056	32.425	25.963	62.989	40.459	10.5067	3.84808	0.0617515	18	7.651	54.918	8.219	20.189	19.45	17.708	24.133	28.629	55.818	45.605	45.096	43.44	44.7137	19.1157	2.33841	0.0319872	18	12.283	46.903	25.816	16.4	45.769	20.566	26.147
NM_001276442	Acy1	chr9	106335312	106340567	-	1425	3.48824e-06	9	88.477	79.485	84.135	125.62	140.823	119.321	89.776	135.539	138.71	60.428	68.437	63.614	128.588	64.1597	2.00403	0.0319872	15	108.931	102.359	92.393	100.35	135.852	105.822	129.319	111.308	116.918	111.474	118.275	106.074	119.182	101.228	1.17735	1	18	81.71	49.637	41.146	94.542	41.168	88.748	91.997
NM_001277076	Fer1l5	chr1	36429035	36478955	+	6364	0.00126436	18	13.262	13.341	8.96	4.544	3.381	9.631	11.471	15.054	11.77	14.49	22.312	12.089	16.297	5.852	2.78182	0.329852	0	16.588	16.072	12.723	9.79	8.553	10.284	12.553	7.124	13.212	12.483	10.248	7.614	15.1277	9.54233	1.58471	0.197702	0	13.544	13.351	9.532	9.297	6.337	9.925	10.914
NM_001281818	Specc1	chr11	61770265	62036515	+	6949	0.00313352	18	10.531	10.531	6.505	3.922	9.213	9.47	13.331	23.005	9.259	10.531	16.753	17.143	15.1983	7.535	2.01568	0.0617515	15	8.496	8.394	3.715	9.259	1.209	5.958	9.431	9.481	10.082	8.937	6.996	3.44	9.66467	5.47533	1.76373	1	18	4.926	21.565	5.945	2.601	11.404	8.811	4.709
NM_001281981	Lrmp	chr6	145064156	145123448	+	2060	0.00723863	15	1.009	1.319	2.102	7.043	9.247	1.883	10.962	3.715	9.284	13.273	9.178	13.722	12.0577	1.47667	8.11726	0.0156768	18	2.22	4.72	0	3.566	4.567	8.96	5.882	7.448	12.472	11.404	15.531	7.983	11.6393	2.31333	5.01406	1	0	4.963	18.407	8.733	9.569	13.447	6.049	5.784
NM_001282095	Tjp3	chr10	80735933	80754326	-	2918	0.00047225	18	81.312	51.788	36.239	37.282	52.139	52.104	64.092	66.802	104.373	88.602	109.541	114.279	104.141	47.175	2.20728	1	12	62.677	43.055	83.499	106.751	112.373	97.555	101.46	50.801	85.711	133.661	110.464	74.57	106.232	63.077	1.68405	1	3	57.762	107.229	65.878	83.745	59.628	52.207	71.83
NM_001282096	Tjp3	chr10	80735933	80748526	-	2981	0.000161934	18	80.213	50.422	35.715	37.201	49.873	51.161	62.781	67.217	102.619	85.528	106.239	110.029	100.599	46.0783	2.18295	1	12	61.167	42.083	80.734	104.098	111.212	95.295	100.624	48.712	84.021	132.47	111.474	74.536	106.16	61.328	1.7309	1	3	56.227	107.7	64.773	83.185	58.212	52.139	69.858
NM_001284329	Lin7a	chr10	106709450	106862199	+	6597	1.41148e-05	3	153.437	163.245	230.732	141.645	145.103	206.732	128.179	55.566	70.825	97.806	110.166	73.891	182.471	84.8567	2.15021	0.0156768	3	153.534	271.711	115.575	113.658	208.09	151.579	54.203	156.359	80.872	63.232	79.137	85.77	180.273	76.0463	2.37039	0.329852	3	129.464	79.796	66.744	169.677	49.721	90.138	70.65
NM_001284392	2022-09-04	chr11	87394563	87404041	+	1396	0.00723863	18	10.401	12.987	11.736	11.555	11.045	10.248	9.9	33.739	20.329	22.245	28.71	25.672	25.5423	10.9493	2.33156	0.0319872	18	14.107	18.902	15.212	25.874	18.878	15.146	15.461	20.504	23.526	21.281	31.272	31.663	28.072	16.0737	1.74599	0.0156768	18	16.991	21.354	26.208	9.813	26.861	20.53	19.7
NM_001284398	2022-09-04	chr11	87391891	87404041	+	1327	0.00723863	18	10.082	11.335	11.224	10.401	11.045	9.714	8.542	33.266	18.019	21.694	26.527	23.955	24.0587	10.3867	2.31504	0.113204	18	13.273	17.731	14.523	22.719	18.846	15.098	16.765	19.405	22.211	20.353	28.71	30.074	26.379	15.1757	1.73776	0.0156768	18	14.556	19.073	24.564	8.652	26.312	19.901	18.644
NM_001285827	Ppil3	chr1	58487837	58502330	-	1077	0.00313352	3	26.527	27.075	11.77	15.212	22.601	18.042	13.969	8.811	9.714	16.526	12.212	15.827	21.7907	10.8313	2.01088	0.197702	9	17.254	17.23	15.742	11.02	27.519	14.769	17.741	18.551	9.297	6.684	14.72	9.332	17.7693	10.2453	1.73367	0.113204	6	20.376	11.87	12.887	21.015	10.866	14.388	18.393
NM_001286122	Traf3	chr12	112404581	112505366	+	6962	1.41148e-05	18	55.508	39.543	61.327	35.494	35.762	46.5	49.215	71.83	65.853	85.645	88	64.451	79.3653	39.252	2.02168	0.00723863	18	63.175	60.891	50.899	62.479	50.578	48.006	60.008	75.554	75.284	78.845	55.783	75.593	70.282	53.6877	1.30903	1	18	59.032	204.365	89.076	74.501	95.426	69.308	102.212
NM_001286346	Eml1	chr12	109609363	109777774	+	3890	0.000279673	12	5.773	6.625	3.874	7.867	11.675	7.148	10.472	11.448	13.273	5.091	8.641	7.867	11.731	5.424	2.16066	0.00313352	18	7.267	13.887	9.631	3.476	9.506	13.105	13.58	14.153	13.319	14.707	19.107	9.953	14.589	8.69567	1.67695	0.0156768	15	8.078	9.259	10.678	11.77	10.531	12.593	9.714
NM_001286347	Eml1	chr12	109648843	109777774	+	3803	0.00047225	12	5.553	6.35	3.67	7.676	11.532	6.933	10.284	10.814	13.105	4.986	8.553	7.759	11.401	5.191	2.194	0.00313352	18	6.985	13.69	9.343	3.347	9.259	12.553	13.457	13.959	13.262	14.556	18.943	9.801	14.4333	8.38633	1.7202	0.0319872	15	7.995	9.153	10.581	11.566	10.401	12.529	9.642
NM_001286750	Olfm3	chr3	114607553	114828682	+	4277	3.48824e-06	9	21.855	18.166	16.363	21.661	34.624	38.641	19.228	25.409	28.321	12.723	15.729	15.066	31.642	14.506	2.18049	1	0	18.644	42.51	23.073	22.233	23.69	23.764	19.5	21.565	31.335	17.741	26.953	36.497	28.0757	23.229	1.20856	1	9	11.881	8.784	10.678	14.305	29.444	23.191	13.022
NM_001289462	Mme	chr3	63099357	63187635	+	6063	5.04637e-05	12	200.953	200.078	103.125	227.484	211.953	274.954	399.397	237.528	429.896	220.131	192.289	160.036	355.607	168.052	2.11599	0.0319872	9	165.922	78.483	122.039	192.523	82.469	166.252	138.578	168.329	191.66	120.954	43.948	132.103	166.189	99.0017	1.67858	0.329852	9	135.84	60.72	59.779	147.954	115.494	123.708	172.24
NM_001289463	Mme	chr3	63100017	63187635	+	5847	5.04637e-05	12	201.012	201.616	106.712	228.004	216.496	277.587	401.635	239.58	431.861	224.109	192.596	163.012	357.692	169.78	2.10673	0.0319872	9	167.382	80.213	123.137	194.134	82.624	167.986	140.021	169.201	191.951	122.209	44.236	134.319	167.058	100.255	1.66627	0.52709	9	138.234	62.41	60.177	149.063	115.904	126.593	175.081
NM_001289502	Crppa	chr12	37108037	37416090	+	2657	0.00126436	6	13.2	12.149	10.531	7.474	9.801	11.31	6.087	7.983	5.666	3.861	5.592	4.531	11.96	4.66133	2.56244	0.0617515	6	7.425	7.713	7.713	8.88	9.654	3.715	5.448	7.474	2.183	6.376	4.592	5.483	7.617	5.035	1.51179	1	18	6.35	3.453	4.206	10.108	4.915	4.324	7.983
NM_001289503	Crppa	chr12	37108734	37416090	+	2388	0.00313352	6	14.917	13.249	9.444	7.425	8.245	11.77	6.074	8.427	6.695	4.709	4.779	4.143	12.5367	4.54367	2.75529	0.419161	3	7.843	6.468	8.496	6.754	10.021	3.704	5.401	7.448	2.183	5.376	5.334	7.448	7.60233	5.01067	1.5162	1	18	9.259	4.155	5.067	9.559	5.541	4.311	7.235
NM_001289571	Sass6	chr3	116297876	116333904	+	4214	5.04637e-05	3	13.137	19.7	18.799	10.878	9.714	12.948	8.245	8.95	8.591	11.372	8.733	7.923	17.212	8.59533	2.00132	0.197702	21	14.707	21.534	8.96	10.678	5.01	4.986	6.73	8.496	15.872	10.26	10.082	12.541	15.067	6.89133	2.18465	0.419161	0	11.613	31.262	20.992	11.31	22.292	8.496	6.754
NM_001289572	Spata7	chr12	99866352	99908029	+	1962	0.00723863	6	9.642	8.306	13.982	8.394	11.794	5.581	7.364	7.947	2.183	5.553	5.278	2.854	10.6433	4.56167	2.3303	1	0	5.541	7.16	7.651	9.714	7.235	8.96	5.92	6.985	3.704	10.962	7.02	10.581	9.521	5.53633	1.71843	0.150484	6	8.578	4.58	9.688	6.74	4.876	3.932	5.784
NM_001289591	Tmem173	chr18	35893332	35900208	-	2203	0.00313352	15	2.232	1.435	2.183	2.938	4.592	4.556	2.411	6.363	12.248	9.259	4.143	7.983	7.12833	1.95	3.64201	0.0156768	12	1.894	1.396	0	3.056	7.771	5.581	5.471	3.815	10.531	6.845	2.951	6.494	6.60567	1.09667	5.97801	0.808532	18	4.567	4.218	10.13	7.148	5.932	5.192	3.729
NM_001289679	Arntl2	chr6	146754052	146782051	+	2576	0.00313352	3	9.676	6.811	14.153	8.542	6.363	5.737	3.955	6.468	1.894	1.035	7.124	4.58	10.2133	4.10567	2.484	1	6	6.801	7.301	10.878	7.867	7.89	4.229	2.377	8.152	6.074	9.631	2.364	5.192	8.32667	5.53433	1.50364	1	6	5.541	6.708	3.392	8.578	2.818	7.267	6.908
NM_001289681	Arntl2	chr6	146754052	146782051	+	2530	0.00723863	3	9.688	6.884	14.247	8.591	6.505	5.905	4.531	7.064	1.928	1.136	7.211	4.697	10.273	4.348	2.35957	0.52709	3	6.933	7.389	10.295	7.983	8.055	4.371	2.411	7.7	6.11	9.676	2.566	5.278	8.20567	5.407	1.51665	1	6	5.569	6.766	4.05	8.293	3.177	7.301	7.02
NM_001289726	Gapdh	chr6	125111870	125116485	-	1265	0.00313352	6	19.187	44.722	68.912	59.414	107.508	94.676	39.1	16.562	19.166	45.724	12.212	21.038	87.1993	24.9427	3.49499	0.808532	12	25.72	15.742	15.212	17.052	49.491	22.1	54.634	32.588	14.889	21.819	40.549	13.937	34.037	18.8913	1.8013	0.197702	6	23.667	37.441	20.504	19.819	11.613	23.729	13.556
NM_001289826	Clock	chr5	76638893	76733817	-	9719	0.00126436	18	507.132	109.817	317.627	254.051	226.716	243.726	424.524	511.703	450.862	456.717	467.077	543.529	489.108	241.498	2.02527	1	6	580.244	577.676	530.006	500.727	583.855	476.173	577.291	513.392	566.866	541.903	507.132	505.567	562.642	518.201	1.08576	1	12	556.527	436.852	548.205	572.88	503.106	560.081	631.462
NM_001290337	Prickle4	chr17	47825423	47831685	-	1383	0.00313352	6	8.306	7.89	9.62	13.922	16.133	14.745	12.71	4.767	2.951	3.082	8.88	6.845	14.9333	6.269	2.37989	0.00313352	9	6.258	7.301	3.405	8.925	8.553	8.245	12.212	7.124	6.062	6.884	5.448	2.22	8.57433	4.85067	1.76608	0.808532	0	7.958	7.054	2.715	5.905	3.105	6.122	5.893
NM_001290378	Ap1s2	chrX	160346949	160371598	+	2210	0.00723863	18	5.642	0.061	0.012	3.392	2.973	4.952	3.67	6.074	12.541	12.212	11.138	8.185	10.5117	1.905	5.49434	0.197702	15	4.986	4.496	6.857	5.541	10.531	2.437	5.703	13.641	11.6	7.089	3.769	5.773	10.3147	5.44633	1.89224	0.419161	18	6.845	3.715	10.26	7.448	16.169	6.662	7.448
NM_001290379	Ap1s2	chrX	160346949	160371598	+	2218	0.00723863	18	5.666	0.101	0.012	3.392	3	4.963	3.67	6.087	12.541	12.212	11.151	8.206	10.523	1.92633	5.43966	0.197702	15	4.986	4.531	6.857	5.541	10.531	2.437	5.703	13.653	11.613	7.1	3.791	5.784	10.323	5.458	1.88972	0.419161	18	6.857	3.715	10.26	7.448	16.182	6.684	7.448
NM_001290416	Eps8l1	chr7	4416451	4432089	+	3846	0.00723863	18	5.055	9.259	9.104	4.155	4.143	7.867	14.72	14.047	8.245	6.235	17.331	11.77	12.3373	5.38833	2.28725	0.52709	15	1.296	5.553	13.887	2.685	3.861	7.425	6.87	6.625	8.394	7.512	6.122	4.72	7.29633	4.657	1.56553	1	0	13.273	6.754	6.062	5.968	8.591	5.278	6.996
NM_001290634	Ugp2	chr11	21221129	21271270	-	2645	1.34733e-07	6	943.792	981.236	613.228	1067.25	1320.77	1174.88	662.546	534.867	684.997	485.599	473.497	493.645	1187.63	484.247	2.45251	0.113204	6	960.259	1270.98	868.109	1009.29	1795.85	1183.96	787.143	977.033	1134.75	952.585	988.266	907.6	1329.7	949.484	1.40044	1	6	988.266	1137.78	820.442	1117.82	1635.61	1167.77	941.192
NM_001290756	Tlr7	chrX	163742858	163768503	-	3856	0.00047225	15	2.125	5.784	5.01	1.883	8.185	7.603	6.468	18.299	16.991	10.472	13.425	14.093	13.9193	4.30633	3.22712	0.0156768	18	7.793	7.124	2.377	0.841	7.603	2.624	9.412	13.296	14.982	8.902	3.227	19.522	12.5633	3.68933	3.39881	0.329852	18	3.886	30.074	22.079	5.278	41.209	4.262	15.646
NM_001290757	Tlr7	chrX	163742858	163768503	-	3825	0.00047225	15	2.342	6.087	4.556	2.079	8.394	7.793	6.561	18.417	17.143	10.604	13.507	14.616	14.0403	4.32833	3.23865	0.0156768	18	7.983	7.809	2.613	1.056	7.843	2.685	9.569	13.494	15.032	9.02	3.44	19.7	12.6983	3.86133	3.28268	0.329852	18	3.704	30.161	21.829	5.401	41.343	4.42	15.742
NM_001290758	Tlr7	chrX	163742858	163768503	-	3869	0.00047225	15	2.377	6.11	4.58	2.102	8.394	7.832	6.572	18.479	17.143	10.654	13.53	14.917	14.0647	4.35567	3.22394	0.0156768	18	8.007	7.301	2.66	1.056	7.867	2.699	9.631	13.507	15.054	9.62	3.476	19.724	12.7307	3.874	3.2803	0.329852	18	3.715	30.187	21.855	5.435	41.365	4.431	15.768
NM_001290782	Accs	chr2	93673624	93690100	-	3936	0.00723863	6	9.837	7.82	14.556	11.736	9.769	6.672	6.087	3.069	7.325	5.553	1.009	6.74	10.7377	4.434	2.41847	0.52709	6	8.925	12.2	11.973	12.723	10.082	5.569	2.624	9.977	9.801	9.458	11.335	1.613	11.0327	7.46733	1.47682	1	6	5.448	9.322	9.688	7.637	11.833	6.505	4.097
NM_001291019	Sirpa	chr2	129418905	129457964	+	4020	0.00313352	18	20.238	34.936	43.01	44.051	27.219	42.274	36.403	64.142	117.555	145.759	190.173	101.169	145.7	32.728	4.4508	0.113204	18	33.854	46.304	58.088	64.591	34.612	49.453	57.953	45.769	103.626	100.214	79.532	82.278	87.3413	46.082	1.89515	0.113204	21	74.178	205.871	333.242	55.659	248.422	70.552	98.499
NM_001291020	Sirpa	chr2	129418575	129457964	+	3821	0.00313352	18	20.179	34.724	42.812	43.926	28.057	42.13	36.947	66.446	118.455	144.266	191.66	98.243	144.723	32.5717	4.44216	0.113204	18	33.656	46.189	57.892	64.348	34.424	50.159	57.062	44.748	104.205	99.945	80.578	82.115	87.546	45.9123	1.90661	0.113204	21	74.047	206.694	334.73	55.508	247.461	70.29	99.956
NM_001291021	Sirpa	chr2	129418905	129457964	+	3368	0.00126436	18	17.435	26.674	34.553	30.089	22.613	33.666	29.534	46.549	86.501	118.322	154.463	79.915	117.567	26.2207	4.48241	0.0319872	18	30.908	36.888	49.873	53.945	30.436	40.78	46.189	37.228	85.287	82.922	68.66	67.12	72.9007	39.223	1.8584	0.329852	21	55.395	167.131	262.785	46.832	197.752	59.768	74.178
NM_001291022	Sirpa	chr2	129418905	129457964	+	3000	0.00126436	18	15.729	23.005	27.962	24.631	18.407	25.398	21.161	33.393	74.347	106.552	130.818	75.976	104.449	22.232	4.69646	0.0447418	18	25.929	28.542	45.508	45.508	25.194	38.888	36.792	29.606	79.655	67.88	61.899	61.981	63.92	33.3263	1.91773	0.329852	21	49.697	146.537	222.006	41.388	167.986	51.489	60.143
NM_001291050	Gpcpd1	chr2	132354818	132403984	-	3556	0.00723863	6	193.765	425.392	710.999	443.836	295.606	279.287	394.741	184.337	142.738	112.551	194.376	93.695	443.385	133.541	3.32005	0.0156768	3	583.855	213.109	248.182	187.999	209.634	169.7	162.102	234.853	128.055	121.08	140.202	121.277	348.382	127.52	2.73185	0.329852	18	152.82	108.637	183.177	173.725	141.117	135.704	216.823
NM_001291051	Gpcpd1	chr2	132354818	132403984	-	3586	0.00313352	6	195.468	443.364	730.854	448.942	304.549	278.35	398.369	185.466	143.792	115.407	191.27	92.155	456.562	132.944	3.43406	0.0156768	3	593.478	217.664	257.599	192.402	217.554	172.37	164.213	238.862	132.16	120.396	142.994	125.982	356.247	129.791	2.74465	0.329852	18	153.612	113.817	186.175	185.55	145.749	137.303	217.972
NM_001291052	Gpcpd1	chr2	132354818	132403984	-	3604	0.00313352	6	196.922	432.343	724.737	447.055	299.149	278.694	395.714	184.484	144.144	113.288	191.474	95.512	451.334	133.425	3.38251	0.0156768	3	598.258	214.625	259.001	195.04	212.307	172.702	162.939	227.878	131.394	120.664	142.297	124.122	357.295	129.028	2.769	0.329852	18	157.026	110.982	184.863	183.682	145.623	136.304	218.033
NM_001291120	Epb41l1	chr2	156246645	156368950	+	6465	0.000780587	18	5.616	6.933	5.843	4.674	4.743	5.968	5.843	9.259	8.394	5.87	17.412	14.707	12.663	5.12833	2.46636	0.329852	18	2.725	5.642	5.63	8.578	7.448	2.818	7.485	4.614	7.474	6.122	9.201	8.88	8.06767	4.66567	1.7276	0.329852	0	2.613	32.937	19.286	4.743	12.483	9.332	3.578
NM_001291121	Epb41l1	chr2	156246645	156368950	+	6430	0.00200883	18	5.784	7.043	5.979	4.709	4.853	6.122	5.968	9.366	8.553	5.979	17.483	14.745	12.7357	5.228	2.43331	0.197702	18	2.938	5.818	5.843	8.721	7.485	2.902	7.626	4.743	7.497	6.246	9.259	8.995	8.16667	4.86633	1.67681	0.329852	0	2.75	32.971	19.319	4.876	12.541	9.47	3.682
NM_001291122	Epb41l1	chr2	156246645	156368950	+	6023	0.00313352	18	5.435	6.778	5.581	3.045	4.662	5.691	5.312	9.104	8.031	5.63	16.4	14.616	12.2153	4.466	2.73131	0.329852	18	2.399	5.401	5.312	8.352	6.625	2.685	7.301	4.311	6.672	5.968	8.96	8.591	7.83967	4.37067	1.79189	0.52709	0	2.377	30.594	18.407	4.58	12.272	9.259	3.405
NM_001291123	Epb41l1	chr2	156246645	156368950	+	6020	0.00313352	18	5.435	6.79	5.581	3.045	4.674	5.691	5.312	9.118	8.043	5.63	16.411	14.616	12.219	4.47	2.72969	0.329852	18	2.411	5.401	5.323	8.379	6.649	2.685	7.312	4.324	6.684	5.968	8.96	8.591	7.83967	4.37833	1.78876	0.52709	0	2.389	30.594	18.407	4.592	12.297	9.259	3.415
NM_001291149	Ptprt	chr2	161347724	162486883	-	12111	0.00723863	18	4.814	3.944	7.007	2.699	5.581	1.742	11.272	5.666	9.08	4.262	12.676	7.448	8.67267	3.34067	2.59133	1	18	6.014	11.555	8.306	9.201	2.715	3.59	9.009	7.936	10.713	4.743	8.745	9.444	9.21933	5.16867	1.78218	1	12	7.832	3.769	5.033	12.553	6.167	4.58	3.944
NM_001291150	Ptprt	chr2	161347724	162486883	-	12081	0.00723863	18	4.324	3.105	6.572	1.964	5.022	1.079	10.975	5.238	8.652	3.838	12.395	7.211	8.28833	2.68833	3.07536	1	18	5.553	11.174	7.7	8.867	1.742	3.105	8.811	7.474	10.531	4.349	8.306	9.142	8.93867	4.57133	1.95329	1	12	7.448	3.453	4.814	12.212	5.893	4.324	3.729
NM_001291151	Ptprt	chr2	161347724	162486883	-	12078	0.00723863	18	4.743	3.838	6.973	2.389	5.553	1.635	11.235	5.616	9.02	4.206	12.628	7.437	8.62367	3.19233	2.69605	1	18	5.968	11.532	8.245	9.167	2.613	3.566	8.995	7.867	10.701	4.731	8.663	9.412	9.18767	5.11533	1.79455	1	12	7.771	3.741	5.01	12.541	6.122	4.567	3.922
NM_001291153	Xaf1	chr11	72115131	72127235	+	2307	0.0048028	3	10.666	9.259	18.576	10.273	7.983	6.884	10.273	2.761	1.283	4.097	6.087	9.714	12.8337	4.77233	2.68565	0.329852	21	11.404	11.87	7.301	5.92	5.448	3.791	5.592	12.064	5.091	4.143	10.273	16.515	10.3103	5.053	2.03838	0.197702	3	16.072	28.652	53.442	11.092	33.289	13.16	5.945
NM_001291185	Aurka	chr2	172181690	172196070	-	1886	0.00313352	18	10.142	6.996	9.714	7.809	5.968	2.685	9.953	8.845	11.394	9.964	19.829	9.506	13.0997	5.48733	2.38473	0.00723863	3	12.395	11.986	9.953	9.631	13.887	11.385	9.714	8.341	7.188	9.259	11.092	5.807	11.6343	8.41433	1.38223	1	0	9.532	27.962	18.019	8.733	26.38	9.104	13.922
NM_001291835	Alas1	chr9	106135786	106150061	-	3076	0.00126436	12	769.902	619.026	285.375	1232.83	1666.71	2214.58	3309.8	1532.01	777.668	599.971	680.262	915.15	1873.16	558.101	3.35627	0.808532	12	1736.55	727.559	671.181	533.307	649.959	877.26	1374.65	1902.54	926.379	634.276	501.689	809.058	1401.19	648.341	2.16117	0.808532	12	2064.14	3108.37	928.906	1501.21	1484.58	1525.24	2016.62
NM_001293623	Hmgb3	chrX	68809092	68813848	+	1791	5.04637e-05	6	12.698	7.983	9.178	11.532	14.455	14.889	5.784	4.888	3.715	3.251	5.435	6.985	13.6253	4.79567	2.83734	0.329852	6	8.206	13.08	6.122	5.435	10.401	6.695	8.591	7.211	5.807	4.624	4.229	6.167	9.136	5.00667	1.82312	1	12	8.394	5.968	3.729	4.229	6.884	12.212	10.021
NM_001293625	Hmgb3	chrX	68809092	68813848	+	1558	0.000161934	6	12.553	6.801	8.394	11.448	13.805	14.732	5.655	4.743	3.476	3.069	5.334	6.823	13.3283	4.62467	2.87795	0.113204	6	8.007	12.921	5.376	5.278	10.248	6.572	7.771	7.124	5.022	3.566	4.155	6.087	8.768	4.60267	1.90302	1	12	8.27	5.843	3.392	3.682	6.845	11.372	9.167
NM_001293685	Vti1a	chr19	55390547	55701951	+	4609	0.00047225	3	54.254	73.701	51.397	49.709	51.563	35.361	31.962	34.77	20.933	30.64	46.373	53.442	59.784	29.2217	2.04552	1	6	41.278	47.626	50.59	40.147	63.901	56.25	33.424	70.934	39.531	43.704	83.138	41.074	55.972	46.498	1.20371	0.0617515	3	49.554	100.569	50.079	43.926	43.891	46.891	49.215
NM_001293686	Vti1a	chr19	55390547	55701951	+	4600	0.00126436	3	54.076	73.437	51.074	49.453	51.246	34.646	31.639	35.021	20.504	30.38	46.538	53.184	59.529	29.0547	2.0485	1	6	41.825	47.854	50.887	39.815	63.163	55.985	33.656	70.712	39.337	43.393	82.85	40.78	55.6743	46.8553	1.18818	0.113204	3	49.351	101.18	49.847	43.644	44.391	46.304	49.409
NM_001293783	Ddx60	chr8	64406884	64516498	+	5954	0.00313352	3	64.179	53.515	123.708	71.598	53.706	61.434	41.454	17.469	47.614	40.278	45.724	62.527	80.4673	35.5123	2.26554	0.00126436	0	105.441	82.115	81.532	77.45	38.697	47.806	37.342	51.952	62.699	66.588	74.819	107.784	89.696	50.6643	1.77025	1	3	78.293	134.26	267.917	94.116	224.061	81.582	63.691
NM_001301256	Gm38666	chr18	37127285	38001526	+	4619	0.000161934	15	12.334	6.921	12.795	13.69	14.982	13.937	20.655	15.224	20.907	26.502	18.928	31.761	25.7303	10.6833	2.40714	1	18	17.202	24.133	21.829	35.632	18.334	20.329	25.72	15.646	39.111	24.313	16.526	32.077	26.8257	21.0547	1.27397	0.197702	18	21.015	28.276	32.415	23.873	47.662	28.096	22.162
NM_001301259	Gm38667	chr18	37133456	38001526	+	4589	0.000161934	15	12.26	6.845	12.64	12.686	14.805	13.912	20.542	15.066	20.712	26.392	18.878	31.663	25.6443	10.5817	2.42212	1	18	17.122	24.014	21.717	35.518	18.144	20.248	25.649	15.507	39.077	24.144	16.363	32.01	26.7443	20.951	1.27639	0.197702	18	20.992	28.165	32.297	23.714	47.614	27.975	22.055
NM_001301402	Pir	chrX	160707363	160810945	+	1461	0.00126436	6	46.373	50.921	27.416	26.512	34.67	35.965	25.194	13.172	22.491	9.118	17.052	20.712	41.57	15.6273	2.65902	0.52709	3	34.099	54.489	26.333	20.747	53.627	29.557	15.146	40.502	25.672	29.829	23.255	24.989	38.307	26.0243	1.47179	0.113204	3	29.282	115.241	31.536	22.408	92.652	27.231	12.319
NM_001301651	R3hcc1	chr14	70097111	70114616	-	1671	0.00723863	3	22.292	42.189	16.562	15.043	13.85	21.742	17.098	8.578	10.211	15.447	5.666	10.962	27.0143	10.6917	2.52525	1	6	15.729	12.963	15.575	14.388	19.769	18.031	13.912	17.343	7.759	14.993	25.409	10.26	17.396	13.0047	1.33741	0.329852	6	9.714	15.553	12.453	15.461	17.741	14.917	12.505
NM_001301652	R3hcc1	chr14	70097111	70107300	-	1953	0.00723863	3	22.479	46.081	16.818	15.292	16.423	22.032	17.308	8.914	10.401	16.574	5.92	11.174	28.4593	11.2227	2.53451	0.329852	9	15.931	13.249	15.827	16.11	20.64	20.035	16.423	18.588	7.89	15.212	25.72	10.494	18.9283	14.3003	1.3234	0.197702	6	12.359	15.791	11.881	15.619	17.995	15.032	12.653
NM_001301688	Azin1	chr15	38417185	38449021	-	4606	3.48824e-06	6	397.658	441.473	289.825	404.806	493.645	409.428	296.239	261.342	247.404	250.563	177.606	220.214	435.96	216.128	2.01709	0.00723863	6	377.016	352.562	342.699	269.166	352.975	345.822	324.215	200.154	279.287	256.056	250.283	237.313	357.426	247.884	1.44189	0.197702	9	279.575	125.62	186.992	348.784	247.255	331.941	345.444
NM_001302152	Erg	chr16	95580776	95808200	-	3260	0.00313352	15	11.335	11.87	12.212	26.38	14.455	21.46	22.744	21.208	33.041	22.233	18.928	23.051	25.6643	11.8057	2.17291	1	18	12.83	30.248	14.523	26.322	36.381	22.908	21.366	17.483	30.64	34.646	18.943	35.27	29.6197	19.2003	1.54238	1	0	14.556	54.254	27.04	26.502	34.122	23.714	27.312
NM_001302153	Erg	chr16	95580776	95680955	-	3168	0.00126436	12	11.02	11.471	11.87	26.883	14.626	23.303	23.241	21.819	36.329	22.385	19.889	23.23	27.1297	11.4537	2.36745	1	18	13.85	33.266	14.153	26.502	39.518	23.039	21.554	17.662	31.511	36.623	19.177	37.645	31.1483	20.423	1.5249	1	0	14.318	54.406	28.299	27.51	35.41	25.522	27.753
NM_001302154	Erg	chr16	95580776	95680955	-	3100	0.00047225	12	11.209	11.675	12.077	26.988	14.781	22.647	23.413	22.1	34.864	22.625	20.127	22.513	26.7923	11.6537	2.29793	1	18	13.937	33.403	13.816	26.744	39.695	22.789	21.22	17.874	30.214	35.597	18.846	36.284	30.2423	20.3853	1.4833	1	0	14.439	53.846	28.057	27.219	35.551	24.574	27.89
NM_001302179	Erg	chr16	95580776	95751972	-	3168	0.00047225	15	11.164	11.649	11.998	26.976	14.247	21.705	22.636	22.032	32.38	22.043	20.094	22.079	25.6827	11.6037	2.21228	1	12	13.53	33.393	13.747	26.71	37.201	22.373	21.184	17.254	29.829	34.972	18.064	35.131	29.389	20.2233	1.453	1	0	14.4	53.833	27.67	26.345	33.998	24.239	27.542
NM_001302183	Erg	chr16	95580776	95751972	-	3097	0.00047225	15	11.07	11.519	11.903	26.197	14.141	20.457	22.587	20.92	31.128	21.967	18.667	22.007	24.8783	11.4973	2.16282	1	18	13.048	29.973	14.247	26.039	36.145	22.292	21.038	17.134	29.419	33.403	18.576	33.393	28.4573	19.0893	1.49049	1	0	14.364	53.321	26.38	25.861	34.307	22.501	27.125
NM_001302261	Pmp22	chr11	62942484	62973049	+	1700	0.00723863	15	0	1.905	3.601	1.186	9.964	4.743	8.007	9.224	13.022	21.661	3.566	6.505	10.5773	1.83533	5.73736	0.0617515	18	3.715	7.983	2.818	7.474	4.72	3.37	6.468	6.625	9.259	11.613	12.111	6.122	9.94867	4.83867	2.0539	0.0319872	18	1.72	1.296	5.448	10.678	5.63	3.476	7.4
NM_001302618	Ciita	chr16	10480165	10527733	+	5417	0.00126436	15	4.206	1.209	8.641	5.691	4.544	6.561	9.631	6.122	13.307	9.532	12.297	9.104	10.311	4.68533	2.19814	1	0	2.135	8.784	11.881	6.73	3.217	10.604	5.818	4.792	13.058	12.236	6.483	8.394	9.03767	6.85033	1.31884	0.197702	18	10.033	11.114	15.619	12.987	9.47	5.727	8.245
NM_001302619	Ciita	chr16	10480165	10527733	+	5644	0.00313352	15	4.324	1.396	8.867	5.818	4.592	6.695	9.665	6.35	13.436	10.166	12.382	9.201	10.583	4.86233	2.17411	1	0	3.476	8.925	11.986	7.278	3.453	10.689	5.945	4.866	13.115	12.395	6.561	8.542	9.166	7.14	1.28336	0.329852	18	10.142	11.224	15.742	13.115	9.569	5.773	8.293
NM_001302649	Ifi203	chr1	175850531	175872623	-	4863	0.00126436	18	12.819	18.644	25.827	31.394	25.259	15.005	27.753	32.415	51.324	42.44	53.344	43.586	46.4567	19.0967	2.43196	0.0156768	15	22.233	34.318	29.747	40.314	16.256	26.661	46.686	33.289	66.018	30.369	41.291	59.059	48.6643	27.7437	1.7538	0.0617515	18	45.375	71.03	141.775	35.705	126.294	34.833	64.237
NM_001304528	Gm4737	chr16	46153106	46155190	-	2082	7.46511e-07	15	901.223	575.279	586.155	1094.45	944.899	1002.08	1214.42	1422.35	1552.16	1087.37	1024.24	1005.16	1396.31	687.552	2.03083	1.41148e-05	15	667.666	619.896	598.675	609.594	995.758	815.575	1080.52	1232.83	1229.22	925.146	965.347	830.049	1180.86	628.746	1.8781	0.113204	15	577.291	266.084	176.931	576.276	354.564	463.87	965.347
NM_001305157	Pecam1	chr11	106515527	106576595	-	3315	0.00047225	15	24.538	27.71	42.71	55.474	47.162	49.014	56.703	78.584	93.37	92.893	95.672	126.294	104.953	31.6527	3.31504	0.0617515	18	47.935	51.941	46.014	70.527	54.489	51.6	70.197	47.626	99.914	134.577	116.796	113.988	121.787	48.63	2.50405	0.52709	18	54.634	56.837	89.641	78.353	142.517	75.655	64.818
NM_001305158	Pecam1	chr11	106515527	106576595	-	3013	0.00047225	15	22.007	24.349	37.228	49.873	42.766	46.178	51.611	71.333	83.007	82.85	85.733	115.146	94.5763	27.8613	3.39368	0.0617515	18	42.617	44.91	39.485	63.03	48.258	47.614	63.232	41.825	90.681	120.909	106.574	102.44	109.974	42.3373	2.5972	0.113204	18	47.854	50.522	79.796	71.437	126.828	71.142	60.59
NM_001305222	Clock	chr5	76638893	76732527	-	9579	0.00126436	18	502.418	108.351	312.44	252.134	224.061	241.24	420.383	506.134	448.328	448.506	460.914	538.38	482.6	239.145	2.01798	1	6	572.322	570.044	525.245	498.115	572.633	472.158	567.994	506.642	558.435	533.532	502.418	498.943	555.87	511.631	1.08647	1	12	550.546	432.343	543.859	562.954	496.192	547.443	619.026
NM_001305278	Cnr2	chr4	135467595	135476134	+	3902	0.00047225	18	9.925	7.267	10.962	10.166	8.306	14.649	16.504	22.007	20.606	26.744	19.619	26.78	24.381	9.38467	2.59626	0.0156768	15	11.7	14.455	14.851	13.226	35.551	16.072	26.024	24.098	32.53	24.075	27.209	27.242	27.5507	13.6687	2.01486	1	0	15.992	25.038	18.7	18.031	26.527	23.955	13.457
NM_001305284	Mpdz	chr4	80924403	81088719	-	7518	7.46511e-07	3	135.704	133.702	208.597	120.909	117.923	136.455	65.795	62.899	77.548	74.157	98.156	109.034	159.334	68.7473	2.31749	0.0447418	3	152.538	153.94	132.375	153.94	101.18	111.101	115.726	115.882	83.461	133.334	99.273	117.6	146.284	105.023	1.39284	1	6	106.064	65.336	96.589	107.616	100.494	117.225	85.564
NM_001305286	Mpdz	chr4	80924403	81088719	-	7379	1.34733e-07	3	135.78	133.114	203.144	120.931	117.225	133.83	65.818	60.815	77.548	74.157	97.806	107.677	157.346	68.0603	2.31167	0.0841339	3	152.099	153.365	130.853	153.376	101.19	109.234	115.75	115.904	82.229	133.413	99.284	115.904	145.439	104.628	1.39003	1	6	106.074	63.809	96.101	107.666	99.956	116.578	85.076
NM_001305420	Mad2l2	chr4	147505029	147519813	+	1150	0.00047225	21	35.12	31.335	18.889	18.878	20.168	16.549	34.484	19.889	24.122	39.337	32.85	40.4	37.529	18.5317	2.02458	0.0156768	6	38.237	25.488	22.693	32.344	57.482	29.617	30.763	33.739	17.202	21.554	20.747	21.955	39.8143	21.4187	1.85846	0.329852	0	29.851	32.222	24.051	37.117	29.557	29.26	22.325
NM_001305632	Pla2g4a	chr1	151676749	151769569	-	2833	0.00126436	18	1.396	2.114	3.045	8.163	2.902	4.866	7.626	8.745	9.676	10.713	20.593	11.448	14.2513	2.185	6.49719	0.0319872	18	2.715	3.115	5.603	6.527	2.377	7.124	6.515	3.991	12.334	14.603	10.347	8.245	11.065	3.811	2.89846	0.0225544	18	5.592	5.979	9.849	6.54	14.388	5.592	6.35
NM_001308285	Fhit	chr14	10382608	11994549	-	1088	0.000279673	3	14.757	13.494	7.983	9.532	6.985	7.983	7.626	6.014	2.601	6.295	2.902	3.476	12.078	4.22433	2.85476	0.0156768	6	16.327	7.437	11.675	7.568	9.297	11.335	9.688	8.293	4.155	3.715	0	4.755	11.813	2.82333	4.17282	0.0617515	6	5.264	5.553	7.353	11.151	5.044	7.325	3.566
NM_001308641	Aqp4	chr18	15547903	15569491	-	5081	1.41148e-05	9	36.646	35.066	30.763	42.371	72.407	48.513	37.249	39.593	33.843	24.621	13.69	36.497	54.4303	24.936	2.18233	0.113204	12	42.934	60.755	58.736	83.58	92.737	99.273	61.019	61.943	122.312	66.733	70.141	102.224	91.8633	54.1417	1.69659	1	18	35.821	26.345	22.779	73.056	15.066	74.334	83.138
NM_001308642	Aqp4	chr18	15547903	15569491	-	5264	1.41148e-05	9	36.452	34.747	30.507	42.838	73.119	48.295	36.623	39.337	33.393	24.349	13.47	36.214	54.7507	24.6777	2.21814	0.113204	12	42.617	60.452	57.892	83.768	92.466	98.941	60.777	61.529	122.107	66.337	69.656	101.716	91.725	53.6537	1.70944	1	18	35.643	26.039	22.601	72.737	14.889	74.118	82.981
NM_001308643	Aqp4	chr18	15547903	15569491	-	5210	1.41148e-05	9	36.623	35.021	30.751	42.321	73.829	48.489	36.792	39.554	33.765	24.609	13.653	36.462	54.8797	24.908	2.20281	0.113204	12	42.849	60.72	59.378	83.537	93.057	99.685	61.019	61.909	122.88	66.733	70.072	102.212	92.093	54.3157	1.69539	1	18	36.935	26.721	23.526	73.507	15.054	74.296	83.116
NM_001308644	Aqp4	chr18	15547903	15569491	-	5185	1.41148e-05	9	36.623	34.96	30.679	42.246	72.261	48.851	36.782	39.518	33.656	24.599	13.58	36.393	54.4527	24.8573	2.19013	0.113204	12	42.778	60.67	58.098	83.461	92.652	99.235	60.914	61.784	122.507	66.599	69.953	101.999	91.7827	53.8487	1.70432	1	18	36.179	26.254	22.708	72.951	14.993	74.216	83.08
NM_001308645	Aqp4	chr18	15547903	15569491	-	5314	1.41148e-05	9	36.633	35.021	30.763	42.333	73.867	48.966	36.844	39.566	33.818	24.609	13.678	36.485	55.0553	24.924	2.20844	0.113204	12	42.886	60.731	58.726	83.547	93.057	99.731	61.019	61.92	123.294	66.733	70.097	102.212	92.1117	54.1143	1.70204	1	18	37.402	26.733	23.539	73.521	15.054	74.309	83.138
NM_001308646	Aqp4	chr18	15547903	15569491	-	5497	1.41148e-05	9	36.497	34.849	30.594	42.958	74.592	48.783	36.738	39.459	33.612	24.492	13.53	36.295	55.4443	24.7723	2.23766	0.113204	12	42.766	60.59	58.597	83.924	92.893	99.557	60.891	61.67	123.175	66.446	69.858	101.902	92.1247	53.9843	1.70638	1	18	37.259	26.538	23.388	73.348	14.993	74.205	83.031
NM_001308647	Aqp4	chr18	15547903	15561508	-	5331	1.41148e-05	9	36.623	35.01	30.69	42.308	72.342	48.466	36.792	39.531	33.729	24.599	13.63	36.452	54.372	24.8937	2.18369	0.113204	12	43.297	60.72	58.142	84.444	93.591	99.259	61.681	61.875	123.247	66.667	69.989	102.14	92.4313	54.053	1.70988	1	18	35.783	26.287	22.744	72.951	15.005	74.262	83.09
NM_001310152	Dysf	chr6	83969380	84161053	+	6514	0.00126436	15	16.256	23.69	21.73	43.114	21.672	29.951	22.325	46.929	52.932	43.644	41.412	44.33	43.1287	20.5587	2.0973	0.0319872	18	18.551	24.122	36.076	45.341	20.992	24.599	32.553	35.917	58.806	50.291	50.59	57.796	52.8923	26.2497	2.01459	0.0319872	18	33.765	37.402	54.576	39.99	49.249	30.161	34.067
NM_001310434	Fam171a1	chr2	3031496	3145073	+	3905	0.00313352	15	9.167	9.977	15.859	22.055	19.12	16.363	19.984	31.285	35.144	31.748	14.412	39.815	28.8043	11.6677	2.46747	0.0319872	15	13.783	16.78	18.576	25.963	27.962	19.953	22.636	19.5	35.715	35.794	32.575	37.508	35.2923	16.3797	2.15394	0.52709	18	19.177	23.667	32.473	36.053	41.026	24.373	24.349
NM_001310446	Dab2	chr15	6336748	6390709	+	4438	0.00313352	15	17.23	30.918	37.763	71.019	35.225	35.551	43.44	78.175	78.916	60.476	57.679	97.692	71.949	28.637	2.51192	0.197702	15	30.101	44.923	43.878	79.843	30.654	45.7	51.074	28.758	95.789	86.891	58.586	82.742	76.073	39.634	1.91916	1	12	59.059	35.446	119.391	78.007	132.011	63.163	62.699
NM_001310469	Osmr	chr15	6763577	6824313	-	4812	0.000161934	18	7.97	6.801	14.129	12.628	8.88	13.887	15.377	27.51	20.156	21.038	34.484	27.775	27.7657	9.63333	2.8803	0.0156768	18	13.922	18.098	6.014	14.342	12.541	8.185	27.346	11.02	33.939	28.497	29.768	24.182	27.4823	11.6893	2.34991	0.197702	18	10.927	6.246	34.379	14.49	34.737	14.258	17.155
NM_001310521	Ankrd23	chr1	36587038	36593401	-	2296	0.00047225	18	4.876	11.07	14.556	8.394	9.247	6.649	14.603	18.356	15.461	23.016	18.7	9.953	17.223	8.09667	2.12578	0.52709	21	21.003	18.468	20.957	14.2	15.768	17.435	26.463	20.712	6.572	28.321	15.544	20.179	21.348	15.801	1.35083	0.0156768	0	23.873	23.751	30.583	18.019	20.398	19.405	17.847
NM_001310613	Mlkl	chr8	113835698	113862105	-	2017	0.00126436	3	11.372	9.953	19.156	18.132	12.553	13.273	5.435	2.448	3.105	12.71	8.601	8.229	14.6527	3.66267	3.99238	1	0	7.124	20.41	9.953	11.543	8.245	5.435	7.59	7.855	12.395	8.811	10.439	7.301	12.4957	8.40767	1.48565	1	6	15.838	95.096	31.761	6.561	39.384	14.059	12.593
NM_001311062	Nnmt	chr9	48399982	48413228	-	876	0.00723863	15	157.407	125.486	75.677	165.889	181.319	149.614	147.757	313.087	245.651	378.99	256.922	226.214	287.375	119.523	2.40423	0.0319872	18	162.427	210.877	126.058	126.115	368.327	259.177	354.038	400.045	306.289	360.36	405.473	356.434	374.089	166.454	2.24733	0.0319872	12	190.592	65.588	71.683	150.9	157.602	245.984	234.574
NM_001311069	Dixdc1	chr9	50470858	50545840	-	5588	3.48824e-06	3	81.106	107.844	151.669	112.34	125.082	75.909	32.925	28.072	37.774	69.453	70.736	46.855	113.54	32.9237	3.44783	0.000161934	3	91.501	116.299	103.469	107.329	81.663	76.816	36.878	73.829	52.709	84.955	71.83	87.457	103.756	54.472	1.9046	0.0156768	6	62.561	53.063	64.929	57.036	39.138	57.796	50.327
NM_001311115	Adamts7	chr9	90057816	90094940	+	5142	0.00313352	3	57.181	35.643	44.343	35.087	53.442	60.865	30.03	21.425	23.218	28.072	37.59	36.611	49.798	24.891	2.00024	0.0319872	0	13.457	27.936	29.768	28.072	13.959	22.279	7.148	7.983	11.675	20.992	32.174	20.117	24.4277	8.93533	2.73189	0.00723863	3	22.325	31.262	34.612	26.208	26.089	29.176	18.11
NM_001313712	Sp100	chr1	87546563	87598147	+	1658	0.00126436	18	11.675	8.067	16.78	14.141	4.792	8.055	14.031	18.144	17.505	11.794	25.083	24.503	20.46	8.996	2.27293	0.0156768	18	14.616	15.313	15.313	20.688	11.02	10.166	18.299	14.72	29.26	19.913	20.504	25.545	21.9873	13.958	1.57484	1	0	16.562	48.174	63.078	23.979	47.342	16.588	17.731
NM_001313713	Sp100	chr1	87546563	87598147	+	1605	0.00723863	18	11.07	7.148	14.993	13.447	3.227	7.235	12.553	17.254	15.872	10.142	22.211	22.789	18.3807	7.96967	2.30469	0.0617515	18	14.283	14.4	14.226	19.319	9.989	9.769	17.435	12.876	29.089	19.085	17.402	23.6	20.029	13.0257	1.53724	1	3	16.35	44.91	59.059	22.779	45.541	15.646	17.483
NM_001313714	Sp100	chr1	87546563	87579693	+	1990	0.00126436	18	7.724	7.995	14.342	12.371	3.44	5.945	9.849	14.697	14.2	11.164	16.072	21.779	16.3383	7.252	2.25122	0.00126436	18	9.247	11.903	15.146	10.472	10.962	9.62	16.35	14.649	19.876	15.619	15.292	17.098	16.9583	10.3513	1.63766	1	3	12.212	33.403	50.046	21.922	40.183	15.827	12.553
NM_001313898	Postn	chr3	54165029	54194963	+	3110	0.00313352	15	11.649	16.562	24.313	27.903	16.765	31.117	24.631	57.574	49.847	24.182	63.986	39.373	44.0173	17.508	2.51326	0.0319872	15	13.653	18.878	24.065	42.617	16.072	29.458	30.583	36.329	63.297	39.138	18.368	61.774	43.403	18.8653	2.29999	0.0156768	15	34.204	41.922	73.335	38.286	72.342	36.867	46.373
NM_001313899	Postn	chr3	54165029	54194963	+	3030	0.00313352	15	11.543	16.411	24.122	27.799	16.549	30.941	24.538	57.369	49.578	24.075	63.75	39.184	43.8283	17.3587	2.52399	0.0319872	15	13.53	18.576	23.801	42.499	15.896	29.226	30.345	36.179	63.207	38.927	18.098	61.529	43.2437	18.6357	2.31977	0.0156768	15	34.111	41.714	73.176	38.093	72.106	36.792	46.328
NM_001313977	Prkch	chr12	74685783	74879171	+	3625	0.000780587	15	12.212	8.394	12.541	12.212	13.172	19.641	12.628	23.609	35.386	22.007	30.583	32.056	28.2153	11.049	2.55225	0.00047225	15	16.549	19.641	7.759	17.797	10.713	14.502	32.85	20.238	32.862	29.973	20.77	26.219	28.65	14.3373	1.99758	0.0841339	15	12.483	12.077	30.234	24.599	33.656	25.245	20.865
NM_001316371	P4ha1	chr10	58786044	58836052	+	4026	1.41148e-05	15	40.436	39.325	40.385	38.641	43.416	58.513	84.691	142.623	136.966	71.924	142.032	82.375	121.427	40.0487	3.03147	0.0156768	18	59.606	29.26	66.964	38.334	19.806	44.973	144.626	43.96	131.088	61.529	74.774	94.596	106.558	34.371	3.09962	0.0319872	21	100.771	119.252	98.941	49.089	64.94	62.583	105.04
NM_001316672	Prkcb	chr7	129432639	129777915	+	2721	0.000161934	15	4.452	4.155	5.592	8.02	2.125	6.79	11.881	12.83	20.688	14.982	12.808	12.077	15.133	4.733	3.19271	0.0156768	18	10.903	7.278	12.077	8.892	5.278	2.685	8.867	13.912	15.377	22.162	7.843	12.236	14.0803	5.61833	2.50346	0.113204	18	10.568	11.649	13.494	11.448	12.319	12.111	8.394
NM_001317726	Prkn	chr17	11033225	11750102	+	1438	0.00047225	6	18.442	18.667	25.839	23.109	16.968	16.504	12.172	12.653	10.46	6.483	7.364	10.736	20.9827	8.19433	2.55873	0.00047225	3	19.641	25.839	20.875	27.51	18.979	20.117	14.662	14.247	6.823	16.363	7.651	13.058	22.202	11.9107	1.86332	0.329852	6	21.967	17.143	20.992	12.212	21.544	20.957	16.363
NM_001317729	Aqp4	chr18	15547903	15562267	-	5149	1.41148e-05	9	36.452	34.77	30.557	42.166	72.174	48.341	36.633	39.373	33.424	24.373	13.494	36.239	54.227	24.702	2.19476	0.113204	12	42.71	60.487	58.491	83.41	92.501	99.01	60.815	61.599	122.184	66.363	69.714	101.761	91.6403	53.896	1.70019	1	18	35.656	26.077	22.613	72.809	14.938	74.157	83.007
NM_001326294	Adamts7	chr9	90057816	90094940	+	5175	0.00313352	3	56.077	35.021	44.157	35.01	52.381	60.177	29.851	21.27	22.292	28.321	38.578	36.878	49.1893	24.471	2.00969	0.0156768	0	13.284	28.321	30.214	28.426	13.273	22.601	7.485	7.832	11.566	20.376	31.997	21.003	24.4587	8.961	2.72753	0.00723863	3	22.601	32.435	35.237	26.512	25.975	29.14	17.674
NM_001326351	Adamts7	chr9	90057816	90094940	+	5446	0.00723863	3	60.839	35.144	44.734	36.329	53.43	65.484	31.223	21.829	23.191	28.51	40.78	37.415	51.7477	25.4143	2.03575	0.0156768	0	13.447	30.436	31	28.057	14.502	22.719	7.124	9.059	12.077	22.501	32.136	21.22	25.2857	9.42	2.68247	0.00723863	3	22.325	33.612	37.763	28.59	26.478	29.594	19.107
NM_001326602	Wdyhv1	chr15	57972921	57990209	+	1122	0.00313352	3	11.519	10.177	21.015	12.212	5.761	7.312	3.476	5.854	5.703	11.471	4.876	7.603	14.237	5.011	2.83748	0.808532	6	12.212	2.725	15.52	5.192	14.72	7.7	5.968	5.39	6.35	4.963	9.569	4.556	10.1523	5.90267	1.71874	0.656073	0	13.507	4.614	8.811	8.089	3.682	6.561	9.118
NM_001330318	Fmo1	chr1	164770349	164790131	-	1530	0.000161934	12	106.775	97.967	76.851	120.419	133.792	163.42	160.911	272.104	140.76	158.609	137.206	115.323	191.258	93.8643	2.03749	0.0319872	15	111.032	112.632	94.689	89.883	120.651	102.338	153.758	189.656	155.316	103.321	137.468	91.156	166.243	104.291	1.59398	0.113204	21	91.753	126.898	87.086	70.761	123.21	74.592	66.86
NM_001330687	Gdf15	chr8	73153292	73156355	-	1376	0.00126436	3	32.553	58.491	37.117	19.953	18.762	28.771	18.031	3.658	12.077	45.364	6.625	5.818	42.7203	11.2553	3.79308	0.0156768	3	10.678	9.366	51.835	12.616	17.293	11.809	4.888	3.729	1.635	2.268	10.531	11.998	23.9597	3.41733	6.99368	0.0319872	0	37.033	18.229	34.553	6.649	12.125	8.439	1.009
NM_001331135	Tcf7l2	chr19	55816300	56008145	+	4095	0.000161934	0	64.509	121.44	129.025	67.094	46.304	59.69	40.338	54.869	44.157	61.256	76.404	46.867	104.991	46.4547	2.25981	0.52709	21	79.855	74.617	67.923	64.566	46.757	47.211	59.272	111.52	61.681	58.2	137.254	60.339	85.2643	52.8447	1.61337	1	3	76.339	161.101	85.475	68.529	63.364	50.234	74.024
NM_001331136	Tcf7l2	chr19	55816300	56008145	+	4150	0.00047225	0	63.438	121.524	125.388	67.639	46.855	58.098	40.896	54.23	42.934	60.67	76.438	45.923	103.45	46.02	2.24766	0.52709	21	78.95	76.438	66.397	62.065	45.769	47.73	58.369	110.688	61.992	56.622	136.455	59.807	84.2947	51.8547	1.62547	1	3	75.909	160.298	84.455	67.347	63.387	50.602	74.463
NM_001331137	Tcf7l2	chr19	55816300	56008145	+	4183	0.00047225	0	64.905	121.267	128.923	69.007	47.33	58.429	41.714	55.37	43.428	60.565	76.816	47.281	105.032	46.8373	2.24221	0.329852	21	79.381	78.483	67.268	63.53	46.189	49.014	59.189	111.474	62.966	59.702	140.776	60.278	86.9187	52.911	1.64261	1	6	76.267	160.95	85.446	69.177	65.818	51.6	73.927
NM_001331138	Tcf7l2	chr19	55816300	56008145	+	4167	0.00047225	0	65.166	121.362	128.961	68.067	47.377	59.654	40.78	55.382	44.051	61.217	77.293	47.281	105.163	46.7377	2.2498	0.52709	21	79.843	75.63	67.833	65.553	46.696	47.65	59.237	111.498	61.681	58.131	137.16	61.469	85.5867	53.2997	1.60565	1	3	76.302	161.92	85.458	69.177	63.725	50.522	75.008
NM_001331139	Tcf7l2	chr19	55816300	56008145	+	4061	0.00047225	0	63.207	120.769	123.725	67.229	46.917	57.634	40.4	53.75	42.983	59.606	75.936	45.923	102.567	45.711	2.24354	0.52709	21	76.654	75.13	66.458	61.505	45.849	46.832	58.442	109.893	61.458	55.115	136.546	59.89	83.8503	51.3953	1.63135	1	0	75.18	160.347	84.123	66.94	61.992	50.267	74.093
NM_001331140	Tcf7l2	chr19	55816300	56008145	+	4099	0.00047225	0	63.331	119.657	124.468	67.414	46.686	57.796	40.607	53.978	42.743	59.89	76.267	45.713	102.485	45.776	2.23857	0.52709	21	78.619	74.982	66.065	61.784	45.508	47.006	58.167	109.747	61.167	55.395	134.932	59.702	83.343	51.4327	1.62031	1	6	75.367	159.927	84.304	67.12	63.163	50.475	73.891
NM_001331141	Tcf7l2	chr19	55816300	56008145	+	4049	0.00047225	0	62.989	119.636	122.808	66.848	46.641	57.381	40.101	53.515	42.689	58.656	75.784	45.7	101.811	45.435	2.24053	0.52709	21	76.302	74.451	66.029	61.217	45.46	46.582	58.142	109.686	60.891	53.706	134.898	59.654	82.7527	51.0863	1.61974	1	3	74.38	159.833	83.885	66.667	61.763	50.079	73.774
NM_001331142	Tcf7l2	chr19	55816300	56008145	+	4123	0.00047225	0	63.463	119.904	124.988	67.725	46.952	58.156	40.991	54.298	43.077	60.187	76.543	46.014	102.785	46.122	2.22828	0.52709	21	78.995	75.18	66.502	62.188	45.896	47.904	58.491	110.807	61.784	55.67	135.135	59.959	83.588	51.996	1.60747	1	6	75.677	160.381	84.564	67.462	63.463	50.717	74.57
NM_001331143	Tcf7l2	chr19	55816300	56008145	+	4027	0.00047225	0	62.722	119.749	124.575	66.469	45.713	57.953	40.255	53.638	42.812	59.984	75.593	45.341	102.349	45.5683	2.24577	0.329852	21	78.757	74.034	66.197	60.72	45.617	46.708	58.224	109.817	61.294	55.474	135.004	59.249	83.2423	51.015	1.6316	1	3	75.507	159.109	84.397	66.259	62.711	50.199	72.964
NM_001331144	Tcf7l2	chr19	55816300	56008145	+	4121	0.00047225	0	64.451	120.664	127.047	68.472	47.377	58.011	41.412	54.713	43.469	58.841	76.383	47.281	104.054	46.5313	2.23595	0.52709	21	76.975	77.524	67.293	63.163	46.189	48.688	59.201	111.474	62.246	57.075	139.372	60.291	85.5793	52.68	1.62439	1	6	75.008	160.985	85.062	68.899	64.25	51.234	73.964
NM_001331145	Tcf7l2	chr19	55816300	56008145	+	4073	0.00047225	0	63.244	119.956	123.21	67.268	47.053	57.741	40.572	53.846	43.183	59.12	76.133	46.189	102.137	45.867	2.22653	0.52709	21	76.744	74.819	66.588	61.659	45.923	47.403	58.562	110.842	61.505	54.181	135.337	60.059	83.1923	51.6617	1.61021	1	3	74.694	160.499	84.195	67.059	62.12	50.327	74.641
NM_001331146	Tcf7l2	chr19	55816300	56008145	+	4179	0.00047225	0	65.345	122.531	129.749	68.274	47.662	59.779	41.026	55.566	44.343	61.909	77.46	47.545	105.875	46.9783	2.25343	0.52709	21	80.095	76.654	68.055	65.769	46.952	47.935	59.389	111.685	62.12	59.378	138.968	61.144	86.4967	53.552	1.61508	1	0	76.744	162.297	85.733	69.393	63.95	50.754	75.117
NM_001331147	Tcf7l2	chr19	55816300	56008145	+	4129	0.00047225	0	64.988	122.582	128.239	67.822	47.718	59.378	40.572	55.094	44.378	60.865	77.06	47.58	105.27	46.6813	2.2548	0.52709	21	77.605	75.997	68.067	65.358	47.006	47.414	59.465	111.719	61.862	57.845	139.025	61.256	86.042	53.2593	1.61541	1	3	76.057	162.378	85.287	69.03	62.561	50.327	75.145
NM_001331148	Tcf7l2	chr19	55816300	56008145	+	4203	0.00047225	0	65.246	122.485	129.654	68.113	47.521	59.702	40.862	55.474	44.213	61.774	77.326	47.342	105.795	46.8497	2.25791	0.52709	21	79.867	76.404	67.971	65.577	46.78	48.236	59.31	112.654	62.314	59.144	138.838	60.914	86.2987	53.531	1.61201	1	0	76.654	162.044	85.514	69.264	63.797	50.578	75.38
NM_001331149	Tcf7l2	chr19	55816300	56008145	+	4107	0.000161934	0	64.414	122.267	129.439	66.86	46.189	59.401	40.124	54.563	43.926	61.587	76.267	46.733	105.373	46.2043	2.28032	0.52709	21	79.762	74.971	67.713	64.3	46.538	46.964	59.059	111.33	61.899	58.964	138.507	60.143	85.8713	52.6007	1.63239	1	0	76.531	160.816	85.39	68.449	63.153	50.113	73.867
NM_001331150	Tcf7l2	chr19	55816300	56008145	+	4153	0.00047225	0	64.929	122.448	128.055	67.614	47.496	59.201	40.325	54.857	44.157	60.59	76.906	47.33	105.144	46.4463	2.2635	0.52709	21	77.393	75.688	67.912	65.114	46.733	47.718	59.26	112.632	61.981	57.679	138.792	60.891	85.7873	53.1883	1.61278	1	3	75.909	162.009	85.11	68.912	62.337	50.223	75.367
NM_001331193	A930033H14Rik	chr10	68672510	68675846	-	2965	0.000161934	9	64.403	49.918	43.765	70.175	86.631	95.034	61.446	72.701	34.032	24.716	43.055	34.911	83.9467	34.2273	2.4522	0.00047225	0	40.513	49.142	53.125	38.137	12.371	37.201	36.329	17.122	35.098	41.253	44.488	55.985	47.5933	29.2363	1.62767	0.0319872	0	43.285	72.891	54.288	30.295	22.279	30.69	26.264
NM_001346958	Nrxn1	chr17	90432984	90855220	-	5650	0.00126436	15	7.485	9.366	10.284	13.805	12.987	11.675	13.711	17.143	14.781	15.136	24.621	22.719	20.8253	9.045	2.30098	0.0617515	18	6.494	17.293	15.791	10.581	5.784	9.676	15.531	8.394	27.799	13.653	20.542	21.717	18.6373	8.68033	2.14576	0.0841339	15	8.055	14.502	25.038	19.876	23.526	18.775	12.272
NM_001346959	Nrxn1	chr17	90432984	90855220	-	5659	0.00126436	15	7.148	8.982	9.813	13.388	12.71	11.174	13.307	16.765	14.388	14.781	24.69	22.779	20.75	8.64767	2.39787	0.0617515	18	6.087	16.935	15.859	10.082	5	9.259	15.212	8.496	27.542	13.262	20.01	21.23	18.1673	8.11367	2.23758	0.0319872	15	7.843	14.093	24.677	19.547	23.099	18.866	12.077
NM_001346960	Nrxn1	chr17	90432984	90855220	-	5570	0.00313352	15	7.136	8.971	9.813	13.388	12.71	11.164	11.77	16.765	13.816	14.342	24.303	22.779	20.4747	8.64	2.36817	0.0617515	18	6.087	16.935	15.859	10.082	5	9.259	13.641	8.484	27.219	13.262	19.228	20.655	17.715	8.11367	2.1819	0.197702	15	7.342	14.059	24.677	19.536	21.829	18.468	11.77
NM_001346961	Nrxn1	chr17	90432984	90855220	-	5561	0.00313352	15	7.474	9.332	10.284	13.805	12.948	11.649	12.077	17.134	14.283	14.707	24.192	22.719	20.5393	9.03	2.27316	0.0617515	18	6.483	17.281	15.779	10.581	5.748	9.676	14.153	8.352	27.51	13.63	19.829	21.082	18.1803	8.66833	2.09606	0.197702	15	7.771	14.49	25.026	19.853	22.186	18.407	11.986
NM_001347039	Gpihbp1	chr15	75427060	75428643	+	458	0.000161934	15	9.506	11.927	10.26	27.219	18.677	15.447	17.622	29.458	41.537	31.139	27.71	39.815	32.888	10.5643	3.11112	0.256787	18	11.06	25.245	24.599	37.998	23.642	24.964	24.599	15.729	33.381	43.285	43.631	35.989	40.9683	20.3013	2.01751	0.197702	12	14.993	6.386	13.982	28.853	38.829	25.708	16.182
NM_001347067	Fam171a1	chr2	3035957	3145073	+	4114	0.00313352	15	8.937	9.506	14.993	21.717	18.846	16.04	19.724	30.953	34.646	31.272	14.153	39.507	28.441	11.1453	2.55044	0.0225544	15	13.457	16.39	18.207	25.432	27.659	19.679	21.565	19.12	35.446	35.446	32.186	37.139	34.9237	16.018	2.17954	0.52709	18	18.902	23.346	31.903	35.739	40.278	24.144	24.133
NM_001347074	Arhgap45	chr10	79479660	79494215	+	3844	0.000161934	15	13.863	17.731	16.935	26.137	20.946	21.623	23.631	41.365	36.926	39.652	32.344	41.726	37.9073	16.1763	2.34255	0.656073	15	14.247	6.376	26.38	41.886	26.976	17.367	25.963	14.247	40.838	40.385	48.402	40.278	43.0217	15.6677	2.74477	0.00723863	18	19.308	41.537	45.399	41.862	31	26.147	35.214
NM_001347156	Kitl	chr10	99478455	99563049	+	5361	5.04637e-05	15	10.248	9.506	3.227	17.003	13.105	17.435	16.979	25.05	34.054	15.768	19.536	25.038	25.361	7.66033	3.30768	0.0319872	12	9.813	30.507	9.676	15.755	26.527	19.7	26.428	24.964	31.117	14.794	21.967	18.943	27.503	16.6653	1.64992	3.48824e-06	12	11.197	15.859	16.119	24.964	19.143	26.173	27.799
NM_001347443	Crip2	chr12	114378816	114383717	+	1225	0.00126436	18	89.411	66.197	29.687	38.743	31.772	39.301	62.285	72.558	123.735	120.294	94.392	105.097	106.594	36.6053	2.91147	0.00126436	15	42.465	35.681	47.614	54.726	63.901	58.62	71.309	55.497	66.209	73.99	68.539	70.119	70.8827	41.92	1.69074	1	0	53.063	110.365	39.459	84.502	70.992	61.634	81.91
NM_001347446	Trim7	chr11	48650973	48664689	+	2778	7.46511e-07	15	31.301	29.397	35.193	31.335	43.183	43.36	69.286	68.683	73.251	35.831	48.874	48.006	70.4067	31.9637	2.20233	0.00047225	18	36.844	26.824	56.816	36.34	28.614	46.14	69.154	52.731	43.469	77.198	78.199	64.614	73.337	37.0313	1.98014	0.808532	0	21.901	33.531	29.419	28.973	31.736	31.324	23.323
NM_001347496	2022-09-08	chr11	53333238	53363107	+	2863	5.04637e-05	15	6.754	1.296	1.635	4.743	8.206	5.553	8.245	8.394	9.259	7.512	7.389	9.167	8.63267	3.22833	2.66886	0.0156768	15	5.448	3.815	6.376	3.944	6.386	3.021	6.74	7.983	10.78	4.866	7.688	4.431	8.501	4.45033	1.90815	0.0617515	12	6.625	7.7	7.759	14.376	8.089	7.148	8.995
NM_001347534	Hsph1	chr5	150419420	150438911	-	3348	0.00723863	18	136.363	190.592	89.234	87.201	106.751	120.732	179.164	318.48	249.572	179.567	297.66	157.916	249.072	104.895	2.37437	0.329852	18	191.402	145.533	203.569	73.867	78.153	120.118	297.055	193.248	313.215	167.784	163.012	127.236	267.839	90.7127	2.9524	0.329852	21	264.445	411.441	134.53	114.746	118.916	98.622	271.128
NM_001347623	Ctbp2	chr7	140178694	140273543	-	2533	2.70759e-05	12	9.036	9.688	7.301	11.471	7.425	10.975	12.71	25.194	17.202	9.724	10.962	9.688	18.3687	8.675	2.11614	1	6	7.474	17.645	17.202	9.813	18.633	15.043	12.212	10.142	10.177	10.494	12.064	11.248	14.4963	10.8437	1.33654	0.52709	18	7.148	21.705	13.172	10.177	11.114	17.165	19.876
NM_001347649	Fus	chr7	135110993	135125545	+	1824	0.00126436	6	72.431	84.431	137.303	79.104	52.347	77.949	48.634	27.636	49.847	18.229	36.329	47.545	98.055	34.0343	2.88051	0.000161934	3	106.383	79.115	91.678	99.544	91.713	68.067	48.634	58.586	53.206	65.079	52.347	55.257	92.392	53.4753	1.72761	0.197702	3	77.961	129.691	117.716	78.734	94.663	45.471	38.093
NM_001353501	Asdurf	chr1	53405173	53409596	-	577	0.00047225	6	9.769	17.165	8.591	8.745	18.299	16.363	5.945	10.962	9.059	5.435	5.192	4.731	14.469	5.11933	2.82278	0.113204	6	5.39	13.172	11.151	8.089	18.928	12.212	9.297	8.982	8.163	6.74	9.259	7.312	13.0763	7.77033	1.68198	0.113204	6	13.08	4.074	3.453	8.745	7.7	10.713	7.148
NM_001353612	Serpina3g	chr12	105474357	105480149	+	1901	0.00723863	18	4.431	7.867	15.066	16.217	3.849	5.677	10.177	14.502	17.143	32.636	14.649	21.672	22.9857	8.581	2.67672	1	18	3.566	15.043	13.262	16.909	9.009	17.029	13.863	10.082	16.562	26.3	11.962	27.842	22.0347	10.6237	2.0731	0.52709	21	20.213	32.259	50.815	21.705	61.123	20.41	18.551
NM_001353613	Serpina3g	chr12	105474357	105480149	+	1495	0.00047225	18	3.753	6.561	9.714	14.455	3.045	2.685	9.059	10.927	10.938	23.714	13.722	18.513	18.6497	6.676	2.79086	1	18	3.286	13.85	9.964	12.101	8.733	13.937	13.16	6.778	13.284	21.855	10.472	22.625	18.3173	9.03333	2.02661	0.808532	21	15.472	20.712	34.936	19.107	47.342	15.544	16.562
NM_001355045	Rcn3	chr7	52338284	52347583	-	1435	0.00313352	15	3.37	3.012	4.015	6.561	11.224	9.481	4.349	13.273	12.71	12.841	9.631	7.97	10.1473	3.46567	2.92241	1	18	7.389	5.945	7.651	9.284	7.651	9.79	6.337	5.882	9.142	13.273	13.653	15.768	14.2313	6.995	2.03302	0.197702	15	3.944	3.44	9.444	15.742	13.805	9.213	11.151
NM_001355153	Plcb4	chr2	135485283	135840329	+	5397	0.00313352	15	10.531	3.045	4.027	18.846	11.261	12.553	14.153	27.903	18.299	14.388	29.26	31.128	24.9253	5.86767	4.24239	0.0156768	15	12.541	19.562	13.618	32.321	15.303	12.759	29.397	18.229	37.891	25.663	32.805	25.083	28.5057	15.2403	1.86984	0.0156768	15	13.172	14.616	24.716	15.742	39.054	21.447	24.872
NM_001355154	Plcb4	chr2	135590574	135840329	+	5338	0.00723863	15	10.531	2.902	3.955	18.799	11.174	12.948	12.921	27.312	18.217	13.887	29.249	31.128	24.7547	5.796	4.26536	0.0319872	15	13.022	19.016	13.53	31.873	14.512	12.723	30.187	18.144	37.866	23.943	32.708	25.038	28.7323	15.1893	1.89103	0.0156768	15	13.447	14.059	24.26	15.292	38.055	20.957	24.825
NM_001355155	Plcb4	chr2	135485283	135840329	+	5396	0.00126436	15	10.678	3.566	4.155	19.004	11.508	12.795	14.364	28.165	18.551	14.141	29.51	31.311	24.9873	6.133	4.06924	0.0156768	15	12.784	19.319	13.899	32.553	14.982	12.963	29.568	18.479	38.31	25.963	32.949	25.386	28.7857	15.334	1.87667	0.0156768	15	13.273	14.769	24.918	15.495	38.299	21.198	25.038
NM_001355156	Plcb4	chr2	135485283	135840329	+	5340	0.00313352	15	10.642	3.44	4.155	18.943	11.471	12.723	13.53	28.128	18.527	14.546	29.496	31.285	25.109	6.079	4.12531	0.0319872	15	12.71	19.758	13.874	32.056	14.917	12.921	28.71	17.923	38.032	25.28	31.15	25.28	28.2217	15.4473	1.82643	0.0156768	15	13.262	14.732	24.455	15.917	39.212	21.174	25.014
NM_001355158	Sirpa	chr2	129418575	129457964	+	3809	0.00313352	18	20.248	35.043	43.091	43.728	28.321	41.934	36.844	66.706	118.672	142.749	191.566	97.335	143.883	32.794	4.38646	0.113204	18	32.609	45.94	57.741	64.818	34.724	49.983	56.922	45.02	104.401	100.329	80.955	81.811	87.6983	45.43	1.9302	0.113204	21	74.24	205.362	331.941	55.797	246.244	70.671	99.544
NM_001355160	Sirpa	chr2	129421198	129457964	+	3564	0.00313352	18	19.901	34.888	43.972	44.036	27.209	41.764	35.965	64.52	118.586	141.75	188.543	97.208	142.5	32.9203	4.32763	0.113204	18	32.53	45.923	57.597	64.591	35.098	49.026	55.358	44.923	103.577	99.259	78.44	81.663	86.454	45.35	1.90617	0.113204	21	75.081	205.157	329.731	56.112	245.796	70.516	97.745
NM_001355261	Gyg	chr3	20021970	20055015	-	1761	0.00047225	3	10.878	11.77	9.62	18.928	10.46	11.881	7.054	5.39	4.709	7.211	8.496	6.845	13.7563	5.71767	2.40348	0.808532	9	18.042	4.155	11.508	14.889	8.553	20.655	16.182	15.043	8.578	13.47	1.16	9.688	14.699	8.106	1.81235	1	12	12.101	10.814	10.142	11.007	27.125	11.77	12.483
NM_001355426	Blcap	chr2	157382098	157392097	-	2104	1.34733e-07	21	70.175	74.309	72.775	48.536	59.628	56.25	59.768	73.774	65.925	116.031	176.514	115.158	135.901	54.8047	2.47946	0.808532	18	80.341	104.766	77.82	84.906	90.871	91.12	96.042	78.402	84.444	101.88	109.747	92.652	101.426	86.296	1.17531	0.00047225	3	108.351	110.842	124.327	94.974	113.207	97.943	84.431
NM_001355474	Apip	chr2	102913832	102932806	+	867	0.000161934	6	36.782	38.721	31.639	29.876	43.36	37.297	26.463	20.992	19.004	21.015	11.649	20.01	36.8443	17.558	2.09781	1	12	31.559	35.066	22.211	27.556	42.523	35.705	34.155	36.179	29.829	28.436	37.878	27.821	35.2613	29.612	1.19071	0.0617515	9	26.71	18.019	20.688	31.914	25.827	26.264	33.289
NM_001355604	Rbm43	chr2	51779969	51790683	-	2201	0.00313352	3	17.824	8.995	10.46	7.425	16.005	12.16	6.483	6.224	4.036	6.074	4.743	10.401	12.4263	5.581	2.22435	1	6	12.494	17.435	5.945	10.701	18.479	11.496	7.148	14.258	7.603	13.816	15.52	4.441	13.5587	9.66967	1.40177	1	6	10.082	9.714	16.133	10.439	18.031	12.948	2.613
NM_001355606	Rbm43	chr2	51779969	51790683	-	2201	0.00313352	3	18.042	9.297	10.713	7.82	16.363	12.472	6.754	6.74	4.206	6.363	5.103	10.678	12.684	5.9	2.14788	1	6	12.876	18.324	6.2	11.045	18.902	11.77	7.59	14.707	7.855	14.141	16.016	4.866	13.9057	10.0507	1.38318	1	6	10.284	10.554	16.423	10.792	18.24	13.262	2.926
NM_001355607	Rbm43	chr2	51779969	51788855	-	1900	0.00313352	3	17.202	8.995	10.439	7.413	15.992	12.137	6.468	5.737	4.027	5.496	4.743	10.401	12.212	5.41067	2.2547	1	6	11.613	16.968	5.945	10.678	18.019	11.471	7.148	14.247	7.603	13.805	15.507	3.44	13.3893	9.666	1.3848	1	6	10.082	9.702	16.11	10.401	18.019	12.948	2.601
NM_001355608	Rbm43	chr2	51779969	51790683	-	2082	0.00047225	3	17.505	8.317	9.458	7.076	15.11	12.212	5.553	5.773	4.05	6.087	4.814	8.784	11.76	5.12533	2.29196	1	6	11.649	17.505	5.945	10.746	17.469	11.508	7.211	14.364	7.626	13.85	15.544	4.531	13.241	9.73367	1.35996	1	6	8.914	9.758	16.145	10.082	17.423	11.998	2.636
NM_001355636	Tns2	chr15	101933365	101946832	+	4751	0.00126436	6	178.098	205.289	388.212	255.151	181.459	148.647	124.715	114.026	114.335	104.535	138.41	105.927	257.2	116.291	2.21159	0.00313352	3	313.947	318.725	332.622	314.998	292.471	208.723	174.74	257.83	217.351	215.151	237.847	182.904	321.765	211.967	1.51797	1	6	173.212	599.256	360.539	262.384	418.51	170.592	205.552
NM_001355641	Acbd5	chr2	22924592	22970032	+	3620	5.04637e-05	3	1223.96	1361.09	900.306	939.847	963.285	936.431	684.456	462.914	634.276	727.559	325.627	686.084	1161.78	579.757	2.0039	0.00047225	3	894.157	1119.41	901.223	966.188	1111.32	848.236	463.454	573.864	589.966	526.065	500.727	632.642	975.248	542.428	1.79792	0.000161934	6	990.409	1060.99	743.721	1080.52	944.899	892.866	710.338
NM_001355642	Acbd5	chr2	22924592	22970032	+	3588	5.04637e-05	3	1221.74	1358.24	898.882	938.532	962.119	941.192	683.859	462.624	633.431	725.342	325.137	685.578	1159.62	578.686	2.00387	0.00047225	3	895.164	1121.18	900.306	965.347	1114.45	847.183	463.188	575.279	589.038	525.751	498.612	632.06	975.659	542.502	1.79843	0.000161934	6	991.537	1064.06	738.639	1079.34	939.847	891.882	709.711
NM_001355648	Gpcpd1	chr2	132354818	132403984	-	3607	0.00313352	6	197.662	432.495	725.342	447.223	299.233	278.8	395.948	184.555	144.297	113.454	191.626	95.637	451.833	133.572	3.38251	0.0156768	3	598.675	214.832	259.117	195.235	212.535	172.916	163.047	228.051	131.467	120.699	142.379	124.176	357.541	129.085	2.76968	0.329852	18	157.212	111.032	185.061	184.01	145.695	136.42	218.139
NM_001355649	Gpcpd1	chr2	132354818	132403984	-	3702	0.00313352	6	201.709	448.942	773.866	461.896	310.716	285.797	410.148	188.871	150.075	119.93	199.863	97.347	474.839	139.047	3.41479	0.0156768	3	611.392	224.389	265.329	200.43	221.222	179.186	167.152	241.943	134.71	125.238	146.024	127.047	367.037	132.77	2.76433	0.329852	18	160.867	116.967	193.365	189.11	150.511	140.068	224.838
NM_001355650	Gpcpd1	chr2	132354818	132403984	-	3699	0.00313352	6	201.416	449.135	775.242	462.147	311.709	286.053	410.359	189.01	150.523	119.98	200.078	97.394	475.264	139.151	3.41529	0.0156768	3	612.448	224.574	265.904	200.514	221.451	179.263	167.248	242.054	134.766	125.367	146.062	127.132	367.642	132.854	2.76714	0.329852	18	160.889	117.016	193.481	189.18	151.461	140.252	226.214
NM_001355651	Gpcpd1	chr2	132354818	132403984	-	3682	0.00313352	6	201.636	447.801	769.075	458.564	308.753	285.567	409.428	188.543	149.244	119.704	199.645	96.728	472.837	138.692	3.40908	0.0156768	3	610.121	223.732	263.49	200.03	220.916	178.805	166.833	241.386	134.53	124.967	145.058	126.815	365.781	132.28	2.76507	0.329852	18	160.298	116.741	192.157	188.741	149.979	139.125	224.643
NM_001355652	Gpcpd1	chr2	132354818	132403984	-	3603	0.00313352	6	194.649	433.733	713.05	446.513	302.255	275.714	394.64	184.991	143.201	114.921	190.02	90.931	447.144	131.957	3.38837	0.0156768	3	587.012	215.544	254.156	190.896	214.542	170.937	164.18	235.98	129.569	120.236	142.463	123.674	352.237	128.791	2.73482	0.329852	18	153.57	111.842	183.961	182.765	145.285	136.035	215.728
NM_001355685	Nsun6	chr2	14912071	14970939	-	7494	0.00723863	3	49.918	57.051	54.634	44.934	39.804	43.24	38.02	46.78	28.686	21.14	10.166	35.469	53.8677	22.2583	2.41947	0.0156768	3	54.918	58.841	67.426	47.162	40.243	44.619	48.455	42.722	25.05	50.553	35.643	41.537	60.395	38.7423	1.55874	0.808532	0	39.111	54.563	54.846	43.79	32.862	44.632	46.757
NM_001356308	Zfp46	chr4	135840591	135849857	+	4693	0.00126436	18	19.286	20.179	16.83	17.379	14.579	15.992	27.075	35.446	37.486	27.542	25.586	25.361	33.3357	15.9833	2.08497	0.329852	12	25.874	16.841	23.109	21.829	31.721	26.578	25.907	22.98	31.772	30.345	23.241	21.184	26.8863	21.9413	1.22527	0.197702	12	16.217	47.424	15.585	24.373	27.799	20.628	22.636
NM_001356344	Amn1	chr6	149106099	149137234	-	1388	0.00723863	12	35.681	27.949	28.096	56.156	42.838	37.774	83.043	34.646	74.57	30.941	56.459	35.021	64.0863	30.5753	2.09566	0.0617515	21	50.159	26.976	35.917	20.957	18.564	31.272	33.33	57.004	17.281	41.445	37.878	36.771	38.698	23.5977	1.63964	0.329852	15	27.542	29.779	31	30.751	25.093	41.852	54.254
NM_001356345	Map2k6	chr11	110260416	110386836	+	2095	0.00723863	6	12.541	32.435	44.415	31.962	40.733	22.135	12.212	29.606	12.795	10.166	13.08	2.601	31.61	8.61567	3.6658	1	12	6.144	20.666	19.876	10.177	13.53	14.993	20.213	24.564	9.813	11.471	12.541	14.247	18.1967	12.753	1.42652	0.329852	15	8.245	10.26	6.845	10.518	8.126	13.863	19.512
NM_001356346	Map2k6	chr11	110340654	110374954	+	1845	0.00313352	6	17.143	41.852	65.577	55.783	55.733	43.36	25.781	45.952	18.054	15.11	19.004	6.179	51.6253	13.431	3.84163	0.52709	9	13.341	37.342	30.941	21.742	29.534	23.751	23.69	45.923	22.279	21.354	21.174	18.866	30.6307	20.4647	1.49652	0.52709	12	12.297	13.53	9.953	18.737	11.31	24.385	36.239
NM_001356347	Map2k6	chr11	110339829	110374954	+	2050	0.00313352	6	16.765	40.619	65.746	54.869	55.395	42.596	25.259	44.343	17.708	14.949	18.368	5.945	50.9533	13.0873	3.89112	0.52709	9	12.172	36.076	29.176	20.907	29.176	23.551	23.551	45.617	22.032	20.542	20.747	18.551	30.4	19.9467	1.5238	0.329852	12	11.649	13.273	9.702	18.902	10.987	23.943	36.053
NM_001356352	Map2k6	chr11	110260416	110374954	+	2073	0.00126436	6	18.144	41.537	67.545	59.69	61.774	44.391	26.404	46.189	21.967	16.753	21.544	6.754	55.285	15.017	3.67971	1	6	12.188	39.267	29.176	20.907	30.214	25.083	24.743	46.189	22.032	21.015	24.677	20.238	30.988	21.9767	1.40985	0.113204	12	12.472	16.423	10.401	18.479	13.022	24.918	36.792
NM_001356353	Map2k6	chr11	110260416	110374954	+	2011	0.00126436	6	17.003	37.679	63.331	58.122	59.144	42.2	25.975	43.878	20.64	15.341	20.057	6.376	53.1553	13.9247	3.81533	1	12	12.212	39.289	26.938	19.841	29.226	23.167	23.955	44.343	21.295	21.082	23.526	19.016	29.8643	21.208	1.40797	0.808532	12	12.494	15.472	9.714	18.054	11.045	24.227	34.565
NM_001356579	Gm11837	chr4	14857055	14880177	+	890	0.00313352	3	32.971	29.164	10.153	16.363	19.782	21.401	9.769	12.409	7.485	12.111	9.309	10.987	24.096	9.88767	2.43552	0.113204	6	19.016	27.67	15.619	12.841	18.207	19.829	11.833	16.04	17.003	7.485	16.423	12.319	20.7683	12.0757	1.71925	1	0	16.504	5.067	6.376	15.931	0.433	18.633	13.519
NM_001356978	Mfsd10	chr5	34976295	34979861	-	1914	0.00047225	15	7.375	6.282	6.246	6.778	7.983	2.566	12.371	10.273	11.272	15.472	11.007	8.925	11.8013	5.77567	2.04148	0.52709	18	5.773	11.372	3.453	8.542	3.922	6.649	8.245	11.566	5.091	5.044	13.319	11.794	10.0523	6.371	1.57692	1	6	9.813	12.212	12.483	10.678	7.936	6.933	7.007
NM_001356979	Mfsd10	chr5	34976295	34979861	-	1739	0.00126436	18	7.235	4.709	5.091	6.672	6.845	1.136	11.404	9.654	10.581	14.962	10.542	8.811	11.4383	4.88433	2.3391	0.329852	18	4.697	10.701	3.899	8.341	3.601	5.592	8.078	11.471	4.42	5.471	9.598	11.649	8.906	5.84467	1.52289	1	6	9.688	11.638	13.105	11.404	7.188	5.784	6.845
NM_001356987	Gucy1a1	chr3	81896349	81948995	-	4699	0.000279673	15	5.448	8.542	7.843	11.471	7.425	9.167	11.471	35.643	29.594	13.47	31.128	34.142	26.2467	7.27767	3.60289	0.0447418	15	6.823	4.155	10.248	9.801	8.553	12.032	14.376	15.043	27.312	35.043	4.155	44.478	27.892	7.07533	3.93799	0.329852	21	16.05	26.147	42.107	14.993	30.738	13.105	15.054
NM_001356988	Gucy1a1	chr3	81896349	81949572	-	4825	5.04637e-05	15	5.471	8.553	7.843	11.471	8.474	9.167	11.903	36.155	29.606	13.494	31.128	35.087	26.5697	7.289	3.64155	0.0447418	15	8.055	4.155	11.519	9.813	8.566	12.077	15.377	16.016	27.681	37.866	4.155	45.108	29.043	7.90967	3.66846	0.329852	21	18.356	27.866	42.838	14.993	30.763	13.912	15.054
NM_001357070	Arntl	chr7	120350979	120457640	+	2883	2.24632e-09	18	58.656	32.077	20.213	4.614	4.155	11.02	63.053	89.957	98.533	111.65	117.435	118.055	115.713	6.59633	17.517	0.0617515	0	154.138	141.75	153.299	145.216	116.706	121.775	122.82	142.105	139.556	138.838	140.333	147.612	149.729	127.899	1.17067	0.329852	0	140.682	106.961	127.674	117.156	117.286	96.671	115.809
NM_001357107	Cpeb1	chr7	88491912	88517361	-	3059	0.00313352	3	11.426	15.098	21.435	13.85	20.035	16.493	9.153	6.122	7.267	18.442	11.272	8.293	16.7927	7.514	2.23321	1	12	16.935	12.759	8.352	11.151	12.334	17.32	10.235	18.098	16.469	8.892	23.255	8.366	14.934	12.682	1.17743	0.0617515	3	19.263	64.451	57.279	22.42	58.62	15.043	13.41
NM_001357251	Insig2	chr1	123200930	123224601	-	2622	3.48824e-06	18	898.882	641.433	296.563	256.266	308.63	255.245	576.276	826.534	938.532	1111.32	1015.55	1525.24	1217.37	273.38	4.45289	0.00313352	15	655.602	925.146	779.618	800.065	1089.3	891.882	1092.82	1085.77	1171.42	1070.06	1386.54	1246.96	1234.52	786.789	1.56906	1	18	734.367	652.88	884.775	836.074	686.91	931.892	1021.53
NM_001357304	Tusc3	chr8	40068899	40252403	+	3252	0.000161934	15	16.072	12.111	6.552	17.908	17.995	25.477	22.92	23.551	30.594	24.825	20.688	18.943	25.6883	11.5783	2.2176	1	18	21.003	25.929	23.69	21.967	22.779	27.866	28.554	21.672	23.346	19.107	29.033	33.393	27.1777	23.5407	1.15443	1	12	16.363	10.248	18.324	24.538	44.036	24.838	14.059
NM_001357305	Tusc3	chr8	40068899	40252403	+	3369	0.00047225	12	18.539	13.912	8.45	23.255	22.431	28.686	26.527	28.128	34.318	30.594	23.218	22.162	29.6577	13.6337	2.17446	1	18	24.727	29.714	27.04	27.219	26.264	33.302	33.393	26.024	28.254	22.755	32.949	37.319	31.0077	27.1603	1.1416	1	6	21.003	13.447	23.714	29.176	53.321	29.078	16.145
NM_001357306	Tusc3	chr8	40068899	40252403	+	3521	3.48824e-06	15	18.928	13.937	9.201	23.801	22.587	29.534	28.71	31.736	37.866	31.128	27.312	24.851	32.7707	14.022	2.33614	1	18	30.38	33.041	30.214	29.458	27.487	35.446	36.623	27.731	29.249	25.409	36.403	40.584	34.132	30.797	1.10825	1	6	22.944	14.841	24.964	30.594	57.469	32.01	16.549
NM_001357335	Mme	chr3	63099133	63187635	+	6024	5.04637e-05	12	200.907	199.735	102.951	228.051	211.793	274.762	399.162	237.406	429.721	220.024	192.136	159.927	355.43	167.864	2.1173	0.0319872	9	165.758	78.402	121.978	192.333	82.375	166.096	138.446	168.247	191.566	120.898	43.778	131.903	166.086	98.8597	1.67995	0.329852	9	135.802	60.59	59.768	147.84	115.444	123.628	172.159
NM_001357349	Piezo1	chr8	125005598	125075229	-	8166	0.000161934	18	12.795	15.544	26.287	25.409	26.527	23.631	30.869	30.412	33.254	38.163	38.286	52.311	42.92	18.2087	2.35637	0.0617515	15	16.841	21.015	24.665	22.789	30.534	34.252	23.714	31	44.748	46.686	47.718	23.514	39.306	20.8403	1.88563	0.808532	18	29.758	88.587	57.208	29.839	33.435	33.531	40.633
NM_001357375	Lpcat2	chr8	95379232	95443178	+	2741	5.04637e-05	15	1.928	3.5	1.221	6.363	4.143	4.743	6.235	9.224	14.626	11.613	7.474	10.987	10.0283	2.21633	4.50891	0.808532	18	3.715	4.9	6.74	6.468	2.183	7.843	6.468	7.676	6.443	6.087	13.912	7.676	9.225	5.11833	1.80078	0.0156768	18	7.626	5.091	13.236	6.468	13.922	6.933	8.856
NM_001357380	Thoc6	chr17	23805585	23810844	-	1429	0.00126436	6	12.212	16.363	14.047	14.258	14.72	9.506	11.833	9.071	2.902	7.136	7.043	5.968	14.2073	6.71567	2.11389	0.808532	12	15.146	4.743	6.527	5.129	17.505	10.26	7.278	12.974	11.164	8.982	8.902	6.025	10.9647	7.96967	1.37533	0.0319872	6	9.676	16.434	6.857	13.16	13.47	12.71	5.103
NM_001357488	Mreg	chr1	72205807	72258888	-	3522	5.04637e-05	18	183.572	141.061	87.732	84.172	90.229	94.689	120.164	156.319	183.141	184.962	191.951	188.039	188.317	89.6967	2.09937	5.04637e-05	6	226.576	220.512	214.749	223.084	314.638	242.748	182.089	199.558	246.92	154.197	170.877	162.201	260.157	162.425	1.60167	0.52709	6	198.437	84.502	90.293	192.289	112.121	147.612	188.822
NM_001357588	Jade2	chr11	51626950	51671170	-	6368	1.41148e-05	15	46.304	32.033	47.521	59.779	66.621	65.757	83.22	118.743	77.961	62.666	92.966	82.838	93.308	41.9527	2.22383	5.04637e-05	18	102.607	83.768	72.864	82.375	91.654	81.257	108.259	116.299	93.869	153.985	147.439	113.392	138.272	85.0953	1.62483	1	18	57.953	119.252	99.273	71.112	105.318	82.432	102.951
NM_001357622	Gramd1b	chr9	40100819	40128908	-	7467	0.00723863	15	5.691	6.996	9.259	9.62	12.553	14.047	11.6	13.618	20.992	7.413	17.797	13.08	15.4033	7.31533	2.10411	0.52709	18	13.722	9.78	8.88	8.641	5.727	13.08	4.853	11.224	17.741	10.177	10.472	21.067	13.9053	9.14933	1.51925	0.0617515	15	9.953	10.142	11.471	11.649	8.394	9.714	13.937
NM_001357667	Synj2	chr17	5975580	6040191	+	6442	0.00723863	6	19.712	25.626	57.796	25.663	17.731	19.405	15.872	20.213	11.903	14.649	9.431	5.727	34.378	9.93567	3.45759	0.0156768	6	35.446	41.412	39.815	28.935	22.032	32.971	24.574	22.385	22.211	17.674	21.672	16.072	38.891	18.4727	2.10473	0.808532	0	55.37	95.499	107.508	42.176	58.178	53.821	25.72
NM_001357746	Pdgfc	chr3	80840338	81017962	+	3571	0.00047225	18	20.035	14.502	7.448	14.107	7.637	11.07	18.019	19.758	13.63	29.851	26.3	33.197	29.7827	10.938	2.72129	0.197702	12	31.335	27.278	21.967	43.297	21.015	28.665	37.486	29.164	29.606	28.14	8.601	27.556	32.0853	21.4323	1.49682	0.52709	0	30.101	30.738	45.303	12.921	36.064	28.426	24.349
NM_001357916	Ppcdc	chr9	57255285	57287921	-	1825	1.34733e-07	6	9.758	9.309	10.713	11.209	12.077	11.613	9.953	5.592	7.148	3.392	5.146	3.177	11.633	3.905	2.97395	0.808532	21	9.284	8.175	6.884	10.568	4.853	4.876	6.985	8.341	2.962	9.769	7.568	8.293	8.54333	6.096	1.40081	0.197702	3	9.953	11.02	13.273	8.733	3.791	8.007	7.124
NM_001358271	Fam204a	chr19	60274489	60302604	-	1564	0.00313352	6	15.005	47.831	25.22	15.544	21.208	20.248	15.146	17.539	14.226	14.638	7.89	13.507	29.352	12.0117	2.44242	0.52709	0	20.805	22.325	17.423	11.998	18.334	19.45	10.142	33.123	9.953	16.145	23.751	13.351	20.1843	16.594	1.21623	1	6	21.412	32.056	17.505	19.05	10.83	21.601	21.082
NM_001358272	Fam204a	chr19	60274489	60302604	-	1942	0.00723863	6	15.544	49.747	25.194	16.363	22.043	20.655	16.622	19.107	16.133	15.005	8.542	14.993	30.1617	12.8467	2.34677	0.113204	0	22.055	21.742	16.765	11.903	17.674	19.405	10.927	33.964	11.248	20.271	20.992	12.83	20.1873	16.3273	1.23627	1	6	21.015	32.862	18.902	19.769	11.186	22.325	23.551
NM_001358375	Atp6ap1	chrX	71542436	71550060	+	2103	3.48824e-06	15	201.07	130.911	185.061	271.447	239.371	253.264	328.965	369.398	365.708	415.773	339.186	288.861	354.69	172.347	2.05794	0.00047225	18	221.645	267.678	216.448	249.055	147.954	297.52	307.501	241.099	314.439	354.866	407.623	373.615	378.701	231.51	1.63576	0.329852	15	257.773	145.012	172.88	261.484	238.666	324.563	259.848
NM_001358380	Atp6ap1	chrX	71542436	71550060	+	2243	3.48824e-06	15	207.837	132.16	188.225	282.762	249.706	267.917	336.869	380.607	382.361	427.798	349.595	301.86	366.612	176.074	2.08209	0.00047225	18	230.131	274.615	222.312	253.412	150.337	304.305	323.808	248.69	326.562	365.249	428.467	385.335	393.017	236.018	1.66517	0.197702	15	264.142	152.373	179.238	271.236	248.3	333.242	270.018
NM_001358398	Ctps2	chrX	159339200	159472473	+	5376	0.00047225	3	38.127	59.26	33.088	31.034	32.448	27.231	28.59	20.504	25.465	22.601	23.539	17.23	43.4917	21.1233	2.05844	0.808532	6	28.321	45.884	13.722	17.874	35.066	30.089	18.031	37.441	22.055	17.029	25.313	16.363	29.309	19.5683	1.49752	0.329852	0	29.471	111.685	72.039	21.705	117.097	20.398	13.47
NM_001358573	Arhgef6	chrX	54484662	54579778	-	4560	0.000279673	15	5.87	8.293	2.102	8.88	8.27	13.364	10.119	27.89	14.962	12.841	14.962	11.986	17.657	5.42167	3.25259	0.0617515	15	8.508	2.636	11.335	16.818	1.221	9.284	16.072	10.518	18.539	9.925	22.693	15.313	15.977	7.493	2.13075	0.197702	15	6.337	7.759	30.941	11.833	21.855	13.816	11.471
NM_001358751	Epb41l2	chr10	25079604	25243324	+	4159	3.48824e-06	15	31.128	28.84	44.343	52.606	53.442	49.101	68.339	76.654	101.507	66.029	81.456	89.234	82.1667	34.7703	2.36273	0.0319872	18	44.262	34.96	46.189	78.845	18.479	58.783	70.23	35.597	87.642	86.355	85.446	108.451	93.4173	41.8037	2.23437	0.0156768	18	62.805	24.204	115.073	86.62	101.999	82.197	74.819
NM_001358753	Epb41l2	chr10	25079604	25243324	+	3963	3.48824e-06	15	29.471	28.935	42.321	49.114	52.661	48.351	66.884	71.89	95.221	61.681	77.258	85.287	77.9983	33.5757	2.32267	0.0156768	18	42.743	35.021	43.915	75.677	18.551	55.621	67.059	35.248	82.115	79.332	82.432	103.98	88.5813	40.5597	2.18368	0.0319872	18	58.2	23.4	104.401	81.984	99.364	77.326	67.639
NM_001358754	Epb41l2	chr10	25079604	25243324	+	3788	3.48824e-06	15	27.799	28.299	42.689	46.843	52.476	46.891	63.962	70.23	95.073	58.631	77.119	83.007	76.4217	32.929	2.3204	0.0617515	18	42.189	33.22	43.055	73.774	17.874	52.887	63.185	35.021	79.571	73.608	78.674	99.831	84.0377	39.488	2.1279	0.0319872	18	55.783	22.789	99.567	80.687	97.472	73.437	64.806
NM_001358755	Epb41l2	chr10	25079604	25243324	+	3474	3.48824e-06	15	25.522	27.51	39.518	44.961	48.99	40.172	57.208	66.599	90.184	52.291	68.274	72.431	71.3303	30.85	2.31174	0.0156768	18	40.665	30.738	38.721	64.591	15.976	46.816	57.965	33.929	70.774	68.899	74.229	91.109	78.079	36.708	2.12672	0.113204	18	53.442	22.636	89.763	72.88	91.595	63.232	59.288
NM_001358822	Pan2	chr10	127740391	127758414	+	4321	0.00047225	0	100.457	153.365	214.515	112.195	111.067	102.829	82.115	82.351	67.011	104.835	146.796	135.004	156.112	77.159	2.02312	0.0319872	0	172.992	196.159	173.536	131.939	115.703	95.01	124.352	160.174	91.327	121.83	147.84	113.792	180.896	114.217	1.58373	0.00313352	0	185.297	318.144	230.333	136.14	239.371	112.551	131.696
NM_001358854	Csf2rb	chr15	78156230	78181431	+	4835	0.00313352	18	14.626	14.247	28.023	17.04	16.526	15.607	18.956	20.957	19.984	66.156	30.534	22.823	39.8377	16.391	2.42959	0.197702	18	10.439	18.513	14.258	17.343	11.224	12.795	13.805	11.415	29.14	25.093	16.182	26.744	22.673	13.7873	1.64401	0.0319872	21	18.928	62.2	57.728	10.962	35.482	21.742	29.14
NM_001358939	Bclaf3	chrX	155970600	156031013	+	3349	0.00723863	3	20.712	37.751	25.194	11.881	15.313	15.768	18.251	11.224	13.519	8.867	14.318	14.982	27.8857	12.7223	2.19093	0.0617515	3	34.252	40.278	34.449	21.093	37.763	17.539	14.4	38.543	16.256	19.319	24.918	15.461	36.3263	19.8993	1.82509	0.0156768	3	19.45	57.531	26.976	23.267	32.435	17.202	18.334
NM_001358940	Bclaf3	chrX	155970600	156031013	+	3377	0.00723863	3	20.805	37.866	25.28	11.986	15.461	15.917	18.417	11.404	13.653	9.009	14.412	15.054	27.9837	12.825	2.18104	0.0617515	3	34.484	40.47	34.565	21.281	37.878	17.708	14.579	38.641	16.4	19.414	25.072	15.607	36.5063	20.031	1.82208	0.0156768	3	19.619	57.741	27.475	23.979	32.563	17.367	18.429
NM_001358941	Bclaf3	chrX	155970600	156031013	+	3374	0.00723863	3	20.688	37.724	25.183	11.87	15.313	15.768	18.229	11.209	13.507	8.845	14.283	14.962	27.865	12.6967	2.19373	0.0617515	3	34.228	40.278	34.402	21.038	37.763	17.539	14.4	38.52	16.256	19.297	24.918	15.461	36.3027	19.892	1.82457	0.0156768	3	19.425	57.518	27.312	23.714	32.415	17.202	18.299
NM_001358965	Srgn	chr10	61956581	61990193	-	1715	3.48824e-06	15	8.496	6.684	5.401	19.63	12.2	12.541	23.99	25.038	26.883	20.376	12.71	35.656	25.3037	6.86033	3.68449	0.197702	15	9.801	9.953	11.224	22.325	4.986	18.655	24.677	8.474	28.128	18.356	21.868	30.224	23.4827	10.326	2.2729	0.113204	15	10.071	22.373	25.929	24.075	40.665	19.984	32.937
NM_001358969	Atp23	chr10	126324304	126338427	-	4105	5.04637e-05	6	16.182	12.308	16.158	18.956	19.794	28.242	13.53	12.409	12.371	13.507	9.309	7.301	22.3307	10.039	2.22317	1	6	19.414	13.58	17.923	7.97	15.992	15.054	12.605	17.945	9.259	9.676	18.902	6.684	16.9723	11.754	1.44358	0.00126436	6	14.141	17.708	14.342	11.532	22.501	18.299	16.526
NM_001359038	Tmem29	chrX	146843121	146875706	-	1302	0.00047225	3	30.199	37.866	28.853	23.457	15.461	25.291	12.483	16.622	15.325	10.057	14.031	16.217	32.306	13.435	2.40357	0.52709	3	28.602	27.312	18.054	24.851	26.404	19.973	13.53	30.557	10.284	24.419	26.463	17.777	24.656	18.1237	1.36023	0.0156768	21	26.953	12.795	26.287	12.541	14.745	14.72	17.343
NM_001359074	Lnx1	chr5	74988472	75073897	-	2414	0.00723863	3	13.273	9.247	17.674	13.922	10.975	11.892	13.115	4.853	6.443	7.258	5.39	6.483	13.398	6.377	2.09926	0.113204	6	8.078	15.161	12.795	11.881	14.247	10.803	9.642	11.103	11.224	10.531	10.95	7.16	12.3103	9.547	1.28914	0.52709	9	13.58	5.92	12.819	11.508	13.53	11.404	17.539
NM_001359120	Plp1	chrX	133356700	133373121	+	3651	0.00723863	0	3.715	14.455	9.702	8.641	6.572	7.462	3.622	2.411	3.753	6.35	7.568	8.995	9.29067	3.262	2.8425	0.113204	3	9.259	9.737	12.876	7.603	12.212	5.761	6.933	8.892	2.685	6.122	11.032	6.778	10.624	6.17	1.72071	0.0617515	3	5.592	10.987	5.784	6.025	4.731	4.544	4.986
NM_001359186	Spatc1l	chr10	76025017	76032946	+	1262	0.00723863	3	15.389	16.622	31.394	18.207	17.435	9.297	12.111	9.309	7.7	11.809	9.506	12.759	21.135	9.70667	2.17616	1	18	8.784	9.813	9.964	19.69	4.876	9.676	12.746	6.246	10.713	18.928	16.05	6.27	13.7493	9.52033	1.44374	0.0156768	6	9.964	8.474	6.179	16.072	6.134	8.055	7.474
NM_001359294	Phactr2	chr10	12927523	13044095	-	8252	0.00723863	18	20.504	22.292	30.101	27.04	32.886	25.169	29.033	32.077	49.686	52.291	46.733	55.038	51.354	24.299	2.11296	0.329852	18	26.744	25.072	28.096	45.246	17.016	30.976	35.446	15.472	72.2	71.598	40.302	60.914	57.6047	26.6373	2.16212	0.0156768	15	37.645	14.707	68.66	49.014	50.827	44.343	47.718
NM_001359377	Hsd17b6	chr10	127427989	127444667	-	1519	0.000161934	6	345.143	377.49	314.58	296.952	411.441	489.407	272.32	150.439	169.757	210.814	173.139	132.738	399.267	172.23	2.31814	0.0841339	6	494.973	1587.42	883.62	978.388	1525.24	1045.31	480.183	883.62	565.763	664.087	571.635	725.342	1182.98	643.189	1.83923	0.0319872	9	730.24	326.367	262.384	1852.78	956.88	1808.73	1774.86
NM_001359462	Fam53a	chr5	33943002	33972284	-	1999	5.04637e-05	15	40.978	6.754	32.067	38.104	39.111	49.944	58.881	54.142	71.645	47.076	49.792	64.94	61.556	26.5997	2.31367	7.46511e-07	15	32.937	38.641	42.71	44.689	36.658	40.536	53.266	50.304	61.659	47.184	49.19	44.923	55.0763	38.096	1.44561	0.197702	18	37.163	52.943	41.98	39.804	36.691	40.436	60.198
NM_001359463	Fam53a	chr5	33943002	33972284	-	1901	1.41148e-05	15	41.231	7.043	32.961	40.758	40.619	50.244	58.369	52.279	71.437	45.896	50.475	65.805	60.695	27.0783	2.241	1.41148e-05	15	32.259	39.566	44.295	45.967	38.367	42.899	55.21	50.684	61.565	48.99	48.966	44.051	55.8197	38.7067	1.44201	0.0319872	15	39.695	54.013	44.157	40.584	40.266	40.633	62.337
NM_001359559	Abracl	chr10	17731066	17743058	-	801	0.00723863	3	16.158	20.388	9.559	10.248	11.404	4.143	10.201	4.206	3.453	10.225	5.642	6.811	15.3683	5.95333	2.57881	0.52709	6	9.009	5.401	8.591	10.878	6.684	12.841	1.883	7.1	10.166	5.483	2.303	10.678	10.1343	6.15467	1.64556	0.113204	6	12.541	4.229	9.758	11.881	7.497	13.899	5.854
NM_001359610	Bco2	chr9	50341192	50361767	-	2055	7.46511e-07	3	101.473	103.297	83.592	72.951	66.259	64.451	41.087	41.197	55.235	50.008	68.328	57.421	96.1207	45.8397	2.09665	0.00047225	3	87.146	93.382	75.329	94.015	88.541	65.484	62.699	53.683	51.941	69.527	60.177	61.179	85.2857	56.1077	1.51994	1	12	63.438	29.901	40.644	73.927	28.14	54.576	52.626
NM_001359839	Ncald	chr15	37295930	37610329	-	3539	0.000161934	3	65.995	72.526	37.139	42.058	41.133	46.092	30.412	14.355	7.793	45.923	23.4	35.27	58.5533	17.52	3.34075	0.00723863	3	57.762	76.142	32.53	48.389	59.477	66.076	30.161	28.71	34.142	29.34	36.599	52.243	57.9807	31.0043	1.8698	0.808532	9	46.268	14.059	16.072	62.285	23.073	47.377	31.236
NM_001359840	Ncald	chr15	37295930	37610329	-	3548	0.000161934	3	66.076	72.843	37.342	42.223	41.412	46.268	30.617	14.592	8.206	46.189	23.609	35.494	58.7537	17.805	3.29855	0.00723863	3	58.06	76.531	32.696	48.645	59.89	66.27	30.436	29.012	34.24	29.617	36.855	52.626	58.2683	31.2293	1.86554	0.808532	9	46.464	14.364	16.35	62.583	23.346	47.58	31.382
NM_001359841	Ncald	chr15	37295930	37722183	-	3823	0.000161934	3	66.884	72.737	37.307	42.211	41.328	46.235	30.594	15.043	8.078	46.081	24.455	35.821	58.976	17.905	3.29255	0.00313352	3	60.44	77.572	32.609	49.089	59.779	67.059	32.044	28.886	33.975	30.089	36.782	54.121	58.6423	31.635	1.85345	1	9	47.281	14.707	16.217	62.537	23.979	47.545	31.324
NM_001359842	Ncald	chr15	37295930	37388266	-	3322	0.000279673	3	66.733	72.951	38.08	42.416	41.537	46.339	30.833	14.72	8.496	46.339	24.192	36.064	59.2547	18.0163	3.28767	0.00723863	3	58.539	77.314	32.949	48.839	60.032	67.253	31.851	29.176	33.69	29.779	37.151	52.79	58.708	31.5723	1.8592	0.808532	9	47.065	14.949	16.469	62.781	23.492	47.354	32.494
NM_001359843	Ncald	chr15	37295930	37664386	-	3775	0.000161934	3	66.065	72.775	37.319	42.211	41.343	46.257	30.594	14.556	8.089	46.178	23.563	35.469	58.7197	17.7463	3.30753	0.00723863	3	57.997	76.415	32.609	48.587	59.828	66.259	30.38	28.897	33.986	29.583	36.805	52.45	58.2247	31.0877	1.87264	0.808532	9	46.45	14.305	16.256	62.561	23.267	47.555	31.335
NM_001359844	Ncald	chr15	37295930	37721843	-	3601	0.000161934	3	66.197	72.951	37.59	42.416	41.537	46.339	30.809	14.72	8.496	46.328	23.714	35.632	58.9127	18.0083	3.27015	0.00723863	3	58.142	76.708	32.949	48.806	59.984	66.481	30.594	29.176	34.122	29.779	37.139	52.779	58.4237	31.2973	1.86645	0.808532	9	46.57	14.49	16.459	62.757	23.492	47.674	31.559
NM_001359845	Ncald	chr15	37295930	37721843	-	3510	0.000161934	3	66.156	72.916	37.474	42.36	41.503	46.314	30.751	14.707	8.439	46.304	23.703	35.562	58.8487	17.9657	3.27435	0.00723863	3	58.131	76.675	32.862	48.773	59.959	66.446	30.594	29.14	34.111	29.747	37.093	52.755	58.3927	31.2817	1.8664	0.808532	9	46.538	14.439	16.411	62.699	23.434	47.65	31.511
NM_001359876	Gsap	chr5	20692085	20797519	+	3620	0.00313352	3	196.739	52.311	294.941	166.53	142.332	146.571	97.291	65.358	78.961	101.966	95.912	98.353	181.33	80.5367	2.25137	1.41148e-05	3	241.471	193.365	170.702	169.644	127.047	131.467	77.304	106.451	120.582	152.584	120.343	102.961	201.846	101.446	1.9896	0.00723863	3	147.84	160.639	205.065	156.622	195.331	120.143	131.007
NM_001359895	Sh3tc1	chr5	36039829	36082636	-	4229	0.00047225	15	14.745	5.033	15.313	25.268	14.439	15.827	30.308	45.923	28.176	37.59	34.588	38.532	36.9033	11.697	3.1531	0.0156768	15	16.731	19.319	17.367	44.378	25.477	29.407	36.623	34.402	39.111	29.164	42.934	45.213	39.1037	17.8057	2.19546	0.0319872	18	20.271	31.58	52.334	29.747	50.487	27.788	34.054
NM_001359945	Oasl1	chr5	115373249	115387920	+	2193	5.04637e-05	3	48.942	50.59	36.014	39.99	50.223	36.599	19.027	18.031	21.435	31	24.503	36.792	45.182	19.4977	2.31663	0.0156768	18	31.262	34.032	24.526	30.69	42.142	26.039	35.705	31.663	32.01	36.329	39.781	53.125	43.0783	29.94	1.43868	0.197702	3	42.223	94.984	76.793	45.849	103.069	48.725	34.67
NM_001359946	Oasl1	chr5	115373249	115387920	+	1829	3.24609e-07	3	41.946	41.168	29.568	29.568	37.402	31	14.707	14.579	15.066	29.198	19.724	29.557	37.5607	14.784	2.53959	0.113204	21	25.663	29.226	21.161	23.69	34.042	21.554	23.631	24.144	25.963	28.554	35.087	45.119	36.2533	24.5793	1.47476	0.52709	3	30.412	77.326	61.587	31.997	84.431	38.116	29.839
NM_001359948	Dpy19l1	chr9	24216225	24307584	-	3461	7.46511e-07	15	234.435	229.422	225.08	255.929	265.329	285.375	396.719	656.495	521.031	437.122	431.639	465.349	524.748	229.646	2.28498	1.41148e-05	15	286.814	258.924	228.451	250.507	339.838	330.335	559.416	479.794	426.785	499.79	469.086	408.373	488.665	258.063	1.89355	0.113204	12	290.083	188.593	228.99	247.621	212.811	439.507	382.816
NM_001359993	Mthfs	chr9	89106222	89135063	+	739	0.00723863	6	23.526	28.84	25.861	18.299	22.233	16.027	14.129	16.765	16.493	10.472	12.319	11.224	26.0757	11.3383	2.29863	0.00723863	3	16.979	23.218	27.324	19.319	23.751	14.4	9.08	15.313	10.78	14.769	8.245	14.649	22.507	11.7243	1.9189	1	12	19.712	7.301	5.592	16.504	7.054	11.986	11.114
NM_001360022	Slc5a6	chr5	31338409	31350452	-	3139	0.000161934	9	22.693	6.845	37.342	55.647	59.366	61.019	26.527	28.71	28.71	18.644	23.191	16.979	58.6773	19.6047	2.99201	0.0156768	9	22.964	31.997	17.908	48.657	35.181	41.537	29.534	23.714	27.324	25.874	32.937	13.262	41.7917	24.0243	1.73925	0.113204	6	15.437	39.941	31.335	33.678	42.958	34.449	19.913
NM_001360050	Dis3	chr14	99475853	99498989	-	3766	0.00723863	6	58.2	101.388	56.178	44.961	44.865	63.506	49.363	38.334	47.614	30.173	30.272	36.844	71.922	32.4297	2.21741	0.0156768	6	56.288	109.873	45.874	54.254	94.392	54.181	44.436	85.014	45.341	39.1	34.142	53.15	70.6783	42.1307	1.67744	0.00047225	3	62.583	96.84	49.686	46.235	45.7	45.952	31.406
NM_001360051	Dis3	chr14	99475853	99498989	-	3573	0.00313352	6	56.703	96.602	51.92	45.213	41.062	61.505	46.78	35.446	44.973	28.426	28.736	34.39	68.4083	30.5173	2.24122	0.0617515	6	52.975	101.966	43.055	51.742	92.284	49.614	41.852	80.248	41.825	36.518	32.609	52.161	65.9987	40.4293	1.63229	0.00126436	3	60.143	90.802	44.607	44.391	41.466	44.488	28.343
NM_001360074	Shld2	chr14	35050221	35123703	-	3388	0.00047225	15	262.521	175.32	233.314	186.743	213.688	237.313	422.106	635.743	362.412	255.81	254.67	420.743	473.42	212.581	2.22695	0.00313352	15	267.678	246.244	326.486	179.164	254.487	296.392	455.948	384.878	323.345	316.084	351.591	384.637	388.057	243.348	1.59464	0.0617515	15	342.318	209.634	257.463	266.843	248.69	433.607	435.157
NM_001360165	Hmgcr	chr13	97418919	97440891	-	4769	0.00047225	9	1100.16	531.36	840.649	2764.71	1660.32	1660.32	890.827	1315.8	1593.44	537.525	912.786	975.957	2028.45	808.756	2.50809	0.00723863	9	904.726	1188.03	1064.06	1062.56	2546.93	1216.22	1221.74	1194.98	713.797	898.882	814.437	849.356	1608.57	854.225	1.88306	1	18	177.367	384.511	187.134	180.783	181.954	226.762	198.089
NM_001360166	Hmgcr	chr13	97418919	97440891	-	4816	0.00047225	9	1107.01	531.677	845.01	2776.33	1663.77	1676.7	891.882	1318.39	1598.01	539.316	915.15	977.033	2038.93	810.5	2.51563	0.00723863	9	907.6	1189.62	1067.25	1064.06	2565.52	1218.23	1223.96	1196.65	717.862	904.726	815.575	850.751	1615.94	857.017	1.88553	1	18	177.679	385.673	187.311	180.878	182.644	227.571	198.228
NM_001360431	Vti1a	chr19	55390547	55701951	+	4620	0.00047225	3	53.978	73.393	51.046	49.409	51.234	35.494	31.591	34.96	20.479	30.345	46.5	53.627	59.4723	29.01	2.0497	1	6	41.764	47.806	50.827	39.804	63.638	55.937	33.656	70.66	39.289	43.36	82.838	40.706	55.6347	46.799	1.18876	0.113204	3	49.306	102.152	49.792	44.024	44.734	46.641	49.363
NM_001360439	Dclre1a	chr19	56603651	56622612	-	3436	0.00313352	6	53.408	120.282	76.267	75.38	83.537	65.177	62.966	37.763	34.268	41.146	47.58	32.186	83.319	40.304	2.067	0.52709	6	42.393	58.418	47.481	48.634	54.265	49.42	45.495	74.694	37.7	36.295	66.733	35.783	52.6297	46.2703	1.13741	0.0617515	3	41.026	81.641	29.594	40.862	47.184	48.725	37.998
NM_001360668	Far1	chr7	120657348	120715019	+	5032	0.00126436	18	6.087	7.545	15.768	11.543	12.876	11.032	17.143	26.687	22.92	18.762	29.164	24.444	24.1233	9.8	2.46007	0.00126436	18	8.696	10.39	11.675	7.568	11.566	11.335	16.765	19.913	20.747	25.398	12.212	18.299	19.1417	10.1563	1.88383	0.00313352	15	11.007	14.805	26.173	16.622	29.779	18.334	21.051
NM_001360669	Far1	chr7	120657348	120715019	+	4937	0.00126436	18	6.025	7.474	15.742	11.508	12.841	11.007	17.134	26.661	22.847	18.711	29.14	24.373	24.0747	9.747	2.46845	0.00126436	18	8.641	10.284	11.6	7.474	11.508	11.31	16.731	19.913	20.724	25.302	12.149	18.217	19.1227	10.0973	1.89295	0.00313352	15	10.987	14.794	26.137	16.574	29.747	18.324	21.015
NM_001360708	Omd	chr13	49677831	49687980	+	1857	0.00313352	12	10.914	19.913	5.192	15.054	12.441	12.308	22.233	18.513	15.088	5.727	8.508	10.975	18.6113	8.40333	2.21331	1	0	15.742	38.829	37.763	18.513	31.536	29.26	16.217	32.563	26.3	24.705	28.59	36.844	30.778	25.0267	1.22972	0.329852	6	25.268	3.239	8.542	27.71	17.797	36.452	22.491
NM_001360768	Chst15	chr7	139427463	139508709	-	5343	0.000161934	18	26.38	37.163	44.436	60.72	36.329	30.953	37.508	72.929	71.705	74.866	89.234	121.622	95.2407	35.993	2.64563	0.0156768	15	38.31	54.142	53.227	74.902	90.044	55.307	74.334	66.337	111.842	114.837	92.284	88.955	98.692	48.5597	2.03217	0.0156768	18	52.887	65.617	102.558	81.214	90.091	70.934	78.904
NM_001360787	Zfp608	chr18	55047699	55152245	-	5804	0.00313352	3	19.297	41.934	46.843	29.282	22.211	17.741	6.845	12.628	23.167	16.145	14.107	19.405	36.0247	14.2133	2.53349	1	12	16.935	19.984	13.53	36.369	16.256	22.693	16.061	17.122	19.156	22.501	20.606	9.47	25.106	16.8163	1.49266	1	0	21.14	35.336	56.519	11.272	56.849	23.23	7.211
NM_001360868	Ablim3	chr18	61959046	62071506	-	4092	0.00313352	18	55.719	123.898	62.065	46.328	38.355	43.656	148.705	89.384	59.322	63.865	99.273	100.35	99.137	42.7797	2.31708	0.0156768	18	74.57	53.762	101.902	49.204	41.574	53.206	92.312	77.983	59.189	63.737	67.88	120.515	84.044	47.9947	1.75095	0.0617515	21	148.267	108.376	99.364	74.24	48.444	73.311	97.806
NM_001360899	Hes6	chr1	93308060	93309799	-	1323	0.00047225	9	88.445	84.478	73.056	144.761	177.985	186.129	111.498	96.325	130.935	97.37	76.12	91.571	169.625	81.993	2.06864	1	12	95.994	93.84	74.178	81.031	121.953	116.706	117.47	95.97	77.293	93.707	105.927	84.502	106.563	88.004	1.21087	0.0617515	9	44.572	21.855	9.284	70.786	45.02	82.056	118.672
NM_001360900	Hes6	chr1	93308060	93310615	-	1231	0.000161934	9	87.336	81.456	71.286	142.724	168.092	178.911	107.7	88.627	123.247	89.234	69.007	88.431	163.242	80.026	2.03974	1	12	93.749	93.347	71.437	78.316	119.55	114.183	112.042	91.086	74.694	85.446	102.359	81.618	104.016	86.1777	1.20697	0.0319872	9	44.391	21.672	9.153	67.268	43.682	80.351	112.351
NM_001361294	Gpihbp1	chr15	75427060	75428643	+	402	0.00047225	15	7.879	11.103	7.651	23.551	16.027	13.816	14.993	27.903	32.85	27.636	23.051	34.484	28.3903	8.87767	3.19548	0.197702	18	9.506	19.597	22.162	32.344	21.22	21.39	22.007	12.409	30.101	39.411	38.355	31.903	36.5563	17.0883	2.13859	0.197702	12	11.235	4.184	12.662	25.014	35.469	23.631	13.722
NM_001361386	Fam171a1	chr2	3035654	3145073	+	4020	0.00313352	15	8.902	9.431	14.502	21.672	18.407	16.005	19.663	28.923	35.225	31.262	14.093	38.263	27.937	10.945	2.55107	0.0156768	15	13.436	16.363	16.979	24.953	26.953	19.107	21.534	18.087	35.087	34.782	32.103	37.093	34.6593	15.5927	2.22201	0.52709	18	18.866	22.336	31.536	35.325	39.839	23.812	23.346
NM_001361436	Prdm9	chr17	15690199	15701318	-	1437	0.00723863	0	19.913	20.957	28.71	21.161	19.016	8.733	13.53	10.26	7.485	11.587	22.336	15.742	23.1933	10.425	2.22361	5.04637e-05	3	23.764	18.655	21.742	11.903	16.538	12.541	11.833	10.678	9.925	9.665	16.423	10.803	21.387	10.812	1.97718	0.0319872	3	22.135	27.487	17.435	17.029	18.527	13.53	14.439
NM_001361502	Aif1	chr17	35307931	35312997	-	748	0.00723863	15	3.489	3.357	4.58	4.097	4.697	2.377	3.922	8.553	16.027	15.424	6.376	7.278	9.69267	3.72367	2.5987	0.808532	18	3.578	5.435	4.72	7.867	1.964	9.953	4.155	7.124	9.559	10	6.637	8.078	8.23833	4.57767	1.79794	0.113204	18	9.309	8.245	16.206	4.614	19.297	5.529	10.26
NM_001361690	Dmac2l	chr12	70825932	70845652	+	1601	0.00126436	3	17.983	25.398	11.02	10.248	10.927	9.104	5.642	8.007	7.448	11.998	5.334	7.278	18.1337	7.03233	2.57637	0.0156768	3	15.672	19.712	12.077	10.878	19.177	14.993	9.178	10.581	6.996	3.105	8.394	16.411	15.8203	8.91833	1.77304	0.197702	9	8.982	5.01	7.211	15.447	17.469	14.258	8.007
NM_001361691	Dmac2l	chr12	70825932	70845652	+	2042	0.000161934	3	18.334	28.675	13.296	10.401	11.045	10.225	7.637	9.813	8.394	12.212	5.435	8.553	20.1017	8.61467	2.33188	0.0319872	6	16.35	20.329	12.308	13.507	19.405	15.136	10.987	10.792	8.078	3.715	9.78	16.549	16.329	9.95233	1.64008	0.329852	6	10.678	5.181	9.259	15.52	19.769	16.158	9.665
NM_001361936	2022-09-04	chr11	87391891	87404041	+	1676	0.00723863	18	10.38	13.457	12.723	10.713	11.02	9.688	8.96	34.191	20.248	21.672	29.534	25.663	25.623	10.4737	2.44504	0.0617515	18	14.047	18.775	15.077	24.192	18.762	15.872	16.731	20.457	22.601	21.22	28.665	30.583	26.8227	15.9663	1.67953	0.00723863	18	16.119	21.295	26.578	9.769	26.744	20.829	21.015
NM_001361968	2022-09-08	chr11	53333238	53363107	+	2857	9.15504e-05	15	7.033	2.232	1.894	5.238	8.591	6.025	8.591	8.845	9.758	7.97	7.603	9.506	9.06467	3.71967	2.4331	0.0617515	15	5.945	4.544	6.884	4.507	7.033	3.54	6.985	8.341	10.997	5.204	8.078	4.866	8.77433	5.02667	1.74408	0.0617515	12	6.884	7.983	7.958	14.707	8.379	7.364	9.27
NM_001361969	2022-09-08	chr11	53333690	53363107	+	2691	0.000161934	15	6.87	1.635	1.742	5	8.439	5.737	8.394	8.566	9.506	7.749	7.474	9.284	8.822	3.41567	2.57818	0.0225544	15	5.642	4.155	6.625	4.155	6.74	3.227	6.823	8.126	10.866	5.01	7.867	4.614	8.605	4.70733	1.82624	0.113204	12	6.74	7.843	8.508	14.523	8.245	7.258	9.547
NM_001362078	Stambp	chr6	83493200	83522498	-	2783	0.000161934	3	24.574	18.644	17.958	19.177	18.407	13.699	13.805	7.867	7.771	14.745	12.71	9.609	20.392	9.81433	2.07668	0.00126436	3	16.504	31	24.144	13.08	18.956	16.027	7.1	19.073	10.401	11.833	10.581	14.603	23.8827	12.1913	1.9582	0.113204	0	18.132	11.125	17.598	8.811	12.16	11.532	8.601
NM_001362080	Stambp	chr6	83493200	83522498	-	2214	0.000161934	3	24.349	16.991	17.622	19.319	18.054	13.887	13.47	6.985	8.067	12.987	12.819	8.867	19.654	9.50733	2.06612	0.00047225	3	16.574	30.089	23.323	13.273	19.177	16.158	5.553	19.319	10.166	11.508	10.842	12.71	23.3287	11.6793	1.99658	0.52709	0	18.007	9.444	15.377	7.211	11.508	10.962	8.784
NM_001363076	Cobll1	chr2	64926396	65076848	-	5289	0.00126436	3	227.933	243.989	276.466	199.691	186.837	178.098	184.372	159.71	121.658	153.866	67.5	117.716	249.463	113.027	2.20699	5.04637e-05	3	257.599	197.729	189.395	178.911	143.699	154.983	126.205	143.407	134.276	136.763	120.175	166.182	214.908	134.629	1.59625	0.0156768	3	173.536	173.986	241.943	165.711	136.702	154.983	133.735
NM_001363077	Cobll1	chr2	64926396	65076848	-	5088	0.00126436	3	227.606	243.175	274.859	199.436	186.28	177.322	180.492	159.288	121.114	153.662	67.229	117.313	248.547	112.735	2.2046	0.000161934	3	256.022	196.112	187.702	177.12	142.273	154.452	125.034	142.817	134.128	135.564	119.704	164.05	213.279	133.993	1.59167	0.0156768	3	172.992	171.926	240.496	164.796	135.682	154.138	133.034
NM_001363165	Sec14l1	chr11	116997322	117020582	+	4565	0.00047225	15	32.174	27.175	23.413	37.949	39.459	34.553	39.138	53.442	51.801	69.669	65.936	51.539	62.3813	27.5873	2.26077	0.00723863	18	23.609	35.361	37.342	32.209	24.654	29.522	50.223	33.656	56.946	42.812	50.148	43.469	46.9417	28.795	1.62998	0.00047225	18	31.559	54.298	58.329	34.923	44.343	42.689	48.414
NM_001363216	Kdr	chr5	76353390	76374480	-	4005	0.00126436	15	48.006	13.447	70.591	99.021	75.864	91.501	102.594	90.907	148.472	115.146	147.674	188.466	150.429	44.0147	3.41714	0.113204	18	59.628	103.92	75.18	139.125	87.157	96.188	103.852	83.08	149.148	163.14	121.162	177.322	153.875	79.576	1.93356	0.0617515	18	115.356	112.004	180.098	156.272	203.76	114.837	129.132
NM_001363348	Stim2	chr5	54389762	54512296	+	4919	0.00047225	9	100.771	28.276	137.845	167.715	205.61	208.1	164.941	144.378	159.433	138.293	119.031	140.377	193.808	88.964	2.17837	0.808532	12	96.602	98.464	88.723	131.683	104.598	119.956	104.766	84.635	110.464	107.329	90.543	106.47	118.746	94.5963	1.25526	0.00723863	12	91.856	104.274	90.339	126.616	131.833	125.737	139.383
NM_001363982	Il18bp	chr7	109163588	109166746	-	1446	5.04637e-05	18	21.184	28.354	32.044	27.71	23.631	43.469	32.448	44.317	48.402	57.181	61.492	61.123	59.932	27.194	2.20343	0.000161934	18	29.617	29.984	29.803	37.7	18.501	32.473	36.855	39.566	45.896	56.519	54.576	61.434	57.5097	29.558	1.94534	0.0617515	18	34.054	28.886	41.253	37.59	84.348	32.136	38.852
NM_001364077	Fbf1	chr11	116003599	116029492	-	5330	0.00047225	6	36.381	59.032	108.829	66.826	71.391	37.645	35.715	26.744	15.377	26.197	31.748	26.264	68.0807	25.9453	2.62338	0.0617515	18	16.48	16.35	25.72	25.975	15.596	16.016	28.096	17.04	22.944	33.33	21.22	25.562	26.704	19.1957	1.39094	0.0319872	21	32.37	32.53	45.724	23.073	32.563	23.801	32.077
NM_001364078	Fbf1	chr11	116003599	116029492	-	5242	0.00047225	6	36.844	58.294	110.029	65.706	71.237	37.82	35.965	26.976	15.066	25.963	31.617	26.011	68.389	26.0023	2.62948	0.0156768	18	16.158	16.072	27	25.093	14.889	15.838	28.321	16.935	22.789	33.03	19.5	25.884	26.138	18.6067	1.40455	0.0156768	21	32.136	32.826	46.268	22.884	32.415	24.014	32.01
NM_001364079	Fbf1	chr11	116003599	116029492	-	5587	0.00126436	6	36.771	60.278	110.4	66.446	73.107	37.259	36.957	26.872	15.461	26.721	31.962	25.907	69.1497	26.43	2.61572	0.0617515	18	16.526	15.954	26.417	26.561	14.626	15.742	28.935	16.78	22.385	33.446	20.143	25.083	26.224	18.9763	1.38173	0.113204	21	32.033	34.497	46.816	22.789	36.214	23.911	32.186
NM_001364193	Eml1	chr12	109648846	109777786	+	3894	0.00047225	12	5.39	5.968	3.381	7.474	11.335	6.74	10.153	10.616	12.808	4.743	8.394	7.603	11.1923	4.913	2.27551	0.00313352	18	6.708	13.457	9.142	3.601	8.982	12.409	13.284	13.887	13.137	14.364	18.677	9.631	14.224	8.33067	1.70658	0.0225544	15	7.89	8.937	10.46	11.385	10.26	12.382	9.481
NM_001364194	Eml1	chr12	109661026	109777786	+	4198	0.00047225	12	5.448	6.122	3.453	7.603	11.415	6.811	10.248	10.678	12.876	4.853	8.484	7.651	11.2673	5.00767	2.24753	0.00313352	18	6.801	13.53	9.247	3.115	9.104	12.483	13.364	13.922	13.212	14.439	18.846	9.676	14.3203	8.234	1.73827	0.0156768	15	7.97	8.995	11.335	11.471	10.284	12.441	9.547
NM_001364195	Eml1	chr12	109661026	109777786	+	4139	0.00047225	12	5.251	5.761	3.177	7.375	11.164	6.561	9.964	10.531	12.628	4.687	8.27	7.474	11.041	4.72967	2.3316	0.00200883	18	6.552	13.262	8.937	2.892	8.811	12.272	13.262	13.805	13.068	14.247	18.539	9.481	14.089	7.99167	1.76201	0.0156768	15	7.843	8.845	11.125	11.272	10.211	12.319	9.39
NM_001364196	Eml1	chr12	109662247	109777786	+	4233	5.04637e-05	12	6.014	6.337	3.622	7.651	11.508	8.784	10.273	10.792	13.048	4.952	8.542	7.7	11.371	5.32433	2.13354	0.00723863	18	6.921	13.641	9.309	3.286	9.259	13.388	13.447	13.959	13.262	14.556	18.928	9.769	14.4177	8.64433	1.6671	0.0319872	15	7.983	9.104	10.581	13.307	10.37	12.494	9.631
NM_001364197	Eml1	chr12	109648846	109777786	+	3839	0.000279673	12	5.761	6.625	3.874	7.855	11.675	7.148	10.46	10.975	13.262	5.091	8.641	7.855	11.5657	5.42	2.1318	0.00313352	18	7.235	13.887	9.62	3.476	9.506	12.676	13.556	14.153	13.319	14.707	19.107	9.953	14.589	8.55267	1.70496	0.0225544	15	8.078	9.259	10.678	11.736	10.531	12.565	9.714
NM_001364364	Traf3	chr12	112404581	112505366	+	7072	1.41148e-05	18	55.708	40.733	61.599	36.518	36.003	46.686	50.602	73.952	66.065	89.289	89.73	65.577	81.532	39.7357	2.05159	0.00313352	18	64.509	61.343	51.623	63.232	50.887	48.806	61.634	76.313	76.01	80.341	58.294	76.383	71.6727	54.3083	1.31968	1	18	60.339	206.471	90.86	75.145	96.148	69.811	102.594
NM_001364768	Wdpcp	chr11	21472284	21798689	+	2339	0.00047225	0	17.995	17.003	15.088	6.708	5.784	9.598	10.678	4.218	5.334	10.235	8.88	7.278	16.6953	6.74333	2.47364	0.197702	6	13.53	16.549	12.71	14.364	21.281	5.103	10.401	20.829	11.833	11.508	8.96	10.701	14.3543	10.3897	1.38123	1	3	8.27	10.284	12.077	8.163	7.843	8.578	9.532
NM_001368299	Efnb2	chr8	8617436	8661242	-	4692	0.000161934	15	8.601	7.879	8.95	6.73	9.9	12.26	12.71	15.043	24.204	12.077	17.202	13.364	17.319	8.47667	2.04191	0.0156768	18	4.72	9.642	7.855	11.844	2.951	6.572	12.948	7.603	14.439	12.472	11.404	21.412	15.096	7.12233	2.11796	1	18	8.293	5.435	6.884	8.578	14.283	5.541	12.472
NM_001368385	Gfod2	chr8	108237944	108282507	-	4219	1.41148e-05	18	17.971	13.805	12.053	13.53	16.562	11.36	23.714	23.12	35.458	26.79	44.656	29.851	33.7657	13.8173	2.44267	0.0319872	18	20.202	19.712	22.245	16.363	14.769	25.626	30.845	13.912	28.817	32.983	31.721	20.875	28.5263	18.9193	1.50752	0.197702	0	17.562	31.903	19.12	18.513	12.319	14.535	26.011
NM_001368386	Gfod2	chr8	108237944	108282507	-	4165	1.41148e-05	18	17.908	13.678	11.927	13.507	16.027	11.272	22.613	22.54	34.704	26.322	44.249	29.471	33.3473	13.602	2.45058	0.0319872	18	18.866	19.597	21.623	16.217	14.047	25.533	30.272	13.364	27.866	32.875	31.627	20.213	28.2383	18.599	1.51799	0.113204	21	16.753	31.324	19.414	17.674	11.448	14.467	25.975
NM_001368388	Gfod2	chr8	108237944	108282507	-	4604	5.04637e-05	18	18.179	13.759	14.107	15.816	18.042	12.212	26.883	28.59	36.497	29.14	46.686	33.381	36.4023	15.3483	2.37085	0.0156768	18	22.8	22.719	24.349	17.435	14.72	27.542	32.033	16.411	29.14	35.54	33.986	23.679	31.0683	19.899	1.56102	0.0319872	21	20.213	35.989	21.482	21.281	12.272	16.39	29.51
NM_001368389	Gfod2	chr8	108237944	108282507	-	4295	5.04637e-05	18	18.334	13.922	12.771	14.4	17.202	11.532	23.886	24.349	36.669	27.877	45.849	30.557	34.761	14.378	2.41667	0.0319872	18	22.113	19.829	23.492	16.526	14.993	25.72	30.989	15.11	29.238	34.646	32.553	21.611	29.6033	19.0797	1.55128	0.0617515	21	18.721	32.044	19.252	18.588	12.472	15.313	26.938
NM_001368408	Lrrc29	chr8	107836240	107850168	-	2312	0.00047225	3	23.218	20.805	35.446	19.747	28.096	24.204	15.729	13.331	8.721	18.042	11.649	12.841	26.4897	12.5937	2.10254	0.0156768	3	26.039	18.054	30.507	29.627	14.72	21.435	11.675	18.334	10.814	23.551	14.4	21.996	24.8667	13.6077	1.82679	0.329852	6	18.24	39.839	14.993	29.534	17.435	21.067	16.459
NM_001368409	Lrrc29	chr8	107836240	107850168	-	1954	0.00126436	3	20.433	16.968	28.59	14.616	26.322	20.504	14.638	10.177	7.413	15.859	10.071	10.866	21.997	10.7427	2.04666	0.0156768	3	22.336	17.04	25.975	26.698	13.53	20.202	10.307	16.818	7.651	19.187	7.148	18.031	21.7837	11.592	1.87844	1	6	16.016	29.458	11.649	25.465	13.85	15.11	12.808
NM_001368412	Arntl	chr7	120351025	120457640	+	2857	2.24632e-09	18	58.212	32.125	19.712	4.624	4.206	10.642	63.078	89.482	99.235	112.144	117.47	118.784	116.133	6.49067	17.8663	0.0319872	0	155.112	142.9	153.866	145.227	116.774	122.3	122.845	142.379	140.274	138.907	140.377	147.646	150.626	128.1	1.17583	0.329852	0	141.094	106.983	128.158	117.179	117.313	96.728	116.613
NM_001368422	Col14a1	chr15	55139306	55352358	+	6406	0.00126436	15	65.035	76.618	95.71	184.52	103.189	114.802	146.623	271.236	321.017	182.904	447.593	419.84	350.112	79.121	4.42459	0.0319872	15	112.812	152.915	152.82	274.036	113.943	171.456	256.266	126.925	408.853	356.082	387.047	390.879	378.003	139.516	2.70927	0.0156768	18	142.749	99.364	391.036	236.049	344.162	251.636	304.305
NM_001368426	Znrd1as	chr17	37100773	37102775	+	1412	0.00723863	3	11.404	18.588	9.284	12.841	19.156	15.461	6.376	7.188	7.188	16.562	8.245	7.448	15.8193	6.91733	2.28505	0.808532	3	9.309	20.504	16.909	6.025	27.556	15.619	8.394	20.035	6.527	7.759	12.841	14.556	16.4	11.652	1.40713	1	12	15.859	2.22	7.983	10.284	8.733	13.653	11.675
NM_001368666	Bin2	chr15	100471513	100499934	-	1965	0.00126436	18	0.422	3.955	7.485	7.867	8.089	2.818	10.878	16.694	9.849	28.426	16.588	12.236	19.0833	3.954	4.81668	0.0319872	18	4.431	10.568	10.021	4.567	10.604	6.386	14.638	6.823	11.998	15.742	17.753	7.89	13.795	7.18567	1.91852	0.329852	18	11.103	11.07	16.504	7.568	29.471	7.124	11.426
NM_001368667	Pld1	chr3	27883093	28032284	+	5017	0.00047225	21	63.078	54.677	79.149	29.471	31.627	32.136	39.862	40.919	46.328	49.747	57.279	54.563	65.6347	31.078	2.11158	1	0	81.641	38.664	66.247	44.699	33.289	57.892	54.501	58.294	54.999	50.887	20.179	64.726	62.184	45.264	1.37372	0.808532	0	65.553	77.225	117.849	49.792	71.122	62.781	52.311
NM_001368678	Postn	chr3	54163189	54194963	+	3380	0.00723863	15	12.529	16.35	24.503	29.458	17.003	31.285	24.466	57.181	49.503	25.72	64.951	40.374	43.7167	17.794	2.456	0.0319872	15	13.899	18.492	24.953	42.416	16.363	30.38	31.591	36.855	63.888	39.397	18.019	62.087	44.1113	19.1147	2.30704	0.0156768	15	34.484	43.209	74.982	38.008	74.082	38.31	46.641
NM_001368775	2022-09-04	chr11	87380191	87404045	+	3128	0.00313352	18	10.26	12.212	12.077	10.248	10.95	9.598	8.88	33.633	17.797	21.082	27.542	23.751	24.125	10.2653	2.34883	0.113204	18	13.172	17.622	14.388	22.54	18.576	14.993	14.889	19.319	22.779	21.14	28.532	29.876	26.516	15.0607	1.76011	0.00313352	18	15.313	18.979	26.502	8.95	26.219	20.143	19.829
NM_001368776	2022-09-04	chr11	87391922	87404040	+	1762	0.00313352	18	10.248	13.236	11.903	9.688	10.803	9.458	8.784	34.543	19.405	21.435	28.853	25.874	25.3873	9.983	2.54151	0.113204	15	13.887	18.019	14.745	24.478	18.479	15.729	15.706	21.174	22.347	20.992	28.321	30.809	26.7073	15.5503	1.71702	0.0319872	18	15.964	20.817	25.963	9.559	26.976	21.412	20.805
NM_001368777	2022-09-04	chr11	87391922	87404045	+	1353	0.00723863	18	10.284	12.319	11.626	10.713	10.987	9.676	9.458	34.142	20.238	21.635	29.089	25.206	25.31	10.4587	2.41865	0.0841339	15	13.982	18.7	15.043	24.144	18.7	15.461	16.622	20.398	22.513	20.248	27.962	30.545	26.2517	15.9083	1.64977	0.0156768	18	15.437	21.281	24.906	9.355	26.721	20.504	19.297
NM_001368778	2022-09-04	chr11	87391922	87404045	+	1596	0.00723863	18	9.925	12.16	11.973	10.177	10.866	9.506	8.845	32.996	17.731	21.471	27.51	24.204	24.395	10.183	2.39429	0.113204	18	13.115	17.539	14.318	22.466	18.539	15.365	16.145	19.241	22.032	21.038	29.14	29.829	26.669	14.9907	1.77852	0.00313352	18	15.303	18.928	25.999	8.902	26.147	20.094	20.213
NM_001368779	2022-09-04	chr11	87391922	87404045	+	1714	0.00723863	18	10.142	12.453	12.319	10.494	11.103	9.801	9.048	33.843	18.042	21.742	27.71	24.906	24.786	10.466	2.36693	0.113204	18	13.331	17.874	14.616	23.346	18.916	15.976	16.363	20.542	22.245	21.342	29.444	30.654	27.1467	15.2737	1.77684	0.00313352	18	15.472	19.177	26.254	9.153	27.312	20.248	20.433
NM_001368801	Epb41l1	chr2	156246827	156368948	+	6257	0.00047225	18	5.3	6.695	5.435	4.431	4.556	5.541	5.553	8.96	7.832	5.496	16.256	14.512	12.088	4.84267	2.49306	0.52709	18	2.183	5.217	5.033	8.206	7.211	2.636	7.148	4.155	7.301	5.843	8.811	8.439	7.69767	4.14433	1.85533	0.329852	0	2.232	32.563	18.633	4.452	12.2	9.201	3.357
NM_001368802	Epb41l1	chr2	156301285	156368948	+	6479	0.00047225	18	5.483	6.845	5.677	4.556	4.709	5.784	5.715	9.201	8.163	5.727	16.48	13.887	12.0313	5.01633	2.39565	0.419161	18	1.246	5.496	5.435	8.484	7.389	2.738	7.389	4.507	7.4	6.062	9.009	8.696	7.92233	4.059	1.94946	0.329852	0	2.471	31.997	19.177	4.687	12.382	9.284	3.453
NM_001368803	Epb41l1	chr2	156246827	156368948	+	6166	0.00200883	18	5.677	6.996	5.932	3.405	4.755	6.025	5.905	9.284	8.484	5.932	15.292	14.4	11.8747	4.72833	2.5082	1	18	2.854	5.727	5.703	8.617	7.474	1.883	7.59	4.709	7.188	5.703	8.078	8.293	7.358	4.76133	1.54422	0.52709	0	2.66	32.949	19.319	3.44	11.675	9.421	3.601
NM_001368804	Epb41l1	chr2	156301285	156368948	+	6313	0.00200883	18	5.666	6.985	5.92	3.405	4.743	6.014	5.893	9.284	8.474	5.92	15.281	13.53	11.577	4.72067	2.44934	1	18	1.568	5.703	5.691	8.601	7.474	1.87	7.568	4.709	7.188	5.691	8.067	8.27	7.34267	4.32067	1.69781	0.52709	0	2.647	32.077	19.319	3.415	11.649	9.421	3.601
NM_001368864	Lrmp	chr6	145070289	145123448	+	2741	0.00723863	18	3.769	2.738	2.647	7.301	10.142	2.102	12.472	4.567	11.404	13.722	9.813	17.052	13.529	3.05133	4.42258	0.0156768	18	2.892	6.985	0.183	4.876	5.761	10.568	7.007	9.813	16.411	15.146	19.027	10.439	14.8707	3.35333	4.42438	0.808532	18	5.376	22.292	12.212	10.284	16.979	9.431	6.672
NM_001368881	Vsig10l	chr7	50718521	50727384	+	3819	0.00047225	3	11.404	8.089	15.461	12.841	14.567	16.423	3.693	5.642	2.772	7.448	6.884	4.324	14.6103	4.03567	3.61383	1	0	10.284	1.186	5.807	5.592	4.876	6.376	4.027	7.936	3.979	14.707	5.204	8.341	9.41733	5.314	1.77072	0.808532	6	4.743	9.259	7.983	4.876	7.007	6.376	6.695
NM_001369055	Rragd	chr4	33070266	33109153	+	4907	5.04637e-05	15	6.625	7.614	4.814	7.782	7.626	10.678	8.578	22.292	10.914	11.77	8.591	7.832	13.928	6.351	2.19116	0.113204	15	5.945	12.577	8.126	9.118	8.185	8.845	14.107	5.642	15.791	10.713	12.248	11.903	11.8467	8.716	1.35877	1	18	12.236	7.211	26.687	12.529	4.155	12.541	9.259
NM_001369356	Incenp	chr19	9946785	9973979	-	3166	0.00313352	15	4.108	0	5.761	5.067	3.405	7.425	6.246	10.792	11.87	7.301	7.485	4.697	9.636	3.28967	2.92333	1	6	8.601	8.578	9.309	7.983	5.496	3.815	10.938	6.649	7.832	6.572	6.156	5.63	8.82933	5.76467	1.53071	0.808532	0	10.248	27.075	22.312	4.218	22.079	8.982	7.007
NM_001370603	Grb10	chr11	11830502	11937423	-	5144	0.00047225	15	3.781	6.572	8.601	11.224	8.63	10.26	9.953	19.769	18.054	14.247	18.207	21.901	18.1183	6.318	2.86478	0.52709	15	20.933	13.887	15.791	11.092	16.765	13.947	19.027	19.522	20.865	12.212	16.574	16.622	19.8047	13.9347	1.42095	0.808532	18	17.04	17.122	18.019	12.948	20.248	15.341	19.05
NM_001370651	Zfp46	chr4	135840591	135849857	+	4576	0.00126436	18	18.417	19.177	15.917	16.526	14.047	14.502	25.533	32.875	35.237	27.139	24.215	23.679	31.215	15.025	2.07682	0.329852	12	24.964	16.363	22.055	21.342	29.583	25.963	25.072	22.032	31.475	27.71	21.819	20.618	26.193	21.1273	1.23965	0.256787	12	15.906	46.952	14.949	22.755	26.463	20.317	22.279
NM_001370761	Snx24	chr18	53405279	53550576	+	1227	0.000161934	6	18.407	32.609	23.4	19.107	16.39	21.554	15.272	15.742	15.827	13.188	10.284	13.58	24.8053	12.3507	2.0076	0.00313352	6	22.636	19.901	19.166	16.072	27.556	23.388	21.46	15.768	19.405	11.783	14.794	17.19	22.3387	14.589	1.53084	0.00126436	6	22.613	25.409	20.542	28.923	44.699	23.191	15.917
NM_007398	Ada	chr2	163552307	163575975	-	1687	0.00313352	15	7.425	2.002	2.437	6.003	4.155	4.792	7.614	9.247	6.985	9.4	6.505	8.115	8.00667	3.95467	2.02203	0.197702	12	6.363	6.122	5.569	9.02	3.979	6.191	10.518	6.662	8.394	8.067	8.542	3.741	8.52467	6.018	1.41584	0.113204	15	2.601	4.337	4.963	7.364	10.071	8.995	5.278
NM_007472	Aqp1	chr6	55286293	55298549	+	2754	5.04637e-05	15	119.512	120.164	124.045	306.958	244.533	239.323	318.384	367.825	464.846	371.096	329.323	593.478	431.299	121.24	3.55718	0.0319872	15	126.464	171.232	147.904	429.721	239.794	309.5	308.096	344.491	419.395	399.693	479.562	473.497	450.917	148.533	3.03566	0.0156768	15	199.691	201.148	429.721	518.894	594.267	335.767	437.296
NM_007489	Arntl	chr7	120350979	120457640	+	2886	2.24632e-09	18	58.098	31.914	19.425	4.531	3.815	10.494	62.899	89.234	98.243	111.487	117.286	117.835	115.536	6.28	18.3698	0.0617515	0	154.007	141.521	153.037	144.989	116.083	121.609	122.571	141.971	139.244	138.507	140.068	147.356	149.522	127.56	1.17215	0.329852	0	140.577	106.788	127.342	117.005	117.071	96.325	115.633
NM_007542	Bgn	chrX	70728940	70741275	+	2413	0.00047225	15	37.82	29.973	56.633	82.543	73.657	56.778	92.083	186.837	122.016	156.73	201.234	195.892	184.619	41.4753	4.45046	0.0156768	18	60.008	77.06	61.378	88.748	42.605	76.531	115.146	56.612	213.188	184.232	220.989	207.357	204.193	66.1487	3.08656	0.0617515	15	87.299	102.291	240.213	133.841	205.229	125.982	122.209
NM_007547	Sirpa	chr2	129418905	129457964	+	4008	0.00313352	18	20.213	34.849	42.971	43.644	27.209	41.764	35.917	64.121	117.47	143.837	189.678	100.173	144.563	32.6777	4.42285	0.0841339	18	32.53	45.923	57.597	64.579	34.6	49.026	57.597	45.724	103.552	100.173	79.439	81.641	87.0843	45.35	1.92007	0.113204	21	74.157	204.057	328.809	55.61	247.037	70.466	97.745
NM_007556	Bmp6	chr13	38437585	38592183	+	2987	0.00047225	15	12.876	4.143	7.651	5.807	12.236	14.616	16.072	19.414	21.955	23.492	13.863	18.622	19.147	8.22333	2.32676	0.0617515	15	8.542	13.425	5.192	10.78	7.7	21.39	17.003	22.135	13.447	9.953	10.701	25.663	17.5283	9.053	1.93516	1	12	11.649	4.206	20.655	27.556	15.272	18.154	27.51
NM_007575	Ciita	chr16	10488271	10527733	+	5309	0.00126436	15	4.229	1.283	8.745	5.727	4.556	7.614	9.631	6.191	12.676	9.585	12.334	9.167	10.362	4.75233	2.17792	1	0	2.196	8.867	11.903	6.74	3.37	10.666	4.464	3.769	11.675	12.319	6.505	8.45	9.09133	6.636	1.36945	0.197702	21	9.259	11.164	14.153	13.022	9.092	5.737	8.27
NM_007646	Cd38	chr5	44260048	44303613	+	3003	0.000161934	15	20.542	5.592	20.688	50.148	49.014	37.878	67.047	90.509	92.202	120.236	89.776	92.417	100.81	15.6073	6.45563	0.00313352	15	28.909	58.881	39.171	75.936	43.36	40.278	70.049	75.329	108.149	82.254	81.48	88	84.509	42.3203	1.99665	0.0319872	15	40.4	55.508	87.418	57.482	120.55	85.875	81.874
NM_007669	Cdkn1a	chr17	29230714	29237667	+	1908	0.00047225	18	32.044	3.273	4.556	1.056	0	1.171	18.551	113.828	23.413	50.291	20.504	31.262	51.9307	0.742333	69.0394	0.329852	15	29.226	79.428	44.478	23.62	66.374	34.078	78.561	98.194	59.378	34.484	42.755	56.156	78.711	41.3573	1.90297	0.808532	18	58.631	93.359	70.302	22.847	46.767	39.161	63.648
NM_007703	Elovl3	chr19	46206389	46210184	+	1873	1.97841e-08	18	1212.72	1101.71	222.09	178.098	142.235	124.105	1146.74	1812.36	1733.48	2546.93	2166.89	3915.21	2876.35	148.146	19.4144	0.00047225	18	984.829	1660.32	1394.99	981.236	1073.51	988.266	1827	1545.15	1026.86	2026.86	1822.37	1739.73	1862.99	1014.34	1.83665	1	18	1948.48	591.937	256.056	1320.77	481.468	2496.2	2214.58
NM_007705	Cirbp	chr10	79630584	79634401	+	1252	0.000161934	3	38.767	39.554	49.442	39.815	29.973	34.67	22.601	20.933	18.928	20.992	35.681	34.96	42.5877	20.8207	2.04495	0.329852	6	38.237	21.565	40.513	61.327	68.26	50.487	23.156	20.202	15.325	49.026	32.805	43.055	60.0247	19.561	3.06753	0.329852	0	36.003	51.336	31.937	43.285	16.016	33.656	16.765
NM_007715	Clock	chr5	76638893	76733573	-	9762	0.00313352	18	502.254	108.101	311.6	251.969	223.675	240.628	420.013	504.928	448.072	446.91	461.333	538.72	482.321	238.757	2.02009	1	6	571.987	569.814	524.716	497.873	571.987	471.594	567.576	507.132	558.069	533.049	501.358	498.612	555.506	511.006	1.08708	1	12	550.155	432.108	543.529	562.548	496.74	547.236	618.579
NM_007755	Cpeb1	chr7	88491912	88599644	-	3097	0.00723863	3	11.638	16.549	22.233	13.982	20.317	17.23	9.481	7.1	8.925	19.156	11.471	8.542	17.1763	8.502	2.01907	1	12	19.039	13.058	8.784	12.876	12.759	20.712	12.297	20.992	17.04	9.201	24.976	10.866	16.7763	13.627	1.23094	0.0319872	3	20.248	69.564	63.773	24.69	59.779	18.031	14.467
NM_007771	Cry1	chr10	84594445	84647799	-	3001	7.46511e-07	15	32.925	26.345	15.544	28.128	34.747	51.324	124.928	164.583	193.13	118.976	147.115	126.925	160.88	24.938	6.44903	0.0319872	12	140.506	98.693	108.172	140.659	232.816	206.01	192.136	122.3	223.084	133.211	123.498	133.661	193.162	115.79	1.66814	0.329852	12	112.075	120.55	74.274	171.032	80.011	150.926	178.499
NM_007778	Csf1	chr3	107543966	107563387	-	4165	1.41148e-05	15	13.922	15.872	27.636	28.128	14.271	33.496	34.948	50.475	44.722	83.499	34.042	34.122	50.5543	19.1433	2.63998	0.197702	18	13.53	33.998	23.312	43.631	11.962	26.38	24.825	23.667	34.6	41.48	52.887	30.412	41.593	23.6133	1.7611	0.808532	0	38.743	54.541	54.11	40.78	81.257	38.808	31.311
NM_007780	Csf2rb	chr15	78156420	78181431	+	4749	0.00313352	18	14.781	14.439	28.311	17.202	16.765	15.85	19.166	21.23	20.317	65.878	30.69	23.086	39.8847	16.6057	2.40103	0.197702	18	10.631	18.866	14.556	17.539	11.566	13.022	14.047	11.638	29.249	24.851	16.538	26.976	22.7883	14.0423	1.62239	0.0319872	21	19.107	62.504	57.892	11.164	35.656	22.032	29.26
NM_007807	Cybb	chrX	9012380	9046450	-	4735	5.04637e-05	18	14.258	17.731	38.163	37.228	26.197	32.448	39.781	62.537	81.91	139.848	105.453	98.156	114.486	23.384	4.89423	0.52709	18	24.514	13.262	46.178	56.227	7.568	38.877	51.012	44.689	103.376	121.658	6.884	85.227	71.2563	27.9847	2.54571	0.00047225	18	55.451	73.701	167.248	58.491	165.508	65.878	87.919
NM_007870	Dnase1l3	chr14	8797704	8826696	-	3689	0.00126436	18	70.038	78.45	90.15	152.073	108.201	82.313	128.478	186.388	177.606	201.827	198.168	250.727	216.907	79.546	2.7266	0.808532	18	101.507	118.61	117.423	171.753	68.055	95.512	148.81	96.421	247.899	186.246	41.168	230.862	164.377	111.773	1.47058	0.329852	18	137.501	170.222	321.953	183.755	283.81	131.088	161.438
NM_007904	Ednrb	chr14	104213832	104242918	-	3996	0.00047225	15	9.769	21.14	12.371	21.281	16.411	13.618	21.589	50.223	43.878	48.489	41.051	84.021	57.8537	14.4267	4.0081	0.0617515	18	13.364	71.188	12.987	21.281	27.556	26.938	34.01	42.083	77.326	64.614	68.008	63.901	65.5077	25.2583	2.59288	0.00313352	18	20.035	61.992	43.033	24.349	65.166	29.839	38.808
NM_007913	Egr1	chr18	35020861	35024610	+	3068	1.34733e-07	3	16.818	95.947	127.641	8.553	10.472	9.665	2.938	3.347	4.72	8.811	8.496	3.791	80.1353	3.66833	21.7885	1	6	13.249	5.483	144.554	9.481	2.102	11.209	8.175	10.666	8.007	5.01	2.411	13.887	54.4287	7.10267	7.65376	0.0156768	0	41.537	188.617	117.36	14.141	4.05	5.553	2.772
NM_007929	Emp2	chr16	10281842	10314061	-	3433	0.00723863	6	21.318	20.035	10.701	19.864	17.281	21.161	12.819	8.784	16.182	16.526	5.067	6.122	19.4353	9.23833	2.10258	0.197702	0	16.363	14.745	4.274	12.529	10.975	11.347	5.666	9.769	4.814	5.169	14.707	21.003	13.6263	6.74967	2.01731	0.113204	6	19.12	19.536	35.237	24.349	22.113	24.122	12.987
NM_007965	Evl	chr12	109792930	109926725	+	2105	0.00126436	21	3.769	5.691	6.376	4.324	3.094	4.311	3.334	4.592	9.059	18.368	7.983	9.813	12.0547	3.90967	3.07798	0.0319872	15	4.42	2.102	6.933	3.44	0.611	6.766	11.06	5.727	15.212	9.284	8.089	4.298	10.6663	3.60567	2.9528	0.197702	21	8.496	25.409	25.827	6.625	23.514	5.376	8.95
NM_007977	F8	chrX	72418056	72625380	-	7479	0.00723863	15	113.128	60.187	159.528	270.799	201.295	213.547	200.564	268.51	393.534	290.674	297.794	473.904	354.124	110.948	3.19161	0.0156768	18	161.352	306.581	203.59	373.615	147.404	246.103	349.595	158.479	417.242	407.921	417.784	478.305	434.67	223.841	1.94183	0.113204	15	217.128	202.269	401.267	386.557	494.325	346.437	395.714
NM_007993	Fbn1	chr2	125126330	125332174	-	9832	0.00126436	15	11.613	10.26	11.649	15.931	12.841	12.334	18.644	15.619	28.128	21.184	30.64	35.508	29.1107	11.174	2.60378	0.0319872	18	13.591	21.27	14.502	23.18	9.737	19.405	22.835	13.556	32.021	30.161	31.873	36.855	32.963	16.4543	2.00269	0.808532	21	20.666	40.374	71.415	22.98	49.983	36.179	26.512
NM_008047	Fstl1	chr16	37777141	37836602	+	3596	0.00313352	15	3.861	4.349	1.918	6.134	3.177	5.448	5.968	12.125	6.156	4.274	10.323	7.136	8.083	3.376	2.39014	0.113204	18	2.938	9.4	2.002	11.613	8.341	8.902	4.915	3.729	13.048	13.722	13.53	16.682	14.6447	4.78	3.05943	0.113204	18	8.078	11.081	15.212	13.507	12.541	13.699	12.297
NM_008054	Fyn	chr10	39089605	39285180	+	3504	0.00723863	15	14.388	19.405	13.172	24.419	21.565	25.975	23.714	22.113	32.448	30.101	21.589	43.297	31.6623	15.655	2.02185	0.0319872	18	16.145	12.948	26.011	34.497	7.325	22.431	24.362	19.829	33.656	30.594	34.6	41.537	35.577	18.368	1.93639	0.808532	18	31.721	5.448	45.579	40.325	47.184	27.975	25.663
NM_008062	G6pdx	chrX	71654822	71674219	-	2323	0.00126436	15	13.022	10.866	20.712	25.663	16.327	22.779	23.898	32.708	22.908	30.617	31.675	30.583	30.9583	14.8667	2.08167	0.000161934	18	21.257	22.944	21.855	19.597	16.072	20.724	26.287	18.019	26.345	30.64	23.751	27.975	27.4553	18.7977	1.46033	1	18	20.329	25.268	30.357	24.313	28.567	26.392	22.601
NM_008084	Gapdh	chr6	125111870	125115791	-	1413	0.00126436	6	19.204	45.541	68.912	59.465	108.259	96.602	38.664	15.729	18.7	45.293	12.212	21.067	88.1087	24.3643	3.61522	0.52709	12	26.197	14.781	15.742	17.098	49.944	20.353	55.083	33.633	15.161	22.336	40.572	15.032	34.6257	18.9067	1.83096	0.197702	6	23.69	37.486	20.504	19.829	11.638	23.751	13.566
NM_008095	Nipsnap2	chr5	130230950	130264201	+	2086	7.46511e-07	3	40.584	54.634	62.246	44.343	43.24	43.055	27.799	16.765	26.916	37.249	28.853	38.299	52.488	23.8267	2.20241	0.0617515	21	37.33	40.607	44.343	39.225	35.469	31.262	32.748	36.497	36.155	49.014	32.186	42.983	41.3943	35.1333	1.17816	1	18	44.343	38.554	37.117	31.117	36.633	43.308	34.142
NM_008140	Gnat1	chr9	107576768	107581965	-	2276	5.04637e-05	6	48.318	55.21	89.372	100.282	112.685	88.373	22.211	29.714	24.204	22.1	34.948	26.011	100.447	25.3763	3.95712	0.00723863	6	97.405	88.036	84.932	104.896	120.164	97.325	72.431	76.279	56.25	74.322	92.381	82.186	107.462	68.32	1.57283	0.0156768	6	52.932	39.066	46.891	63.078	34.449	62.2	29.176
NM_008149	Gpam	chr19	55142126	55173967	-	5933	0.00047225	6	2419.32	3309.8	1822.37	2966.41	4231.64	3407.7	1273.12	1480.64	1877.39	1186.07	1685.78	2105.85	3535.25	1543.72	2.29008	3.48824e-06	21	2606.78	2951.99	2496.2	2185.57	2004.16	1954.16	2257.12	3270.71	2179.95	3799.77	4826.92	3578.1	4068.26	2047.96	1.98649	0.0156768	6	1031.23	1774.86	926.379	1131.58	1108.62	1226.92	949.077
NM_008211	H3f3b	chr11	115883275	115885818	-	1987	1.41148e-05	3	406.289	541.426	508.326	317.885	415.549	303.205	226.946	165.91	190.772	318.886	186.064	227.606	485.347	194.543	2.49473	0.0156768	6	235.919	322.824	313.683	228.004	398.684	291.105	189.774	239.737	177.085	152.229	155.228	253.611	305.931	187.023	1.63576	0.329852	9	321.392	204.584	238.666	230.071	277.232	264.537	213.792
NM_008253	Hmgb3	chrX	68809092	68813848	+	1744	5.04637e-05	6	12.662	7.474	8.496	11.508	13.899	14.851	5.761	4.876	3.682	3.205	5.435	6.921	13.4193	4.773	2.80772	0.329852	6	8.138	13.022	6.11	5.401	10.336	6.684	8.578	7.188	5.435	4.592	4.229	6.134	9.09	4.985	1.82182	1	12	8.394	5.945	3.415	3.769	6.884	11.833	9.631
NM_008255	Hmgcr	chr13	97418919	97440891	-	4406	0.00047225	9	1102.81	536.859	839.433	2790.94	1674.17	1682.82	895.164	1322.97	1602.03	543.164	925.146	978.388	2049.31	815.566	2.51273	0.00723863	9	911.079	1200.01	1073.51	1070.06	2577.29	1219.95	1231.15	1204.82	723.062	901.223	822.023	857.385	1622.43	860.21	1.88608	1	18	178.852	391.036	189.468	181.112	184.919	227.878	200.728
NM_008295	Hsd3b5	chr3	98422559	98449457	-	1601	0.00126436	3	693.342	926.379	484.357	518.894	335.243	398.369	478.858	133.125	230.385	261.717	292.548	530.189	701.359	280.789	2.49776	0.0319872	6	704.919	307.339	619.896	784.18	559.416	696.462	291.905	488.004	192.045	406.58	471.113	379.803	680.019	323.985	2.09889	0.808532	9	810.709	42.321	116.458	992.643	120.236	753.646	603.896
NM_008305	Hspg2	chr4	137024718	137126545	+	14078	0.00047225	18	108.101	91.822	148.971	153.758	110.166	104.823	111.212	190.499	193.765	213.97	276.764	305.04	265.258	116.298	2.28074	0.00313352	18	124.176	121.775	153.57	205.824	106.607	122.107	165.803	142.9	300.802	300.059	256.418	242.437	266.305	133.174	1.9996	0.329852	18	181.319	611.005	372.795	234.853	284.8	153.437	263.027
NM_008329	Ifi204	chr1	175677425	175697050	-	2284	0.00126436	18	9.598	9.47	19.829	14.2	6.754	12.921	18.479	17.674	36.329	32.542	30.051	21.544	28.0457	11.2917	2.48244	0.0156768	18	10.713	16.909	21.482	22.312	17.343	17.797	21.015	21.105	32.805	25.038	33.843	36.623	31.8347	16.368	1.94436	0.808532	18	22.636	47.854	74.205	24.953	91.132	27.89	35.214
NM_008331	Ifit1	chr19	34715379	34724499	+	2634	0.000161934	3	36.064	37.402	23.388	27.231	28.886	22.007	17.645	6.74	14.258	25.194	8.601	15.043	32.2847	12.881	2.50521	1	6	22.625	31.559	21.967	17.61	21.015	28.665	24.599	20.542	22.636	8.811	11.103	42.211	25.3837	20.7083	1.22566	0.113204	6	35.494	49.127	74.501	49.237	114.802	36.623	30.809
NM_008349	Il10rb	chr16	91406480	91426079	+	1841	0.00126436	18	9.964	14.805	15.098	15.005	14.757	17.933	25.663	21.038	30.199	29.164	24.004	33.019	28.729	13.289	2.16099	0.329852	15	9.048	23.979	14.388	23.631	25.28	11.998	15.325	21.27	33.266	20.213	29.791	29.34	26.448	15.805	1.67297	0.0156768	21	15.659	39.496	40.941	19.724	33.241	17.539	19.547
NM_008434	Kcnq1	chr7	150293159	150612947	+	3011	0.00047225	18	4.274	12.565	4.42	3.922	3.251	1.056	8.784	10.568	7.301	13.273	6.695	12.347	10.7717	2.743	3.91633	0.52709	3	5.091	14.4	8.995	7.782	12.472	9.769	7.16	3.227	9.118	10.927	9.431	4.479	10.0077	6.50167	1.53842	0.329852	0	4.963	21.128	11.6	8.007	9.142	7.16	6.087
NM_008487	Arhgef2	chr3	88425028	88451974	+	4276	0.00047225	18	8.293	11.209	8.937	9.366	10.962	9.118	14.258	21.015	12.841	18.064	33.289	20.117	23.8233	9.47967	2.5115	0.0319872	18	10.071	7.301	9.724	8.902	6.708	12.472	13.341	13.912	22.079	22.162	4.155	22.8	16.444	9.032	1.81973	0.808532	21	25.663	50.578	89.372	13.641	56.622	23.016	17.945
NM_008513	Lrp5	chr19	3584825	3686564	-	5147	0.000161934	18	333.744	229.945	497.019	251.051	253.264	242.307	388.35	570.649	557.043	476.955	639.473	592.812	569.747	248.874	2.28925	0.00723863	18	466.234	336.57	556.527	467.077	281.592	412.342	545.738	416.249	580.244	656.495	518.028	562.548	579.024	387.004	1.49616	0.197702	18	510.716	407.921	580.572	425.125	427.971	424.026	422.649
NM_008524	Lum	chr10	97028135	97035337	+	2070	0.000161934	15	8.508	2.984	3.298	11.71	6.122	4.519	12.565	21.922	18.928	14.376	13.805	25.038	17.805	4.93	3.60628	0.0319872	15	5.496	15.461	7.651	11.224	25.206	7.637	17.469	24.051	23.642	22.613	20.688	28.264	23.855	9.536	2.5	0.329852	18	9.259	21.565	22.562	16.876	40.78	23.631	13.447
NM_008529	Ly6e	chr15	74785501	74790335	+	2272	0.000161934	18	185.421	207.076	167.12	173.855	179.927	136.035	162.224	250.563	235.919	528.33	354.193	265.75	382.758	163.272	2.34421	0.113204	15	253.113	363.882	336.57	387.047	437.577	456.131	390.478	307.339	541.177	513.392	659.259	656.961	609.871	317.855	1.91868	0.808532	15	410.617	429.287	1267.11	530.189	1746.25	680.887	481.697
NM_008538	Marcks	chr10	36853049	36858732	-	4182	0.000161934	15	14.662	19.829	34.343	34.497	31.262	33.929	36.34	54.834	68.899	53.099	67.302	58.178	59.5263	22.9447	2.59365	0.0319872	18	18.031	27.04	26.011	36.585	12.553	28.853	36.878	22.708	78.822	74.971	50.475	64.806	63.4173	23.694	2.67581	0.0156768	18	41.466	25.093	98.119	49.014	91.49	47.184	72.273
NM_008587	Mertk	chr2	128524651	128628743	+	4435	0.00126436	18	70.327	96.455	134.577	144.242	123.225	140.068	142.486	159.904	173.855	184.919	323.993	197.283	235.398	100.453	2.34323	0.000161934	15	103.149	116.031	97.023	144.378	107.844	116.423	182.561	142.332	204.187	207.956	179.164	144.531	177.217	105.401	1.6813	0.00126436	18	110.154	159.205	177.853	147.954	171.032	142.795	181.387
NM_008604	Mme	chr3	63099794	63187635	+	5697	5.04637e-05	12	200.341	199.691	102.938	226.762	211.743	274.661	397.426	237.313	429.486	219.999	192.045	159.856	354.742	167.657	2.11582	0.0319872	9	165.711	78.366	121.966	192.289	82.351	166.053	138.424	167.199	190.929	120.859	43.765	131.892	165.517	98.8387	1.67455	0.329852	9	135.715	60.577	59.768	147.84	115.407	123.589	172.11
NM_008695	Nid2	chr14	20570479	20631009	+	4861	0.000161934	18	6.933	8.591	13.747	11.471	8.496	12.319	14.72	17.469	17.269	16.4	25.827	25.626	22.6177	9.757	2.31675	0.52709	12	21.635	20.839	23.943	29.26	9.724	20.688	34.318	29.471	32.563	18.042	6.73	34.168	32.1173	19.6467	1.63442	0.0319872	15	14.962	13.436	23.016	17.04	24.075	19.286	17.562
NM_008696	Map4k4	chr1	39957758	40083155	+	5587	0.00126436	18	21.22	21.742	27.075	40.325	18.902	21.672	23.679	42.416	32.281	38.322	50.234	52.823	47.1263	23.3457	2.0182	0.00313352	15	26.38	29.14	26.928	42.958	25.206	33.656	38.127	38.382	59.095	47.718	37.39	47.545	45.2013	27.4827	1.64449	1	0	39.815	101.288	93.012	41.934	90.836	44.572	37.508
NM_008713	Nos3	chr5	23870637	23890292	+	4095	0.00126436	15	6.062	1.136	9.676	9.506	8.542	9.702	10.736	11.892	19.12	12.628	8.578	18.846	13.916	5.62467	2.47149	0.0319872	18	4.298	10.336	8.078	12.911	12.784	11.7	15.906	8.293	17.04	17.143	19.712	23.016	19.957	7.57067	2.63394	0.256787	18	9.481	16.145	14.745	10.713	24.122	14.364	17.662
NM_008719	Npas2	chr1	39251117	39420085	+	4157	0.000780587	21	11.448	1.221	0	0	1.056	0	0	2.636	7.278	26.661	41.466	58.491	42.206	0.352	116.619	0.00126436	18	72.368	77.393	68.192	76.177	53.649	54.333	91.49	67.614	116.031	120.732	137.61	76.618	111.653	61.3863	1.81873	1	0	58.502	59.178	74.57	38.877	50.59	46.235	72.174
NM_008727	Npr1	chr3	90254514	90269788	-	4041	0.00126436	15	23.492	29.779	25.398	57.518	35.17	38.994	48.783	59.355	75.008	62.916	84.794	108.735	85.4817	26.223	3.25894	0.0617515	15	36.855	19.45	45.529	62.314	22.719	45.641	58.608	44.699	97.278	92.489	36.585	93.24	74.1047	33.9447	2.18275	0.0156768	18	38.982	51.234	76.975	48.524	84.543	42.755	62.641
NM_008732	Slc11a2	chr15	100218331	100253486	-	3004	3.48824e-06	18	62.711	50.978	81.29	58.073	57.762	61.256	104.586	90.184	96.245	147.757	111.032	100.062	119.617	59.0303	2.02619	0.808532	12	72.916	133.068	74.413	78.904	153.322	91.086	91.619	175.32	77.856	89.234	116.401	72.074	114.932	92.5697	1.24154	1	9	85.475	142.332	102.778	92.069	190.536	95.947	104.919
NM_008772	P2ry1	chr3	60806707	60812904	+	3895	0.000161934	12	35.374	59.828	28.096	72.809	104.373	76.73	106.028	74.653	82.141	32.609	47.545	42.274	87.6073	40.8093	2.14647	0.0156768	15	44.343	10.166	31.627	29.627	14.72	34.054	53.672	51.881	61.343	43.515	19.405	32.425	55.632	26.1337	2.12832	0.808532	12	20.213	11.283	18.407	30.03	25.083	30.436	33.289
NM_008816	Pecam1	chr11	106515527	106576595	-	3293	0.00047225	15	24.373	27.475	42.465	54.931	46.855	48.795	55.783	78.225	93.143	92.763	95.486	126.5	104.916	31.4377	3.33654	0.0319872	18	47.281	51.766	45.782	70.313	54.254	51.489	69.953	47.377	99.484	134.276	116.59	113.872	121.579	48.2763	2.51809	0.52709	18	54.563	56.679	89.185	78.214	141.75	75.18	64.614
NM_008840	Pik3cd	chr4	149023277	149072817	-	5060	5.04637e-05	18	1.858	3.069	8.845	5.435	2.102	6.246	7.389	13.912	18.928	19.841	19.597	31.559	23.6657	4.59067	5.14614	0.0319872	18	6.122	2.66	13.172	8.867	13.08	8.542	12.483	11.881	26.895	24.039	16.158	16.792	18.9963	7.318	2.59366	0.0319872	18	7.033	22.993	24.039	7.124	25.05	14.794	15.341
NM_008852	Pitx3	chr19	46210176	46222815	-	1372	1.34733e-07	18	26.6	17.787	1.635	3.874	2.051	1.009	29.617	54.039	39.684	54.254	74.322	98.194	75.59	2.31133	32.5675	0.0319872	21	15.531	22.601	27.866	30.534	6.386	23.051	26.392	21.672	12.101	64.009	36.064	31.262	43.7783	19.9903	2.18938	0.808532	15	25.522	8.542	3.861	31.511	7.076	27.278	41.014
NM_008855	Prkcb	chr7	129432639	129777915	+	8810	0.000161934	18	5.496	13.887	16.145	18.031	11.903	13.912	25.361	26.147	33.019	35.225	31.627	40.536	35.796	11.8427	3.02092	0.113204	15	17.134	15.619	22.292	31.139	14.889	23.642	23.255	35.783	40.4	42.13	14.556	33.03	33.146	18.3483	1.80605	0.0156768	18	24.26	31	45.923	21.401	53.242	30.089	35.386
NM_008867	Pla2r1	chr2	60255600	60391365	-	7080	0.00313352	15	10.46	9.355	13.388	29.653	18.721	26.578	26.71	28.886	29.34	28.401	21.015	47.592	32.336	11.0677	2.91993	0.0319872	18	21.308	27.866	28.401	52.207	25.999	30.248	32.575	31.428	39.212	44.71	38.767	52.812	45.4297	25.8583	1.75657	1	18	31.949	39.673	45.341	40.549	38.008	23.801	42.971
NM_008869	Pla2g4a	chr1	151676749	151808420	-	2835	0.00047225	18	1.435	2.135	6.857	8.185	2.926	5.968	7.651	8.784	10.83	11.724	20.981	13.022	15.2423	3.47567	4.37573	0.0319872	18	2.738	3.177	5.63	8.02	2.437	7.936	7.485	4.036	12.565	15.659	10.401	11.404	12.488	3.84833	3.23922	0.0841339	18	5.592	6.801	12.876	6.884	16.158	6.35	6.625
NM_008875	Pld1	chr3	27883093	28032284	+	4904	0.00047225	21	62.916	54.501	78.225	29.14	31.285	32.259	39.975	41.051	45.364	49.873	57.004	54.254	65.214	30.8947	2.11049	1	0	81.78	38.286	66.458	44.794	33.446	57.562	54.121	58.491	54.623	51.046	19.641	64.322	62.1747	45.003	1.38148	0.52709	0	65.637	77.393	117.935	49.127	71.286	62.928	52.405
NM_009008	Rac2	chr15	78389599	78403213	-	3027	0.00313352	15	4.58	7.97	5.727	6.778	9.47	7.867	7.114	15.596	21.494	25.975	13.58	14.982	18.179	6.09233	2.98066	0.0156768	18	5.761	8.553	2.787	10.962	3.861	13.364	13.436	3.944	17.662	22.755	20.353	14.388	19.1653	5.70033	3.35801	0.0156768	18	5.553	16.549	20.782	8.27	24.492	10.273	18.334
NM_009063	Rgs5	chr1	171585632	171625944	+	4089	0.00126436	15	71.852	92.202	100.003	149.415	143.117	113.753	140.918	216.076	238.207	179.755	360.112	295.556	278.474	88.019	3.16355	0.0319872	15	116.458	128.158	132.093	190.137	140.021	130.097	180.95	124.387	288.191	191.951	242.585	270.493	235.01	125.57	1.87148	1	18	171.597	221.149	389.522	252.228	426.785	228.518	195.12
NM_009177	St3gal1	chr15	66934437	67008444	-	5773	3.48824e-06	18	263.027	226.576	304.14	222.676	174.26	238.49	243.489	405.609	299.366	406.164	500.961	450.027	452.384	211.809	2.13576	0.00723863	18	287.55	279.121	277.885	244.059	175.038	303.603	421.215	255.559	484.91	424.183	470.801	375.673	423.552	240.9	1.75818	0.197702	3	361.964	195.722	394.388	346.318	367.825	333.561	216.274
NM_009182	St8sia3	chr18	64414013	64435798	+	6272	5.04637e-05	0	27	51.419	58.491	22.513	18.042	14.707	17.029	13.922	12.83	15.377	41.934	21.281	45.6367	14.5937	3.1257	0.113204	3	39.184	26.024	31.128	45.7	29.779	10.713	19.724	15.447	11.821	36.738	15.005	23.241	32.112	15.664	2.04938	1	6	27.125	16.005	17.003	29.568	40.862	23.388	24.192
NM_009196	Slc16a1	chr3	104442587	104462385	+	4423	1.41148e-05	18	266.663	234.491	164.863	182.185	183.842	192.523	248.422	296.357	370.214	533.848	387.446	362.52	427.938	186.183	2.29841	0.197702	18	229.809	168.247	249.683	368.508	281.386	446.513	370.214	349.201	368.327	384.05	646.371	391.722	474.048	215.913	2.19549	0.808532	12	258.256	235.595	227.878	370.987	385.335	468.01	275.631
NM_009254	Serpinb6a	chr13	34009787	34027952	-	1423	0.000161934	15	13.273	10.713	13.69	32.563	30.484	29.496	30.606	41.644	50.304	60.143	40.572	44.236	48.317	12.5587	3.84504	0.0319872	18	20.688	35.12	23.886	35.087	24.455	34.111	33.393	28.973	47.377	37.878	49.328	57.119	48.1083	26.5647	1.81068	0.52709	18	26.79	32.85	66.667	30.101	73.079	35.021	45.271
NM_009333	Tcf7l2	chr19	55816300	56008145	+	4039	0.00047225	0	62.699	120.582	125.165	66.432	45.664	57.881	40.183	53.577	42.766	60.476	75.593	45.303	102.815	45.5087	2.25897	0.329852	21	78.685	74.536	66.156	60.658	45.579	46.696	58.2	109.817	61.62	56.519	136.239	59.178	83.9787	50.9777	1.64723	1	0	75.852	159.072	84.348	66.197	62.699	50.159	72.951
NM_009366	Tsc22d1	chr14	76904317	76907572	+	1725	0.00723863	3	538.72	747.809	190.419	298.287	328.284	392.239	171.677	101.18	187.738	330.853	150.926	367.427	492.316	153.532	3.20647	0.0617515	6	231.719	325.627	193.685	714.479	608.685	445.548	138.163	147.173	133.841	241.471	301.444	228.651	589.571	139.726	4.21926	0.197702	9	600.799	52.964	55.586	783.47	168.092	640.931	654.576
NM_009389	Tle3	chr9	61220173	61266304	+	5150	1.34733e-07	3	80.496	78.665	85.39	64.202	61.281	67.713	48.806	27.842	36.369	51.623	67.57	49.363	81.517	37.6723	2.16353	0.0319872	0	44.262	49.971	43.183	41.886	26.527	31.962	29.305	24.918	55.257	41.316	40.814	40.302	45.8053	33.4583	1.36892	1	6	26.988	34.936	25.083	35.705	20.376	20.992	34.142
NM_009396	Tnfaip2	chr12	112680872	112693229	+	3556	0.00723863	21	76.353	52.964	107.055	51.952	58.2	49.249	66.599	24.29	116.031	124.304	114.279	80.872	106.485	53.1337	2.00391	0.52709	0	91.039	61.327	98.119	124.105	68.437	67.996	59.768	38.496	86.145	118.61	130.535	75.727	108.291	61.4697	1.76157	0.329852	0	54.931	135.852	101.678	55.634	71.262	60.59	78.199
NM_009399	Tnfrsf11a	chr1	107677300	107744558	+	5010	0.00126436	18	0.012	2.22	1.396	1.358	1.742	2.685	4.155	6.73	7.124	14.673	6.845	5.761	9.093	1.20933	7.46555	0.808532	18	7.124	5.022	3.021	5.979	0.173	3.489	5.278	2.624	7.843	5.691	5.044	6.801	5.84533	3.21367	1.81636	0.0617515	18	5.323	12.723	17.539	3.932	10.153	5	5.979
NM_009450	Tubb2a	chr13	34166147	34169877	-	1601	0.000161934	18	340.907	133.938	102.985	121.764	149.244	166.597	156.051	400.045	351.92	493.645	468.501	596.21	519.452	145.868	3.56093	0.00313352	18	191.732	402.383	248.554	255.407	200.623	282.395	405.95	386.042	277.323	428.608	395.714	410.617	411.646	246.142	1.67237	0.197702	0	425.555	319.607	573.544	249.936	473.904	287.286	200.623
NM_009474	Uox	chr3	146260113	146294447	+	1833	3.48824e-06	6	3915.21	4231.64	3024.2	4312.59	5356.98	3855.53	2193.35	2536.65	2207.75	2064.14	2318.8	2082.24	4508.37	2155.06	2.09199	0.113204	6	4025.51	9917.58	3915.21	4058.98	5218.46	5117.73	3426.09	3544.17	4312.59	3523.74	4781.29	3685.06	5952.77	3760.95	1.58278	0.419161	9	2643.81	1011.55	1697.06	3739.32	2388.98	3471.06	3544.17
NM_009614	Adam15	chr3	89143562	89153950	-	2837	0.00723863	15	4.349	3.115	5.044	10.177	3.347	7.301	6.973	7.983	19.425	6.572	7.425	12.409	11.4603	4.16933	2.74454	0.986803	18	9.953	5.323	5.204	9.309	3.489	0.588	11.235	7.485	10.142	9.953	0	8.007	9.62067	4.462	2.15355	0.00313352	18	5.471	10.713	11.638	8.892	10.654	4.72	8.317
NM_009620	Adam4	chr12	82520430	82523026	-	2594	0.000161934	3	40.619	50.008	67.071	32.925	27.542	35.144	28.176	20.992	13.912	25.731	45.579	30.809	52.566	21.0267	2.49926	0.000161934	0	42.296	40.665	52.128	32.937	22.292	20.542	29.407	12.948	28.436	35.494	37.866	28.321	45.0297	23.597	1.90789	1	0	34.078	46.757	56.564	36.214	32.281	24.918	33.289
NM_009621	Adamts1	chr16	85794073	85803358	-	4872	0.00313352	15	30.594	32.425	23.039	39.839	37.297	56.265	35.508	85.77	79.439	69.335	87.618	154.172	103.708	28.686	3.61438	0.0156768	15	25.038	30.03	36.295	61.956	75.727	47.127	68.192	37.342	96.396	91.654	74.592	114.268	93.5047	30.4543	3.06964	0.329852	0	115.229	335.619	241.471	94.974	217.128	90.317	53.627
NM_009643	Ahnak	chr19	9063774	9093686	+	18093	0.00047225	15	86.024	99.731	187.061	205.915	137.193	158.141	244.397	261.717	308.392	193.192	277.94	317.885	271.502	124.272	2.18464	0.00047225	18	148.267	172.37	201.115	199.074	112.607	168.035	284.585	185.705	324.411	330.466	255.594	305.556	297.205	159.905	1.85858	0.113204	18	245.019	395.307	794.196	246.92	592.383	324.215	261.065
NM_009647	Ak4	chr4	101092308	101140376	+	4887	0.000161934	9	145.178	156.598	121.597	195.04	354.429	334.964	190.02	276.701	217.351	127.641	130.535	179.449	294.811	141.124	2.08894	0.000161934	15	125.204	122.3	96.589	111.606	156.051	148.647	185.691	180.492	311.479	210.185	229.945	152.502	225.887	114.698	1.96933	0.113204	12	115.288	45.923	57.075	163.444	89.695	157.451	256.796
NM_009672	Anp32a	chr9	62189150	62226609	+	2080	0.00047225	3	222.736	257.773	124.808	160.485	150.591	126.568	104.373	95.045	98.386	144.626	135.111	126.464	201.772	99.268	2.0325	5.04637e-05	3	188.384	236.992	151.612	141.275	262.9	164.331	89.776	121.953	88	138.683	95.733	149.513	192.329	99.9097	1.92494	1	6	130.13	96.728	90.173	158.225	80.316	113.218	104.373
NM_009700	Aqp4	chr18	15547903	15562267	-	5149	1.41148e-05	9	36.452	34.681	30.436	42.083	72.039	48.213	36.611	39.212	33.356	24.324	13.447	36.166	54.1117	24.6457	2.1951	0.113204	12	42.605	60.412	58.397	83.254	92.393	98.901	60.72	61.517	122.071	66.259	69.609	101.665	91.516	53.8047	1.70076	1	18	35.632	25.975	22.501	72.701	14.805	74.024	82.933
NM_009722	Atp2a2	chr5	122903522	122952234	-	4292	3.48824e-06	18	856.405	1018.31	981.236	669.477	552.821	756.243	1041.02	1549.04	1411.15	1394.99	1579.39	1119.41	1364.6	659.514	2.06908	0.0319872	18	1116.34	1011.55	1534.67	949.077	663.551	984.034	1555.52	1325.45	1441.97	1361.09	1167.77	1148.16	1440.98	865.554	1.6648	0.00200883	21	1491.87	1545.15	1844.85	982.702	1139.48	1142.62	1389.41
NM_009767	Chic1	chrX	100551815	100591457	+	7393	7.46511e-07	21	55.544	51.372	38.299	28.51	32.044	16.549	32.056	31	48.874	61.087	56.341	52.801	56.743	25.701	2.20734	0.0617515	6	133.246	180.829	146.95	167.199	136.304	200.43	156.67	108.149	134.932	121.764	122.737	149.404	167.978	131.302	1.2793	1	12	190.357	44.051	51.778	146.571	121.137	208.597	138.71
NM_009807	Casp1	chr9	5298517	5307281	+	1501	0.00723863	15	1.613	5.278	6.985	6.122	3.105	4.311	12.841	6.087	13.262	12.236	5.483	10.273	10.73	4.51267	2.37471	0.0617515	21	5.39	6.295	10.568	3.44	7.124	2.902	4.349	6.235	11.02	9.284	8.721	8.329	8.778	4.48867	1.95347	0.113204	18	11.532	4.531	16.493	6.087	12.101	9.737	13.58
NM_009834	Noct	chr3	51028369	51055576	+	3064	0.000161934	12	149.861	32.622	26.287	133.271	217.374	163.557	198.691	281.155	150.511	66.964	70.072	127.476	210.119	69.59	3.01909	0.0156768	12	63.078	60.815	55.647	39.695	55.719	112.086	136.581	166.096	115.543	92.393	36.497	83.055	139.407	59.8467	2.32918	0.0617515	12	55.44	94.779	27.125	118.842	167.833	160.31	122.448
NM_009849	Entpd2	chr2	25251394	25256843	+	1926	0.00047225	6	10.211	5.761	11.856	9.201	12.16	9.39	9.964	4.027	9.167	2.715	1.112	2.75	10.2503	2.19233	4.65885	0.52709	3	11.186	10.581	11.209	9.688	9.9	8.474	14.649	7.958	10.021	4.196	9.284	7.389	10.992	6.95633	1.57931	0.52709	0	16.256	24.896	34.6	10.347	29.033	14.178	7.211
NM_009924	Cnr2	chr4	135451104	135476134	+	4080	0.00047225	18	10.057	7.448	11.138	10.273	8.496	13.912	16.182	22.162	20.759	26.883	19.319	25.649	23.9503	9.54767	2.50692	0.0319872	15	11.404	14.649	15.032	13.388	35.705	15.859	25.259	24.192	32.01	24.204	27.312	27.416	27.1537	13.695	1.98203	1	0	16.072	25.206	19.228	18.144	25.963	24.075	13.262
NM_009980	Ctbp2	chr7	140178694	140315166	-	3034	0.000279673	12	9.724	9.953	7.448	12.409	7.614	11.06	12.83	27.209	18.031	9.953	11.125	9.758	19.3567	9.04167	2.13957	0.808532	3	9.259	19.853	17.435	9.964	18.902	15.931	13.105	10.273	10.987	11.209	12.212	11.903	15.5157	11.455	1.35418	0.808532	18	7.7	23.631	13.262	10.26	12.077	17.32	20.035
NM_009990	Clip2	chr5	134965253	135028304	-	4979	0.00126436	18	6.363	2.601	7.793	8.007	11.881	4.592	11.404	11.675	12.283	13.947	22.292	13.331	16.5233	5.58567	2.95467	0.329852	18	6.754	6.625	12.077	8.892	9.688	6.921	11.335	8.601	10.568	7.389	12.553	16.4	12.114	8.48533	1.42714	0.0319872	21	8.96	23.898	24.349	10.531	14.962	6.823	6.857
NM_010043	Des	chr1	75356867	75365154	+	3054	0.00047225	18	4.108	8.591	6.235	6.778	6.933	2.002	7.568	11.833	8.245	12.553	10.177	10.166	10.9653	5.23767	2.09147	0.0319872	18	2.601	8.553	5.483	5.39	12.089	4.324	4.72	8.229	12.553	14.523	12.71	10.26	12.4977	5.54567	2.25133	1	18	3.381	9.08	8.88	9.366	11.164	10.284	5.238
NM_010067	Trdmt1	chr2	13431788	13466291	-	2624	3.48824e-06	6	10.889	18.457	11.07	11.02	13.85	11.881	8.394	4.262	6.833	3.59	3.791	4.155	13.472	3.84533	3.49697	0.329852	6	5.666	15.553	6.074	9.47	18.144	12.053	1.905	6.561	6.695	8.542	3.54	8.641	13.2223	5.05367	2.61319	1	18	5.968	5.022	4.614	6.376	9.259	5.553	4.155
NM_010068	Dnmt3b	chr2	153475185	153513466	+	4052	3.48824e-06	18	24.192	10.13	17.933	1.505	7.124	15.005	32.708	18.299	22.501	25.233	75.83	34.888	45.317	7.878	5.74632	0.0156768	0	55.797	37.045	32.519	31.394	23.218	38.02	30.64	31.828	28.675	33.88	41.84	33.905	41.787	30.381	1.37531	0.0156768	3	50.522	48.223	35.681	37.878	36.134	21.354	25.884
NM_010170	F2rl2	chr13	96466875	96472723	+	2460	0.00723863	0	29.14	45.724	142.273	21.819	16.072	16.562	26.872	28.59	15.976	19.475	27.2	40.978	72.379	18.151	3.98596	0.113204	0	31.559	59.768	78.995	38.251	45.641	28.806	32.862	36.888	28.485	38.382	22.079	47.58	56.774	32.745	1.7336	1	18	32.862	70.671	49.944	30.751	23.955	19.45	40.172
NM_010171	F3	chr3	121426455	121437970	+	1868	5.04637e-05	6	8.591	12.212	21.093	24.838	23.714	19.712	16.145	1.613	11.77	6.672	1.27	4.915	22.7547	4.28567	5.29945	0.113204	9	9.569	9.036	3.955	15.341	10.248	11.587	10.401	7.124	9.224	8.542	13.85	6.561	12.392	7.52	1.64701	0.00313352	6	7.485	3.932	6.625	11.903	8.867	8.206	8.007
NM_010185	Fcer1g	chr1	173159703	173164480	-	651	0.000161934	18	7.342	6.246	5.204	5.968	4.709	5.843	15.461	22.162	19.69	28.726	18.479	14.982	20.729	5.50667	3.75934	0.0319872	18	8.089	5.553	5.459	14.962	6.823	7.832	10.878	10.166	16.016	13.507	13.273	19.156	15.312	6.367	2.4027	0.329852	18	2.926	15.619	26.089	8.601	34.078	9.676	14.72
NM_010208	Fgr	chr4	132530010	132557797	+	3327	0.00723863	18	9.9	12.628	24.538	12.553	8.306	8.995	16.504	23.039	23.312	24.349	20.01	21.257	21.872	9.95133	2.19669	0.0156768	21	21.534	23.241	14.828	14.745	12.505	16.072	26.895	13.874	15.931	26.264	22.755	24.122	24.3803	14.4407	1.68783	0.113204	18	15.281	36.792	21.753	13.566	21.22	13.863	30.594
NM_010210	Fhit	chr14	10382608	11994549	-	979	0.000279673	3	14.707	12.808	7.843	9.412	7.413	7.843	7.474	5.92	2.377	6.144	2.715	3.428	11.786	4.09567	2.8731	0.0156768	6	16.145	6.074	11.508	7.413	9.118	11.164	9.631	8.721	4.155	3.566	0	5.204	11.2423	2.92333	3.83602	0.0225544	6	5.067	5.01	7.603	10.987	4.986	7.603	3.44
NM_010259	Gbp2b	chr3	142257811	142282140	+	2807	0.00723863	18	1.858	4.143	8.306	8.439	0	4.556	6.087	7.448	22.625	24.884	10.021	20.875	18.5933	4.33167	4.28484	1	18	6.695	11.197	5.204	12.272	1.777	11.903	5.022	9.167	23.051	9.506	11.881	12.212	12.4133	7.69867	1.61161	0.0617515	15	11.998	4.9	15.313	12.71	31.117	10.211	17.143
NM_010274	Gpd2	chr2	57090793	57223130	+	5601	3.48824e-06	6	251.426	252.324	276.165	273.752	321.183	413.535	233.576	232.763	209.181	148.626	79.428	241.032	336.157	156.362	2.14979	7.46511e-07	15	157.463	113.618	120.954	179.449	164.941	161.438	239.073	225.719	213.053	212.258	251.704	206.804	225.948	130.678	1.72899	0.52709	12	186.175	144.207	142.14	181.759	153.076	254.487	218.044
NM_010288	Gja1	chr10	56097106	56110225	+	3101	0.000161934	15	9.259	4.662	10.975	15.779	7.278	12.605	16.515	23.073	18.356	20.992	15.461	20.885	19.3147	8.29867	2.32584	0.113204	18	14.376	8.95	9.104	17.402	8.96	8.553	11.248	5.376	21.661	18.501	20.189	19.004	19.2313	10.81	1.77831	0.0319872	21	15.292	26.061	36.393	15.791	20.479	15.729	13.759
NM_010324	Got1	chr19	43574243	43599095	-	2046	0.00723863	12	481.913	249.706	222.736	723.851	614.529	435.802	471.847	1372.48	763.997	435.005	832.037	428.712	869.443	318.118	2.73303	0.0156768	12	673.294	989.648	490.354	481.697	1219.95	845.01	1363.81	1348.12	1200.01	813.324	889.274	787.965	1303.98	717.765	1.81671	0.197702	12	264.311	211.474	188.908	365.938	636.641	386.042	296.357
NM_010345	Grb10	chr11	11830502	11937423	-	5070	0.00126436	15	3.37	5.882	8.27	10.903	8.245	9.953	9.224	19.405	17.674	13.887	17.933	20.805	17.5417	5.84067	2.99994	0.52709	15	20.517	13.351	15.447	10.713	16.35	13.678	18.775	18.207	20.628	11.881	16.158	15.313	19.2033	13.5803	1.41375	0.808532	18	16.694	16.765	17.634	12.64	19.927	15.066	18.866
NM_010361	Gstt2	chr10	75294590	75297626	-	1363	0.00047225	6	88.012	116.169	116.613	106.287	102.961	102.951	79.867	47.354	71.89	77.06	39.793	36.452	106.931	51.1017	2.09231	0.00313352	6	80.628	59.378	85.11	106.028	44.91	113.207	61.327	41.957	57.506	32.563	50.008	49.491	88.0483	44.0207	1.99993	0.197702	6	45.713	103.285	33.403	80.555	51.372	45.769	67.737
NM_010386	H2-DMa	chr17	34259777	34276046	+	1650	0.00047225	18	3.44	1.568	1.72	4.05	1.259	3.405	4.779	4.155	10.142	9.688	8.404	5.979	8.02367	2.24267	3.56629	0.0617515	18	2.399	4.086	2.601	10.248	1.894	3.177	5.067	5.401	4.72	3.5	8.352	11.209	7.687	3.02867	2.53302	0.0156768	18	1.544	7.413	6.35	3.682	8.542	4.371	8.379
NM_010436	H2afx	chr9	44142798	44144156	+	1356	0.00313352	15	7.413	6.35	2.437	6.801	5.345	5.92	7.603	17.003	10.726	15.507	6.505	7.736	11.7773	5.4	2.1788	0.0225544	12	9.178	3.056	5.553	6.483	9.259	6.179	7.448	9.714	7.832	2.685	6.179	3.729	8.33133	4.19767	1.98241	0.329852	12	7.651	9.118	4.952	5.553	8.601	6.973	15.11
NM_010500	Ier5	chr1	156943497	156946766	-	3267	0.00723863	15	9.431	7.485	5.784	13.641	11.543	12.395	11.125	17.04	30.308	38.591	11.045	13.507	21.0477	7.56667	2.77928	0.0617515	12	10.177	13.69	8.055	11.471	19.343	16.256	16.765	10.758	17.435	15.575	13.388	9.813	15.69	10.6407	1.47409	1	0	18.407	38.355	44.961	16.588	37.228	18.031	17.254
NM_010531	Il18bp	chr7	109163588	109166746	-	1473	0.000161934	18	21.295	28.665	32.85	28.226	23.873	43.682	32.588	44.632	49.792	59.059	63.185	62.015	61.4197	27.6033	2.22464	0.000161934	18	29.851	30.787	31.272	37.866	18.846	32.971	37.068	39.815	45.952	56.778	56.8	63.495	59.0243	29.8943	1.97411	0.0617515	18	35.01	29.568	41.852	38.275	85.886	32.391	39.066
NM_010566	Inpp5d	chr1	89516887	89617085	+	4911	0.000161934	18	8.745	9.79	17.708	15.11	6.933	12.371	19.107	19.7	20.248	29.249	18.054	22.613	23.3053	11.4713	2.03072	5.04637e-05	15	10.166	15.729	17.32	17.539	10.37	18.928	21.73	24.677	25.093	24.29	19.7	30.019	24.6697	14.405	1.71208	0.197702	18	18.407	37.924	49.686	17.087	45.399	18.019	21.39
NM_010612	Kdr	chr5	76328852	76374480	-	5889	0.00313352	15	127.652	43.01	167.36	293.01	195.12	220.989	267.182	274.859	382.46	317.627	422.468	527.463	422.519	112.674	3.74968	0.0617515	18	176.733	252.563	220.916	399.162	186.969	254.112	254.09	226.505	430.333	459.971	349.726	442.351	417.349	216.737	1.92556	0.197702	18	277.587	321.017	541.177	375.825	544.885	299.917	347.251
NM_010705	Lgals3	chr14	47993535	48005842	+	1371	0.000780587	15	1.319	2.66	2.437	4.155	8.542	8.341	5.761	15.161	20.248	15.495	8.542	8.089	13.7233	2.13867	6.39156	0.329852	21	6.933	6.79	6.754	10.401	5.529	3.392	5.63	6.087	15.461	10.604	3.682	16.526	10.2707	6.44067	1.59374	0.0617515	18	7.637	5.091	7.867	7.353	17.539	12.212	10.273
NM_010720	Lipg	chr18	75098976	75120917	-	3775	0.000161934	9	120.954	120.909	71.09	130.76	233.234	211.073	150.104	343.35	180.492	67.57	79.95	83.433	224.649	76.9843	2.91786	0.0156768	12	45.341	94.392	53.515	59.144	64.3	70.327	119.55	136.546	69.932	45.617	101.288	58.987	108.676	64.416	1.68699	0.0156768	9	7.759	23.642	5.83	12.921	39.804	22.079	18.054
NM_010727	Lnx1	chr5	74988472	75073897	-	2713	0.00723863	3	13.307	9.259	18.576	14.388	10.987	11.903	13.172	4.866	6.456	7.301	5.401	6.505	13.714	6.40233	2.14025	0.113204	6	8.601	15.212	12.819	12.472	14.258	10.83	9.676	11.151	11.235	10.568	10.962	7.211	12.52	9.58033	1.30652	0.52709	9	15.447	5.945	12.83	11.532	13.53	11.404	17.61
NM_010740	Cd93	chr2	148262387	148269271	-	6634	0.00313352	18	19.758	20.712	24.928	35.469	32.01	20.907	29.617	64.384	52.65	71.262	82.85	81.79	78.634	21.7993	3.60598	0.0156768	18	35.066	33.289	26.872	60.625	31.262	40.862	46.72	43.802	71.477	54.931	70.313	79.867	68.3703	31.7423	2.15355	0.808532	15	45.896	68.328	105.04	73.633	116.06	71.645	44.452
NM_010753	Mxd4	chr5	34519229	34530359	-	1171	3.48824e-06	15	39.111	14.841	43.96	58.608	58.736	45.246	59.795	69.989	89.695	63.163	71.132	60.291	73.1597	32.6373	2.24121	0.00047225	15	44.391	41.825	47.437	46.72	45.7	53.15	67.88	50.422	74.216	75.008	67.77	56.622	66.4667	44.551	1.49181	0.00723863	18	47.935	38.31	53.762	57.796	46.78	44.306	67.437
NM_010807	Marcksl1	chr4	129190825	129193225	+	1597	0.00047225	15	8.696	7.437	5.703	15.054	7.448	9.665	17.539	9.201	28.096	27.312	21.257	15.742	21.437	7.27867	2.94251	0.0156768	21	12.272	15.646	14.455	10.962	9.201	12.921	7.82	7.651	19.004	18.042	27.299	17.003	20.7813	11.028	1.88361	0.52709	18	13.58	35.632	22.292	12.819	23.346	10.273	15.791
NM_010820	Mpdz	chr4	80924403	81088719	-	7477	7.46511e-07	3	137.788	135.135	213.473	122.808	119.799	138.234	65.769	63.22	78.642	76.654	100.457	109.565	162.132	69.2103	2.3424	0.0617515	3	153.696	155.697	134.399	156.802	101.728	111.498	116.578	117.36	84.635	134.956	101.238	122.267	147.931	106.191	1.39303	1	6	109.747	66.197	97.806	109.311	102.224	119.5	87.336
NM_010821	Mpeg1	chr19	12535260	12539775	+	4341	0.00313352	18	134.26	109.541	262.384	210.092	111.342	168.758	177.739	249.167	351.092	502.254	342.578	350.962	398.598	163.397	2.43935	0.0617515	21	348.926	369.579	303.205	365.478	225.617	285.375	266.119	223.355	428.301	466.895	346.978	517.013	443.629	292.157	1.51844	0.113204	18	220.29	260.854	618.141	192.428	642.479	206.957	319.891
NM_010833	Msn	chrX	93291384	93363892	+	3825	0.00126436	18	23.413	23.729	58.2	64.555	45.508	37.093	67.833	96.325	114.438	116.423	93.917	129.191	113.177	35.114	3.2225	0.0156768	18	34.449	72.939	61.599	88.418	26.872	60.452	74.157	50.59	121.622	115.787	109.496	112.167	112.483	56.329	1.99672	0.113204	18	72.737	108.851	195.164	91.374	123.934	73.371	99.056
NM_010840	Mthfr	chr4	147413186	147433671	+	5994	1.97841e-08	18	58.073	51.801	32.553	25.093	15.088	32.53	72.821	166.143	173.139	168.247	213.295	195.722	192.421	24.237	7.93629	0.52709	18	158.061	161.631	235.377	181.414	245.357	152.525	183.961	187.905	162.572	215.544	242.307	186.129	214.66	178.146	1.20496	0.0319872	21	192.916	350.498	246.818	159.241	200.728	228.004	199.801
NM_010870	Naip5	chr13	100981695	101017291	-	5275	0.00313352	15	4.431	3.192	10.987	5.854	11.372	7.771	9.688	14.993	26.988	8.163	15.461	25.093	17.223	6.20333	2.77355	0.0156768	15	7.437	5.39	6.561	12.808	13.556	6.035	11.31	12.987	22.779	26.79	14.4	10.678	17.2893	6.46267	2.67267	0.0156768	18	9.688	35.494	26.463	8.553	18.878	7.485	14.141
NM_010889	Neb	chr2	51992167	52194318	-	22330	0.00723863	6	518.318	456.978	1112.75	542.465	377.213	463.87	462.147	311.812	347.628	281.386	249.321	411.441	696.014	314.049	2.21622	1.41148e-05	3	1139.48	1438.21	1277.46	1294.37	823.781	837.619	654.576	710.999	655.082	659.259	713.05	847.183	1285.05	673.552	1.90786	0.000161934	0	870.635	651.911	850.751	770.57	639.473	578.322	417.631
NM_010903	Nfe2l3	chr6	51382668	51408771	+	2543	0.00047225	15	8.971	11.6	18.902	15.791	21.015	22.613	24.492	29.14	25.409	17.622	25.695	19.984	26.347	13.1577	2.00165	0.00723863	18	32.435	20.168	17.098	19.405	18.539	17.983	19.712	26.322	26.527	35.508	26.687	21.98	28.0583	18.6423	1.50482	0.0319872	12	7.879	13.816	22.613	32.805	27	21.482	43.091
NM_010954	Ncam2	chr16	81200942	81598050	+	4875	0.000161934	6	37.117	29.568	31.721	32.563	45.896	34.877	33.69	21.093	19.63	18.098	24.492	13.388	37.7787	18.6593	2.0241	0.000161934	6	41.537	45.923	40.183	39.99	54.254	51.489	21.694	34.747	34.612	34.111	19.522	37.297	48.5777	30.31	1.6025	0.00313352	3	49.026	48.919	29.984	36.295	23.323	38.829	36.155
NM_011019	Osmr	chr15	6763577	6824313	-	4815	0.000161934	18	7.936	6.778	14.059	12.553	8.867	13.863	14.993	26.905	20.094	21.003	33.986	27.71	27.5663	9.591	2.87224	0.0156768	18	13.912	18.054	5.968	14.258	12.541	8.138	27.312	10.987	33.905	28.426	29.687	24.144	27.419	11.6457	2.35328	0.0617515	18	10.878	6.235	34.343	14.439	33.975	13.887	17.143
NM_011030	P4ha1	chr10	58786044	58836052	+	4026	1.41148e-05	15	39.518	39.36	40.47	37.866	41.445	54.576	83.243	139.458	133.259	71.09	136.702	82.432	118.653	39.7827	2.98204	0.0156768	18	59.189	29.758	64.52	36.771	19.853	45.096	141.645	42.321	131.346	60.452	73.608	92.246	105.104	33.9067	3.09918	0.0617515	21	99.51	115.146	99.415	48.701	62.04	61.62	106.107
NM_011031	P4ha2	chr11	53914426	53945169	+	2266	0.00313352	18	20.542	14.4	36.901	25.999	32.222	25.626	40.978	55.555	45.99	57.997	62.246	34.67	51.6377	23.9477	2.15579	0.00313352	18	20.735	23.526	29.471	28.853	27.866	14.707	36.179	30.833	32.575	45.495	43.478	27.487	38.82	23.8087	1.63023	0.808532	3	42.755	49.918	42.142	38.237	38.31	45.99	42.849
NM_011050	Pdcd4	chr19	53966721	54004351	+	2404	1.34733e-07	3	384.178	736.913	421.215	348.471	314.772	288.471	218.236	137.422	163.245	214.625	219.897	169.572	514.102	172.968	2.97213	0.00126436	3	445.323	468.84	367.959	364.027	463.633	279.073	171.337	364.171	193.151	231.354	433.354	259.239	427.374	242.886	1.75953	0.00313352	3	251.885	284.255	204.53	223.778	165.666	197.941	244.302
NM_011065	Per1	chr11	68912451	68923459	+	4642	0.00047225	12	56.778	68.274	56.412	75.909	101.915	112.632	113.392	185.879	65.706	69.787	75.852	90.907	121.659	60.488	2.01112	0.00313352	15	66.197	72.074	87.525	36.381	74.216	95.558	99.45	107.459	80.914	80.095	97.629	99.354	95.941	68.7183	1.39609	1	18	64.08	182.598	68.924	58.502	74.949	78.95	67.614
NM_011076	Abcb1a	chr5	8567091	8748575	+	5145	0.00047225	9	16.493	1.37	9.925	31.559	62.699	84.854	32.448	26.883	31.212	17.19	11.335	10.472	59.704	9.26267	6.43979	0.0156768	15	6.662	5.958	3.769	1.964	6.505	13.249	9.937	12.921	14.047	10.975	7.054	16.802	12.3017	5.463	2.24953	1	6	7.448	54.462	18.667	16.935	43.656	16.363	7.278
NM_011099	Pkm	chr9	59504175	59527182	+	2419	5.04637e-05	15	14.889	16.256	16.968	32.186	27.475	24.122	29.606	46.686	57.845	55.282	46.14	48.536	49.986	16.0377	3.11547	0.0156768	18	22.245	29.534	14.2	40.978	20.688	28.71	34.948	30.128	52.311	42.934	37.798	42.36	41.0307	21.993	1.86523	0.00126436	18	24.478	48.27	46.767	39.652	42.755	20.024	39.507
NM_011101	Prkca	chr11	107794701	108205202	-	8350	0.00047225	3	91.275	79.357	64.092	58.167	91.396	85.404	37.59	35.656	42.416	37.441	38.116	54.203	78.3223	38.554	2.03123	0.0156768	3	90.091	96.929	86.158	77.393	110.464	91.595	63.387	60.865	70.627	83.83	102.44	85.528	93.1507	64.9597	1.43391	0.329852	3	88.052	204.493	165.439	99.201	158.384	96.347	52.392
NM_011129	2022-09-04	chr11	87394563	87404041	+	1692	0.00723863	18	10.273	13.331	12.605	11.448	10.962	10.13	9.714	33.656	20.179	22.079	29.458	26.011	25.8493	10.8467	2.38189	0.197702	18	13.937	18.576	14.993	25.626	18.599	15.447	15.341	20.282	23.413	22.175	31.761	31.536	28.4907	15.8353	1.79868	0.00126436	18	17.61	21.257	27.71	10.166	26.674	20.712	21.308
NM_011145	Ppard	chr17	28369699	28438414	+	3208	1.41148e-05	18	17.165	13.16	13.922	10.542	15.52	17.731	19.679	35.469	36.867	41.934	68.853	83.043	64.61	14.5977	4.4237	0.00126436	18	100.137	79.251	108.054	100.329	84.564	107.19	140.881	110.212	136.836	127.793	146.156	112.34	129.31	95.814	1.34955	0.0319872	12	24.109	27.266	27.531	62.273	13.69	30.69	51.515
NM_011157	Srgn	chr10	61956581	61970505	-	1530	3.48824e-06	15	8.811	6.933	5.818	19.414	12.541	12.83	24.239	24.838	27.266	20.712	12.876	36.452	25.4477	7.18733	3.5371	0.197702	15	10.211	10.38	11.649	22.719	5.581	18.956	25.302	9.284	28.311	17.674	22.336	30.089	23.3663	10.7467	2.17319	0.197702	18	10.26	21.829	26.161	24.324	41.026	20.238	32.783
NM_011160	Prkg1	chr19	30638977	31738860	-	6881	0.000161934	18	5.181	2.303	4.876	6.087	6.662	3.094	8.601	7.82	7.676	12.71	10.713	21.482	14.9683	4.12	3.62672	0.197702	18	8.341	5.748	8.88	10.581	8.733	9.201	9.297	3.682	15.827	20.907	14.107	17.741	17.585	7.65633	2.2951	0.113204	15	11.045	6.845	7.97	13.494	10.518	8.641	13.022
NM_011172	Prodh	chr16	18071819	18089283	-	2267	0.00126436	12	556.099	340.418	672.82	992.643	1166.04	1163.15	929.871	931.892	901.223	683.355	767.592	674.587	1107.28	523.112	2.11669	0.00126436	15	697.003	532.106	634.276	800.824	782.626	989.648	1011.55	972.85	902.414	1022.99	1180.56	813.324	1005.63	621.128	1.61902	0.0156768	12	422.106	179.567	146.406	557.649	507.626	635.173	696.462
NM_011200	Ptp4a1	chr1	30997148	31006600	-	4121	0.000161934	6	232.134	221.752	158.173	197.569	189.774	232.763	127.664	182.209	116.237	133.938	78.225	78.225	206.702	96.796	2.13532	1	0	81.91	163.967	176.489	63.344	122.519	107.142	99.364	122.595	120.954	67.302	83.22	191.566	140.789	97.6683	1.44145	0.000161934	3	128.043	88.541	75.877	68.041	74.426	83.499	59.378
NM_011244	Rarg	chr15	102065369	102087953	-	2946	0.000161934	15	6.662	10.057	8.591	16.05	9.676	8.892	17.254	21.308	15.804	10.83	12.64	20.259	18.122	8.43667	2.14665	1	12	8.352	21.003	9.532	16.072	18.407	6.754	10.177	25.708	15.531	12.676	13.507	10.987	17.1387	12.39	1.38296	1	18	7.771	17.908	13.653	18.762	32.125	10.701	12.628
NM_011266	Rfxank	chr8	72654705	72663096	-	3671	1.34733e-07	18	70.23	43.915	60.177	51.184	47.138	42.465	74.57	78.584	72.012	81.054	96.802	113.647	97.1677	46.929	2.0703	0.0319872	21	113.524	50.304	98.374	78.103	61.763	79.855	94.116	94.676	79.796	105.905	104.373	82.543	97.607	73.2403	1.33265	1	0	139.458	58.2	111.572	94.236	78.794	80.225	63.463
NM_011267	Rgs16	chr1	155587483	155592598	+	2328	1.41148e-05	6	70.761	382.235	318.943	214.797	657.649	329.099	25.975	213.109	41.898	16.78	26.861	20.957	400.515	21.5327	18.5922	0.329852	18	69.393	202.317	500.49	102.852	226.576	268.094	368.327	286.283	426.975	135.361	371.392	507.132	360.528	199.174	1.81008	1	0	172.55	538.72	119.103	151.352	39.161	441.66	49.578
NM_011299	Rps6ka2	chr17	7374464	7507664	+	5383	0.00126436	15	5.893	3.082	2.854	3.944	5.01	5.592	7.389	9.598	9.297	6.561	4.853	10.472	8.76133	3.943	2.21891	1	6	8.937	10.082	5.192	12.771	8.937	7.651	8.007	4.206	13.115	12.371	9.506	5.471	9.78633	8.07033	1.21237	0.00723863	18	5.807	5.39	8.784	9.259	8.811	5.158	7.637
NM_011386	Skil	chr3	30993980	31021845	+	7057	0.00047225	18	132.516	104.373	90.706	79.714	97.278	99.284	187.822	214.515	218.701	179.238	175.816	224.015	207.013	92.092	2.24775	0.0319872	15	207.155	102.405	153.612	160.867	129.272	160.068	238.353	262.981	212.811	244.982	85.014	223.095	238.048	150.069	1.58622	0.00047225	15	170.449	143.612	176.364	195.665	168.071	213.188	279.831
NM_011519	Sdc1	chr12	8778202	8800493	+	3049	0.00047225	15	657.649	574.52	383.29	649.226	707.749	666.459	680.262	1153.62	1064.06	1090.7	1164.41	991.537	1082.21	538.486	2.00972	0.00126436	18	407.623	512.903	388.35	493.273	529.104	674.587	758.795	767.592	802.887	787.143	862.907	915.15	855.067	436.292	1.95983	0.197702	12	502.035	396.328	471.594	667.018	875.369	671.181	504.436
NM_011581	Thbs2	chr17	14802507	14831269	-	5898	0.00723863	18	7.389	4.986	4.709	9.481	2.772	10.987	8.007	16.072	11.87	11.114	15.11	17.435	14.553	5.69467	2.55282	0.0156768	18	13.262	7.983	7.301	15.461	8.031	6.662	8.914	8.245	12.841	18.762	16.493	14.4	16.5517	9.51533	1.7387	0.52709	18	6.062	11.372	18.902	10.678	19.747	8.27	11.577
NM_011632	Traf3	chr12	112404581	112505366	+	7146	1.41148e-05	18	55.974	41.574	62.361	36.935	36.284	46.57	50.487	74.205	66.527	89.73	90.765	65.473	81.9893	39.9297	2.05308	0.0319872	18	64.869	62.223	51.563	65.553	51.303	49.014	61.574	76.654	76.744	82.115	58.631	76.73	72.492	55.29	1.31107	1	18	60.465	214.106	91.466	77.368	96.489	69.646	103.297
NM_011636	Plscr1	chr9	92145032	92167399	+	2130	0.00126436	3	27.312	28.485	32.588	17.122	21.534	16.133	20.504	9.142	9.458	17.254	13.16	19.027	29.4617	13.0347	2.25929	0.808532	3	24.192	25.522	22.245	14.851	32.415	18.393	8.089	28.096	13.507	26.861	18.775	12.225	23.9863	16.564	1.44783	0.00313352	0	30.369	36.403	39.673	19.712	17.122	22.233	13.805
NM_011653	Tuba1a	chr15	98780278	98783932	-	1585	0.00047225	12	2.079	2.46	1.918	8.27	6.74	7.485	8.663	10.472	6.167	4.298	3.021	9.569	8.434	2.15233	3.90504	1	12	2.114	11.587	5.843	4.58	12.948	8.02	5.312	14.805	5.291	3.874	3.15	8.995	8.516	5.33967	1.59374	0.808532	15	6.235	14.982	7.437	7.568	10.177	7.771	5.737
NM_011691	Vav1	chr17	57418523	57468659	+	4139	1.41148e-05	18	7.637	4.709	7.235	3.012	3.37	9.559	10.642	13.922	22.693	28.165	17.155	22.079	22.4663	5.31367	4.22196	0.0156768	18	5.592	8.995	11.448	5.204	4.624	12.453	11.724	12.483	21.661	18.019	8.341	20.839	15.733	7.427	2.11685	0.0156768	18	10.166	21.672	26.024	15.437	32.321	13.058	18.24
NM_011756	Zfp36	chr7	29161803	29164247	-	1761	0.000161934	3	453.119	635.743	732.07	455.145	466.426	444.77	340.605	234.111	180.89	431.861	217.128	177.773	606.977	251.869	2.40984	0.00723863	3	250.563	299.47	577.291	329.425	248.131	319.122	217.998	259.394	88.306	222.479	252.563	237.406	375.775	188.566	1.99275	0.0617515	3	200.03	309.536	279.287	185.083	206.957	231.187	83.22
NM_011785	Akt3	chr1	178950207	179178898	-	6759	0.00047225	15	15.461	16.363	13.022	22.789	17.029	14.236	24.088	31.997	35.821	32.588	35.705	34.972	34.4217	14.9487	2.30179	0.0156768	15	22.789	21.601	18.299	26.115	21.23	27.075	30.763	19.187	47.028	35.494	29.617	31.324	32.326	20.8963	1.54671	0.00126436	18	30.308	35.446	46.538	34.067	54.489	22.92	34.519
NM_011802	Clpx	chr9	65142067	65178465	+	2870	3.48824e-06	18	818.176	541.903	344.162	236.542	227.878	242.212	523.921	563.884	645.801	904.726	858.206	838.443	867.125	235.544	3.68126	0.00313352	6	951.311	1204.82	1148.16	1035.03	1306.57	1010.73	635.173	864.711	869.39	768.405	809.71	1005.16	1117.44	789.758	1.41491	0.0156768	3	1026.86	949.077	938.532	1122.74	516.659	896.28	849.356
NM_011808	Ets1	chr9	32503627	32565405	+	5050	0.00126436	15	59.178	56.612	86.168	130.045	79.357	106.359	111.959	147.093	147.554	111.498	159.661	217.319	162.826	67.3193	2.4185	0.329852	18	73.532	107.677	98.582	157.181	98.265	122.545	129.592	84.056	177.377	155.503	153.612	222.736	177.284	93.2637	1.90079	0.52709	18	119.331	181.387	273.418	148.009	162.009	157.451	131.821
NM_011819	Gdf15	chr8	73153292	73155994	-	1541	0.00126436	3	32.542	58.491	35.087	21.661	18.7	28.747	17.254	3.59	12.012	46.339	6.597	6.597	42.04	10.952	3.83598	0.0319872	3	10.273	9.297	51.825	12.553	17.23	11.794	4.876	3.704	1.635	2.232	10.518	11.973	23.7983	3.405	6.97169	0.0617515	0	36.985	18.762	33.765	6.625	10.914	8.02	1.568
NM_011848	Nek3	chr8	23238755	23276907	-	2026	1.41148e-05	6	10.842	7.301	10.987	10.616	10.878	8.591	5.592	4.72	4.567	4.431	3.415	1.848	10.0283	3.23133	3.09698	0.113204	3	8.96	11.77	3.827	15.827	7.782	9.877	5.958	7.02	6.35	8.439	8.925	8.02	11.162	6.44267	1.73138	0.808532	6	8.591	17.622	7.16	7.148	11.87	7.474	7.983
NM_011850	Nr0b2	chr4	133109291	133112601	+	1278	0.00047225	3	147.612	132.411	136.804	90.731	112.444	158.646	98.017	15.729	53.039	96.478	104.468	56.077	138.942	55.595	2.49892	0.808532	3	31.335	37.854	188.136	117.156	98.464	99.771	32.174	42.451	61.111	78.594	112.004	83.043	105.13	45.2453	2.32327	0.808532	6	28.532	69.345	17.539	82.197	47.006	82.115	60.072
NM_011882	Rnasel	chr1	155596556	155611351	+	4747	0.00313352	18	2.051	3.874	12.347	11.998	10.678	10.713	12.101	16.195	19.829	12.746	18.179	23.631	18.1853	6.09067	2.98252	0.00126436	15	11.164	13.874	8.245	15.619	10.568	13.105	18.299	14.141	24.918	21.39	19.853	14.031	19.1193	11.0943	1.72269	1	18	13.105	19.619	20.957	15.146	27.346	17.662	16.588
NM_011898	Spry4	chr18	38745901	38761001	-	4683	0.00126436	6	44.71	41.764	130.13	38.367	77.983	61.469	40.549	32.321	16.256	18.324	17.753	29.249	72.2013	21.7753	3.31468	0.0156768	18	20.853	13.805	35.087	23.303	19.913	21.661	21.829	27.832	38.927	26.988	35.821	48.725	37.178	21.6257	1.71883	1	12	20.712	17.04	22.779	37.366	16.957	13.591	42.605
NM_011905	Tlr2	chr3	83640194	83645530	-	2850	0.00723863	18	7.474	7.651	14.412	8.733	6.662	6.087	6.778	8.867	18.054	24.204	10.273	11.892	15.4563	7.16067	2.15689	0.0617515	18	5.968	3.347	4.888	4.876	4.262	6.363	7.603	6.801	11.007	14.707	3.886	8.937	9.17667	4.73433	1.93635	1	0	8.811	30.777	47.878	9.925	54.634	9.153	13.937
NM_011943	Map2k6	chr11	110260416	110374954	+	2073	0.00126436	6	18.229	41.644	67.614	59.768	61.899	44.55	26.527	46.314	22.113	16.83	21.601	6.857	55.4057	15.096	3.66845	1	6	12.272	39.373	29.34	21.015	30.308	25.194	24.851	46.304	22.113	21.184	24.906	20.353	31.0893	22.1477	1.40355	0.113204	12	12.553	16.526	10.531	18.551	13.226	24.976	36.855
NM_013470	Anxa3	chr5	97222404	97274987	+	1582	0.00723863	15	6.505	8.63	6.801	8.591	12.494	8.352	10.713	16.549	13.53	23.667	12.2	8.542	14.803	7.312	2.02308	0.0617515	15	4.262	13.653	6.754	10.987	5.529	8.745	13.447	12.089	22.162	15.043	6.74	13.284	15.8993	8.223	1.93239	0.329852	18	9.813	14.781	23.492	10.678	26.3	8.591	11.587
NM_013490	Chka	chr19	3851773	3894369	+	2560	1.97841e-08	18	175.139	93.612	116.869	68.403	33.446	82.42	189.11	251.704	305.904	305.556	497.562	405.609	402.909	61.423	6.55867	0.00723863	0	531.36	548.205	542.465	464.846	349.201	437.296	440.171	270.941	492.976	552.372	522.543	437.713	540.677	401.363	1.34709	0.0156768	0	503.106	421.101	1348.12	349.726	412.193	375.969	341.847
NM_013510	Epb41l1	chr2	156246645	156368950	+	6417	0.00126436	18	5.401	6.778	5.553	4.507	4.614	5.642	5.603	9.08	7.983	5.592	17.143	14.579	12.438	4.921	2.52444	0.419161	18	2.364	5.376	5.278	8.329	7.301	2.685	7.301	4.274	7.325	5.945	8.937	8.578	7.82	4.33933	1.80028	0.329852	0	2.377	32.734	19.107	4.556	12.248	9.259	3.405
NM_013511	Epb41l2	chr10	25128174	25243324	+	4258	3.48824e-06	15	31.997	28.897	44.865	53.565	54.563	51.695	70.276	78.199	101.563	67.713	84.865	94.766	83.346	35.253	2.36384	0.0156768	18	46.328	35.494	47.281	81.236	20.238	60.098	72.737	37.342	93.001	89.536	96.21	113.218	99.6547	43.0343	2.3154	0.0156768	18	64.509	25.026	120.515	89.005	104.835	83.973	80.12
NM_013559	Hsph1	chr5	150419420	150438890	-	3458	0.00723863	18	141.622	197.127	93.633	89.572	111.474	126.969	184.991	320.679	260.81	186.956	306.841	161.438	255.493	109.338	2.3366	0.329852	18	197.729	148.647	207.999	77.605	82.278	124.281	305.324	198.323	317.885	176.691	167.833	132.502	273.844	94.7213	2.89085	0.113204	21	272.32	424.663	138.895	117.923	126.568	101.716	285.643
NM_013585	Psmb9	chr17	34319044	34324275	-	798	0.00047225	3	19.107	24.075	23.142	22.562	24.976	23.4	12.676	6.985	13.47	18.054	10.568	13.85	23.646	11.0437	2.1401	0.00723863	6	16.562	16.538	13.262	18.417	18.087	15.827	9.598	11.471	9.559	13.912	8.394	16.411	17.4437	10.2093	1.70791	1	9	14.866	9.837	18.429	14.059	35.098	16.423	16.072
NM_013598	Kitl	chr10	99478455	99563049	+	5444	1.41148e-05	15	10.295	9.769	3.612	17.674	13.351	17.539	18.299	25.22	34.343	16.434	19.758	26.089	25.954	7.892	3.28575	0.0156768	12	10.142	30.763	11.587	15.992	26.744	19.829	27.04	25.194	31.675	14.993	23.69	19.187	27.9697	17.4973	1.59817	3.48824e-06	12	12.172	16.119	16.719	25.093	19.724	26.744	28.629
NM_013673	Sp100	chr1	87546563	87606572	+	2747	1.41148e-05	18	11.7	9.412	17.908	15.281	6.025	9.332	19.641	25.963	28.379	18.878	36.369	29.26	28.169	10.2127	2.75652	0.000161934	18	20.41	17.308	21.412	25.302	12.283	12.248	22.636	21.565	35.762	27.67	27.556	38.137	31.121	16.611	1.87299	1	0	20.433	66.281	77.258	27.832	65.199	19.393	24.419
NM_013706	Cd52	chr4	133649453	133650988	-	499	0.00126436	15	1.435	5.129	1.894	7.771	5.945	7.02	6.74	7.124	14.247	9.953	7.923	7.82	9.37033	2.81933	3.31539	0.0156768	15	1.494	5.655	4.298	8.591	2.437	5.39	6.933	6.74	9.676	7.043	5.033	5.761	7.783	3.81567	2.03703	0.197702	18	3.769	17.029	12.541	4.743	33.393	5.945	18.042
NM_013726	Dbf4	chr5	8396969	8422716	-	2430	0.00047225	15	5.553	0	3.634	5.979	9.506	8.784	7.124	16.072	13.058	11.613	9.332	8.542	12.0847	3.06233	3.93664	0.0319872	9	5.784	12.529	3.476	4.755	8.591	13.41	5.603	7.188	7.114	1.801	4.876	4.72	8.91867	3.799	2.3441	0.197702	6	8.721	31.559	16.731	9.366	17.143	14.962	7.782
NM_013755	Gyg	chr3	20021969	20055015	-	1712	0.00047225	3	10.78	11.471	9.4	18.762	10.248	11.77	6.845	5.067	4.324	7.043	8.27	6.684	13.5933	5.412	2.50891	0.329852	9	16.957	3.769	11.224	14.649	8.394	20.117	15.619	13.805	7.936	13.262	0.863	9.506	14.3867	7.877	1.82537	1	12	11.903	10.654	10.045	10.878	26.928	11.543	12.347
NM_013769	Tjp3	chr10	80735933	80754012	-	3020	0.000161934	18	83.359	55.544	36.669	39.815	54.563	56.227	66.837	71.38	108.186	92.177	112.144	120.072	108.131	50.2017	2.1537	1	12	65.321	44.343	83.547	111.959	115.656	98.941	107.7	53.332	87.895	142.235	120.236	78.032	113.501	64.4037	1.76222	1	0	59.059	111.101	72.024	86.917	64.154	56.622	76.531
NM_013786	Hsd17b6	chr10	127427989	127444564	-	1454	0.000161934	6	344.491	371.735	310.144	290.265	411.735	485.112	271.128	151.302	168.72	207.155	171.702	127.982	395.704	168.946	2.34211	0.113204	6	491.113	1569.88	872.292	962.119	1484.58	1022.99	478.085	874.207	554.266	650.862	566.414	716.917	1156.56	635.519	1.81986	0.0319872	9	724.737	326.486	261.634	1831.86	936.431	1774.86	1749.36
NM_013820	Hk2	chr6	82675021	82724448	-	5491	0.00723863	18	4.155	8.937	10.347	4.409	1.991	7.148	6.823	12.605	7.759	16.574	9.092	9.569	11.745	4.516	2.59722	0.0617515	18	0.433	9.412	7.474	10.631	4.431	6.397	8.394	10.37	13.937	7.82	17.254	11.483	12.1857	5.773	2.10888	0.0617515	18	7.301	7.235	13.307	7.568	14.769	5.044	12.662
NM_013829	Plcb4	chr2	135485283	135840329	+	5361	0.00126436	15	10.581	3.347	4.143	18.928	11.404	12.653	14.247	28.057	18.468	13.959	29.419	31.262	24.88	6.02367	4.12519	0.0156768	15	12.628	19.143	13.805	32.448	14.781	12.841	29.51	18.368	38.008	25.781	32.886	25.816	28.6287	15.192	1.88387	0.0156768	15	13.262	14.707	24.825	15.447	38.196	21.105	24.964
NM_013869	Tnfrsf19	chr14	61582671	61665692	-	4627	0.000161934	6	17.933	35.248	12.553	40.374	45.271	62.108	16.095	5.854	19.463	9.259	15.917	5.968	49.251	10.3813	4.74059	0.329852	0	13.137	15.495	8.566	11.335	3.578	14.523	5.968	7.568	3.476	14.388	22.779	2.601	13.256	5.67067	2.33529	0.808532	6	5.854	3.513	2.437	7.188	6.561	21.829	2.015
NM_013888	Dnajc12	chr10	62849311	62871588	+	1282	3.48824e-06	0	16.549	20.946	18.098	9.837	10.975	13.494	7.485	5.435	6.884	13.507	8.925	12.541	18.531	6.60133	2.80443	0.0156768	6	5.727	12.483	11.543	9.837	9.714	14.226	8.892	3.44	7.425	7.474	6.087	5.592	11.259	6.38433	1.76234	0.329852	6	9.4	6.74	6.933	10.642	6.35	9.665	9.201
NM_013898	Timm8a1	chrX	131071795	131076209	-	1217	0.00313352	9	20.992	24.075	6.649	23.631	33.656	26.38	15.437	22.067	23.469	15.872	8.45	16.423	27.889	13.5817	2.05265	1	6	16.562	27.051	7.843	16.363	33.381	21.447	14.889	17.847	11.833	8.542	22.113	16.423	23.7303	14.8563	1.59692	0.0156768	9	17.995	8.971	8.496	13.63	11.881	15.742	17.539
NM_015775	Tmprss2	chr16	97786289	97832802	-	3145	0.00126436	18	35.193	29.033	42.393	14.616	17.598	17.122	30.594	44.403	40.733	57.324	47.138	19.547	41.3363	16.4453	2.51264	1	6	25.562	94.116	54.254	39.384	52.755	13.805	32.425	31.128	39.793	25.731	42.07	15.859	57.9773	27.8867	2.07865	1	6	15.313	147.612	69.018	22.847	86.451	23.979	17.923
NM_015784	Postn	chr3	54165029	54194963	+	3190	0.0048028	15	12.553	16.469	24.599	29.534	17.122	31.475	24.599	57.421	49.637	25.895	64.655	40.47	43.8857	17.8737	2.45451	0.0319872	15	13.937	18.588	25.05	42.51	16.504	30.484	31.663	36.985	63.95	39.554	18.166	62.2	44.1993	19.1917	2.30237	0.0156768	15	34.508	43.308	75.02	38.116	74.216	38.392	46.733
NM_016669	Crym	chr7	127329894	127345503	-	1251	0.00047225	6	13.447	10.401	33.393	16.04	19.913	18.054	10.427	12.077	12.541	11.794	10.273	4.298	19.0803	8.78833	2.16977	0.00126436	21	16.818	14.794	21.98	17.122	9.47	13.53	16.016	12.212	14.592	17.202	21.73	22.135	20.3557	13.374	1.52164	0.808532	9	17.003	9.642	9.309	13.874	8.007	12.541	11.045
NM_016672	Ddc	chr11	11714104	11790411	-	1939	1.41148e-05	18	173.139	119.749	115.181	65.079	60.072	70.992	166.94	165.803	238.61	222.312	223.871	232.191	226.125	65.381	3.45819	0.0319872	9	263.405	207.761	276.358	270.018	271.292	253.553	222.275	285.567	216.402	212.968	196.183	214.542	264.954	207.898	1.27443	0.52709	6	194.686	252.598	129.843	201.969	217.613	186.129	235.282
NM_016674	Cldn1	chr16	26356732	26371925	-	3235	0.000161934	21	447.223	289.895	209.634	168.972	155.786	154.138	200.802	150.523	264.64	378.588	308.797	421.421	369.602	159.632	2.31526	0.00126436	3	330.983	361.19	319.243	322.717	333.467	332.44	196.269	215.329	219.596	328.526	305.556	325.627	337.139	210.398	1.60236	1	6	322.717	205.471	244.533	323.59	315.694	353.811	291.105
NM_016681	Chek2	chr5	111269002	111303159	+	2271	0.00723863	3	8.745	17.539	10.211	15.52	7.983	8.341	6.684	5.968	6.468	9.39	3.874	3.453	12.165	5.57233	2.18099	1	12	7.568	10.284	4.155	8.542	12.71	5.703	8.925	12.077	5.773	6.985	13.341	3.729	8.985	7.33567	1.22453	1	6	4.709	16.145	7.867	10.678	14.364	5.569	5.592
NM_016692	Incenp	chr19	9946785	9973979	-	3155	0.00313352	15	3.932	0	5.435	4.767	3.239	7.626	6.062	10.542	11.532	7.076	7.663	4.431	9.37867	3.12233	2.99734	1	6	8.496	8.379	8.995	7.771	5.033	3.682	10.689	6.363	7.603	6.35	5.784	5.435	8.62333	5.49533	1.56818	0.808532	0	10.096	27.299	22.513	4.143	22.325	8.811	7.614
NM_016694	Prkn	chr17	11033225	12256232	+	3218	9.15504e-05	6	22.601	19.758	24.109	29.851	20.593	21.281	17.003	14.982	10.568	10.568	12.409	12.43	23.9083	11.8023	2.02486	5.04637e-05	6	24.599	29.14	25.477	31.937	25.206	26.71	22.032	21.22	8.811	15.906	14.993	15.816	27.951	15.5717	1.79448	0.0319872	3	25.963	25.05	21.015	18.916	23.23	24.514	18.539
NM_016771	Sult1d1	chr5	87983675	87998031	-	2384	0.00313352	12	398.546	86.404	147.646	388.35	468.501	435.157	418.226	728.806	483.61	435.361	436.714	384.178	543.547	210.865	2.57762	0.0617515	15	296.563	504.659	304.04	266.248	895.164	421.215	563.884	624.419	625.174	438.736	415.396	443.19	604.492	368.421	1.64075	0.0617515	12	188.086	115.95	111.9	157.451	258.054	246.498	282.573
NM_016804	Mtx2	chr2	74663869	74714805	+	1246	5.04637e-05	6	96.188	95.789	63.797	94.116	124.105	103.92	84.517	76.719	77.186	62.527	26.687	65.321	107.38	51.5117	2.08437	0.113204	6	75.284	96.288	74.359	84.231	145.558	93.707	83.22	92.083	71.852	74.774	77.605	79.381	107.832	77.2533	1.39577	5.04637e-05	9	72.891	57.324	57.679	95.342	90.003	77.235	73.425
NM_016846	Rgl1	chr1	154363893	154472347	-	4740	0.000161934	18	25.093	28.614	58.088	44.076	38.767	29.14	50.199	59.606	87.246	90.184	108.804	103.069	100.686	37.265	2.70143	0.0156768	18	33.88	56.703	51.149	78.523	31.559	58.098	57.679	59.959	104.373	101.563	102.5	98.168	100.744	47.244	2.13217	0.0156768	18	57.987	66.837	114.475	72.454	116.565	61.956	71.262
NM_016847	Avpr1a	chr10	121885555	121890509	+	2667	5.04637e-05	18	189.01	140.705	117.69	62.966	85.611	85.745	134.236	118.989	199.206	172.526	231.024	209.025	204.192	78.1073	2.61404	0.52709	3	201.234	239.521	146.347	193.765	184.805	204.294	139.714	224.015	121.764	195.823	189.371	153.953	195.701	161.831	1.20928	0.197702	9	184.303	109.942	118.455	210.614	189.215	229.554	151.763
NM_016854	Ppp1r3c	chr19	36806221	36811094	-	2672	1.41148e-05	18	435.486	252.37	205.645	174.572	191.951	293.169	297.246	530.189	493.433	683.859	463.87	689.723	612.484	219.897	2.78524	0.00126436	9	275.83	620.942	438.865	656.495	635.173	497.562	456.978	435.157	594.267	407.718	412.193	381.438	596.41	400.45	1.48934	0.00047225	12	489.133	246.988	270.941	684.997	560.846	474.295	611.005
NM_016862	Vti1a	chr19	55390547	55701951	+	4589	0.00126436	3	54.216	73.677	51.361	49.651	51.539	34.484	31.873	34.724	20.853	30.606	46.328	53.063	59.7513	29.15	2.04943	1	6	41.231	47.614	50.538	40.08	63.463	56.19	33.403	70.934	39.518	43.668	83.08	41.051	55.933	46.461	1.20383	0.0617515	3	49.519	99.731	50.008	43.416	43.44	46.5	49.154
NM_016885	Emcn	chr3	137004042	137094033	+	1409	5.04637e-05	15	7.124	1.259	6.468	10.096	10.248	8.508	8.733	19.829	11.471	13.874	11.283	10.768	13.3443	4.95033	2.69222	1	18	6.561	8.341	6.363	19.724	4.986	10.235	9.813	9.444	13.388	5.323	24.039	10.045	13.1357	7.08833	1.85194	1	12	8.126	7.688	8.007	12.212	11.372	13.722	9.747
NM_016893	Fut8	chr12	78339091	78576983	+	2909	0.00723863	18	13.887	11.508	9.431	12.101	17.505	15.531	13.319	23.539	20.504	27.189	33.612	26.333	29.0447	11.6087	2.50069	1	18	10.401	32.259	10.142	13.794	16.818	12.334	11.164	12.334	23.631	10.903	20.688	14.707	17.6007	14.3153	1.22934	1	0	9.259	18.902	19.829	7.995	29.973	12.698	13.105
NM_016900	Cav2	chr6	17231185	17239130	+	2743	0.00047225	15	10.616	7.425	5.677	16.363	10.472	10.554	19.876	12.876	37.82	11.555	13.226	32.186	23.524	7.906	2.97297	0.00047225	15	11.794	15.619	9.259	16.991	17.04	15.859	18.042	16.504	24.122	17.098	28.59	19.769	21.819	12.224	1.78429	0.0156768	15	13.566	6.74	21.565	15.906	25.194	20.747	16.935
NM_016916	Blcap	chr2	157382098	157392097	-	2076	1.34733e-07	21	70.197	74.653	73.067	48.839	59.465	56.542	59.946	74.034	66.247	116.435	176.785	114.052	135.757	54.9487	2.47035	0.808532	18	80.687	104.896	78.114	84.564	91.207	91.41	96.887	78.757	84.315	102.212	110.257	93.057	101.842	86.653	1.17527	0.00047225	3	107.901	110.688	124.853	94.766	113.392	98.156	84.635
NM_016957	Hmgn2	chr4	133520654	133523906	-	1246	3.48824e-06	6	11.372	11.372	7.425	11.543	12.541	9.259	5.01	5.553	2.613	5.376	1.396	1.59	11.1143	2.78733	3.97676	0.329852	6	12.841	10.903	4.866	7.59	14.355	5.376	8.601	12.111	5.448	2.761	8.007	4.218	9.53667	4.99533	1.9073	0.0617515	6	5.278	14.4	6.11	5.581	10.142	11.092	4.592
NM_017373	Nfil3	chr13	53062578	53076408	-	1988	1.34733e-07	18	63.901	76.438	58.131	53.75	30.583	42.766	87.756	130.935	100.113	117.6	136.397	118.743	124.247	42.3663	2.93222	0.00723863	3	206.9	292.803	236.499	248.07	179.567	214.987	143.246	178.805	162.656	137.61	151.97	217.481	245.401	161.569	1.51883	1	6	225.173	148.659	143.423	228.199	129.713	217.319	183.755
NM_017376	Tef	chr15	81641844	81657293	+	4238	5.04637e-05	9	233.104	438.865	650.37	808.035	800.065	654.576	477.328	530.006	435.157	246.715	299.47	182.644	754.225	242.943	3.10445	0.00047225	12	451.049	391.89	389.522	577.291	512.903	624.419	579.41	968.422	614.963	377.345	459.753	290.975	720.932	376.024	1.91722	0.329852	12	212.744	884.775	381.9	571.987	433.733	498.349	746.981
NM_017464	Nedd9	chr13	41405285	41454370	-	4375	0.000161934	18	11.543	6.087	8.925	11.404	10.401	8.27	13.457	14.993	28.629	19.512	18.019	29.14	22.2237	8.85167	2.50897	0.808532	18	17.062	21.661	7.832	14.841	11.939	14.993	19.263	9.631	20.376	23.588	10.803	19.7	18.0303	13.9243	1.29467	0.808532	18	20.238	30.941	69.018	16.991	53.683	24.239	20.907
NM_018737	Ctps2	chrX	159339527	159472473	+	5569	0.00047225	3	38.994	63.998	35.131	31.772	32.622	28.332	30.38	20.77	25.745	23.346	24.643	19.841	46.041	22.61	2.03585	1	6	28.614	46.867	14.082	18.132	35.399	30.272	19.039	37.774	22.292	17.241	28.853	18.902	29.8543	21.6653	1.3778	0.329852	0	29.758	114.87	72.583	24.872	118.207	20.933	13.959
NM_018763	Chst2	chr9	95301345	95307689	-	6238	0.00723863	15	8.867	6.494	6.884	11.962	13.494	12.472	14.4	10.878	18.7	15.596	22.079	23.609	20.428	7.415	2.75259	0.808532	15	7.114	8.126	11.77	16.562	13.874	8.845	13.115	3.622	21.184	21.829	9.837	29.583	20.4163	9.00333	2.26624	0.113204	15	6.122	6.025	7.936	9.849	9.366	11.881	9.259
NM_018782	Calcrl	chr2	84170783	84265423	-	4719	0.00047225	15	30.272	45.617	44.343	88.115	65.258	68.192	77.393	124.621	117.36	106.584	55.152	193.515	118.417	40.0773	2.95422	0.0156768	15	39.531	91.654	70.736	108.637	89.536	87.796	113.016	89.372	136.546	132.138	102.951	176.56	137.216	67.307	2.03851	0.0156768	15	71.437	75.887	110.842	127.91	206.224	109.384	124.458
NM_018794	Atp6ap1	chrX	71542436	71550060	+	2177	3.48824e-06	15	207.297	132.093	188.136	282.573	250.235	267.629	336.713	380.148	381.755	428.112	349.495	301.299	366.205	175.842	2.08252	0.00047225	18	230.385	273.813	222.793	252.789	150.268	304.14	323.071	249.572	325.627	366.083	428.301	384.369	392.918	235.732	1.66677	0.197702	15	264.119	151.763	179.755	271.507	248.6	332.684	269.94
NM_018797	Plxnc1	chr10	94253611	94407479	-	7279	0.000161934	15	52.546	77.46	108.138	143.117	132.627	97.136	161.399	205.471	215.362	270.893	154.292	338.974	254.72	79.3813	3.20853	0.000161934	15	90.173	193.595	96.728	195.629	179.298	105.37	184.303	239.073	252.789	222.827	231.655	231.719	228.734	126.832	1.80337	0.197702	18	127.546	230.732	306.018	208.787	264.056	182.416	200.364
NM_018798	Ubqln2	chrX	149932775	149936101	+	3324	0.00047225	3	41.764	82.624	39.652	36.749	22.625	25.302	15.976	22.325	27.324	25.206	21.015	19.319	54.68	21.8467	2.50221	1	6	27.312	47.173	36.646	17.662	39.941	26.527	29.627	32.281	28.629	17.23	30.161	17.202	37.0437	21.531	1.72015	0.0841339	3	21.544	58.2	36.658	20.712	59.288	19.368	20.712
NM_018820	Sertad1	chr7	28271972	28275333	+	1184	0.00723863	9	12.759	8.867	8.089	17.753	10.678	20.353	7.7	14.247	13.678	12.723	7.97	3.217	16.2613	7.97	2.03901	0.52709	9	10.26	5.761	6.921	8.641	12.876	13.937	13.172	4.72	11.02	6.74	14.107	2.951	11.818	7.64733	1.54466	0.52709	9	6.156	5.278	6.505	8.394	10.531	5.01	9.284
NM_018855	Gas8	chr8	126042735	126060550	+	1667	0.00126436	3	13.53	14.247	11.471	7.462	7.246	9.989	7.867	2.002	3.381	7.626	2.636	8.394	13.0827	4.41667	2.95768	0.808532	6	6.122	7.7	5.968	10.803	11.224	8.971	4.143	6.468	6.625	6.376	9.506	7.485	10.3327	5.74533	1.79706	1	6	5.448	15.032	9.688	10.082	4.556	8.542	7.278
NM_018869	Grk5	chr19	60965652	61168458	+	3149	3.48824e-06	18	23.241	18.902	15.659	6.73	7.89	11.404	13.494	20.517	26.061	28.686	35.772	55.961	40.1397	8.67467	4.62305	0.0617515	21	70.627	50.127	67.96	56.922	56.531	54.576	46.373	117.179	44.012	80.202	140.918	106.867	109.329	56.0097	1.9518	1	18	77.45	55.829	45.541	63.066	49.944	37.239	58.964
NM_019401	Nmi	chr2	51804019	51828728	-	1253	0.00047225	3	42.547	47.718	28.242	44.488	40.436	36.623	24.599	18.527	20.213	26.428	7.474	22.601	40.5157	18.8343	2.15055	1	6	30.308	35.632	16.182	18.019	37.774	37.342	18.527	30.357	15.729	21.208	26.173	34.704	31.045	21.5377	1.44122	0.0156768	6	35.361	28.629	28.096	30.484	42.51	30.101	19.913
NM_019439	Gabbr1	chr17	37182911	37211250	+	4461	0.00313352	18	3.922	1.233	0.816	3.815	2.331	0.9	4.311	4.05	5.192	2.738	7.637	5.843	5.406	1.99033	2.70755	0.0617515	18	6.087	3.753	8.394	9.688	4.974	1.568	7.651	1.964	10.071	9.332	17.293	9.989	12.2047	5.41	2.25363	1	6	4.464	12.83	11.555	6.122	7.043	9.201	6.431
NM_019466	Rcan1	chr16	92392196	92400323	-	2189	0.000161934	15	40.08	23.23	17.281	32.391	47.626	40.243	55.974	113.499	70.23	92.48	36.284	59.109	79.901	26.8637	2.97358	0.00723863	15	23.526	42.828	27.595	26.872	42.812	27.278	58.881	57.953	56.564	28.085	37.59	31.639	57.7993	31.3163	1.84539	0.52709	15	35.783	100.545	35.597	26.895	60.914	41.946	39.673
NM_019479	Hes6	chr1	93308060	93309799	-	1329	0.00047225	9	88.431	84.455	73.033	144.712	177.957	186.097	111.474	96.288	129.249	96.455	76.069	91.571	169.589	81.973	2.06871	1	12	95.97	93.828	73.633	80.978	121.267	116.613	117.423	95.625	77.27	93.674	105.905	84.502	106.286	87.8103	1.21038	0.0319872	9	44.572	21.829	9.284	70.761	44.984	82.008	118.345
NM_019492	Rgs3	chr4	62220881	62320881	+	4683	1.34733e-07	15	8.892	5.291	9.297	13.307	14.556	12.505	20.712	19.319	19.829	16.072	18.576	20.317	19.9533	7.82667	2.54743	0.0319872	15	7.211	9.813	13.507	10.604	18.407	13.53	16.39	10.878	28.096	13.172	15.437	15.619	18.4547	10.177	1.81257	1	18	13.41	20.398	22.043	16.423	29.839	14.141	13.947
NM_019549	Plek	chr11	16871209	16908721	-	4105	0.00047225	18	3.578	4.876	14.213	9.458	6.483	8.329	14.342	16.05	19.641	39.839	23.203	14.673	25.905	7.55567	3.42534	0.00723863	18	10.568	11.856	11.555	13.912	7.995	7.02	14.982	10.166	17.003	16.622	13.273	22.42	17.4383	9.64233	1.80768	0.329852	21	15.729	17.343	48.839	17.483	31.212	11.794	14.72
NM_019573	Wwox	chr8	116963552	117876612	+	2240	0.00047225	0	31.428	52.873	55.141	29.033	24.144	16.072	20.504	19.45	15.976	19.463	21.554	32.971	46.4807	18.6433	2.49235	0.00723863	3	48.455	28.629	34.24	28.71	40.584	26.71	26.938	16.818	13.47	30.507	29.704	22.312	37.108	19.0753	1.94484	0.329852	3	59.109	69.847	25.626	37.151	27.556	24.953	15.742
NM_019580	Gde1	chr7	125832072	125849252	-	1521	1.97841e-08	15	105.794	88.076	63.244	144.231	125.461	141.533	208.919	214.987	178.961	202.269	171.091	160.381	200.956	85.7047	2.34459	0.00126436	15	92.417	86.809	79.725	82.865	137.393	139.659	153.01	176.262	149.381	89.245	166.423	120.343	159.551	86.317	1.84833	1.41148e-05	15	83.031	75.448	54.77	100.545	97.208	131.821	138.735
NM_019634	Tspan7	chrX	10062242	10173730	+	1764	0.00047225	15	26.79	14.993	34.972	51.661	37.045	42.812	44.425	62.916	102.534	77.084	50.815	137.011	88.3033	25.585	3.45041	0.113204	15	23.051	5.01	32.85	73.236	23.609	42.321	56.897	37.117	83.885	87.201	9.801	109.817	68.9397	20.3037	3.39425	0.808532	18	36.623	43.915	84.881	65.588	89.787	57.574	48.795
NM_019735	Apip	chr2	102913832	102932806	+	915	0.000161934	6	38.808	41.549	33.656	32.542	45.769	39.111	26.872	21.554	20.105	21.494	12.089	22.455	39.1407	18.6793	2.09481	0.808532	9	33.33	36.658	24.349	31.095	46.189	36.452	34.612	38.392	30.161	28.935	39.64	29.839	37.912	31.4457	1.20557	0.197702	9	29.14	18.928	21.038	32.805	27.04	26.648	35.643
NM_019741	Slc2a5	chr4	149493453	149518277	+	3080	7.46511e-07	6	18.457	17.847	24.075	33.656	39.077	29.747	16.493	11.02	21.257	9.201	9.631	11.577	34.16	10.1363	3.36772	0.197702	6	36.571	25.963	24.918	40.385	57.455	38.116	18.788	29.26	16.158	26.173	36.101	34.497	45.3187	21.402	2.11697	1	6	21.208	19.319	7.136	34.01	24.677	26.527	21.23
NM_019793	Tspan3	chr9	55983691	56008877	-	1720	3.48824e-06	18	9.481	6.483	6.35	6.087	1.72	5.979	8.578	12.541	8.439	13.653	9.009	13.937	12.1997	4.59533	2.6512	0.113204	15	4.963	6.857	6.845	9.953	6.996	5.39	8.317	9.769	13.273	14.649	3.753	9.332	10.453	6.22167	1.67901	0.00047225	12	3.453	6.823	5.278	6.561	9.332	11.448	11.973
NM_019803	Ube2g2	chr10	77085066	77108735	+	1974	0.00047225	15	75.117	56.065	28.542	35.508	43.297	57.892	80.507	130.13	110.282	88.687	84.842	87.513	106.973	45.5657	2.34737	0.0156768	12	63.196	53.649	76.198	51.813	130.935	94.103	149.063	92.747	163.98	60.755	107.866	88.212	135.263	64.3477	2.1019	0.0156768	15	72.951	94.45	67.639	65.345	67.12	81.899	143.837
NM_019861	Ctsf	chr19	4855165	4860918	+	1929	1.41148e-05	15	65.369	47.481	79.608	92.202	92.663	84.348	136.896	109.419	157.687	123.28	100.911	68.328	134.667	64.1527	2.099	0.329852	15	90.789	76.708	97.37	106.096	86.237	116.785	124.621	85.551	106.359	107.24	97.534	108.351	105.51	88.289	1.19503	0.197702	18	73.482	30.38	64.3	83.635	74.832	94.236	80.804
NM_019959	C1qtnf1	chr11	118295115	118313096	+	4377	0.00047225	15	20.156	25.194	29.407	52.975	27.475	32.056	48.402	69.345	58.881	55.294	68.008	71.042	64.7813	24.919	2.59903	0.0319872	18	34.122	43.01	38.02	70.603	26.051	32.425	60.72	37.307	80.955	55.428	81.177	56.008	64.2043	38.384	1.67251	0.329852	18	39.054	66.599	109.882	66.099	93.735	48.536	54.931
NM_019971	Pdgfc	chr3	80840338	81017962	+	3513	0.00047225	18	19.758	14.2	7.124	13.425	7.148	10.284	17.367	19.405	13.341	29.51	26.039	31.511	29.02	10.2857	2.81963	0.197702	12	31	26.872	21.565	42.838	20.688	28.299	36.844	28.71	29.407	27.209	8.245	27.209	31.6537	20.8877	1.51518	0.52709	0	29.791	30.507	44.699	11.794	35.01	28.176	24.122
NM_019985	Clec1b	chr6	129347315	129355431	+	1162	0.00047225	18	11.404	19.107	13.912	21.281	22.162	15.931	26.71	43.15	35.203	47.904	48.489	43.478	46.6237	14.8077	3.14717	0.0617515	18	20.907	27.312	15.313	27.949	9.47	13.53	24.144	23.413	52.291	44.71	21.184	39.089	34.9943	16.983	2.05993	0.113204	18	23.714	39.673	49.747	23.492	56.778	28.736	40.314
NM_019999	Pnkd	chr1	74379184	74400266	+	2854	5.04637e-05	18	246.429	184.484	109.067	122.737	135.504	96.21	178.315	231.238	229.809	333.111	341.847	299.752	324.903	118.15	2.74977	0.00047225	15	177.377	205.029	193.365	202.317	205.61	213.581	242.307	216.699	259.001	241.181	279.575	265.75	262.169	191.924	1.36599	0.52709	0	251.051	261.634	198.168	211.366	193.765	199.129	215.362
NM_020258	Slc37a2	chr9	37036734	37063323	-	4359	0.00126436	15	5.435	4.743	3.453	7.603	12.808	7.832	9.714	9.167	22.779	15.437	25.72	21.281	20.8127	4.54367	4.57273	0.0617515	18	7.462	13.53	10.248	30.64	5.312	10.78	13.899	11.986	23.12	26.872	20.875	14.889	20.8787	10.4133	2.00403	0.0447418	18	11.71	13.887	19.913	15.461	11.081	11.77	25.663
NM_020260	Arhgap31	chr16	38598456	38713148	-	7708	0.00313352	18	30.248	30.272	46.339	50.279	29.458	45.445	36.19	78.019	73.322	58.667	90.229	93.966	80.954	35.6197	2.27238	0.00723863	18	31.828	45.713	46.686	56.622	24.716	43.285	68.493	38.767	109.541	83.58	78.236	75.02	78.9453	41.409	1.90626	0.113204	18	54.677	66.363	117.225	70.302	91.822	47.377	74.797
NM_020296	Rbms1	chr2	60590010	60801261	-	2672	0.00313352	3	84.36	98.868	119.749	94.984	79.843	64.94	58.294	56.612	75.976	55.06	23.303	72.547	100.992	50.3033	2.00747	0.00723863	0	98.178	88.602	57.751	76.415	73.521	55.474	55.451	55.544	58.491	79.115	70.175	95.295	81.5283	56.4953	1.44302	0.00047225	3	95.883	101.11	119.252	90.931	101.288	72.737	64.179
NM_020557	Cmpk2	chr12	27154080	27164702	+	3182	0.000161934	21	17.995	18.417	21.105	10.248	8.394	8.641	14.247	12.319	19.016	23.109	13.172	23.4	19.8937	9.09433	2.18618	1	6	11.77	23.955	21.038	19.414	17.562	21.967	13.887	14.993	18.588	11.508	14.455	25.206	19.6477	15.8227	1.24159	0.0319872	3	32.875	69.858	88	23.714	62.314	26.312	20.957
NM_020559	Alas1	chr9	106135786	106150285	-	2689	0.00126436	12	744.859	608.685	271.631	1196.65	1624.87	2185.57	3291.15	1515.48	766.161	567.576	653.42	903.702	1857.6	541.725	3.429	0.808532	12	1605.54	692.232	661.282	523.151	644.208	818.921	1370.04	1861.41	929.871	585.779	496.501	782.626	1387.11	621.635	2.23136	0.986803	0	1992.42	3062.85	873.31	1438.21	1428.5	1419.19	1978.09
NM_020568	Plin4	chr17	56240014	56249225	-	5744	1.34733e-07	15	55.115	38.994	26.322	45.746	50.5	69.369	107.924	184.919	120.13	95.512	85.169	84.397	137.658	40.1437	3.42852	0.0156768	18	54.298	114.171	64.655	39.804	81.214	83.422	130.366	132.594	94.859	112.878	102.829	131.75	119.273	68.1467	1.75013	1	18	48.909	144.297	101.132	52.999	126.593	96.455	107.142
NM_020590	Gabarapl1	chr6	129483210	129492349	+	1767	0.000161934	3	573.544	750.01	341.174	346.536	442.089	304.272	249.706	200.304	242.054	358.085	278.694	227.933	554.909	230.688	2.40539	0.00126436	6	391.722	380.607	404.957	330.853	582.524	394.877	197.186	266.734	258.66	211.128	241.742	305.904	436.085	240.86	1.8105	0.52709	0	278.418	373.993	244.302	293.899	254.414	258.924	281.865
NM_020594	Zc3h8	chr2	128752004	128769756	-	1556	0.00047225	12	10.78	15.11	9.78	19.177	22.199	26.661	28.471	33.929	19.864	7.474	14.502	10.347	27.4213	10.7743	2.54363	0.0617515	12	14.707	8.811	10.616	11.164	22.719	19.584	20.606	17.645	17.824	19.016	17.874	13.507	18.6917	11.378	1.64223	0.113204	3	13.16	20.433	11.903	18.407	7.437	17.708	13.618
NM_021281	Ctss	chr3	95330708	95360327	+	1347	0.00047225	15	14.638	43.033	50.008	50.34	48.375	54.515	80.555	110.936	199.381	236.726	156.893	173.669	189.096	35.893	5.26714	0.0156768	15	52.301	22.693	50.953	59.768	22.292	75.936	62.561	100.545	147	129.547	42.689	132.093	103.369	41.9823	2.46185	0.0156768	15	63.22	89.278	227.195	74.105	296.239	102.663	146.95
NM_021296	Grpel2	chr18	61872078	61885985	-	4040	0.00723863	6	123.163	285.241	201.709	152.915	122.027	104.003	120.118	119.194	116.083	77.06	91.374	82.396	203.371	83.61	2.43221	0.0319872	6	157.916	109.034	163.185	143.117	172.319	104.373	114.664	88.212	101.145	96.953	71.963	122.156	143.378	97.024	1.47771	0.52709	0	95.789	96.778	113.581	77.82	123.137	87.313	101.484
NM_021320	Ntn4	chr10	93103794	93208717	+	2399	0.00126436	15	13.307	12.841	11.125	19.405	18.11	17.165	18.622	31.15	41.946	39.839	54.541	53.42	49.2667	12.4243	3.96295	0.0156768	18	11.404	17.674	12.2	28.771	32.033	16.195	19.319	37.081	27.04	47.314	43.469	53.649	48.144	13.7593	3.49719	0.197702	15	9.421	14.745	15.461	18.956	30.833	24.599	20.64
NM_021389	Sh3kbp1	chrX	156146533	156413852	+	4714	0.000161934	15	2.183	4.556	4.42	5.401	2.411	7.651	11.794	6.235	9.284	7.59	9.178	8.341	9.10433	3.71967	2.44374	0.197702	18	3.44	6.483	2.437	7.793	8.88	5.968	6.321	4.155	8.27	10.927	12.483	9.547	10.9857	4.12	2.66239	0.113204	18	7.413	21.565	10.082	6.235	25.72	5.435	14.993
NM_021394	Zbp1	chr2	173032114	173044423	-	1977	0.00723863	0	4.743	14.523	24.801	10.814	3.082	4.311	8.138	0.671	2.685	7.425	11.532	7.437	14.689	3.83133	3.82654	0.197702	3	7.663	10.518	11.125	9.167	3.15	6.363	3.44	5.091	4.567	2.878	3.922	12.483	9.76867	4.366	2.23461	0.329852	0	16.195	42.617	48.98	8.745	34.948	8.394	3.634
NM_021464	Ptprt	chr2	161347724	162486883	-	12052	0.00723863	18	4.614	3.578	6.823	2.22	5.376	1.37	11.125	5.496	8.902	4.143	12.541	7.364	8.50767	2.98867	2.84048	1	18	5.818	11.404	8.043	9.02	2.268	3.405	8.937	7.759	10.666	4.614	8.542	9.259	9.12067	4.89767	1.86049	1	12	7.651	3.682	4.963	12.472	6.074	4.531	3.849
NM_021469	Dysf	chr6	83969380	84161053	+	6606	0.00126436	15	16.574	23.714	21.807	43.159	22.993	30.679	22.779	46.964	53.49	44.157	42.934	45.19	44.0937	20.6983	2.12975	0.0319872	18	18.588	24.204	36.611	47.389	20.992	24.964	33.88	35.989	60.11	50.741	50.649	57.892	53.094	26.4677	2.00561	0.0319872	18	33.831	38.02	55.33	40.043	49.747	30.234	34.747
NM_021493	Arhgap23	chr11	97311474	97363714	+	5429	0.00126436	15	30.594	31.394	42.321	69.858	51.384	60.072	60.815	69.438	83.41	69.414	72.117	91.039	77.5233	34.7697	2.22927	0.0156768	18	28.299	38.163	33.656	63.163	31.324	43.79	48.851	39.673	66.458	73.867	77.82	60.839	70.842	33.3727	2.12242	1	0	41.862	70.65	75.976	70.444	82.981	48.99	54.999
NM_021524	Nampt	chr12	33505200	33538234	+	4534	0.000161934	9	148.064	192.665	133.114	326.285	319.243	432.719	316.084	299.47	299.752	202.382	172.182	184.303	359.416	157.948	2.27546	0.00723863	12	144.332	140.112	127.236	135.635	149.183	154.699	173.897	195.665	163.98	140.179	116.484	165.602	177.847	137.227	1.29599	1	12	116.321	168.592	184.196	143.699	276.701	158.918	158.173
NM_021534	Pxmp4	chr2	154412780	154429409	-	1462	3.48824e-06	18	169.778	184.26	117.005	117.386	146.972	130.535	180.098	184.733	205.029	240.334	360.539	237.406	279.426	131.631	2.12272	0.113204	6	159.072	163.686	179.063	179.873	191.082	182.307	163.209	191.996	158.953	149.826	172.654	176.34	184.421	166.273	1.10914	1	12	143.293	117.36	120.954	133.841	120.898	171.642	162.656
NM_021555	Hgh1	chr15	76199328	76201841	+	1959	0.000161934	12	14.364	8.45	7.235	9.737	14.247	15.212	22.625	15.976	18.381	8.163	8.867	8.427	18.994	8.48567	2.23691	0.808532	12	13.922	14.523	5.291	13.262	8.542	13.262	14.342	16.39	8.811	8.496	8.937	7.568	13.181	8.33367	1.58096	0.329852	6	7.474	18.492	4.567	6.766	6.561	13.887	10.26
NM_021792	Iigp1	chr18	60533270	60552283	+	3037	3.48824e-06	3	974.551	1943.22	1182.07	832.037	846.337	846.337	555.077	286.4	452.708	642.972	278.523	453.119	1366.62	431.395	3.16785	0.00047225	6	843.773	804.556	647.28	616.813	878.295	649.959	369.398	515.293	457.758	335.546	326.939	597.088	765.203	419.858	1.82251	0.0156768	3	979.207	1100.16	1869.69	1070.06	1783.52	917.125	640.931
NM_021888	Qtrt1	chr9	21216281	21224723	+	1309	0.00723863	6	11.372	13.022	9.702	9.964	9.631	17.634	3.658	8.245	6.505	9.953	3.601	5.748	12.4097	6.136	2.02077	0.0319872	3	9.688	10.427	9.47	9.104	8.663	11.372	6.11	11.209	7.148	7.076	6.801	7.278	9.86167	7.05167	1.39792	0.808532	3	9.167	10.082	9.925	9.444	2.926	9.4	6.625
NM_021896	Gucy1a1	chr3	81896349	81949868	-	4712	0.00047225	15	5.39	8.404	7.724	11.783	7.301	9.059	11.404	35.551	29.522	13.351	30.583	34.508	26.1473	7.17267	3.64173	0.0319872	15	6.73	4.036	10.177	9.747	8.521	11.951	14.794	14.993	27.89	36.155	4.143	44.367	28.2217	6.981	4.03829	0.329852	21	16.363	26.089	42.766	14.962	32.297	12.71	14.993
NM_022324	Sdf2l1	chr16	17130231	17132476	-	1103	0.00126436	18	56.301	47.238	99.364	63.088	45.271	39.111	66.563	54.797	61.294	131.515	102.804	97.171	110.497	49.1567	2.24759	0.113204	21	57.421	60.11	98.066	72.547	46.235	56.564	85.11	91.109	50.5	106.227	52.207	134.212	97.5487	58.4487	1.66885	0.113204	18	111.423	28.128	83.732	32.332	56.227	86.867	134.236
NM_022724	Suv39h2	chr2	3373087	3392258	-	4274	0.000161934	6	12.541	20.329	23.109	18.407	14.247	17.908	12.212	13.912	11.164	10.581	4.876	10.518	18.6597	8.65833	2.15378	0.656073	3	23.346	10.678	14.949	16.35	22.835	11.07	8.078	13.457	12.529	14.949	15.659	11.186	16.7517	11.3547	1.47489	1	18	13.519	16.469	18.393	13.982	11.87	17.505	22.336
NM_023055	Slc9a3r2	chr17	24776227	24787250	-	2109	0.00047225	15	24.492	24.204	16.363	34.67	33.729	29.984	28.726	49.554	47.718	39.975	42.142	50.602	44.2397	21.6863	2.0395	0.00047225	15	22.186	21.967	28.321	27.903	33.656	23.372	46.189	28.176	53.217	41.133	32.033	40.619	42.5273	24.158	1.76007	0.0617515	15	26.527	27.209	39.898	43.984	42.223	29.534	36.239
NM_023118	Dab2	chr15	6336748	6390709	+	4500	0.00313352	15	17.797	31.301	39.325	71.808	35.739	36.014	44.236	79.216	80.914	61.599	58.841	101.415	73.9517	29.4743	2.50851	0.197702	15	30.594	44.865	43.79	81.663	31.262	46.686	54.882	28.726	97.931	89.92	59.779	84.066	77.9217	39.7497	1.96007	1	18	61.517	38.543	125.082	78.972	135.395	65.45	63.196
NM_023141	Tor3a	chr1	158583748	158604470	-	3260	0.000161934	18	34.497	21.161	22.336	26.463	19.927	21.565	32.01	48.006	71.391	66.987	52.812	57.493	59.0973	22.6517	2.60825	0.113204	15	22.672	32.636	17.539	34.747	35.965	39.661	32.588	42.487	35.066	36.926	37.239	45.293	39.8193	24.2823	1.63958	0.197702	21	38.901	45.769	56.459	38.829	76.918	55.647	26.661
NM_023341	Coq8a	chr1	182095369	182126151	-	4009	0.00313352	18	1141.2	1035.03	739.46	603.896	541.679	497.019	790.14	822.023	1248.7	982.702	1244.5	1077.96	1101.72	547.531	2.01214	0.00047225	3	1534.67	1501.21	1515.48	1760.19	1346	1289.53	1049.81	1034.06	1191.28	1411.15	1444.58	1145.3	1517.12	1091.72	1.38966	1	12	701.136	586.531	408.373	1074.75	636.198	781.744	978.388
NM_023449	Slc9a3r2	chr17	24776227	24781902	-	1680	0.00047225	15	23.36	21.482	13.273	34.612	30.161	27.866	27.67	45.541	43.091	37.093	39.804	45.593	40.83	19.3717	2.10715	0.00313352	15	21.672	22.312	26.137	28.379	33.612	22.079	43.393	24.705	46.628	34.656	27.416	37.402	38.242	23.3737	1.63584	0.329852	12	24.69	27.125	38.392	36.393	41.714	29.089	32.759
NM_023493	Nat8f5	chr6	85767212	85770966	-	981	5.04637e-05	15	16.935	30.187	11.36	47.281	38.486	66.397	87.086	74.477	48.27	82.056	50.113	69.502	69.9443	19.494	3.58667	1	18	9.332	8.733	5.807	6.649	12.272	9.236	16.04	12.212	4.603	3.838	9.964	17.824	10.9517	7.95733	1.37583	1	6	11.092	4.755	3.251	5.677	11.71	10.45	5.01
NM_023624	Lrat	chr3	82696504	82707896	-	5345	0.00126436	15	46.339	51.683	51.001	58.418	75.909	48.127	109.603	122.619	139.171	74.668	179.449	236.153	163.423	49.6743	3.28943	0.0617515	15	79.18	44.782	62.188	122.647	36.518	84.326	127.072	94.689	149.713	98.965	37.724	171.791	123.825	62.05	1.9954	0.0617515	18	88.373	107.666	185.083	163.08	196.324	162.622	105.179
NM_023653	Wnt2	chr6	17938940	17980445	-	2108	0.00047225	15	7.771	10.975	3.827	15.646	11.125	11.675	16.363	21.73	25.183	10.401	16.562	27.556	21.092	7.52433	2.80078	1	0	7.211	23.642	12.441	26.417	16.158	16.4	21.855	7.89	14.603	28.71	25.083	19.94	24.5777	14.4313	1.70259	1	18	12.319	8.474	18.956	22.347	15.906	21.308	13.937
NM_023805	Slc38a3	chr9	107553486	107569730	-	2592	1.34733e-07	6	5356.98	5312.6	6234.57	8942.35	8641.19	6304.18	4621.32	3388.51	3828.79	3008.77	3985.54	3008.77	7962.57	3334.36	2.38803	0.0156768	6	7707.16	6999.56	7272.9	8404.97	7153.55	7905.44	5910.83	5565.9	6877.25	6607.49	7591.64	6542.24	7821.32	6117.99	1.27841	1	18	6542.24	5658.54	6542.24	8942.35	5470.83	6692.93	5910.83
NM_023831	Ift46	chr9	44581092	44600797	+	3323	1.34733e-07	3	58.098	66.756	54.623	47.127	40.325	47.481	29.033	24.204	35.494	35.214	36.179	31.639	59.8257	29.577	2.02236	1.41148e-05	3	50.223	72.737	46.304	36.623	79.381	45.849	27.429	28.471	34.6	35.021	29.164	31.536	56.4213	30.1667	1.87003	0.0319872	6	41.014	32.805	37.854	38.629	19.319	46.78	37.602
NM_023873	Cep70	chr9	99143760	99200822	+	2686	0.00723863	3	14.388	23.551	39.397	30.272	31.663	24.609	15.437	13.922	5.773	11.032	19.7	15.719	28.848	11.7107	2.46215	0.0156768	0	45.579	26.039	25.038	17.456	18.588	35.248	18.031	19.319	18.019	26.345	18.799	22.336	32.2187	18.4563	1.74527	0.52709	21	13.262	33.278	26.502	14.993	13.137	15.461	17.165
NM_024191	Arl2bp	chr8	97190500	97198357	+	2087	5.04637e-05	0	15.281	13.364	18.564	8.995	14.866	10.568	9.769	8.078	4.743	11.587	12.172	15.341	15.7363	7.53	2.08837	1	0	9.642	8.553	16.158	14.949	10.273	16.182	5.581	9.688	9.259	7.485	17.562	17.61	14.219	8.176	1.73821	0.0156768	9	12.137	9.036	16.35	15.461	20.957	14.616	11.903
NM_024217	Cmtm3	chr8	106864494	106871572	+	1609	0.000279673	15	3.874	10.096	9.769	12.841	10.713	12.876	12.876	22.86	16.935	12.283	20.282	26.698	19.7543	7.913	2.49455	0.329852	18	11.164	16.35	12.472	17.674	11.794	13.115	12.771	14.805	14.355	16.279	21.23	16.169	17.8927	13.3287	1.34216	0.52709	21	14.673	34.911	24.631	18.381	22.613	14.72	15.575
NM_024223	Crip2	chr12	114378447	114383717	+	1430	0.00126436	18	88.904	65.321	28.71	37.366	31.721	39.212	61.599	72.492	123.358	117.423	92.393	103.49	104.435	36.0997	2.89245	0.00126436	15	42.766	34.67	46.349	53.821	63.841	58.573	70.026	55.937	65.199	72.039	67.833	68.008	69.2933	41.2617	1.6792	1	18	52.291	106.405	39.411	84.431	70.934	59.12	80.436
NM_024256	B3gat3	chr19	8994883	9001726	+	1577	3.48824e-06	18	64.726	57.597	48.634	43.15	43.619	38.617	56.622	93.057	90.384	110.257	85.04	95.045	96.7807	41.7953	2.31527	0.00313352	15	63.725	64.024	80.593	93.966	85.446	75.13	103.92	70.968	95.637	102.175	101.785	94.689	99.5497	69.4473	1.43339	0.113204	15	80.213	41.074	47.77	91.763	37.924	72.737	98.682
NM_024263	Mxra8	chr4	155213789	155218211	+	2251	0.00126436	15	4.662	7.983	8.508	14.745	10.045	15.341	16.731	11.335	27.71	12.2	16.991	21.753	18.592	7.051	2.63447	0.00723863	15	14.082	12.541	11.649	17.029	16.061	14.72	18.956	16.072	19.597	13.08	25.014	19.876	19.3233	12.7573	1.51428	0.52709	18	10.678	29.568	18.928	23.005	43.478	13.937	19.319
NM_024406	Fabp4	chr3	10204343	10208616	-	675	0.00047225	15	3.922	5.761	3.15	6.167	12.149	13.653	6.003	36.428	17.562	14.305	27.416	29.747	23.8227	4.27767	5.55842	0.113204	12	7.301	2.566	3.217	13.69	14.439	18.633	16.898	13.273	17.797	14.226	3.177	22.199	15.9893	4.36133	3.66006	0.0319872	15	5.666	5.312	10.284	6.122	19.901	10.142	9.355
NM_025545	Aptx	chr4	40629111	40649949	-	5679	0.00047225	3	31.128	39.089	55.985	25.522	25.745	31.272	26.38	13.887	18.299	25.302	30.964	27.209	42.0673	19.522	2.15428	0.0319872	0	45.435	29.568	36.844	30.583	20.712	26.287	22.007	25.884	25.302	26.173	21.295	39.768	37.2823	24.3977	1.52789	0.0617515	3	30.248	26.502	26.872	26.287	1.991	23.255	24.851
NM_025560	Oxld1	chr11	120317915	120319384	-	816	0.00723863	6	21.093	27.125	12.83	19.073	19.12	16.886	16.78	6.74	16.35	8.394	8.601	10.26	20.3493	9.085	2.23852	0.113204	6	20.376	25.695	8.867	20.688	34.77	23.751	19.45	16.145	7.855	11.77	11.103	25.522	26.403	14.4833	1.82242	1	12	14.616	4.464	9.953	15.544	8.995	18.721	13.022
NM_025563	Borcs7	chr19	46764396	46777872	+	2169	0.00723863	3	25.206	40.374	8.542	17.23	31.37	17.622	13.249	7.736	11.962	13.641	11.125	15.447	24.7073	10.9823	2.2486	0.113204	3	18.217	26.744	16.841	11.508	27.949	16.78	12.71	16.562	14.318	4.709	19.769	15.005	20.6007	13.161	1.56485	1	12	10.713	32.937	16.005	14.662	14.388	11.881	13.566
NM_025566	Tnfaip8l1	chr17	56301914	56313378	+	2361	5.04637e-05	0	86.404	110.639	117.016	68.66	45.399	47.555	57.741	35.681	58.62	87.919	70.761	60.865	104.686	50.6807	2.0654	0.0319872	3	68.924	78.584	106.028	83.007	90.543	73.176	51.683	56.288	48.351	78.483	98.582	72.25	84.512	52.1073	1.62176	1	0	74.617	34.191	61.599	58.26	48.76	81.214	70.591
NM_025572	2610528J11Rik	chr4	118199880	118202822	+	910	0.00313352	3	22.708	24.599	13.273	18.054	14.412	11.508	14.745	5.968	4.853	11.649	8.96	11.794	20.1933	8.522	2.36795	1	6	12.808	17.719	7.312	8.553	11.508	16.731	9.688	17.456	7.124	9.688	15.249	6.74	12.613	10.559	1.19434	1	6	11.794	2.411	3.105	11.125	3.453	11.045	7.033
NM_025660	Ribc1	chrX	148439123	148450838	-	1501	0.00723863	3	7.474	16.158	11.31	10.83	7.043	8.892	7.7	3.578	6.087	4.603	9.481	8.245	11.6473	5.78833	2.01046	0.113204	6	4.371	9.297	8.88	9.167	24.643	8.394	5.291	9.813	3.392	7.713	1.505	5.345	14.068	4.85433	2.89413	0.0447418	12	6.552	4.743	3.453	7.474	11.31	5.666	7.474
NM_025979	Mastl	chr2	22972064	23011544	-	4638	7.46511e-07	3	25.907	35.551	51.881	26.463	24.362	24.838	15.976	11.415	11.404	11.809	15.742	17.539	37.7797	12.9317	2.92	0.197702	0	19.156	25.28	32.949	36.329	26.011	16.016	17.824	11.272	17.505	19.913	23.218	38.116	27.0823	15.5337	1.74298	0.0319872	3	21.082	45.769	32.875	39.554	37.69	28.747	15.281
NM_025997	Ramac	chr7	88907839	88914376	+	1418	0.00126436	6	21.967	25.206	14.523	22.135	32.415	22.079	17.731	8.971	15.461	6.074	15.437	15.544	25.543	12.3517	2.06712	0.808532	6	18.368	27.475	18.207	11.7	29.617	26.661	9.431	23.551	22.719	14.794	17.995	23.191	22.6593	18.567	1.22029	0.00313352	12	15.199	11.986	8.733	18.019	18.031	18.11	19.143
NM_026146	Eps8l1	chr7	4416337	4432089	+	3752	0.00723863	18	5.103	9.297	8.553	4.229	4.311	8.007	14.4	12.541	8.45	6.35	17.753	11.87	11.991	5.51567	2.17186	0.52709	15	0.012	5.691	13.969	2.761	4.155	7.148	6.933	6.754	8.484	7.651	6.35	4.814	7.39033	4.688	1.57521	1	0	13.351	6.025	5.541	6.062	8.685	5.334	7.124
NM_026189	Eepd1	chr9	25289182	25411695	+	2663	0.00047225	6	92.595	67.12	95.558	99.273	119.183	79.115	35.551	45.769	65.936	45.569	44.262	67.253	99.1903	49.0853	2.02057	0.113204	3	80.351	89.219	68.339	111.509	69.121	64.94	62.561	62.2	48.006	102.961	83.41	60.291	82.2207	57.589	1.42764	0.197702	6	23.191	51.384	73.094	56.065	27.962	41.84	36.415
NM_026192	Calcoco1	chr15	102537208	102552609	-	2807	0.00126436	3	61.774	91.195	119.704	82.115	59.807	51.835	60.23	39.03	36.101	51.941	49.563	32.759	90.891	44.7543	2.03066	0.00126436	3	67.639	94.291	94.653	69.858	90.554	47.878	35.098	57.482	36.053	51.623	55.508	68.518	85.5277	42.8777	1.99446	0.329852	0	58.035	104.479	74.785	52.848	72.821	28.343	33.717
NM_026203	Ahi1	chr10	20672353	20800235	+	4825	0.00723863	18	11.532	8.484	13.115	4.531	6.282	7.325	15.005	9.665	10.604	12.472	11.372	12.841	12.2283	6.046	2.02086	1	0	12.212	8.496	19.913	10.248	1.894	11.566	14.342	12.483	6.662	12.453	3.44	8.067	13.5403	7.90267	1.71249	0.808532	18	14.4	1.964	15.377	10.142	4.262	5.807	16.061
NM_026268	Dusp6	chr10	98725865	98730123	+	2792	0.00126436	3	300.059	276.053	161.757	208.787	308.608	281.769	94.495	122.571	124.481	152.325	95.119	169.423	266.388	113.849	2.33972	0.0617515	15	37.259	51.894	89.73	65.818	96.325	54.713	85.611	156	83.999	81.054	93.84	157.739	110.878	59.6277	1.85936	0.329852	0	86.214	181.042	95.746	86.084	93.556	63.438	46.189
NM_026316	Aldh3b1	chr19	3913491	3929778	-	1882	0.00126436	21	4.298	6.73	10.889	2.878	2.079	3.273	6.494	6.884	2.892	4.72	7.676	17.674	10.0233	2.74333	3.64407	1	18	6.098	7.148	3.273	8.811	1.635	3.704	5.882	5.882	8.27	5.882	5.345	7.448	6.678	4.71667	1.41495	1	0	11.649	10.248	9.071	6.235	12.64	9.532	2.624
NM_026424	Coq10b	chr1	55109614	55129546	+	1577	1.41148e-05	9	48.851	51.001	28.567	91.927	112.098	89.245	81.8	81.042	41.764	35.131	29.282	32.563	97.7567	32.3253	3.02352	0.0156768	9	59.401	66.099	49.014	44.051	81.663	70.591	52.013	75.655	49.351	40.016	44.572	31.335	65.435	38.641	1.69323	0.00723863	9	26.71	47.017	25.562	57.369	52.301	55.127	72.25
NM_026439	Ccdc80	chr16	45094124	45128037	+	3680	0.00723863	15	15.313	11.335	25.663	34.6	29.747	21.447	21.471	34.216	59.355	44.051	45.815	51.788	47.218	17.437	2.70694	0.0617515	18	14.059	28.276	27.125	52.546	29.863	25.206	36.19	34.39	46.304	45.058	42.246	70.097	52.467	23.1533	2.26552	0.0617515	18	25.302	47.697	65.439	29.198	84.123	47.614	29.583
NM_026503	Sdhaf4	chr1	24002778	24012479	-	662	0.00047225	6	23.312	20.504	12.172	21.565	27.71	13.507	13.922	11.248	10.701	10.26	12.529	8.542	20.9273	10.4437	2.00287	0.0319872	6	15.768	13.009	7.301	13.364	34.646	13.887	10.082	10.678	15.461	8.578	11.471	7.676	20.6323	9.24167	2.2312	0.00047225	9	15.437	8.293	7.614	19.381	14.638	16.145	15.791
NM_026505	Bambi	chr18	3507955	3516402	+	5035	0.00126436	18	8.394	3.601	5.784	5.091	4.155	7.947	8.542	12.472	23.642	9.837	11.471	16.145	14.8853	5.731	2.59455	0.656073	15	11.02	8.055	1.568	7.485	15.461	10.853	15.461	6.684	13.912	8.63	14.649	11.856	12.019	6.881	1.74561	0.0617515	15	8.394	1.682	7.325	5.569	0.552	11.07	12.541
NM_026536	Dmac2l	chr12	70825932	70845652	+	1502	0.00126436	3	17.469	24.716	11.335	10.531	9.118	9.297	5.945	6.778	7.211	12.236	5.192	6.235	17.84	6.64467	2.68233	0.0447418	6	14.649	18.928	12.441	10.604	18.928	15.212	9.309	10.866	6.54	2.902	8.733	16.622	15.3393	8.905	1.72174	0.329852	9	8.067	5.278	7.425	15.575	16.256	12.272	7.148
NM_026555	Rcn3	chr7	52338284	52347583	-	1444	0.00313352	15	3.44	3.217	4.097	6.662	11.372	9.559	4.431	13.351	12.272	12.472	9.676	8.007	10.0517	3.58467	2.79905	1	18	7.437	5.39	7.809	9.366	7.832	9.925	6.363	5.968	9.201	13.887	13.805	15.85	14.514	6.87867	2.10839	0.197702	15	4.074	3.529	9.506	15.827	13.863	9.259	11.209
NM_026622	Abhd18	chr3	40698199	40740229	+	2477	7.46511e-07	3	78.685	105.716	101.716	62.04	55.783	65.439	47.211	41.898	49.363	41.454	55.038	50.172	95.3723	46.1573	2.06601	0.52709	6	102.264	50.304	106.835	61.144	66.197	71.299	60.6	66.053	68.067	46.686	33.065	70.23	86.4677	49.9937	1.72943	1	0	69.308	56.519	73.393	63.675	63.53	59.26	79.571
NM_026660	Mfsd10	chr5	34976295	34979861	-	1911	0.00047225	15	7.389	6.321	6.258	6.778	7.983	2.579	11.532	10.273	11.272	15.472	11.007	8.937	11.8053	5.78	2.04064	0.52709	18	5.784	11.394	3.453	8.542	3.922	6.662	8.258	11.566	5.091	5.055	13.319	11.794	10.056	6.37533	1.57643	1	6	9.813	12.212	12.494	10.678	7.936	6.944	7.007
NM_026730	Gpihbp1	chr15	75427060	75428643	+	819	0.00047225	15	13.618	14.388	15.224	43.656	31.721	28.242	29.104	45.923	67.24	58.987	53.137	64.202	58.7753	14.41	4.07665	0.329852	18	18.064	38.286	33.752	75.38	36.844	40.255	42.142	32.113	56.03	69.932	76.12	61.681	69.2443	30.034	2.3051	0.113204	12	24.976	13.022	26.115	47.878	75.655	43.728	34.681
NM_026746	Nsmce2	chr15	59205753	59433239	+	1134	5.04637e-05	3	25.398	25.816	19.94	14.993	14.213	22.113	6.933	7.983	16.538	12.911	13.874	12.83	23.718	10.4847	2.26096	0.000279673	3	23.267	29.594	18.846	19.381	22.279	25.083	18.846	11.881	12.494	15.377	13.105	13.618	23.9023	14.0333	1.70275	0.197702	6	21.661	7.771	19.864	19.663	14.535	14.247	11.471
NM_026764	Gstm4	chr3	107843326	107847774	-	1659	0.00723863	3	76.719	59.959	29.583	39.089	29.226	38.51	20.213	18.031	37.854	36.064	27.242	29.951	55.4203	25.366	2.18436	1	18	57.051	109.384	49.215	57.455	60.388	53.162	48.954	63.737	61.446	34.122	75.46	61.634	71.8833	57.0017	1.26103	0.808532	3	54.098	130.072	59.524	47.854	111.52	41.922	44.33
NM_026772	Cdc42ep2	chr19	5917556	5924816	-	1487	0.00313352	15	2.158	4.544	3.227	11.675	9.201	5.553	8.258	12.71	12.172	14.794	6.684	14.107	11.8617	3.30967	3.57616	0.329852	18	4.143	7.614	6.376	6.754	1.602	6.483	11.998	5.251	14.649	7.211	5.323	18.928	10.6327	4.94633	2.14729	0.197702	12	5.737	0.338	11.903	15.729	7.1	8.089	9.758
NM_026797	Dbndd2	chr2	164311955	164318823	+	3700	0.00313352	18	10.581	11.613	7.759	10.201	6.246	9.532	19.405	16.909	7.983	12.472	15.917	25.083	17.824	8.65967	2.05706	1	12	12.553	5.968	9.167	13.262	11.31	7.7	7.301	9.569	13.47	8.995	13.137	4.556	10.7573	8.896	1.209	1	12	8.95	11.272	23.323	11.404	13.105	14.502	9.849
NM_026931	Tcim	chr8	25547644	25549418	-	1772	0.00126436	15	219.333	81.48	68.73	135.564	287.347	181.827	327.118	488.004	252.134	273.99	149.148	314.58	355.752	123.181	2.88789	0.113204	18	154.426	448.328	210.092	149.009	181.605	299.824	375.969	520.219	255.779	361.062	288.191	438.865	383.989	210.146	1.82721	1	6	139.279	168.126	147.646	155.786	261.484	381.755	145.845
NM_027009	Rfc3	chr5	152445399	152453783	-	1204	0.00723863	3	16.4	14.178	9.412	9.676	12.2	10.284	10.914	3.682	7.809	3.741	5.553	8.721	13.33	6.005	2.21779	0.00723863	21	11.209	13.273	10.631	6.74	7.188	3.979	9.813	7.983	8.542	11.372	4.05	11.07	11.7043	5.969	1.95925	0.0617515	3	10.071	33.03	8.707	10.401	9.08	10.142	7.603
NM_027096	Gpcpd1	chr2	132354818	132403984	-	3481	0.00313352	6	189.371	410.148	675.562	427.185	285.375	272.393	380.019	178.632	138.163	107.142	186.956	92.393	425.027	128.83	3.29894	0.0156768	3	570.044	204.584	243.393	184.116	204.099	162.904	156.432	219.403	124.621	116.18	136.687	119.309	339.34	124.059	2.73518	0.52709	18	150.378	102.359	174.058	169.946	137.446	133.174	211.953
NM_027102	Esam	chr9	37335674	37345904	+	1845	0.000161934	15	10.284	12.841	14.72	28.165	22.431	23.514	22.693	46.328	47.076	34.268	32.937	48.329	38.699	12.615	3.06606	0.0156768	18	15.768	29.26	20.618	30.248	30.308	19.405	31.686	19.864	40.08	36.34	58.306	55.152	49.9327	21.882	2.28132	0.113204	18	31.772	32.344	48.489	32.021	28.085	33.393	32.651
NM_027148	Exosc8	chr3	54532601	54539286	-	1257	0.00126436	6	19.806	16.35	19.405	17.923	21.412	23.714	22.162	12.212	11.566	6.552	11.613	11.998	21.0163	10.0543	2.08919	0.52709	6	25.999	8.394	22.162	17.32	22.233	20.992	16.504	16.78	13.794	13.863	2.926	24.122	20.1817	13.637	1.47957	0.00313352	12	17.134	15.005	15.729	18.457	17.04	23.303	21.257
NM_027153	Pir	chrX	160707363	160810945	+	1589	0.00126436	6	51.062	55.487	28.471	28.414	38.116	39.99	26.744	14.376	24.599	11.372	18.644	22.336	45.0067	17.4507	2.57818	1	6	36.878	60.865	26.872	20.817	62.561	30.308	17.435	42.51	27.542	35.965	23.346	27.209	41.5383	28.84	1.44015	0.0617515	3	32.01	122.891	35.021	25.302	97.908	29.594	14.031
NM_027188	Smyd3	chr1	180882091	181448172	-	6864	1.41148e-05	6	16.991	16.78	18.019	11.675	20.117	17.777	10.071	9.481	12.676	6.494	6.246	7.148	17.2633	6.62933	2.60167	0.0617515	3	20.504	18.019	11.261	15.742	8.394	15.292	10.678	13.319	10.439	11.87	6.933	13.53	16.5947	10.7777	1.53923	1	12	15.942	9.702	9.676	17.23	17.016	12.948	14.982
NM_027225	Cobll1	chr2	64926396	65076848	-	5081	0.00126436	3	226.46	242.376	272.189	198.831	185.705	176.56	178.874	156.432	120.164	152.442	66.009	116.333	247.008	111.595	2.21333	0.00047225	3	247.875	194.519	185.728	172.82	141.739	154.092	125.021	141.855	133.068	132.093	119.081	162.502	209.374	133.315	1.57048	0.00723863	3	170.222	171.373	235.018	163.209	136.14	151.412	132.034
NM_027363	Chp2	chr7	129363010	129366053	+	1162	0.00313352	18	3.15	2.268	3.769	10.494	1.858	2.685	3.67	6.74	6.552	8.995	12.628	9.506	10.3763	3.06233	3.3806	0.329852	18	3.944	9.284	3.069	9.631	1.37	2.484	3.932	7.278	8.995	7.7	10.46	5.818	7.99267	4.495	1.7764	0.197702	18	6.884	3.729	9.631	8.394	10.166	5.01	2.926
NM_027379	Far1	chr7	120657348	120715019	+	4941	0.00126436	18	5.968	7.375	15.619	11.426	12.795	10.95	17.04	26.527	22.719	18.576	28.935	24.26	23.9237	9.654	2.47658	0.00126436	18	8.578	10.225	11.471	7.389	11.372	11.125	16.549	19.806	20.688	25.206	11.986	18.054	19.0143	9.962	1.90778	0.00723863	15	10.927	14.707	26.039	16.562	29.606	18.217	20.946
NM_027468	Cpm	chr10	117066556	117124408	+	5184	0.000161934	6	17.379	17.122	10.248	22.007	19.841	19.829	13.947	11.903	13.105	8.937	14.342	7.389	20.559	10.2227	2.01013	0.329852	9	23.051	36.855	14.523	28.923	46.917	30.594	27.962	33.986	23.764	27.542	31.962	18.299	35.478	24.8097	1.42983	0.00047225	9	16.991	20.992	12.172	21.015	29.282	28.401	31.128
NM_027469	Gfod2	chr8	108237944	108282507	-	4100	1.41148e-05	18	17.824	13.618	11.881	13.447	15.992	11.209	22.54	22.491	34.656	26.287	44.236	29.397	33.3067	13.5493	2.4571	0.0319872	18	18.788	19.522	21.565	16.158	13.969	25.522	30.214	13.331	27.866	32.826	30.881	20.156	27.9543	18.5497	1.50673	0.197702	0	16.649	31.262	18.299	17.662	11.404	14.439	25.522
NM_027491	Rragd	chr4	33069973	33109155	+	5038	9.15504e-05	15	6.695	7.7	4.986	7.867	7.7	10.746	8.641	22.336	10.997	11.844	8.641	7.867	13.9913	6.46033	2.16393	0.113204	15	6.014	12.723	8.293	9.201	8.317	8.892	14.2	5.761	15.85	10.803	12.371	11.986	11.937	8.80333	1.35556	1	18	12.347	7.235	26.71	12.553	4.155	12.577	10.142
NM_027521	Arhgap45	chr10	79482420	79494216	+	3456	5.04637e-05	15	13.912	17.908	15.544	24.743	18.902	20.504	22.613	40.919	32.925	37.866	29.747	39.554	35.7223	15.788	2.26183	0.52709	18	12.553	6.561	24.349	41.513	24.313	14.993	22.744	13.447	37.045	35.494	45.341	38.286	39.707	14.4877	2.73954	0.00313352	18	17.908	40.919	43.926	40.706	27.962	23.955	34.191
NM_027564	4921507P07Rik	chr6	50523303	50546589	-	2322	0.000161934	0	9.284	9.142	16.526	14.616	7.312	6.766	5.63	6.933	4.143	7.188	7.448	7.614	11.6507	5.56867	2.09022	0.00313352	0	9.964	10.713	14.364	14.318	7.843	5.592	7.301	7.054	5.655	10.414	10.177	9.167	11.6803	6.67	1.75005	1	18	7.474	2.364	6.35	8.089	5.968	8.553	10.568
NM_027652	Selenoi	chr5	30559121	30598976	+	6794	0.00126436	18	512.903	128.147	291.262	322.156	406.164	403.271	440.601	446.91	498.115	682.65	600.799	646.78	643.41	310.771	2.07033	0.329852	21	467.738	521.031	473.904	502.035	540.873	479.334	483.379	448.722	404.806	562.548	565.063	570.044	565.885	445.636	1.26983	0.808532	9	526.614	296.239	379.612	521.92	417.242	588.112	531.677
NM_027745	Ccdc57	chr11	120687856	120794186	-	3369	0.00047225	6	16.504	19.319	37.249	32.259	37.319	31.721	10.142	14.455	12.225	8.601	17.134	12.83	33.7663	12.274	2.74962	0.808532	6	11.283	14.993	14.866	23.016	16.363	27.51	11.261	22.162	10.814	12.841	16.818	21.295	22.2963	13.714	1.62535	0.329852	3	16.765	28.128	21.471	12.236	9.925	16.027	12.111
NM_027758	Tbc1d9	chr8	85689251	85796839	+	5129	0.00723863	18	0	3.381	4.592	4.108	1.347	4.143	2.902	8.578	10.177	12.541	8.496	11.372	10.803	2.65767	4.05335	0.0156768	18	3.115	6.684	5.401	7.413	2.015	3.753	11.372	1.848	14.745	11.998	15.066	12.272	13.112	4.39367	2.97979	0.0617515	18	3.347	10.803	17.435	5.92	19.7	7.867	8.043
NM_027808	Alpk1	chr3	127373228	127483445	-	4779	0.00723863	6	9.071	13.388	36.855	21.161	16.158	13.507	6.662	8.078	15.098	4.531	8.126	9.309	19.7713	7.322	2.69795	0.329852	21	14.938	34.078	9.801	14.4	9.724	17.134	11.833	18.457	12.272	16.05	25.522	18.144	19.9053	13.7527	1.44705	0.52709	0	16.504	55.913	33.393	13.284	30.472	12.808	12.212
NM_027817	Grap	chr11	61466823	61486279	+	1592	0.00047225	12	6.049	2.079	3.682	10.38	7.568	10.616	10.726	14.141	8.937	12.628	7.879	6.985	11.268	3.93667	2.8576	0.256787	12	4.876	8.078	4.853	10.472	5.553	12.987	8.591	8.282	8.601	8.078	9.758	8.845	9.67067	5.93567	1.62819	1	18	7.651	10.962	7.89	13.388	9.688	8.306	9.259
NM_027895	Ulk3	chr9	57437259	57444040	+	2808	0.00313352	0	23.642	31.046	41.946	11.483	19.016	15.791	13.149	22.162	13.022	16.411	36.623	26.039	32.2113	15.43	2.08687	1	0	27.636	27.2	25.093	24.144	13.722	20.688	25.663	22.312	25.083	20.248	27.312	11.783	26.643	19.518	1.36486	0.0319872	3	31.772	41.423	45.923	27.278	16.538	29.089	32.696
NM_027907	Etnppl	chr3	130320493	130338668	+	2676	0.00047225	15	274.036	190.115	124.176	287.286	291.368	289.243	319.891	603.896	476.173	225.656	487.707	586.531	466.653	196.109	2.37949	0.0319872	18	141.497	387.592	181.509	140.76	255.407	265.904	325.856	311.905	457.202	288.26	404.243	381.165	364.988	220.69	1.65382	1	18	123.898	164.999	94.425	156.754	363.13	198.168	177.096
NM_027924	Pdgfd	chr9	6168486	6378845	+	3238	3.48824e-06	12	2.854	3.955	2.715	4.709	4.531	6.122	9.609	8.306	7.759	4.274	7.325	3.298	8.558	3.17467	2.69039	1	18	2.938	5.818	5.83	6.062	12.308	4.888	4.05	4.743	7.235	5.278	6.468	8.982	7.75267	4.862	1.59332	1	18	8.078	4.544	2.636	6.973	5.103	4.592	3.682
NM_027985	Mad2l2	chr4	147514599	147519813	+	1222	0.00126436	21	36.452	36.611	18.368	19.204	20.035	16.504	36.571	21.829	22.501	37.798	32.708	42.2	37.5687	18.581	2.02134	0.0841339	6	38.554	26.872	22.613	32.259	57.421	30.308	35.248	35.562	17.539	23.4	22.613	21.829	39.996	22.614	1.7683	1	0	30.187	30.484	24.26	39.337	31	29.594	21.901
NM_027987	Cd300lg	chr11	101902825	101916931	+	2339	0.00047225	15	21.117	17.698	19.794	51.778	41.574	31.639	50.316	59.288	56.564	54.181	71.391	80.697	68.7563	19.5363	3.51812	0.113204	15	25.398	38.415	23.109	73.335	38.888	47.459	43.055	44.632	64.384	63.888	72.2	52.161	62.7497	28.974	2.16532	0.113204	15	32.588	43.091	53.206	58.951	78.402	46.223	42.998
NM_028015	Cers5	chr15	99566023	99602946	-	1998	0.00723863	12	3.578	2.636	1.801	6.754	5.278	9.676	7.512	9.724	5.893	9.309	6.778	3.44	7.70967	2.67167	2.87868	0.00723863	12	8.078	7.342	3.44	7.97	10.273	4.324	11.404	12.605	13.53	6.561	8.508	5.238	12.513	6.28667	1.98883	1	12	6.014	17.343	10.568	10.654	30.809	7.614	9.953
NM_028095	Eef1akmt2	chr7	140019144	140044330	-	1069	0.00047225	0	13.653	17.122	11.675	5.581	12.876	5.932	7.614	6.597	3.704	9.824	7.867	9.4	14.15	5.97167	2.36723	1	18	9.201	13.69	8.745	5.945	22.501	8.306	5.204	13.591	11.555	11.164	9.714	10.284	12.2507	10.1167	1.21073	0.256787	3	10.987	18.588	4.963	9.02	7.626	11.404	3.54
NM_028118	Wdsub1	chr2	59690422	59720663	-	2080	0.00047225	6	13.922	24.088	22.079	16.35	18.943	21.366	13.494	15.531	8.078	9.714	6.386	8.055	20.0297	8.05167	2.4858	0.329852	3	15.272	23.979	18.368	15.377	13.16	12.483	20.805	13.922	10.568	10.057	13.262	11.7	19.2063	11.673	1.64481	0.0617515	0	12.101	15.544	13.507	14.993	11.508	10.26	12.483
NM_028120	Cep89	chr7	36182082	36224849	+	3722	1.34733e-07	3	19.286	22.92	25.302	16.072	18.762	18.956	11.675	7.843	11.404	17.505	17.04	13.995	22.5027	10.3073	2.18202	0.197702	6	12.409	18.928	18.588	16.095	18.429	15.646	13.58	21.565	6.191	11.794	8.126	11.02	16.7233	10.3133	1.62092	0.00723863	3	21.105	23.255	17.165	18.368	18.299	15.906	13.058
NM_028315	Dis3	chr14	99475853	99498989	-	3699	0.00723863	6	58.306	101.54	56.301	45.165	44.961	62.699	48.701	38.52	47.73	30.308	30.369	36.985	72.049	32.554	2.21284	0.0156768	6	56.437	109.942	45.923	54.489	94.542	54.265	44.572	85.1	45.411	39.225	34.279	53.242	70.7673	42.2487	1.67486	0.00047225	3	62.699	96.988	49.747	46.339	45.782	46.189	31.128
NM_028333	Angptl1	chr1	158769154	158791209	+	2183	0.00723863	0	12.272	12.272	24.192	6.35	7.947	8.721	10.678	3.769	5.854	12.089	8.496	3.44	16.2453	6.767	2.3986	0.113204	3	10.13	10.814	6.684	8.96	7.983	13.319	6.845	4.531	6.376	7.474	15.791	8.115	10.46	5.91733	1.76639	0.113204	21	7.148	7.843	23.016	2.377	8.892	5.553	6.944
NM_028402	Zfp493	chr13	67880630	67890017	+	3266	0.00723863	3	8.971	9.642	13.556	7.485	9.284	7.759	5.603	1.009	9.421	5.251	4.155	5.278	10.723	4.89467	2.18832	0.808532	0	9.953	13.494	9.167	3.069	10.166	7.7	5.496	11.903	6.649	8.474	4.697	11.626	10.8713	6.97833	1.55707	1	6	6.695	4.963	1.319	5.854	3.967	8.542	4.743
NM_028457	Exo5	chr4	120593807	120597610	-	1986	0.000161934	3	9.259	13.641	11.448	7.983	7.2	2.196	6.494	0.863	0	5.553	5.581	6.35	11.4493	2.45233	4.65385	1	12	2.22	6.483	10.678	12.212	11.164	4.097	2.613	12.371	5.581	5.39	10.678	4.496	9.15767	6.46033	1.41688	0.0617515	0	5.773	5.691	11.209	4.531	12.212	4.709	1.952
NM_028632	Fcf1	chr12	86311880	86324253	+	706	0.00313352	6	31.962	39.531	23.539	19.204	24.851	24.953	22.835	22.42	15.447	11.372	14.523	16.731	31.6773	14.2087	2.22857	0.808532	6	21.412	23.203	16.562	17.708	31.772	20.933	18.711	22.587	17.539	24.503	12.987	15.212	23.471	17.5673	1.33587	1	12	24.122	8.078	13.364	22.767	15.992	15.954	21.955
NM_028634	Cby1	chr15	79489657	79498090	+	1112	0.00313352	6	13.115	14.141	7.568	13.351	14.616	7.557	5.192	7.235	4.311	11.87	4.036	5.091	11.8413	5.57933	2.12035	0.52709	3	10.295	8.784	9.642	6.087	13.425	9.714	5.334	6.282	4.274	4.814	10.568	10.508	9.742	5.29667	1.83769	0.329852	3	7.312	10.616	4.155	4.409	7.736	9.769	7.568
NM_028763	Cbx6	chr15	79654328	79664763	-	5442	0.00047225	15	8.078	5.63	10.26	9.547	8.031	13.959	15.872	23.312	13.137	11.71	14.781	22.233	17.4403	7.98933	2.18147	0.0156768	18	8.27	4.431	8.089	6.561	5.603	10.142	22.186	7.832	20.782	21.819	19.758	21.661	21.0793	6.93	3.03881	0.52709	18	6.11	33.939	14.4	19.414	16.935	9.688	14.502
NM_028777	Sec14l1	chr11	116976482	117020582	+	2854	0.000161934	18	21.554	22.36	17.241	28.176	25.533	21.435	30.248	37.297	29.714	52.311	37.798	40.08	43.3963	20.385	2.12828	0.00126436	18	16.217	22.847	22.847	21.14	17.698	21.105	37.854	24.677	44.656	30.606	34.142	27.936	35.729	19.981	1.78775	0.000161934	18	24.677	37.913	37.878	23.346	32.033	27.416	40.549
NM_028802	Gpcpd1	chr2	132354818	132403984	-	3679	0.00313352	6	201.234	448.072	770.57	458.971	309.255	285.712	409.607	188.65	149.415	119.799	199.691	96.84	473.292	138.777	3.41028	0.0156768	3	610.47	223.801	264.119	200.246	221.07	179.009	166.94	241.499	134.6	125.141	145.263	126.925	366.13	132.443	2.7643	0.329852	18	160.448	116.796	192.391	188.908	150.139	139.244	224.816
NM_028820	1700017B05Rik	chr9	57100129	57110406	-	4929	0.00047225	18	36.485	36.749	33.161	29.51	29.568	32.136	83.08	85.014	58.06	48.213	57.741	61.899	75.3847	30.4047	2.47889	0.0617515	18	48.018	50.089	35.41	43.619	28.276	45.375	101.54	79.95	62.246	57.075	83.433	34.612	81.2453	39.09	2.07814	1	3	57.845	111.222	117.481	37.163	66.733	69.965	48.318
NM_028882	Sema3d	chr5	12383166	12588943	+	6501	0.00126436	15	6.527	0	6.823	18.551	15.377	11.508	13.53	24.838	18.576	8.892	15.575	19.204	18.9813	4.45	4.25815	0.0319872	18	9.201	14.226	15.088	20.094	11.532	13.447	17.143	10.235	29.901	28.057	26.287	32.563	28.969	12.8383	2.25547	0.113204	15	14.993	10.021	19.7	32.971	20.593	26.744	16.158
NM_028883	Meak7	chr8	122284487	122302316	-	2564	3.48824e-06	3	31.128	35.681	25.014	22.162	23.642	24.989	20.865	8.45	13.887	16.731	19.962	13.262	30.6077	14.4007	2.12465	1	12	28.242	22.113	27.936	26.538	48.27	27.866	29.373	31.117	20.992	27.842	30.295	18.539	34.2247	25.5587	1.33893	1	6	23.492	26.011	10.78	24.574	14.877	20.035	20.202
NM_028894	Lonrf3	chrX	33868404	33906851	+	7357	1.41148e-05	15	51.062	20.759	25.488	51.825	68.945	117.971	112.455	173.383	149.664	104.36	150.912	86.587	145.167	32.4363	4.47438	0.52709	15	135.978	46.57	112.144	149.392	111.402	158.141	187.413	90.173	155.503	165.959	146.202	111.732	144.363	98.2307	1.46958	0.52709	15	112.746	84.397	124.316	125.238	87.418	118.784	154.63
NM_028915	Lrrcc1	chr3	14533788	14572658	+	3338	0.00126436	6	14.455	11.372	11.77	12.808	16.765	13.262	5.01	4.531	9.688	5.882	11.103	8.995	14.2783	6.40967	2.22571	1	18	11.903	10.927	11.736	11.007	9.366	7.462	14.993	18.019	7.843	14.059	5.592	11.404	13.6183	9.27833	1.46725	0.329852	6	8.439	14.412	21.635	19.085	21.412	16.968	9.676
NM_028934	4930452B06Rik	chr14	9263686	9498804	-	2733	5.04637e-05	6	17.087	13.388	29.606	19.806	19.405	19.769	17.539	13.995	10.248	5.312	10.177	10.153	20.027	8.54733	2.3415	1	6	27.623	10.83	10.95	22.079	13.226	12.101	12.236	12.043	8.591	19.319	2.437	13.262	16.4677	10.9567	1.50252	1	0	8.341	7.867	13.922	8.591	7.235	7.947	11.566
NM_028950	Nsun6	chr2	14912071	14970939	-	7603	0.00723863	3	50.837	57.835	58.881	45.399	40.278	43.209	39.397	49.768	28.629	22.079	10.878	35.783	55.851	22.9133	2.43686	0.00723863	3	57.916	64.333	69.308	47.626	40.159	45.364	48.414	42.617	25.85	52.311	35.529	43.172	63.8523	38.9603	1.63874	0.808532	21	39.384	55.797	57.762	45.303	33.208	45.664	48.305
NM_028994	Pck2	chr14	56159103	56168857	+	3391	0.0048028	18	5.204	2.437	3.105	2.437	4.841	2.796	4.229	5.01	7.724	9.506	4.452	10.284	8.08067	3.358	2.40222	0.986803	15	2.926	9.355	1.964	2.471	7.148	8.88	8.394	6.823	11.372	7.809	1.964	9.431	8.863	4.74833	1.86473	1	18	4.431	13.618	11.508	4.027	16.574	8.055	7.175
NM_029005	Mlkl	chr8	113835698	113862105	-	1993	0.00126436	3	11.103	9.569	18.866	17.505	12.212	12.987	5.264	1.928	2.902	12.395	8.341	7.188	14.2347	3.36467	4.22106	1	0	6.649	20.127	9.688	11.261	7.676	5.01	7.2	7.474	11.77	8.379	9.458	7.02	12.1547	7.98233	1.52204	1	6	15.585	93.251	30.953	6.246	38.617	13.364	12.409
NM_029103	Manf	chr9	106791084	106794269	-	862	7.46511e-07	18	115.026	138.507	96.84	69.227	82.85	124.82	140.506	133.114	156.622	210.756	201.994	173.44	195.397	92.299	2.11688	0.0319872	15	85.514	122.382	173.897	98.965	103.98	147.878	205.289	188.246	146.609	146.585	143.964	142.912	180.048	116.941	1.5396	0.00126436	18	217.351	77.46	152.442	150.628	106.655	181.201	306.501
NM_029186	Mfsd13a	chr19	46431370	46449744	+	2269	0.000780587	3	13.273	11.272	11.103	15.054	7.958	10.142	4.866	9.714	2.973	6.74	9.714	10.568	11.8827	5.851	2.02912	0.197702	18	10.13	9.167	9.259	3.682	7.983	5.251	12.212	9.676	12.236	9.142	8.496	9.714	11.3747	5.63867	2.01546	1	12	5.553	20.992	2.495	4.687	4.074	5.882	6.235
NM_029354	Mzt2	chr16	15848534	15863462	-	1052	0.00047225	6	26.061	19.319	12.553	26.287	24.599	23.751	15.389	11.675	5.761	9.688	12.453	12.483	24.879	10.9417	2.27262	0.419161	6	20.64	14.047	11.471	22.513	27.219	17.505	9.964	15.992	13.507	14.962	17.505	14.828	22.4123	13.1543	1.70326	0.419161	9	13.53	7.425	4.262	20.156	10.678	15.146	23.167
NM_029389	Shld2	chr14	35050221	35123703	-	3453	0.00047225	15	266.401	175.139	239.794	190.103	220.131	240.088	434.151	647.28	364.479	258.256	258.708	428.608	481.97	216.774	2.22332	0.00313352	18	270.233	251.374	331.194	182.904	259.335	300.98	466.627	394.741	331.574	320.28	360.945	398.028	397.647	247.74	1.60508	0.113204	15	341.174	210.185	258.435	267.051	252.134	436.485	435.005
NM_029509	Gbp8	chr5	105443172	105482580	-	2447	0.00313352	21	3.082	9.259	13.805	9.036	5.334	5.893	5.761	6.561	11.87	16.909	18.902	16.083	17.298	6.75433	2.55871	1	18	6.921	11.385	9.297	11.448	3.922	11.283	6.884	7.188	19.829	11.125	10.284	13.273	11.5607	8.88433	1.3009	0.0319872	18	12.172	19.841	46.929	5.968	36.844	11.833	15.461
NM_029619	Msrb2	chr2	19293263	19316597	+	1183	0.00047225	3	29.973	33.161	24.953	18.299	27.063	28.84	20.376	12.676	11.471	18.019	5.553	18.098	29.3623	13.89	2.11312	0.52709	9	15.992	26.463	19.286	15.742	36.611	23.943	19.107	24.478	22.325	14.781	18.551	22.233	25.432	18.5217	1.37289	0.00047225	6	21.967	20.479	14.153	21.208	26.089	17.062	14.962
NM_029648	Fam204a	chr19	60274489	60302604	-	2029	0.00723863	6	16.072	50.921	26.976	16.145	22.708	20.41	17.402	19.405	15.872	14.794	9.598	15.964	31.323	13.452	2.32751	0.329852	0	23.667	21.544	15.872	11.675	17.423	20.143	10.678	33.729	12.101	20.105	20.676	13.08	20.361	16.4137	1.24034	1	0	21.589	37.214	19.829	19.597	12.593	22.162	23.372
NM_029794	Cpsf4l	chr11	113559485	113571331	-	1227	0.00723863	6	17.32	31.013	27.209	23.714	35.469	18.019	20.992	8.601	9.631	17.741	10.604	7.301	25.734	11.882	2.16482	1	6	16.169	20.248	17.923	24.677	24.964	12.541	16.622	23.255	9.259	18.711	15.827	18.655	20.7273	16.3787	1.26535	1	12	18.381	4.709	7.301	16.339	5.01	14.626	17.23
NM_029811	St5	chr7	116667425	116760661	-	2983	7.46511e-07	21	72.701	74.093	70.444	39.066	37.39	33.531	67.358	66.588	77.913	97.278	99.945	115.995	104.406	36.6623	2.84727	0.0156768	21	146.036	89.234	108.592	82.922	53.762	63.506	80.293	78.523	111.509	104.263	83.924	135.182	114.621	66.73	1.71757	0.000161934	0	118.916	124.245	155.112	79.104	84.713	66.247	49.563
NM_029928	Ptprb	chr10	115738430	115826594	+	11878	0.00126436	15	278.099	292.268	364.479	650.862	463.633	473.033	542.465	956.88	790.951	806.617	989.648	1494.99	1097.09	311.615	3.52056	0.00047225	15	377.876	840.649	513.741	794.196	725.971	587.012	878.295	1090.7	1327.99	1126.05	1136.06	1068.68	1110.26	577.422	1.92278	0.0617515	18	622.925	1163.15	1589.96	852.234	1250.83	801.801	933.019
NM_029935	Chst15	chr7	139427463	139508911	-	4803	0.00047225	18	25.72	35.41	44.513	60.777	36.403	31	37.59	74.262	72.431	75.02	87.027	122.595	94.8807	35.2143	2.6939	0.0156768	15	37.486	54.657	53.344	75.02	92.057	55.358	75.296	67.358	109.361	115.494	91.763	90.125	99.1273	48.4957	2.04383	0.0156768	18	52.975	64.726	102.938	81.257	89.234	71.019	78.214
NM_030108	Tmem33	chr5	67651804	67682700	+	5443	0.00126436	15	219.944	63.053	116.842	218.476	219.333	233.817	251.374	224.838	282.7	281.987	272.861	260.688	271.845	133.28	2.03958	0.0617515	15	204.125	253.208	194.134	176.953	263.618	212.009	288.978	254.795	247.621	229.896	297.38	237.454	263.798	217.156	1.21478	0.329852	15	233.409	105.37	132.362	206.045	189.047	247.818	289.755
NM_030243	Rbm43	chr2	51779969	51790683	-	2098	0.00313352	3	17.483	9.39	10.792	7.855	16.423	12.505	6.801	6.087	4.229	5.968	5.204	10.701	12.555	5.70567	2.19834	1	6	11.998	17.923	6.27	11.103	18.928	11.794	7.614	14.781	7.879	14.178	16.072	3.955	13.9417	10.0913	1.38117	0.808532	6	10.307	10.153	16.504	10.842	18.299	13.273	2.951
NM_030254	Tusc3	chr8	40068899	40252403	+	3458	3.48824e-06	15	18.902	13.887	8.995	23.679	22.42	29.471	28.614	31.639	37.809	31	27.219	24.716	32.6873	13.928	2.34591	1	18	30.248	32.971	30.062	29.26	27.278	35.27	36.518	27.219	29.164	25.268	35.656	40.449	33.791	30.6027	1.10415	1	0	22.501	14.72	24.444	30.484	57.395	31.903	16.504
NM_030595	Nbea	chr3	55429120	55987623	-	10923	0.00313352	18	11.986	19.5	16.182	10.758	13.912	16.256	14.769	19.7	13.58	21.257	33.393	29.606	28.0853	13.642	2.05796	0.52709	15	14.993	13.711	30.69	22.162	13.829	16.753	21.366	23.751	25.975	23.255	10.295	20.479	23.6973	17.5813	1.34767	1	18	23.333	35.681	39.862	23.005	48.1	30.953	29.26
NM_030693	Atf5	chr7	52067626	52071028	-	1731	0.00723863	18	404.806	311.6	136.455	188.957	229.488	135.715	163.797	375.342	329.534	352.562	387.047	463.454	401.021	184.72	2.1709	5.04637e-05	15	189.157	233.022	274.762	281.987	226.448	341.017	366.231	436.292	492.309	476.396	407.718	373.993	431.611	232.314	1.85784	0.808532	18	203.713	195.12	226.716	245.631	188.543	242.437	201.616
NM_030706	Trim2	chr3	83964361	84024799	-	7176	0.00126436	18	230.071	203.241	161.113	111.366	112.373	110.936	152.027	281.077	313.215	267.006	220.822	306.501	264.776	111.558	2.37331	0.00126436	12	268.766	178.315	266.697	315.142	215.852	309.858	331.157	382.086	363.882	305.701	88.34	318.384	359.042	237.475	1.51189	1	0	275.915	307.809	344.816	249.055	358.474	295.264	264.993
NM_030719	Castor2	chr5	134575618	134617628	+	4734	0.00313352	0	17.622	19.414	15.212	5.968	9.953	4.731	3.566	7.614	17.254	8.293	13.249	12.948	17.416	6.884	2.52771	0.197702	0	10.975	16.562	19.512	10.295	8.591	6.625	8.902	8.811	12.841	6.933	18.24	10.814	15.683	8.50367	1.84327	1	18	10.248	10.414	9.201	11.07	11.164	8.96	10.962
NM_031159	Apobec1	chr6	122527810	122552462	-	2255	0.000279673	18	25.326	45.293	51.062	45.293	24.098	32.519	46.14	41.412	54.787	88.248	72.904	53.184	71.4453	33.97	2.10286	0.00313352	0	70.097	37.093	51.419	31	38.392	35.144	35.27	36.101	33.765	51.858	49.804	43.619	52.8697	34.8453	1.51712	0.0617515	21	64.806	124.77	121.524	41.886	82.865	43.055	47.614
NM_031166	Id4	chr13	48356485	48361397	+	3958	0.00723863	18	1.171	6.122	3.453	3.094	5.192	1.209	11.045	4.229	8.089	6.695	7.82	10.95	8.48833	3.165	2.67664	1	6	6.801	4.143	5.39	10.26	1.991	8.601	4.662	3.405	7.7	5.979	7.235	3.612	6.95067	5.25567	1.3219	1	0	3.31	5.854	9.167	6.363	4.614	11.77	8.394
NM_031195	Msr1	chr8	40688806	40728032	-	3632	0.00126436	15	19.7	17.61	33.33	38.344	34.122	48.489	42.653	59.757	100.839	118.31	92.069	103.552	104.644	23.5467	4.44263	0.0156768	15	19.901	40.963	33.88	64.783	24.109	47.935	51.384	52.013	93.674	64.451	62.805	85.745	71.0003	31.5813	2.24778	0.808532	18	41.98	50.754	111.067	65.166	168.592	77.46	93.057
NM_031842	Smarcd1	chr15	99532718	99544426	+	3138	0.000161934	18	25.626	13.982	22.789	18.144	10.616	17.662	36.497	23.4	30.964	32.415	37.866	24.014	31.4317	15.474	2.03059	1	12	32.186	35.26	38.392	37.474	53.515	28.165	37.117	54.713	32.37	42.262	45.084	19.913	41.4	35.2793	1.17344	0.52709	9	26.916	57.157	38.496	26.125	80.179	44.865	33.739
NM_031881	Nedd4l	chr18	65183181	65377480	+	8180	5.04637e-05	18	184.303	275.631	238.577	106.574	81.582	129.2	177.229	314.772	251.051	275.334	552.821	327.208	385.121	105.785	3.64034	0.113204	21	264.119	218.476	442.351	255.686	209.432	236.645	291.262	248.787	246.715	277.232	261.559	265.491	308.315	233.921	1.31802	1	0	323.712	518.604	480.545	187.965	382.816	318.943	299.366
NM_031884	Abcg5	chr17	85057514	85082351	-	2396	5.04637e-05	6	423.8	371.569	517.803	471.594	584.224	630.793	389.522	194.295	189.619	242.971	193.025	194.179	562.204	210.058	2.67634	0.0617515	0	356.082	315.458	229.896	332.507	266.609	241.24	183.618	243.245	197.349	317.51	392.067	278.617	329.398	208.071	1.58308	0.00313352	6	227.075	210.756	203.406	417.408	258.435	302.255	372.931
NM_031997	Cemip2	chr19	21852830	21932850	+	6675	0.000161934	15	60.177	65.345	116.706	132.171	116.435	111.247	134.71	235.199	207.357	175.117	200.43	242.017	205.855	80.7427	2.54932	0.00313352	18	103.967	150.926	135.361	162.572	132.516	143.423	221.645	156.319	258.579	240.539	168.699	270.659	226.632	130.085	1.74213	0.0319872	18	156.249	147.319	280.052	183.177	265.75	185.642	229.945
NM_032002	Nrg4	chr9	55068029	55131432	-	1918	5.04637e-05	9	39.898	40.991	67.856	80.095	74.034	61.217	51.6	102.534	53.15	33.03	37.629	32.949	71.782	34.536	2.07816	0.00313352	12	39.066	32.805	31.559	33.739	46.037	48.455	69.811	59.757	37.878	42.945	40.814	40.338	55.8153	34.4767	1.61875	1	12	29.089	44.923	47.531	24.514	35.021	33.975	39.518
NM_032400	Sucnr1	chr3	59885791	59891488	+	1567	0.00723863	3	182.727	176.34	75.4	174.332	227.411	168.061	100.412	58.329	113.072	108.39	128.899	122.232	189.935	90.6043	2.09619	0.113204	6	168.247	148.303	142.831	219.649	201.295	225.292	116.333	157.181	115.633	152.575	59.807	251.051	215.412	129.716	1.6606	0.113204	9	151.435	19.319	27.556	208.267	94.392	166.494	108.698
NM_033075	D17H6S56E-5	chr17	35133669	35137691	-	3322	0.00723863	15	2.772	2.364	11.794	5.278	3.094	6.087	7.7	8.88	13.69	20.248	7.983	6.212	11.481	4.81967	2.37925	0.808532	18	7.211	9.309	3.105	6.625	4.311	2.579	7.603	13.262	6.527	5.761	11.649	5.843	9.13067	4.505	2.02451	1	6	23.714	471.406	157.891	17.562	327.94	62.989	9.284
NM_033217	Ngfr	chr11	95430140	95449012	-	3393	0.000161934	18	6.684	2.377	2.685	5.291	1.894	3.815	4.218	6.778	10.987	9.048	20.655	14.439	14.714	3.66667	4.00471	0.329852	21	5.968	4.567	5.773	4.556	8.293	7.995	6.625	3.715	5.483	12.71	14.141	17.202	14.6843	5.27433	2.78074	0.329852	0	6.212	11.045	13.273	8.394	7.389	12.553	4.349
NM_033269	Chrm3	chr13	9875859	10360049	-	3161	0.00723863	0	13.022	7.485	18.207	10.768	3.44	9.259	4.143	5.541	7.007	15.531	12.876	5.703	12.9047	5.56367	2.31709	1	18	3.769	0	8.811	3.729	9.769	4.853	0.504	4.592	8.394	8.641	3.715	11.87	8.07533	4.19333	1.92355	0.329852	0	19.085	10.518	31.686	2.926	24.953	12.541	6.35
NM_033574	Pcdhgb1	chr18	37839926	38001524	+	4678	0.000161934	15	14.982	9.118	13.556	14.993	15.646	16.562	23.039	17.923	22.693	27.231	21.184	35.446	27.9537	12.552	2.22605	1	18	17.052	28.072	24.349	41.051	18.042	23.167	26.512	17.23	41.253	29.557	18.711	35.12	28.3317	23.1577	1.22333	0.197702	18	25.206	28.96	34.354	28.665	51.577	30.04	25.626
NM_033575	Pcdhgb2	chr18	37849513	38001526	+	4623	0.000161934	15	13.53	9.08	14.592	16.562	21.955	17.062	27.51	21.996	30.089	32.044	24.349	39.111	31.8347	12.4007	2.56591	1	18	20.542	27.51	26.463	42.426	22.279	23.12	31.223	17.731	45.923	31.324	24.122	35.109	31.6257	24.8383	1.27315	0.329852	18	23.873	33.22	41.98	28.287	58.329	32.136	27.531
NM_033576	Pcdhgb4	chr18	37880030	38001524	+	4652	0.00047225	18	13.105	7.033	16.818	16.072	15.906	19.45	23.609	18.721	22.455	27.542	24.654	38.629	30.275	12.3187	2.45647	1	18	20.035	26.79	23.109	40.278	19.536	24.621	27.659	19.608	46.686	28.736	19.913	41.264	31.3177	23.3113	1.34331	0.197702	18	25.477	32.125	36.691	25.745	52.626	33.208	27.442
NM_033577	Pcdhgb5	chr18	37890625	38001524	+	4699	0.00047225	15	12.334	7.983	14.318	16.765	14.962	17.562	21.996	21.198	24.349	29.803	23.631	37.69	30.3747	11.545	2.62957	1	18	19.073	26.197	28.287	39.089	18.299	22.067	27.542	15.619	41.365	28.096	21.661	38.415	29.3907	24.519	1.19861	0.197702	18	23.969	33.393	34.111	28.072	49.249	32.748	24.349
NM_033578	Pcdhgb6	chr18	37901748	38001526	+	4677	0.00047225	18	15.646	6.996	15.827	14.455	16.818	16.363	22.385	20.712	23.751	27.487	22.847	36.957	29.097	12.823	2.26814	1	18	22.199	26.322	24.122	37.486	20.542	21.22	28.436	18.564	45.096	29.768	18.457	37.486	30.6987	24.2143	1.26768	0.113204	18	24.743	35.248	39.518	26.953	56.402	33.186	28.686
NM_033579	Pcdhgb7	chr18	37911273	38001524	+	4685	0.000161934	18	14.376	7.855	16.526	14.305	15.659	17.505	20.504	17.923	22.007	32.077	21.208	35.021	29.4353	12.919	2.27746	1	18	18.019	26.011	22.755	36.518	18.054	20.213	29.483	16.841	42.416	30.523	17.505	36.227	29.58	22.2617	1.32859	1	18	23.191	34.6	42.333	27.962	56.227	32.222	27.542
NM_033581	Pcdhgc3	chr18	37966064	38001526	+	4680	0.00047225	15	21.447	8.293	22.513	27.71	25.302	27.163	34.849	32.971	43.36	45.529	35.681	55.797	45.669	17.4177	2.62106	0.197702	15	30.101	31.117	33.656	53.206	23.255	39.337	48.851	27.51	66.029	49.014	44.503	57.026	50.181	31.6247	1.58658	0.52709	18	38.617	46.686	61.875	49.78	91.867	47.77	43.597
NM_033582	Pcdhgc4	chr18	37974733	38001526	+	5017	0.00313352	18	12.248	6.823	14.707	14.342	16.145	14.794	20.542	15.054	22.079	28.226	21.967	35.821	28.6713	11.2593	2.54508	1	18	18.054	26.089	25.545	36.623	18.144	20.238	26.527	16.493	40.978	26.38	16.363	32.01	27.9993	23.2293	1.20526	1	18	22.501	31.962	41.726	25.533	53.217	28.665	23.526
NM_033583	Pcdhgc5	chr18	37979200	38001526	+	4701	0.00126436	18	13.747	6.985	15.827	13.783	15.859	14.018	20.688	16.158	23.751	28.343	19.819	31.903	26.6883	12.1863	2.18905	1	18	18.251	24.251	23.039	36.855	19.425	21.208	25.781	16.622	41.764	26.527	16.562	34.318	28.0557	21.847	1.28406	0.52709	18	23.388	28.299	34.923	23.955	47.718	28.736	25.768
NM_033584	Pcdhga1	chr18	37821429	38001524	+	4701	0.000161934	18	12.2	9.02	14.556	14.247	15.553	13.816	22.162	20.946	20.542	28.128	22.625	34.054	28.269	11.9253	2.36935	1	18	19.724	26.916	27.962	38.743	19.039	21.829	30.738	16.363	43.915	29.51	16.158	32.875	30.3387	24.8673	1.21993	0.808532	18	23.156	31.311	38.641	27.125	53.075	30.777	23.413
NM_033585	Pcdhga2	chr18	37828581	38001524	+	4709	0.00126436	18	12.841	6.708	13.507	12.541	14.662	16.526	22.884	18.846	20.504	29.044	19.522	32.542	27.036	11.0187	2.45234	1	18	16.991	23.751	23.679	39.235	18.019	20.946	26.417	16.314	42.13	25.072	16.158	35.043	28.287	21.4737	1.31714	0.329852	18	21.589	30.089	32.937	24.503	49.847	28.542	22.708
NM_033586	Pcdhga3	chr18	37833989	38001526	+	4685	0.00047225	15	12.795	9.366	14.962	13.805	14.993	14.993	22.42	17.143	25.194	27.51	22.113	33.531	27.718	12.3743	2.23896	1	18	19.143	26.392	25.268	39.161	22.113	22.199	28.485	17.562	43.428	28.71	16.574	36.497	29.825	23.601	1.26361	0.329852	18	24.766	31.675	36.658	25.708	61.716	28.128	25.083
NM_033587	Pcdhga4	chr18	37844891	38001524	+	4691	0.00126436	18	12.876	10.166	13.53	12.553	15.585	15.619	21.22	17.847	24.122	27.209	19.608	36.227	27.6813	12.1907	2.26966	1	18	18.019	25.975	24.964	38.808	19.05	25.083	26.502	17.143	40.278	27.866	18.644	32.886	27.9743	22.986	1.21692	0.52709	18	24.526	35.881	38.176	26.3	55.519	31.463	24.182
NM_033588	Pcdhga5	chr18	37854029	38001524	+	4660	0.000161934	18	15.531	7.983	15.729	14.388	16.661	15.791	22.258	20.127	23.609	27.312	25.398	33.403	28.7043	13.081	2.19344	1	18	18.064	26.137	23.943	43.172	21.39	20.248	28.321	17.435	46.28	28.59	16.459	33.656	30.6787	22.7147	1.35046	0.52709	18	23.241	36.11	37.866	28.023	55.621	30.941	25.28
NM_033589	Pcdhga6	chr18	37866755	38001524	+	4662	0.00047225	15	14.523	7.02	12.841	14.48	16.411	16.935	22.42	17.143	26.345	28.414	20.655	34.343	27.804	11.4613	2.42465	1	18	21.742	30.38	24.122	39.684	19.5	22.186	29.215	16.682	43.416	27.636	20.53	40.644	29.771	25.4147	1.17134	0.52709	18	25.827	32.103	37.69	25.708	62.583	32.85	26.661
NM_033590	Pcdhga7	chr18	37874488	38001526	+	4653	0.00126436	18	13.53	11.164	16.549	17.539	14.745	14.707	23.051	17.945	23.413	28.665	19.641	37.228	28.5113	13.7477	2.07312	1	18	18.916	26.527	23.764	38.877	18.576	21.955	29.033	18.356	44.607	27.915	20.238	31.949	30.6653	23.069	1.32914	1	18	24.599	31.406	45.246	28.686	53.15	33.998	25.649
NM_033591	Pcdhga8	chr18	37885360	38001526	+	4723	0.00047225	15	14.355	10.177	14.603	15.791	14.707	14.649	22.162	18.928	24.705	26.345	22.647	33.356	27.4493	13.045	2.10336	1	18	19.724	26.527	24.964	40.436	18.031	20.189	27.775	19.228	42.71	28.414	18.644	36.214	29.9043	23.7383	1.25964	0.52709	18	22.408	33.241	41.598	27.903	56.178	30.787	26.38
NM_033592	Pcdhga9	chr18	37896590	38001517	+	4711	0.000161934	18	13.494	8.126	14.49	13.351	15.52	16.005	20.77	16.731	21.742	26.661	22.162	36.559	28.4607	12.0367	2.36336	1	18	16.909	24.838	23.131	39.793	18.943	20.896	26.38	17.098	41.454	28.242	19.94	38.617	28.933	21.626	1.33772	1	18	24.444	32.983	43.802	27.51	55.083	31.675	24.766
NM_033593	Pcdhga10	chr18	37906670	38001524	+	4700	0.00126436	18	12.395	11.404	15.85	16.05	16.818	14.993	20.712	22.312	25.093	28.401	22.847	38.578	29.942	13.2163	2.26457	0.808532	18	19.536	26.345	24.643	38.02	18.381	22.625	28.057	18.576	41.062	30.308	23.191	37.508	30.3357	23.508	1.29032	1	18	26.928	29.617	41.912	31	55.038	31.639	24.075
NM_033594	Pcdhga11	chr18	37915427	38001526	+	4707	0.00126436	18	13.591	7.97	14.72	15.066	16.622	15.313	20.593	18.042	22.162	30.161	24.964	34.191	29.772	12.0937	2.46058	1	18	19.414	25.083	23.943	40.08	18.217	20.248	30.941	16.526	40.424	26.392	16.434	34.168	29.297	22.8133	1.28408	0.113204	18	21.717	34.204	36.497	26.38	53.309	30.101	24.26
NM_033595	Pcdhga12	chr18	37925234	38001526	+	5073	0.00047225	18	13.53	7.82	16.493	17.469	15.544	18.24	20.388	18.902	21.829	29.089	24.349	38.334	30.5907	12.6143	2.42394	1	18	23.69	25.929	24.906	40.991	18.019	20.957	31.58	15.325	45.884	33.986	22.693	36.166	30.9483	24.8417	1.24572	0.329852	18	25.907	29.747	38.127	25.386	57.703	28.567	24.144
NM_053074	Nup62	chr7	52071458	52087206	+	3742	0.00047225	18	28.426	39.384	24.303	28.71	36.497	41.898	42.617	56.09	42.51	69.007	72.309	51.419	64.245	30.7043	2.09202	0.0156768	15	30.357	27.219	52.311	34.646	32.077	38.334	48.574	55.487	45.713	35.193	47.545	49.983	49.9247	35.019	1.42552	0.00313352	18	50.353	44.689	45.629	34.737	45.713	33.765	56.897
NM_053082	Tspan4	chr7	148661135	148679326	+	1460	3.48824e-06	15	41.209	52.15	63.066	90.743	84.543	114.802	185.977	171.019	154.069	172.916	92.501	90.789	170.355	52.1417	3.26672	0.0156768	12	85.076	127.047	52.37	130.107	190.721	156.73	167.199	126.422	131.418	119.5	140.506	121.196	159.186	88.1643	1.80547	0.00723863	12	86.54	133.034	56.897	170.771	126.528	123.867	159.288
NM_053083	Loxl4	chr19	42666769	42687296	-	5417	1.41148e-05	18	38.641	14.993	27.842	14.439	10.082	11.07	13.63	37.402	53.502	159.253	109.472	117.679	128.801	11.8637	10.8485	1	18	667.018	719.291	548.431	884.775	616.813	676.24	704.919	615.938	798.316	891.882	714.479	685.578	763.98	644.913	1.18462	0.00126436	9	730.854	270.799	539.012	887.904	830.049	752.926	621.381
NM_053157	Tm2d1	chr4	98022061	98049956	-	977	0.00126436	6	19.829	15.313	11.508	14.603	23.218	17.098	14.626	11.626	9.4	11.986	8.394	5.968	18.3063	8.78267	2.08314	0.00723863	9	13.53	16.016	5.278	15.827	16.935	14.512	12.841	17.202	13.85	8.995	11.372	9.631	15.758	9.99933	1.57533	1	12	9.676	2.364	6.337	16.549	19.228	12.077	14.107
NM_053166	Trim7	chr11	48639640	48663697	+	1357	7.46511e-07	15	23.631	17.995	20.542	22.587	25.477	34.833	40.849	46.293	37.774	24.478	35.361	37.59	41.6387	20.7227	2.00884	0.00126436	18	24.643	14.059	40.607	23.631	21.281	32.056	43.765	30.308	33.964	48.725	50.487	37.282	45.498	25.656	1.77309	1	0	16.459	20.542	20.353	18.527	25.522	20.457	16.876
NM_053200	Ces1d	chr8	95689971	95721703	-	1950	1.34733e-07	15	1864.73	1743.19	1358.24	2801.25	2606.78	3270.71	5279.32	3828.79	5356.98	3471.06	3037.18	2933.2	4821.7	1655.39	2.91272	0.0617515	9	1035.03	833.994	884.775	1091.97	642.479	1121.18	863.812	988.266	974.551	505.567	578.322	917.125	951.874	667.005	1.42708	0.52709	12	669.477	320.903	174.216	1164.41	590.66	465.643	874.207
NM_053255	Elac1	chr18	73894692	73914133	-	4965	0.00126436	0	49.519	74.322	48.909	36.381	39.111	35.131	28.165	19.414	35.374	34.6	86.084	37.139	57.5833	27.651	2.08211	1.41148e-05	0	52.696	102.128	49.53	47.028	39.066	43.36	32.391	38.829	36.599	52.779	74.034	46.964	68.118	35.9397	1.89509	1	6	42.51	28.471	34.318	38.032	47.935	34.948	40.159
NM_054071	Fgfrl1	chr5	109123248	109135969	+	2647	3.48824e-06	6	96.042	103.321	71.112	152.099	155.255	139.171	85.622	76.531	88.178	71.657	60.891	66.181	148.842	66.243	2.24672	0.52709	15	65.648	59.524	66.667	86.964	86.76	82.981	93.001	78.225	64.679	120.164	110.305	77.868	102.779	63.9463	1.60717	0.0617515	6	72.809	61.256	57.208	92.966	72.891	80.86	59.702
NM_054083	Stim2	chr5	54389762	54512296	+	4758	0.00047225	9	98.499	26.79	129.464	161.747	200.078	202.515	159.205	139.612	153.108	134.577	113.524	129.999	188.113	84.9177	2.2151	0.52709	9	94.154	96.728	83.449	128.846	101.388	118.017	101.169	81.323	106.107	105.11	87.679	103.887	116.084	91.4437	1.26943	0.00723863	12	87.642	99.967	86.524	119.749	126.815	120.118	135.84
NM_058214	Recql4	chr15	76533983	76540989	-	3898	0.00126436	3	17.874	10.542	14.018	8.394	12.225	13.009	7.855	5.204	5.278	4.72	10.472	12.395	14.1447	6.11233	2.31197	0.329852	0	12.125	10.057	14.794	12.723	14.031	10.678	10.713	8.007	5.592	12.83	23.413	12.553	16.2653	8.104	2.00583	1	0	13.172	25.545	9.688	12.662	10.987	10.177	12.101
NM_080462	Hnmt	chr2	23858432	23904899	-	1630	0.000161934	6	56.008	53.833	42.451	54.931	79.345	84.564	45.923	26.527	48.489	49.409	17.622	24.313	72.9467	30.448	2.39532	0.0617515	12	22.86	63.078	31.212	33.496	74.832	65.818	42.083	42.689	48.341	33.019	33.424	33.633	58.0487	33.3587	1.73992	0.197702	6	19.016	20.566	16.588	38.127	44.157	48.341	14.707
NM_080559	Sh3bgrl3	chr4	133683321	133684648	-	682	0.00723863	18	5.854	6.73	6.527	7.97	7.82	5.553	6.884	19.841	9.953	16.158	13.022	14.805	14.6617	6.37033	2.29951	0.329852	15	7.375	11.649	14.745	13.16	7.651	14.047	11.626	17.143	15.896	9.412	11.833	15.292	14.8883	11.2563	1.32238	1	0	7.389	18.393	17.281	10.071	18.393	13.351	12.395
NM_080563	Rnf144a	chr12	26991659	27100127	-	5087	5.04637e-05	18	18.799	10.581	11.973	12.987	10.284	4.556	10.987	23.051	30.654	33.161	29.305	33.33	31.932	9.27567	3.43993	0.00723863	18	28.736	27.542	14.318	19.405	21.257	26.698	41.026	24.109	46.189	36.145	45.978	36.713	39.612	22.4533	1.76385	0.113204	18	22.032	15.954	32.563	24.599	18.054	20.688	16.04
NM_133211	Tlr7	chrX	163742858	163768503	-	3789	0.00047225	15	2.46	6.235	4.697	2.183	8.496	7.867	6.649	18.513	17.254	10.678	13.556	14.318	14.1387	4.464	3.16242	0.0107354	18	8.078	7.325	2.738	1.136	7.983	2.738	9.654	13.53	15.098	9.153	3.601	19.769	12.7607	3.95233	3.22302	0.329852	18	3.729	30.248	21.955	5.529	41.412	4.464	15.791
NM_133351	Prss8	chr7	135069231	135073627	-	1852	1.34733e-07	6	16.818	16.504	22.719	38.237	24.239	23.492	11.07	10.758	22.125	1.079	10.604	8.892	28.656	6.85833	4.17365	0.113204	9	15.755	12.483	12.808	20.517	51.778	18.479	26.589	16.526	14.49	16.04	27.312	7.651	30.258	13.682	2.21063	0.986803	15	3.37	2.796	6.672	7.301	7.89	9.284	5.581
NM_133659	Erg	chr16	95580776	95751972	-	3236	0.0048028	12	11.404	11.986	12.334	27.278	14.535	22.847	22.789	22.325	34.508	22.325	20.248	23.142	26.5407	11.908	2.22778	1	18	13.794	33.678	14.638	26.976	37.402	23.005	21.855	17.562	31.335	36.497	19.05	37.056	30.8677	20.7033	1.49071	1	0	14.638	54.713	28.213	26.953	34.168	25.477	27.71
NM_133685	Rab31	chr17	66001066	66122092	-	3467	0.00126436	15	10.678	8.745	13.307	11.543	8.566	14.4	13.959	22.779	31.559	21.281	25.522	15.804	22.7657	10.91	2.08568	0.808532	18	10.235	18.878	17.435	21.705	12.808	15.544	13.105	11.649	22.835	24.851	14.707	28.973	22.8437	15.516	1.47196	0.0156768	15	13.022	14.841	27.051	22.625	31.639	14.993	24.349
NM_133748	Insig2	chr1	123200930	123224601	-	2689	3.48824e-06	18	907.6	656.069	298.464	261.412	313.851	259.001	582.838	853.894	951.311	1128.12	1029.99	1545.15	1234.42	278.088	4.43882	0.00126436	15	665.162	955.081	793.226	821.018	1100.16	911.079	1112.75	1105.53	1201.52	1085.77	1422.35	1265.06	1257.73	804.49	1.56338	1	18	742.472	656.961	901.223	846.337	698.429	943.792	1032.69
NM_133810	Stk17b	chr1	53812356	53842059	-	3268	5.04637e-05	18	19.414	12.887	15.292	15.098	14.889	11.483	23.873	28.71	33.69	27.346	31.212	33.03	30.5293	13.8233	2.20766	0.0617515	18	18.11	20.248	22.325	18.031	23.051	28.542	21.308	24.677	34.948	26.953	27.346	39.485	31.2613	20.2277	1.5452	0.113204	15	16.526	27.903	40.584	22.613	53.821	25.663	33.403
NM_133850	Commd7	chr2	153442666	153458517	-	3202	5.04637e-05	21	47.354	30.101	34.553	23.413	19.876	17.622	20.688	44.699	43.778	53.266	69.11	45.177	55.851	20.3037	2.74992	0.00313352	3	39.815	59.401	49.825	37.441	43.416	54.254	35.203	29.973	37.763	42.211	37.093	45.271	49.6803	34.313	1.44773	0.0319872	6	40.436	25.816	36.611	41.714	29.791	41.968	32.044
NM_133911	Adgra3	chr5	50351190	50450235	-	4454	5.04637e-05	15	207.898	55.575	142.912	179.398	258.102	241.148	229.488	314.06	314.331	294.309	302.919	267.182	288.137	135.462	2.12699	0.00047225	15	188.682	194.614	194.283	202.619	197.316	217.927	255.453	225.617	236.929	261.342	267.229	251.704	260.092	192.526	1.35092	1	18	228.152	137.468	121.241	186.477	149.525	239.58	228.651
NM_133931	Pot1a	chr6	25693942	25759218	-	2918	0.00047225	3	27.324	25.522	24.643	21.128	14.376	20.189	15.447	12.911	7.474	13.507	16.016	26.039	25.8297	11.944	2.16159	1	0	19.405	28.726	20.582	19.016	20.885	17.134	19.769	19.405	22.135	18.644	17.003	23.729	22.9043	19.0117	1.20464	0.0319872	9	20.248	12.565	19.187	20.566	18.527	18.943	16.526
NM_134023	Tbc1d10a	chr11	4086836	4115508	+	1902	0.00047225	9	18.054	20.64	50.327	39.684	44.572	30.308	28.057	24.526	31	20.248	7.614	17.539	38.188	15.1337	2.52237	0.0319872	21	46.952	8.245	34.6	6.035	13.912	24.204	37.566	17.586	30.679	47.017	40.633	21.14	36.2633	14.717	2.46305	1	0	21.855	45.303	25.839	32.563	34.6	28.736	36.691
NM_134046	Cenpo	chr12	4213480	4233965	-	2197	0.00313352	3	16.968	16.217	27.949	11.283	15.52	19.953	14.949	9.4	11.448	10.096	9.9	9.888	20.378	9.96133	2.04466	0.329852	3	17.908	16.363	18.599	19.724	21.093	17.777	13.249	13.273	13.351	20.024	16.11	20.606	19.5313	13.291	1.46916	0.113204	21	19.286	14.556	22.079	15.659	11.372	9.178	13.969
NM_134084	Ppif	chr14	26513656	26519952	+	1539	3.48824e-06	9	48.99	31.128	37.486	64.509	77.605	53.762	49.883	37.402	41.98	26.976	37.139	22.693	65.292	28.936	2.25599	0.00723863	12	32.136	37.319	35.656	40.183	61.634	51.527	52.291	45.923	46.653	29.176	50.089	37.441	51.1147	35.037	1.45875	0.197702	9	31.851	25.827	30.089	37.854	47.314	42.296	33.729
NM_134094	Ncald	chr15	37295930	37722183	-	3719	0.00047225	3	66.209	72.951	37.59	42.44	41.574	46.349	30.858	14.745	8.542	46.403	23.74	35.632	58.9167	18.0483	3.26313	0.00723863	3	58.167	76.744	32.949	48.851	60.032	66.502	30.606	29.176	34.122	29.791	37.179	52.812	58.4617	31.3013	1.86743	0.808532	9	46.641	14.502	16.504	62.805	23.526	47.697	31.559
NM_134159	Il17rc	chr6	113421449	113433134	+	2255	0.00126436	18	52.301	66.27	57.506	52.161	42.083	51.149	84.854	103.577	111.937	78.995	80.77	72.606	100.123	48.4643	2.06568	0.00047225	15	44.572	31.591	53.627	46.929	42.983	36.014	67.358	53.739	82.981	66.197	64.726	53.821	68.026	41.9753	1.62047	5.04637e-05	12	31.559	34.901	38.055	55.474	48.942	46.616	72.117
NM_138302	Tymp	chr15	89202062	89207467	-	2321	0.000161934	18	327.48	199.343	227.253	95.188	213.547	171.507	278.198	235.693	278.8	452.225	253.962	390.143	365.443	160.081	2.28279	0.197702	18	180.89	191.649	188.317	220.463	135.372	302.255	276.165	401.045	162.904	221.785	411.968	327.818	320.524	186.952	1.71443	0.329852	18	169.846	179.164	83.683	177.448	77.605	130.428	213.099
NM_138305	Adcy3	chr12	4134153	4213524	+	4325	0.00723863	21	6.363	9.665	5.569	5.882	6.27	7.771	8.341	8.542	1.894	16.327	12.101	10.045	12.8243	6.259	2.04727	1	18	6.212	5.39	9.714	7.353	7.832	5.592	8.823	4.888	13.494	5.945	9.598	12.212	9.25167	6.92567	1.33537	1	18	9.297	6.625	9.714	11.404	10.26	10.248	9.153
NM_138595	Gldc	chr19	30172931	30249931	-	3758	1.34733e-07	18	746.981	438.736	545.147	417.631	380.296	401.045	610.121	752.154	790.14	882.269	761.802	987.236	877.102	399.657	2.19461	0.113204	12	986.121	977.033	997.888	1014.38	1315.8	1204.82	1137.78	984.829	1350.78	1124.11	964.262	1182.07	1178.33	987.014	1.19383	0.113204	9	930.814	760.348	917.125	1048	1212.72	922.803	1029.99
NM_138672	Stab1	chr14	31952203	31981827	-	7924	0.00126436	15	111.65	118.334	178.499	306.581	201.488	218.796	231.643	365.861	407.623	381.599	544.475	641.433	522.502	136.161	3.83718	0.0156768	18	162.009	155.352	262.521	368.034	164.37	235.199	391.036	229.693	512.04	486.707	646.78	421.421	518.303	193.294	2.68133	0.0617515	18	273.99	292.803	491.365	364.606	495.307	252.37	421.421
NM_138751	Tmem47	chrX	78315983	78343214	+	4077	0.00126436	15	8.067	3.682	4.743	16.4	9.559	12.409	11.998	23.303	15.272	19.177	19.769	19.241	19.3957	5.49733	3.5236	0.0447418	18	12.83	26.254	5.592	14.502	9.297	12.149	22.944	5.592	27.464	19.829	32.563	27.51	26.634	11.9827	2.22169	0.0319872	15	6.823	9.167	24.964	16.005	19.769	13.226	15.146
NM_139143	Slc39a6	chr18	24738382	24762318	-	3870	0.00126436	12	6.584	7.603	6.35	8.641	17.308	9.259	12.83	24.851	20.343	12.212	3.227	15.827	19.3413	6.84567	2.82268	0.0156768	18	10.248	7.448	12.876	8.591	12.819	7.124	20.957	12.746	18.775	33.266	11.587	12.887	19.2467	9.51133	2.02248	0.329852	15	5.291	11.448	11.809	11.6	4.731	18.356	20.388
NM_139149	Fus	chr7	135110993	135125545	+	1827	0.00126436	6	72.25	84.304	138.037	78.95	52.65	77.769	48.444	27.877	49.491	18.513	36.064	47.626	98.197	34.0677	2.88186	5.04637e-05	3	107.721	78.95	92.466	99.259	91.41	68.899	48.341	58.2	52.975	64.83	52.025	54.953	93.0457	53.172	1.74976	0.197702	3	77.792	130.021	117.435	79.439	94.392	45.258	37.854
NM_139297	Ugp2	chr11	21221129	21270632	-	2835	1.34733e-07	6	1015.55	1043.84	656.961	1136.06	1450.13	1275.14	712.339	563.181	724.737	517.803	512.903	540.62	1287.11	523.775	2.45734	0.0617515	6	1070.06	1372.48	967.141	1112.75	1992.42	1301.49	855.42	1057.91	1244.5	1028.26	1089.3	972.099	1468.89	1029.88	1.42626	0.808532	6	1082.27	1320.77	953.896	1183.96	1827	1283.14	1019.81
NM_144552	Stxbp6	chr12	45953473	46175470	-	4317	1.41148e-05	3	45.119	43.308	53.8	30.074	52.392	26.953	23.943	21.705	23.714	26.089	28.057	34.279	47.409	23.1207	2.05005	0.000161934	0	48.701	58.073	47.017	37.924	46.373	28.614	27.556	32.222	32.321	54.797	44.343	49.53	51.2637	30.6997	1.66963	0.808532	0	53.739	35.705	33.053	33.403	45.46	34.142	42.934
NM_144809	Prdm9	chr17	15680036	15700295	-	3463	1.41148e-05	3	34.318	34.191	42.828	28.532	27.519	23.039	21.705	18.902	11.103	15.791	28.165	23.303	37.1123	17.2367	2.15244	1.41148e-05	3	35.098	34.484	35.287	24.075	20.213	23.12	17.003	19.724	19.724	17.933	25.259	20.189	34.9563	18.817	1.85724	0.00313352	3	36.782	36.329	30.953	31.851	29.534	28.897	23.413
NM_144878	Fmo4	chr1	164724014	164742680	-	1776	5.04637e-05	9	20.457	10.235	14.638	22.8	21.98	19.7	13.457	18.943	16.562	12.483	10.082	5.993	21.4933	9.51933	2.25654	0.197702	6	16.549	36.145	16.061	18.407	27.219	9.953	18.878	23.191	8.845	9.598	6.625	13.794	22.9183	10.0057	2.28925	0.0617515	6	8.96	16.818	9.724	7.211	11.881	9.9	4.755
NM_144892	Ncoa5	chr2	164825857	164860279	-	3081	1.41148e-05	18	50.921	43.24	40.991	34.191	32.971	41.466	45.923	65.564	57.609	53.184	108.851	62.928	74.9877	36.2093	2.07065	1	0	50.673	41.355	75.864	63.725	44.367	43.478	57.324	41.946	51.858	53.099	50.008	47.697	55.964	50.268	1.11329	0.52709	0	61.774	84.817	88.406	59.768	60.891	52.755	61.956
NM_145154	Angptl6	chr9	20678253	20684154	-	1556	5.04637e-05	18	28.128	40.325	24.349	28.287	39.93	33.266	44.934	42.689	47.173	54.563	73.867	94.202	74.2107	30.934	2.39855	0.0617515	18	26.527	30.858	46.5	51.611	36.855	42.321	39.695	38.176	48.402	87.669	72.951	71.797	77.4723	34.6283	2.2369	1	0	49.563	47.314	68.414	45.119	49.306	54.121	40.978
NM_145209	Oasl1	chr5	115373249	115387920	+	2115	0.000161934	3	48.444	49.466	35.783	39.349	49.944	36.415	18.916	17.731	21.184	30.809	24.303	36.623	44.5643	19.277	2.31111	0.0319872	18	30.089	33.854	24.204	30.523	41.886	25.522	35.632	31.559	31.903	35.989	39.518	52.873	42.7933	29.3823	1.45628	0.197702	3	42.142	94.859	76.654	45.271	102.766	48.127	34.484
NM_145425	Wdpcp	chr11	21472284	21798689	+	2423	5.04637e-05	0	18.299	18.031	15.281	6.79	5.893	10.166	10.701	4.349	5.401	10.26	11.02	7.713	17.2037	6.817	2.52141	0.113204	6	14.031	17.143	12.83	14.439	21.412	5.291	12.272	20.957	12.876	11.613	10.284	10.83	15.3683	10.909	1.4084	1	6	8.394	10.903	13.53	8.293	8.937	8.982	9.964
NM_145494	Me2	chr18	73924608	73975092	-	7569	0.00723863	15	7.278	13.805	12.577	22.835	18.539	16.622	13.494	19.004	40.78	31.511	33.656	25.562	30.243	11.22	2.69394	0.0156768	18	5.63	30.089	14.982	17.923	11.372	10.758	19.297	24.122	32.186	18.564	35.551	26.322	26.8123	13.351	2.00751	0.329852	18	10.177	19.405	21.829	14.059	49.101	15.742	19.252
NM_145497	Nmrk1	chr19	18706506	18726674	+	1619	7.46511e-07	9	36.227	59.901	72.331	124.352	127.674	138.943	102.534	102.829	87.919	50.304	57.762	50.008	130.323	52.6913	2.47305	0.000161934	9	78.353	49.273	42.262	52.836	81.335	87.525	78.995	70.364	68.339	33.656	30.412	48.076	73.8987	37.3813	1.97663	1	9	63.269	54.931	76.045	77.06	74.216	54.462	87.669
NM_145563	Zfp932	chr5	110425546	110439430	+	2069	0.00047225	3	23.873	30.234	51.941	25.768	25.268	25.72	23.241	16.753	12.101	15.212	14.502	18.054	35.3493	15.9227	2.2193	0.0319872	3	30.583	32.748	16.549	27.475	23.23	23.873	23.751	12.272	18.179	16.35	24.004	22.211	26.6267	18.0673	1.47348	0.0156768	0	24.825	17.539	28.299	24.409	22.625	25.522	16.694
NM_145575	Cald1	chr6	34659444	34725469	+	4021	0.000161934	0	741.801	824.809	493.645	521.92	499.79	387.22	316.616	354.976	354.976	536.859	458.971	470.801	686.752	342.189	2.00691	0.00313352	6	516.434	625.982	517.803	479.562	637.001	526.919	350.078	422.316	400.692	422.106	343.782	487.447	553.406	391.029	1.41525	0.329852	3	667.666	542.24	845.716	579.137	694.582	527.633	407.921
NM_145711	Tox	chr4	6614533	6917870	-	2841	0.00313352	9	23.714	26.061	18.633	27.556	20.782	24.349	26.661	26.687	15.281	5.376	9.431	7.82	24.229	7.54233	3.20947	0.0319872	9	11.903	14.745	16.363	13.947	22.032	15.544	12.334	18.527	11.962	14.616	9.201	10.347	17.1743	11.388	1.50766	1	0	6.494	6.376	7.903	2.962	1.221	7.676	4.298
NM_145713	Hist1h1d	chr13	23646901	23647676	+	773	0.00313352	0	54.098	44.488	42.235	28.532	82.079	34.693	14.993	7.389	27.903	89.695	29.714	29.829	49.746	16.7617	2.96667	1	9	11.261	3.453	47.281	24.075	30.199	24.677	25.093	20.213	18.902	13.307	27.71	30.308	26.317	20.665	1.27337	1	12	48.966	16.765	14.213	31.128	21.955	37.763	19.177
NM_145839	Rasgef1b	chr5	99646439	99681946	-	2980	0.00723863	18	58.294	50.304	35.681	33.435	41.026	26.089	35.361	111.09	75.38	76.73	56.633	61.517	73.9437	33.5167	2.20582	0.00313352	18	47.854	88.151	40.814	24.26	38.31	48.919	51.788	81.663	63.506	66.744	53.162	102.696	74.2007	37.163	1.99636	0.0319872	18	46.189	96.953	93.612	40.08	121.034	73.371	69.369
NM_145977	Slc45a3	chr1	133867186	133879549	+	3341	0.00126436	18	161.92	122.232	100.412	74.832	115.468	126.205	299.366	404.957	274.142	295.264	282.164	294.263	326.155	105.502	3.09127	0.0319872	15	164.667	228.589	346.536	214.625	265.255	285.082	368.034	398.797	239.371	277.118	361.475	374.211	337.601	246.597	1.36902	0.00313352	15	150.439	236.929	156.396	201.488	185.977	255.35	265.75
NM_146005	Ank3	chr10	68996456	69490184	+	9980	7.46511e-07	3	112.086	113.753	194.881	175.689	111.537	97.931	47.354	52.779	76.133	54.797	90.743	96.671	140.24	58.7553	2.38661	0.00723863	3	157.323	121.775	120.582	171.553	56.402	109.361	76.142	50.304	84.455	68.671	77.748	97.37	133.227	70.3003	1.89498	0.52709	3	110.59	399.397	273.906	120.515	267.229	108.338	71.852
NM_146115	Tor4a	chr2	25048240	25052333	-	3424	5.04637e-05	15	9.953	8.474	10.987	16.574	12.319	13.887	15.005	24.677	29.044	34.646	18.019	22.079	24.9147	9.80467	2.53953	0.0447418	15	12.565	10.177	12.653	19.405	10.177	17.029	16.158	18.334	26.527	26.824	15.729	19.027	20.5267	11.7983	1.73917	0.113204	18	12.876	16.818	18.054	22.186	22.779	19.806	11.209
NM_146578	Olfr1033	chr2	85860797	85884965	+	3738	0.00126436	18	92.92	118.055	132.237	86.464	63.196	103.98	160.499	171.702	183.796	256.418	94.689	170.512	173.873	84.5467	2.05641	0.113204	15	85.39	99.544	92.535	97.522	72.2	104.573	122.595	108.282	72.929	100.646	108.748	100.646	103.347	91.4317	1.1303	0.197702	0	135.876	101.449	95.199	98.464	113.288	121.241	96.659
NM_152801	Arhgef6	chrX	54484662	54591906	-	4545	5.04637e-05	15	6.778	8.27	2.102	9.259	8.245	12.553	10.962	26.024	14.949	13.887	20.376	13.69	17.3117	5.71667	3.02474	0.0319872	18	10.401	3.861	12.541	17.741	1.209	9.259	16.504	11.404	18.527	9.4	24.088	18.943	17.477	8.93433	1.95509	0.197702	15	6.625	8.089	34.252	11.809	24.324	15.066	14.047
NM_153119	Plekho2	chr9	65400384	65427894	-	5119	0.00047225	15	13.236	12.2	15.553	20.168	17.562	20.156	20.504	27.487	33.458	39.373	38.055	28.176	35.2013	13.663	2.57525	0.0156768	18	17.539	17.04	11.404	23.051	3.578	15.377	14.33	17.23	32.875	31.851	32.38	38.767	34.3327	14.002	2.45095	0.329852	18	20.946	34.553	59.807	31.937	24.743	16.818	23.764
NM_153133	Rdh9	chr10	127213461	127229753	+	2692	0.000161934	6	265.491	241.181	138.968	223.675	311.812	316.372	216.496	159.109	202.771	180.492	122.267	100.412	283.953	134.39	2.11281	0.00723863	9	245.201	569.15	249.439	330.335	695.351	432.93	297.602	681.439	412.506	265.904	262.384	243.393	486.205	257.227	1.89015	0.329852	6	225.617	879.274	546.596	408.676	1552.16	531.36	254.67
NM_153157	Olfm3	chr3	114783883	114828682	+	4428	3.48824e-06	9	22.113	18.042	16.182	21.589	36.064	41.002	20.64	27.125	28.726	12.605	16.061	15.389	32.885	14.685	2.23852	1	0	19.05	42.828	26.125	22.135	24.599	25.22	19.841	21.855	32.259	18.087	28.045	37.366	29.3343	23.9847	1.22295	1	12	12.212	9.167	10.581	14.626	30.869	23.714	13.273
NM_153175	Gimap6	chr6	48651582	48658243	-	1607	0.00723863	15	14.707	13.863	15.136	31.627	14.364	23.413	29.033	20.542	49.686	44.024	24.026	44.643	37.5643	14.5687	2.57735	0.0319872	15	19.405	25.072	15.553	29.249	28.853	25.663	24.373	27.61	43.656	31.962	38.496	46.538	38.9987	20.01	1.94848	0.52709	15	23.23	29.829	49.614	32.875	69.239	36.452	33.975
NM_153458	Olfm3	chr3	114606996	114828682	+	4681	3.48824e-06	9	21.742	18.019	16.119	21.482	34.449	38.474	19.016	25.194	28.096	12.541	15.52	14.962	31.4683	14.341	2.19346	1	0	18.501	42.262	22.789	22.055	23.413	23.631	19.319	21.281	31.262	17.539	26.744	36.329	27.8507	23.033	1.20907	1	9	11.736	8.601	10.531	14.107	29.198	23.039	12.841
NM_153484	Tef	chr15	81633103	81657293	+	4145	5.04637e-05	9	233.022	440.171	649.959	815.575	811.465	659.259	473.278	528.33	434.747	245.85	300.714	179.927	762.1	242.164	3.14696	0.00047225	12	453.119	393.534	391.577	577.078	516.434	625.982	579.137	962.119	613.228	377.213	459.603	292.803	718.161	376.54	1.90724	0.329852	12	213.354	891.882	382.46	574.52	438.12	498.943	747.809
NM_153502	Ankrd23	chr1	36587038	36592584	-	2294	0.00126436	18	4.155	10.427	13.912	7.855	9.142	7.485	14.059	18.229	15.354	21.829	17.469	10.284	16.5273	8.16067	2.02399	0.329852	18	20.41	17.923	19.204	15.646	15.585	17.281	24.609	19.547	7.89	27.125	16.6	18.442	20.7223	16.1707	1.2813	0.00723863	0	22.292	23.255	30.101	18.788	19.853	18.788	17.367
NM_153533	Tns2	chr15	101933365	101946832	+	4730	0.00126436	6	178.052	205.065	387.22	255.043	180.222	148.087	124.233	113.907	113.753	104.425	138.293	105.822	256.779	116.18	2.21008	0.00313352	3	312.132	318.631	331.941	314.772	291.193	207.598	174.282	257.713	217.028	214.987	236.929	182.665	320.901	211.527	1.51705	1	6	173.07	595.734	359.478	261.717	418.062	170.556	205.471
NM_153550	Slc49a4	chr16	35694148	35769456	-	5398	0.00126436	18	137.7	116.881	159.648	117.005	111.067	82.176	185.642	215.069	228.589	201.636	174.167	164.04	209.767	103.416	2.02828	0.00723863	18	167.293	136.966	195.892	173.07	135.564	179.494	226.505	212.577	172.587	220.708	224.539	199.691	214.979	162.709	1.32123	0.0617515	15	148.81	83.384	136.116	170.233	129.986	196.469	203.406
NM_153781	Pygb	chr2	150612532	150657484	+	3816	3.48824e-06	18	7.603	11.02	13.494	13.388	10.248	10.814	15.607	18.324	18.229	24.727	34.724	27.125	28.8587	10.7057	2.69406	0.00047225	18	8.474	11.045	15.872	13.699	15.212	12.723	17.435	17.674	24.303	25.649	21.281	20.666	22.532	11.797	1.90921	0.0617515	21	26.661	46.975	46.5	19.953	51.046	19.405	20.179
NM_153783	Paox	chr7	147311584	147320233	+	1728	0.00723863	6	18.878	32.862	33.717	19.758	33.986	28.59	16.549	22.613	17.143	1.568	3.476	27.312	28.4857	10.7853	2.63963	0.0156768	21	40.135	9.642	35.446	11.347	9.059	17.505	20.77	25.975	17.622	31.914	33.403	25.206	30.1743	12.637	2.38668	0.329852	9	7.485	5.83	4.866	20.504	4.603	11.347	10.903
NM_153789	Mylip	chr13	45485111	45507309	+	2974	1.41148e-05	15	16.35	17.662	26.264	37.117	27.877	35.021	36.497	79.439	69.669	64.384	61.751	78.584	68.2397	20.092	3.39517	0.0156768	18	23.099	38.392	35.098	71.645	29.984	36.658	56.459	48.006	82.008	65.166	66.363	83.031	71.52	32.1963	2.22099	0.329852	15	31.095	18.179	34.497	46.339	46.5	50.008	44.961
NM_170688	Ank3	chr10	68996456	69490184	+	9392	5.04637e-05	3	100.329	110.305	174.74	164.018	102.278	90.207	44.478	50.59	70.327	49.014	85.076	90.765	128.458	55.1317	2.32978	0.00723863	3	145.806	113.24	105.531	163.592	55.621	99.782	69.1	49.114	77.012	67.293	70.197	96.325	121.526	65.0753	1.86733	0.52709	3	100.494	352.436	252.37	115.229	242.888	99.235	67.822
NM_170689	Ank3	chr10	68996456	69490184	+	9927	7.46511e-07	3	111.97	113.207	195.12	176.003	111.842	98.243	47.697	52.661	76.428	55.152	91.039	96.557	140.099	58.9287	2.3772	0.00723863	3	157.212	122.084	119.854	171.926	56.643	109.675	76.531	50.602	84.648	69.018	78.114	97.193	133.05	70.5937	1.8846	0.52709	3	110.96	398.797	274.142	121.08	267.182	108.52	72.074
NM_170690	Ank3	chr10	68996456	69490184	+	9918	7.46511e-07	3	112.144	113.405	194.95	175.747	110.612	97.45	47.437	52.79	75.7	54.894	90.765	96.75	140.166	58.6423	2.38995	0.00723863	3	156.893	121.937	120.13	171.091	56.494	109.396	76.267	50.327	84.502	68.73	77.832	97.45	132.987	70.3653	1.88982	0.52709	3	110.612	398.978	273.99	119.941	266.843	108.351	71.89
NM_170728	Ank3	chr10	68996456	69490184	+	9277	5.04637e-05	3	99.793	109.817	174.605	163.797	100.863	89.289	44.272	49.747	69.438	48.795	84.881	90.08	128.072	54.4857	2.35031	0.00723863	3	145.67	113.016	104.456	162.773	55.307	99.51	68.924	48.874	76.78	66.987	69.787	95.499	121.047	64.8593	1.86617	0.52709	3	100.412	350.799	252.228	114.37	242.684	98.988	67.699
NM_170729	Ank3	chr10	68996456	69490184	+	9865	7.46511e-07	3	111.831	113.016	195	175.839	110.759	97.605	47.531	52.405	75.784	54.953	90.802	96.396	139.949	58.5733	2.38906	0.00723863	3	157.026	122.016	119.587	171.219	56.564	109.472	76.302	50.475	84.587	68.853	77.879	97.074	132.876	70.4547	1.88586	0.52709	3	110.639	398.028	274.095	120.097	267.051	108.39	71.912
NM_172149	Bnip1	chr17	26918024	26929466	+	1077	7.46511e-07	3	36.497	48.187	43.948	37.307	41.886	38.808	27.903	17.412	17.824	30.583	32.886	32.588	42.8773	21.0463	2.03679	0.0319872	3	37.43	49.721	43.937	32.033	49.78	37.724	33.717	30.69	21.672	17.04	31.117	49.341	43.696	28.693	1.5227	0.808532	6	34.901	26.137	30.308	39.054	24.385	34.39	31.675
NM_172261	Ppp1r9b	chr11	94852526	94868212	+	4318	1.41148e-05	15	5.92	10.581	9.953	14.993	14.226	19.641	23.005	36.064	41.209	33.161	39.184	40.919	37.7547	8.818	4.27783	0.113204	18	8.95	10.13	12.593	23.551	6.552	24.716	16.145	22.647	45.541	34.948	31.639	23.23	29.939	10.5577	2.83402	0.0156768	18	15.292	27.312	45.201	16.158	37.798	24.204	27.189
NM_172286	6430548M08Rik	chr8	122638052	122689207	+	5550	0.00313352	18	12.841	33.208	15.531	18.866	25.781	22.587	26.38	38.093	54.869	43.055	48.657	41.401	44.371	20.5267	2.16106	0.0617515	15	16.027	27.51	41.051	45.165	27.125	32.494	46.767	38.355	59.654	50.85	42.605	24.599	48.2587	28.196	1.71129	0.00047225	21	31.639	72.492	73.507	37.105	48.99	43.619	63.207
NM_172309	Arntl2	chr6	146754052	146782051	+	2606	0.00723863	3	9.688	6.857	14.247	8.578	6.494	5.882	4.531	7.043	1.928	1.112	7.188	4.674	10.264	4.32467	2.37019	1	6	6.884	7.364	10.962	7.983	8.007	4.337	2.411	8.245	6.087	9.676	2.484	5.264	8.40333	5.581	1.5048	1	6	5.569	6.754	4.05	8.601	3.15	7.301	6.996
NM_172442	Dtx4	chr19	12540826	12576486	-	5759	0.00723863	21	59.31	30.128	46.733	19.085	15.461	20.329	15.531	50.159	52.416	46.843	57.892	58.418	54.3843	18.2917	2.9721	0.197702	18	54.634	69.393	50.267	58.667	53.063	44.012	66.826	51.074	82.922	56.288	63.495	77.304	66.9407	51.914	1.2894	0.0617515	21	62.326	40.436	67.5	48.466	50.921	41.002	55.937
NM_172460	Nphp3	chr9	103904874	103919016	+	2097	5.04637e-05	3	17.19	19.663	24.918	15.313	16.935	18.144	9.977	9.412	7.278	12.319	18.299	9.9	20.5903	8.889	2.3149	0.00723863	0	16.935	9.47	24.144	14.649	12.359	14.917	13.262	7.97	9.758	19.027	16.145	20.64	18.604	10.33	1.80019	0.329852	0	12.759	11.962	22.501	8.811	6.191	17.04	9.737
NM_172571	Fbf1	chr11	116003599	116029492	-	5340	0.00047225	6	36.34	58.903	108.748	66.744	71.333	37.579	35.681	26.71	15.313	26.089	31.675	26.161	67.997	25.9013	2.6246	0.0617515	18	16.363	16.182	25.672	25.895	15.531	15.931	27.975	17.003	23.241	33.278	21.093	25.522	26.631	19.119	1.3927	0.0319872	21	32.245	32.448	45.687	23.039	32.542	23.74	32.044
NM_172572	Rhbdf2	chr11	116459479	116488333	-	3838	0.00047225	15	25.206	18.064	32.875	30.777	31.851	39.815	44.934	60.839	40.978	105.201	65.901	40.183	70.4283	25.3817	2.77407	0.00313352	18	47.377	19.343	40.792	41.231	30.412	34.612	44.012	53.672	42.223	57.796	57.406	41.644	52.282	35.4183	1.47599	0.52709	21	54.192	84.865	109.008	38.767	89.812	31.285	32.448
NM_172589	Lhfpl2	chr13	94827751	94965364	+	4342	0.00126436	18	22.347	11.87	29.176	32.067	24.303	26.895	30.679	32.209	59.322	65.439	55.405	64.25	61.698	21.131	2.91888	0.808532	12	21.672	50.827	36.053	61.019	61.574	41.537	38.52	30.38	69.286	55.634	60.647	57.208	57.8297	36.184	1.59805	0.0617515	21	25.038	70.786	58.2	54.203	53.846	60.177	43.469
NM_172621	Clic5	chr17	44325521	44417117	+	5862	1.34733e-07	0	23.333	11.809	23.23	10.273	11.471	11.471	6.235	4.349	4.155	11.613	11.794	10.581	19.4573	4.913	3.95436	0.52709	6	11.844	19.297	12.808	11.903	19.806	19.405	7.425	7.676	14.247	7.485	16.469	16.016	17.038	9.78267	1.74089	1	6	27.623	19.829	8.88	25.083	20.179	16.504	25.291
NM_172623	Treml4	chr17	48403661	48414724	+	1734	0.00313352	15	0.564	3.979	6.003	10.071	10.201	5.067	5.979	10.975	32.636	31.873	11.939	16.217	20.0097	3.51533	5.6788	0.0156768	18	10.678	3.415	11.87	3.861	4.452	8.45	4.915	9.925	15.272	22.92	16.083	8.995	15.9993	5.58767	2.86	0.113204	18	10.792	11.951	20.593	8.45	23.764	5.39	20.168
NM_172628	Sh3tc2	chr18	62112729	62175373	+	4521	0.00126436	15	5.033	3.44	3.552	5.958	3.405	7.855	10.26	8.078	9.559	4.05	10.166	7.676	9.299	4.00833	2.31663	0.0319872	15	5.703	2.364	7.278	12.453	5.401	6.996	6.845	10.166	12.83	9.642	7.936	9.714	9.947	5.115	1.94283	0.0156768	9	7.148	3.227	7.843	9.702	17.134	7.614	12.541
NM_172731	Fgd5	chr6	91928959	92025999	+	5986	0.00126436	15	22.466	31.262	26.905	43.209	22.636	37.645	48.329	55.647	44.425	42.426	58.748	69.132	56.7687	26.8777	2.1117	0.113204	18	31.736	39.554	44.272	48.341	34.252	38.829	44.865	31	69.1	58.951	48.942	64.591	57.4947	38.5207	1.49244	0.113204	18	29.768	38.415	70.786	48.006	59.524	46.223	44.973
NM_172732	Clec9a	chr6	129358880	129374782	+	3208	1.41148e-05	18	7.148	15.729	9.862	9.259	13.63	7.235	14.982	21.46	24.014	25.28	34.33	30.69	30.1	10.0413	2.99562	0.0107354	15	7.832	22.079	15.906	23.979	18.479	17.423	20.168	22.079	35.821	30.412	30.272	25.05	28.578	15.2723	1.87066	0.0319872	21	15.954	48.341	48.389	12.628	34.279	17.098	29.779
NM_172748	Fbxl19	chr7	134890289	134912442	+	3397	0.00047225	18	10.842	9.631	11.973	10.616	8.845	10.866	24.109	22.007	12.212	16.765	22.636	21.661	20.354	10.109	2.01245	0.329852	15	12.188	3.967	10.78	11.294	16.909	9.309	19.7	10.987	13.457	14.889	10.713	21.295	15.6323	8.97833	1.74029	0.0617515	0	11.998	20.896	17.674	14.938	11.471	15.447	13.457
NM_172779	Ints6l	chrX	53708016	53761020	+	3789	0.00126436	18	5.251	4.431	11.404	11.31	7.759	8.95	8.721	14.342	12.628	17.122	21.807	31.962	23.6303	7.02867	3.35864	0.0156768	15	3.37	5.192	7.568	16.765	1.494	10.616	20.618	6.321	20.582	11.833	10.581	18.916	15.8403	5.37667	2.94251	0.00723863	15	7.312	11.138	28.614	13.53	19.107	14.412	21.554
NM_172785	Zc3h12d	chr10	7552268	7590195	+	4085	0.00126436	3	27.151	14.4	23.241	12.759	29.26	9.236	9.47	2.331	2.566	17.777	6.801	11.794	21.5973	4.789	4.50247	0.00723863	21	20.271	12.541	16.818	10.439	8.055	16.241	11.459	4.567	18.7	23.241	23.703	12.83	19.9247	11.5753	1.72068	0.0617515	12	8.733	6.363	17.874	11.555	8.601	16.145	19.319
NM_172793	Btnl9	chr11	48981827	49000591	-	2451	0.00126436	15	10.701	8.055	16.765	16.841	16.802	20.317	18.019	22.789	18.042	26.125	17.003	41.585	28.2377	11.8403	2.3837	0.0156768	18	12.876	20.398	7.425	16.562	17.202	11.77	13.137	17.539	31	26.527	30.101	23.48	26.7027	13.5663	1.96759	0.329852	18	15.461	19.962	20.92	24.776	28.935	14.047	21.128
NM_172824	Ccdc14	chr16	34690702	34725280	+	4092	0.00126436	6	7.759	11.372	8.02	13.262	14.993	9.259	3.177	3.922	8.439	5.022	7.278	5.737	12.5047	5.17933	2.41161	0.0447418	3	6.431	8.63	8.115	9.953	5.642	9.167	5.691	6.144	4.206	6.144	7.474	6.801	8.254	5.347	1.54265	0.0319872	3	10.713	21.855	11.007	4.767	6.933	10.678	3.217
NM_172920	Dpy19l1	chr9	24216225	24307584	-	4713	7.46511e-07	15	277.94	267.787	257.521	296.357	304.982	342.318	468.01	780.392	619.896	535.274	500.128	563.884	622.766	267.749	2.32588	1.41148e-05	15	329.425	318.886	273.171	293.169	403.859	384.05	665.662	563.181	498.817	587.012	540.301	491.113	575.887	307.161	1.87484	0.113204	12	346.536	231.719	277.118	292.881	250.114	524.716	443.364
NM_172928	Dclk3	chr9	111341585	111392115	+	3491	5.04637e-05	6	38.286	55.307	62.12	74.024	89.787	79.439	24.609	41.087	31.559	32.886	38.912	21.015	81.0833	30.9377	2.62034	0.113204	6	54.576	51.813	35.021	38.392	62.246	75.63	46.114	53.638	38.08	52.463	37.02	38.032	58.756	42.505	1.38224	1	0	23.333	33.88	22.744	35.597	16.909	38.554	44.367
NM_172939	Sowahc	chr10	58684670	58689181	+	4509	7.46511e-07	18	27.962	36.227	32.113	23.23	26.79	30.173	38.474	42.465	50.223	67.24	47.878	45.923	53.6803	26.731	2.00779	0.00313352	18	41.051	26.988	29.238	32.415	19.12	33.656	40.633	32.949	49.686	43.563	45.399	45.508	44.8233	28.397	1.57825	0.00126436	18	22.779	38.275	39.373	26.345	36.329	35.739	59.807
NM_173053	Limk2	chr11	3243300	3271407	-	4663	0.00723863	3	27.71	20.057	50.304	32.113	25.626	26.527	25.511	7.759	15.313	13.172	24.122	26.173	32.6903	16.1943	2.018	0.113204	21	33.446	29.397	15.272	16.562	25.072	25.28	25.026	28.59	28.923	41.703	36.462	19.381	32.5153	22.3047	1.45758	0.0156768	0	40.78	43.416	45.952	20.666	31.324	31.627	29.64
NM_173408	Dcun1d3	chr7	126996677	127038972	-	5632	9.15504e-05	12	54.953	56.265	42.51	54.953	71.774	88.859	109.942	130.496	77.45	62.699	68.66	72.039	105.963	51.2427	2.06765	1.41148e-05	15	52.381	49.351	59.946	50.553	52.311	69.465	76.353	88.248	89.536	71.633	73.558	76.404	84.7123	53.8927	1.57177	1	18	60.59	69.932	72.916	67.426	60.44	73.657	66.111
NM_173422	Colec10	chr15	54242329	54297913	+	4579	0.00126436	15	91.109	97.109	99.235	192.916	127.607	135.111	150.268	249.299	248.957	166.985	282.984	341.328	263.766	95.8177	2.7526	0.113204	18	93.674	145.263	143.325	233.022	131.939	168.745	211.209	110.558	304.272	212.413	313.683	348.365	291.487	127.421	2.28749	0.52709	15	135.111	81.005	283.667	286.905	348.784	245.85	208.535
NM_173437	Nav1	chr1	137331157	137481932	-	12736	0.00126436	18	17.029	17.971	25.038	35.17	16.072	22.625	27.542	24.144	37.105	36.867	38.055	53.321	42.7477	20.0127	2.13546	0.329852	18	15.646	22.744	29.901	43.033	23.36	18.019	25.562	19.769	57.741	37.239	42.083	50.291	43.2043	22.7637	1.89756	0.0617515	21	32.077	50.578	49.563	38.08	55.21	23.388	31.301
NM_173740	Maoa	chrX	16196824	16264938	+	4144	0.00313352	9	40.695	19.414	13.262	24.964	42.465	35.248	21.967	20.64	32.542	21.635	14.318	11.77	34.2257	15.9077	2.1508	0.329852	12	20.712	11.372	26.077	30.272	43.845	34.553	22.113	31.262	42.2	37.961	3.634	34.204	36.2233	19.387	1.86799	1.41148e-05	9	20.666	12.212	15.906	22.245	24.851	36.497	22.1
NM_173752	Lgalsl	chr11	20723358	20731111	-	3628	0.000161934	18	70.761	73.532	28.128	41.79	35.87	41.388	50.522	94.047	118.89	132.034	114.268	117.016	121.106	39.6827	3.05134	7.46511e-07	9	128.866	148.053	130.13	156.189	208.34	176.428	149.171	153.612	166.365	115.384	139.383	125.507	180.319	126.758	1.42251	0.0319872	15	104.823	70.724	69.858	111.638	110.59	140.021	153.696
NM_173776	Maml2	chr9	13466904	13513977	+	4446	5.04637e-05	18	3.177	5.278	6.996	4.324	6.695	2.75	7.724	8.27	16.909	10.842	13.351	8.63	10.9677	4.58967	2.38662	0.197702	0	10.273	14.318	8.258	6.625	7.474	9.676	5.312	6.246	9.977	4.743	12.876	8.96	10.9497	7.17833	1.52465	0.808532	18	6.212	11.045	6.766	7.485	5.091	8.394	5.703
NM_174876	Impg2	chr16	56204426	56273866	+	6890	0.00126436	6	34.6	36.179	36.34	42.142	40.194	54.931	15.325	14.982	16.538	20.992	19.619	23.346	45.7557	15.615	2.929	0.0156768	3	29.627	38.664	20.41	25.026	28.71	26.698	19.7	27.975	19.758	20.179	19.343	21.281	29.567	20.2677	1.4586	0.0319872	6	17.886	28.923	26.404	20.457	25.488	25.562	19.187
NM_174990	Gimap4	chr6	48634577	48642061	+	1805	0.00723863	15	17.505	20.688	20.933	48.942	27.962	33.381	42.766	40.255	49.995	46.929	25.183	70.026	47.3793	19.7087	2.40327	0.00047225	18	24.964	31.627	27.799	29.534	18.943	36.749	38.055	37.297	53.739	43.36	37.763	58.011	46.378	28.13	1.64847	1	18	42.812	36.669	58.726	61.956	94.07	39.373	41.737
NM_175381	2700081O15Rik	chr19	7492115	7500394	+	4982	1.41148e-05	15	5.642	1.16	5.278	7.782	7.007	6.483	13.249	10.878	10.878	5.39	7.59	10.26	11.6683	4.02667	2.89306	1	18	11.951	6.884	6.845	11.519	4.155	4.866	8.601	6.74	10.987	9.247	3.769	11.903	8.776	6.84667	1.28138	0.0617515	9	8.45	7.614	8.27	19.829	11.272	7.995	13.922
NM_175429	Kctd12b	chrX	150119697	150130823	-	4790	0.00126436	15	4.386	7.301	7.736	13.53	2.555	6.74	15.377	25.093	13.922	15.341	13.105	16.818	18.1307	6.47433	2.79761	0.986803	15	9.953	16.504	5.278	13.249	20.248	9.343	10.295	16.363	16.562	15.917	11.903	20.248	16.0227	10.5783	1.51418	0.52709	15	5.843	20.189	14.247	13.172	41.316	14.49	19.806
NM_175446	Zmat1	chrX	131505912	131543748	-	3494	0.00126436	3	19.319	23.039	31.559	14.982	11.794	12.212	12.987	11.02	6.73	9.631	15.447	7.97	24.639	10.2457	2.40345	0.0156768	3	27.877	62.188	34.713	26.077	25.206	22.312	17.483	27.51	18.902	12.347	18.588	31.285	41.5927	20.74	2.00495	0.197702	21	18.207	14.153	11.209	17.674	9.888	7.188	13.699
NM_175472	Tut4	chr4	108132031	108232020	+	6021	0.00313352	6	179.567	187.311	243.565	184.919	144.68	182.209	156.99	89.572	97.828	95.377	96.3	85.014	203.481	92.2303	2.2061	0.00126436	3	169.632	146.571	112.387	120.688	82.197	117.702	79.677	65.166	92.393	75.655	78.619	90.743	142.863	79.0787	1.8065	0.197702	3	145.795	201.416	239.412	96.347	239.011	96.188	59.971
NM_175478	Lrfn3	chr7	31140533	31147791	-	2856	0.00047225	18	23.551	17.874	8.845	8.394	9.259	10.866	25.586	38.116	55.428	33.112	34.39	32.949	39.71	9.50633	4.17388	0.0156768	15	18.393	17.518	25.465	29.594	14.649	17.923	25.562	31.559	31.128	26.254	25.963	21.955	29.4163	20.4587	1.43763	0.52709	9	28.299	15.917	19.05	35.066	33.939	26.208	32.209
NM_175493	Gpr68	chr12	102114892	102146408	-	3218	0.00313352	3	9.259	12.653	28.045	19.297	11.294	9.506	5.592	7.437	4.556	6.561	10	4.155	16.6523	5.86167	2.83775	0.0617515	3	10.46	12.236	12.593	17.379	0	12.808	5.01	7.007	1.186	9.506	10.166	4.143	11.763	4.401	2.66901	0.0319872	0	10.866	20.504	21.46	4.556	13.85	7.474	1.246
NM_175515	Intu	chr3	40439689	40508696	+	6369	3.48824e-06	3	30.089	25.929	24.122	18.019	18.054	19.7	8.366	10.248	12.308	13.447	7.793	11.675	26.7133	10.3073	2.59014	0.52709	3	25.072	15.531	22.779	11.833	11.372	16.145	14.364	20.805	12.212	14.4	7.843	14.851	21.1273	12.3647	1.70811	0.00313352	3	25.975	17.254	22.636	22.211	15.341	25.268	14.662
NM_175677	Trim12c	chr7	111487268	111501863	-	3607	1.97841e-08	3	52.899	55.049	64.726	39.684	49.804	35.446	28.747	15.768	16.363	29.901	31.736	37.056	57.558	20.2927	2.83549	0.000161934	3	46.538	44.71	45.423	38.055	39.975	37.949	23.039	24.838	31	27.125	33.739	59.032	45.557	26.2923	1.73243	1	6	49.273	39.235	63.888	52.975	81.48	46.57	39.397
NM_175687	Shfl	chr9	20673086	20678751	+	1673	0.000161934	21	87.606	82.115	125.082	75.83	88.455	78.007	88.723	95.221	79.357	129.654	204.365	264.311	199.443	80.764	2.46928	0.329852	18	90.207	84.397	121.327	158.384	91.251	120.396	103.177	102.985	90.268	202.448	180.609	200.695	194.584	98.6437	1.9725	0.00126436	3	179.543	207.678	226.022	114.207	142.486	142.623	76.383
NM_175751	Zfp608	chr18	55047699	55149834	-	6100	0.00047225	3	20.747	45.508	51.801	32.696	24.705	20.712	7.188	14.178	26.744	19.228	15.212	20.655	39.352	16.0367	2.45297	1	6	19.5	23.005	18.031	41.231	16.574	22.932	18.179	18.019	21.753	22.789	21.694	11.881	26.9123	18.788	1.43219	1	0	22.98	40.436	57.493	13.829	68.204	26.799	7.437
NM_176996	Smo	chr6	29685497	29711366	+	3963	0.000161934	0	18.207	23.563	35.965	16.35	14.342	11.87	15.768	10.678	11.783	25.511	12.483	17.847	25.9117	12.743	2.03259	0.52709	21	15.729	19.724	26.011	26.219	15.437	12.012	18.042	13.53	18.599	13.912	20.907	26.895	20.5713	16.7237	1.22994	1	0	16.05	19.405	24.838	17.435	17.505	17.539	18.576
NM_177025	Cobll1	chr2	64926396	65076848	-	5191	0.00126436	3	227.769	243.393	275.137	200.564	186.423	177.532	180.672	159.072	121.44	153.696	67.324	117.481	248.766	112.834	2.20461	0.000161934	3	256.796	196.269	188.65	177.423	142.486	154.77	125.401	143.65	134.14	135.682	119.854	164.831	213.905	134.397	1.59155	0.0156768	3	173.103	172.599	240.694	164.941	135.956	154.256	133.555
NM_177282	Mical2	chr7	119369350	119498708	+	6667	1.41148e-05	18	137.193	91.156	86.631	60.789	68.192	74.401	119.704	177.739	157.274	147.587	158.728	169.677	158.664	67.794	2.34019	0.52709	18	167.018	156.611	159.072	159.205	121.114	192.838	142.486	161.688	169.778	194.102	174.282	161.162	176.515	157.719	1.11917	0.329852	9	147.428	154.452	117.016	218.961	142.332	201.969	167.5
NM_177312	Zswim9	chr7	13844316	13864070	-	3340	0.00723863	3	7.771	10.071	15.437	15.619	14.546	10.26	5.435	7.188	6.11	11.794	9.506	7.448	13.475	6.24433	2.15611	0.113204	3	14.626	15.313	4.888	12.553	10.568	10.914	8.641	8.379	6.515	13.641	5.642	9.431	11.609	7.845	1.47919	0.329852	21	8.055	8.462	8.96	6.933	8.394	4.206	12.628
NM_177368	Tmtc2	chr10	104624720	105011535	-	5658	0.00313352	9	47.982	68.391	47.389	61.167	60.891	74.694	83.924	78.757	69.38	34.612	39.184	36.658	77.3537	36.818	2.10068	1	12	60.865	85.898	54.203	49.466	75.727	52.161	54.489	92.812	67.047	52.79	62.433	45.923	71.4493	53.7153	1.33009	1	6	50.172	61.378	42.321	54.489	45.258	62.757	53.638
NM_177388	Slc41a2	chr10	82693884	82800562	-	4373	0.00313352	0	253.791	246.429	444.321	187.311	144.472	244.241	226.102	167.152	124.669	612.792	209.297	363.7	395.263	172.641	2.28943	0.329852	0	116.435	87.491	87.146	94.291	91.867	54.869	44.157	25.839	93.089	81.641	82.85	130.164	98.2183	54.3617	1.80661	0.0156768	6	124.304	159.966	135.251	172.434	76.279	172.308	132.093
NM_177449	Lrrc29	chr8	107836240	107850168	-	1908	0.000161934	3	20.504	16.493	28.165	14.673	26.38	20.189	14.283	10.26	7.474	15.447	10.166	10.962	21.7207	10.6723	2.03426	0.0156768	3	22.007	17.098	24.478	25.663	13.641	20.238	10.021	15.472	7.759	19.273	7.278	18.098	21.1943	11.084	1.91133	1	6	15.729	28.59	11.335	25.545	13.172	15.212	12.841
NM_177583	Aph1b	chr9	66623294	66643230	-	4550	0.000161934	18	10.713	10.071	11.794	9.167	4.441	3.791	7.7	10.962	14.318	13.747	14.439	13.58	13.922	5.79967	2.39807	1	12	9.297	9.309	6.933	6.625	10.568	7.983	6.597	11.77	9.714	7.759	5.146	9.953	9.36033	7.61933	1.2282	0.0319872	15	5.63	2.22	5.553	4.866	2.437	8.031	7.867
NM_177660	Zbtb10	chr3	9250567	9285332	+	7440	0.00313352	6	48.574	51.489	51.324	34.142	42.465	47.531	37.151	27.556	32.53	19.085	24.075	23.873	50.4623	22.3443	2.25783	1	6	95.912	34.042	37.117	47.718	24.964	34.901	35.066	43.948	31.262	42.142	7.936	34.142	55.6903	28.0733	1.98339	0.0156768	3	49.089	42.2	68.192	37.27	36.381	46.438	44.012
NM_177699	Fhod1	chr8	107853060	107871870	-	3924	0.00723863	15	10.975	9.284	12.808	20.688	14.502	14.962	18.368	25.291	15.292	20.202	30.704	30.03	26.9787	11.0223	2.44632	0.256787	18	16.765	7.448	16.83	19.085	8.641	16.765	10.987	20.504	28.897	24.906	33.007	14.502	24.1383	13.681	1.76381	0.0617515	21	12.662	55.555	33.403	18.299	25.975	15.838	28.311
NM_177708	Rtn4rl1	chr11	75007495	75081264	+	3304	1.41148e-05	18	41.537	41.445	38.176	21.672	15.043	30.089	43.416	36.957	77.676	74.24	87.502	52.779	71.507	22.268	3.21021	0.113204	3	49.237	71.645	60.565	72.904	77.689	66.929	59.032	47.211	58.573	66.247	59.68	61.981	72.5073	54.9387	1.31973	0.0617515	3	58.987	70.527	67.083	77.27	62.677	90.743	55.33
NM_177870	Slc5a6	chr5	31338409	31350452	-	3306	0.000161934	9	22.601	6.754	38.334	55.555	59.132	61.294	26.428	29.14	29.033	18.539	23.099	16.802	58.6603	19.48	3.01028	0.0156768	9	22.789	31.736	17.708	48.466	35.01	41.412	29.444	23.62	27.266	25.672	33.964	13.149	41.6293	24.0777	1.72866	0.113204	6	15.292	39.815	31.285	34.508	43.285	34.33	19.806
NM_177920	Serpina7	chrX	135613789	135619775	-	2351	0.00126436	6	197.569	278.35	75.117	89.812	129.2	269.94	54.657	58.608	91.654	74.547	34.142	47.878	183.679	52.189	3.51901	0.329852	6	59.654	173.103	41.852	54.298	86.55	85.446	41.209	98.844	56.564	51.062	58.329	40.004	91.5363	49.7983	1.83797	0.808532	12	47.626	44.33	86.749	86.464	62.916	245.712	24.303
NM_178082	Insig2	chr1	123200930	123229166	-	2453	3.48824e-06	18	905.913	650.862	295.024	262.9	313.378	260.688	583.149	842.57	950.006	1126.05	1021.53	1542.13	1229.9	278.989	4.40832	0.00126436	15	666.459	959.208	790.14	820.442	1103.82	908.914	1114.45	1107.01	1202.86	1090.7	1416.95	1255.14	1254.26	805.269	1.55756	1	18	738.639	656.495	904.726	848.236	699.133	942.327	1034.06
NM_178084	Map3k20	chr2	72123758	72227896	+	1291	1.41148e-05	3	26.232	29.758	30.918	24.599	21.753	16.459	16.39	10.033	15.389	17.505	5.92	18.916	28.9693	13.9373	2.07777	0.0319872	3	36.064	30.964	35.783	21.829	23.714	16.83	20.01	20.655	25.259	20.957	14.851	25.562	34.2703	20.4567	1.67493	0.00723863	3	26.613	36.239	34.18	19.901	22.233	17.674	15.303
NM_178111	Trp53inp2	chr2	155207592	155215583	+	3928	3.48824e-06	18	624.419	719.84	589.038	528.597	439.507	361.964	794.196	1025.46	649.226	814.437	1232.83	778.352	941.872	443.356	2.12439	0.0319872	18	527.265	577.078	792.422	460.914	495.867	481.913	667.018	746.981	779.618	634.706	703.6	730.854	731.206	479.565	1.52472	0.0319872	15	693.863	470.148	543.164	544.475	379.612	599.971	1133.06
NM_178118	Dixdc1	chr9	50470858	50536089	-	5695	3.48824e-06	3	80.179	107.666	151.21	110.842	124.881	75.666	32.281	28.299	37.342	69.1	70.002	47.006	113.018	32.6407	3.46175	0.000161934	3	91.156	116.445	102.558	107.031	81.79	75.666	37.117	73.079	52.546	83.41	71.437	88.491	103.386	54.2473	1.90567	0.0156768	6	61.434	52.743	64.703	57.157	38.829	57.244	49.747
NM_178390	Fam53a	chr5	33943002	33972284	-	1995	5.04637e-05	15	41.112	6.921	32.85	39.161	38.819	50.159	59.109	54.371	71.912	46.804	49.983	65.648	61.7973	26.961	2.29162	3.48824e-06	15	32.588	39.518	42.934	45.923	36.855	41.561	53.43	50.522	62.065	47.437	49.519	45.213	55.339	38.3467	1.44301	0.329852	18	37.342	53.515	42.189	40.4	36.855	40.978	61.529
NM_178411	Zfp334	chr2	165202936	165213759	-	5026	1.41148e-05	21	7.82	5.761	8.206	5.703	6.766	4.431	7.301	7.278	6.625	10.927	16.622	9.925	12.4913	5.63333	2.21524	1	18	4.496	7.603	8.937	3.922	6.35	5.893	7.124	11.347	16.504	12.759	4.431	2.377	11.6583	5.38833	2.16147	0.00723863	18	6.597	6.505	5.592	6.134	4.496	6.468	8.245
NM_178444	Egfl7	chr2	26436603	26448202	+	1350	0.00126436	12	31.686	33.266	28.128	59.288	55.474	50.91	50.5	60.67	83.973	46.616	34.901	118.586	66.701	31.0267	2.14943	0.0319872	15	39.661	39.325	34.833	83.862	44.699	51.419	57.531	48.874	82.432	97.783	79.428	88.917	88.7093	37.9397	2.33782	0.113204	18	61.659	61.795	93.869	78.561	83.662	68.008	63.962
NM_178629	Crppa	chr12	37108037	37416090	+	2806	0.00047225	6	15.124	13.641	10.903	8.88	10.26	12.2	6.884	8.439	6.73	3.781	6.295	4.853	13.2227	4.97633	2.65379	0.0447418	6	7.843	8.394	7.651	9.284	10.071	3.704	5.435	7.448	2.818	6.363	5.345	7.448	7.96267	5.23367	1.52044	1	18	9.259	4.155	5.091	10.46	5.882	5.091	8.293
NM_178642	Ano1	chr7	151774454	151924497	-	4573	0.00047225	15	2.183	5.882	4.002	7.983	4.567	2.892	9.224	10.554	11.081	5.553	8.784	12.347	10.2863	4.02233	2.55344	0.197702	18	8.496	10	5.091	11.736	9.631	7.626	5.401	6.376	13.425	15.325	13.641	15.755	14.907	7.86233	1.89486	0.329852	18	7.413	12.453	7.474	9.569	6.801	8.496	6.79
NM_178674	Fbxl21	chr13	56623833	56639259	+	2104	1.34733e-07	3	34.849	30.941	40.278	28.935	27.531	31.675	18.943	14.412	12.212	27.636	25.206	25.05	35.356	15.189	2.32686	0.0319872	3	50.899	53.649	34.737	62.527	39.554	23.539	37.679	14.962	15.646	36.669	24.122	26.197	46.4283	22.7623	2.03924	0.0617515	9	32.044	8.126	19.039	32.748	29.557	39.384	22.007
NM_178711	Plscr4	chr9	92352216	92387354	+	3248	0.00047225	15	8.245	4.143	4.086	8.937	11.36	10.878	9.688	19.927	23.372	7.16	12.795	13.816	17.6623	5.49133	3.21237	0.329852	15	5.204	17.539	3.861	12.283	10.758	12.43	10.792	14.993	22.408	16.526	8.937	23.667	16.3767	8.868	1.84576	0.329852	12	4.05	14.649	13.47	16.182	13.105	11.675	11.508
NM_178779	Rnf152	chr1	107173494	107253287	-	8524	3.48824e-06	3	217.804	254.795	319.122	203.76	217.028	176.479	101.169	82.515	106.935	93.771	125.804	87.246	263.907	96.873	2.72408	0.00126436	0	177.085	136.14	111.366	135.682	91.654	61.774	75.83	60.412	76.918	128.469	116.083	85.04	141.53	71.0533	1.99175	0.419161	3	130.557	81.663	101.716	122.359	81.348	133.114	122.359
NM_178793	Ccbe1	chr18	66216510	66451492	-	5729	0.00313352	18	2.22	7.278	10.962	12.188	8.317	9.02	12.605	11.6	15.472	12.453	35.715	21.661	23.2763	6.82	3.40942	0.329852	15	9.506	22.636	5.968	15.272	13.105	14.993	19.187	13.447	25.038	23.539	7.124	26.219	19.224	12.7033	1.5129	1	18	8.937	22.067	21.471	18.042	34.704	11.649	16.04
NM_178802	Trim65	chr11	115986022	115992442	-	3042	3.48824e-06	15	15.872	17.04	16.574	25.649	22.032	23.514	32.199	42.189	33.019	25.975	23.23	22.162	35.8023	16.4953	2.16974	0.0617515	18	19.819	24.075	23.955	25.708	18.24	16.217	37.02	23.714	30.941	21.705	42.838	28.426	30.9897	20.055	1.54496	1	18	25.014	24.705	13.53	26.392	16.119	16.504	32.021
NM_178845	Zfp277	chr12	41041633	41172377	-	2062	0.000161934	3	31.639	29.803	22.993	25.768	40.101	33.729	18.054	14.851	16.493	20.896	22.162	18.098	33.1993	16.466	2.01562	0.00126436	3	32.321	59.654	25.386	33.368	46.549	30.777	25.522	15.85	19.425	19.522	21.281	26.71	39.1203	20.2657	1.92992	0.113204	9	27.799	9.688	21.73	37.566	18.019	34.228	24.122
NM_178890	Abtb2	chr2	103406467	103558580	+	4539	3.48824e-06	18	62.065	68.149	76.918	60.914	55.733	55.282	94.542	108.376	178.315	101.665	227.302	95.603	141.523	57.3097	2.46919	0.197702	0	122.519	102.674	139.125	132.375	71.963	116.774	118.61	77.235	92.177	155.139	132.502	101.415	129.685	96.0073	1.35075	0.000161934	21	102.951	105.891	76.918	57.181	58.597	53.874	85.677
NM_178914	Spata7	chr12	99866352	99908029	+	2057	0.00313352	3	9.631	8.995	13.959	8.352	12.212	6.625	7.843	7.923	2.135	5.541	5.278	2.854	10.8617	4.55767	2.38014	1	6	5.483	7.148	8.484	11.71	7.211	9.769	5.87	8.007	4.074	10.914	6.985	11.114	9.671	5.98367	1.6152	0.52709	6	8.892	4.567	9.688	6.708	4.876	3.922	5.773
NM_178942	Il17rc	chr6	113421449	113433157	+	2349	0.00047225	15	53.442	66.481	57.774	54.576	41.934	52.291	86.237	106.824	115.543	80.507	83.885	73.733	102.868	49.6003	2.07372	5.04637e-05	15	44.865	32.044	54.462	47.77	45.303	37.342	68.66	56.301	85.514	68.328	67.268	55.187	70.1583	43.4717	1.61375	0.000161934	12	34.6	35.656	39.815	57.892	51.778	50.291	74.105
NM_181073	Plekhh1	chr12	80130150	80182642	+	6408	0.000161934	0	9.236	4.05	10.401	3.815	6.074	3.177	1.72	2.938	3.192	8.043	5.553	10.347	7.981	2.61667	3.04226	1	6	9.421	3.753	12.494	11.649	13.937	4.952	4.086	7.389	7.278	6.282	2.051	14.616	10.1793	6.251	1.62743	1	18	5.691	11.508	7.114	8.811	7.448	8.496	6.443
NM_181277	Col14a1	chr15	55139306	55352358	+	6397	0.00126436	15	65.114	76.267	95.034	183.009	103.297	114.063	146.168	270.233	321.183	181.605	444.77	418.062	348.146	78.805	4.41738	0.0319872	15	112.098	152.05	152.442	273.813	113.705	170.474	255.302	126.669	407.623	355.13	385.115	390.351	376.865	138.863	2.71381	0.0156768	18	141.75	99.557	389.471	235.669	343.247	250.235	302.448
NM_181420	Fn3krp	chr11	121282687	121292082	+	2020	0.00047225	3	49.768	53.206	35.214	39.301	40.644	38.697	28.471	17.202	22.501	41.513	22.98	31.117	46.0627	22.7247	2.02654	0.197702	6	42.2	49.491	32.044	34.191	57.892	27.799	26.79	42.51	31.851	31.285	33.197	26.137	41.245	30.2063	1.36532	0.0319872	6	26.976	24.192	24.654	31.721	28.242	28.165	30.507
NM_183195	Marveld1	chr19	42221879	42226193	+	3073	2.24632e-09	12	70.774	71.797	97.652	167.131	167.784	170.222	174.605	198.651	172.916	143.881	148.122	135.05	182.057	80.0743	2.27345	0.00047225	12	78.928	54.203	53.332	87.246	97.605	96.101	116.445	84.032	115.229	114.896	76.069	80.687	105.235	62.1543	1.69302	0.0617515	15	80.436	69.502	75.02	100.214	111.272	107.807	139.961
NM_183201	Slfn5	chr11	82765604	82778352	+	5981	0.00126436	15	22.336	27	34.923	61.634	43.49	34.948	51.062	57.015	83.138	63.22	83.103	90.207	78.8433	28.0863	2.80653	0.00047225	15	31.262	48.466	48.116	65.682	48.434	53.739	66.053	60.914	110.807	77.983	63.331	109.735	83.683	42.6147	1.96349	0.808532	18	63.876	106.935	201.77	82.515	197.662	71.89	65.746
NM_183220	Accs	chr2	93673624	93689956	-	3990	0.00723863	6	10.142	8.043	14.388	11.973	10.082	7.033	7.651	4.544	7.651	6.35	1.435	7.043	10.8577	4.94267	2.19431	0.656073	6	9.259	12.565	13.457	13.53	10.531	5.401	3.415	11.224	9.688	9.259	11.613	2.051	11.7603	7.641	1.5384	0.52709	6	5.616	10.108	9.953	8.366	12.077	7.325	4.311
NM_183276	Nbeal2	chr9	110527293	110556665	-	8747	1.41148e-05	18	60.072	33.381	37.913	31.639	37.415	48.006	75.249	73.437	94.779	74.501	115.323	108.873	99.5657	39.02	2.55126	0.808532	18	77.46	47.555	63.387	90.432	43.308	63.582	83.433	62.928	83.789	87.491	83.055	66.446	78.9973	62.8007	1.25786	0.113204	18	45.99	58.502	42.465	69.564	31.223	43.172	77.06
NM_194344	Sh3tc1	chr5	36039829	36071925	-	4529	0.00126436	18	15.199	4.662	15.054	25.522	14.72	15.161	30.101	45.757	28.59	38.334	34.449	38.743	37.1753	11.6383	3.19233	0.0319872	15	16.05	19.641	17.087	45.629	24.337	30.062	37.724	34.142	39.373	29.973	41.445	44.343	38.587	17.5927	2.19268	0.0319872	18	20.189	31.335	52.661	29.534	50.267	27.623	35.26
NM_198649	Ablim3	chr18	61959047	62071478	-	4509	0.00126436	18	58.502	128.478	61.343	48.187	40.695	45.119	153.612	96.101	64.591	66.099	101.46	101.728	104.768	44.667	2.34523	0.0156768	21	83.254	56.519	102.199	50.85	41.922	56.008	97.931	81.811	59.946	68.019	73.251	121.634	87.6347	49.5933	1.76691	0.0617515	21	151.129	110.114	106.107	78.483	50.223	74.059	103.203
NM_198724	Egfl7	chr2	26439385	26448202	+	1375	0.00126436	12	32.415	33.393	31.262	61.256	59.779	50.487	54.634	62.817	88.564	53.638	35.831	119.93	69.7997	32.3567	2.15684	0.0156768	15	39.337	38.877	33.765	85.564	45.293	54.153	56.849	49.873	88.792	100.828	84.635	95.119	93.5273	37.3263	2.50526	0.197702	18	63.865	61.529	98.671	78.214	85.806	69.478	63.691
NM_198725	Egfl7	chr2	26439385	26448202	+	1336	0.00126436	12	31.311	31.721	29.839	58.806	55.797	49.387	53.332	60.986	82.9	52.887	34.24	117.225	68.1173	30.957	2.2	0.0156768	15	37.7	35.917	32.021	81.164	42.36	52.503	54.277	47.173	85.062	96.101	79.893	91.904	89.2993	35.2127	2.53556	0.113204	18	61.087	58.248	96.728	73.584	83.243	64.566	61.62
NM_199146	Trim30d	chr7	111618529	111656363	-	3747	5.04637e-05	0	23.039	26.589	23.333	18.098	18.207	23.577	6.35	17.539	11.372	23.69	18.943	20.655	24.3203	11.7537	2.06826	7.46511e-07	21	25.72	31.45	23.005	19.107	16.588	21.184	19.876	21.482	27.475	37.415	33.656	31.663	34.2447	18.9597	1.80576	1	6	27.278	54.634	88.052	35.632	83.789	36.623	29.973
NM_199157	Ifnk	chr4	35099304	35101268	+	816	0.00313352	3	13.273	17.029	40.991	11.87	15.313	9.167	9.431	12.876	5.39	6.191	7.832	6.087	23.7643	6.70333	3.54136	1	0	22.032	20.238	36.452	10.962	9.714	9.964	18.928	12.553	19.319	11.07	13.899	5.204	26.2407	10.0577	2.60742	0.0617515	0	17.23	12.553	29.606	9.322	2.079	6.167	6.561
NM_199299	Jade2	chr11	51626950	51671170	-	6282	5.04637e-05	15	46.733	31.262	48.258	58.397	67.472	66.432	82.351	119.285	78.225	63.438	92.513	83.018	93.287	42.0843	2.21638	5.04637e-05	18	100.771	83.449	71.669	83.138	91.763	78.236	106.799	115.633	93.749	152.915	147.184	112.758	137.619	84.379	1.63089	1	18	57.381	119.416	99.076	70.838	105.052	81.72	104.17
NM_199447	Rrp12	chr19	41937341	41970643	-	4284	5.04637e-05	15	39.652	31.272	43.79	42.058	32.771	72.039	102.766	72.737	78.822	74.725	51.419	57.562	84.775	38.238	2.21672	1.41148e-05	12	32.321	33.278	46.686	52.743	42.426	59.201	79.796	65.321	73.425	54.254	39.518	35.551	72.8473	37.4283	1.94606	0.197702	12	47.437	39.768	51.731	48.549	43.183	54.797	57.574
NM_201256	Eif4ebp3	chr18	36823714	36825978	+	1146	7.46511e-07	15	33.802	20.896	54.181	54.931	41.343	62.177	135.84	131.939	81.192	82.396	58.131	72.843	116.324	36.293	3.20452	0.0617515	12	90.432	31.903	46.304	30.187	121.023	87.168	148.647	165.439	86.846	79.843	85.564	109.034	133.644	56.213	2.37721	0.329852	18	53.408	53.063	26.527	52.755	38.708	58.841	140.274
NM_207104	Haus7	chrX	70682654	70704368	-	1008	0.00047225	6	20.41	6.014	17.062	20.992	24.964	23.073	17.003	12.795	10.082	15.85	9.259	8.007	23.0097	11.0387	2.08348	0.0617515	6	11.77	37.59	14.917	14.794	17.539	15.377	16.538	9.598	11.164	9.547	15.646	4.556	21.4257	9.91633	2.15947	0.0319872	6	7.474	9.4	3.944	7.188	5.291	9.259	2.015
NM_207237	Man1c1	chr4	134117605	134260205	-	4701	0.00126436	15	3.217	6.625	5.968	10.531	9.153	6.515	6.376	16.682	15.377	12.26	12.686	15.461	13.469	5.27	2.55284	0.197702	18	5.022	15.341	15.827	7.651	4.876	9.688	9.322	10.878	18.479	9.284	23.241	11.007	14.5107	7.405	1.95828	0.0319872	15	9.977	10.581	5.312	11.77	16.991	9.167	11.07
NM_207264	BC052040	chr2	115407452	115604504	+	2739	0.00313352	0	9.688	8.617	14.757	12.319	7.485	4.743	5.761	4.876	4.814	12.565	7.211	7.724	11.0207	5.15033	2.13759	0.0156768	3	15.341	13.641	11.6	5.435	13.262	10.45	7.448	11.164	6.456	5.067	8.542	9.769	13.5273	7.79267	1.73496	0.0156768	0	13.63	14.781	16.363	2.015	9.27	8.293	5.945
NM_213729	Inca1	chr11	70501863	70513657	-	1209	1.41148e-05	3	67.293	58.841	112.455	35.667	35.989	37.342	33.368	22.636	27.125	28.71	38.127	32.609	79.5297	27.7097	2.86943	0.00126436	6	88.455	50.199	66.446	78.483	71.683	57.075	35.077	48.434	32.563	33.656	44.722	39.384	69.0803	38.6913	1.78522	0.00313352	3	57.953	59.378	56.25	67.358	45.341	40.183	48.725
NR_000003	Snord35a	chr7	52381717	52381805	-	88	0.00200883	12	7.637	12.212	8.341	12.212	11.87	9.08	23.69	23.109	19.004	8.652	14.649	5.581	21.9343	9.39667	2.33285	0.00313352	15	2.377	1.056	16.05	5.192	4.614	6.921	13.307	9.167	10.142	8.484	8.341	6.025	10.872	5.57567	1.9482	1	12	11.31	7.02	12.371	10.531	4.58	12.089	19.819
NR_002865	Rnu11	chr4	131825994	131826101	-	107	0.00723863	12	12.077	18.599	15.447	18.207	21.742	14.993	28.057	23.955	35.705	10.842	18.588	13.969	29.239	14.4663	2.02047	0.197702	15	15.906	6.337	15.313	24.349	6.246	16.818	20.517	22.932	16.423	17.23	20.542	6.857	19.9573	12.5187	1.59373	0.197702	6	12.334	32.113	12.565	12.111	11.335	13.653	13.58
NR_002870	Dnm3os	chr1	164147754	164155681	+	7927	0.00723863	15	2.613	2.102	3.704	4.206	4.206	6.985	3.105	11.903	5.979	5.843	11.07	7.793	8.23533	2.80633	2.92768	0.808532	18	2.685	10.37	13.922	6.505	9.284	6.246	8.293	7.793	19.368	17.674	3.715	15.531	12.3067	7.345	1.6746	0.00126436	18	5.238	7.59	12.841	6.527	7.301	8.317	9.259
NR_002901	Snora68	chr8	73419658	73419755	-	97	0.00126436	15	86.214	101.665	117.728	120.582	140.93	101.507	159.777	201.488	277.613	122.858	176.953	89.673	212.959	101.869	2.09041	1	12	118.672	51.062	196.409	129.382	21.208	128.655	137.089	122.833	157.821	137.858	108.52	92.583	139.248	93.0817	1.49592	0.52709	3	168.592	117.679	159.253	111.498	98.818	168.318	180.029
NR_003368	Pvt1	chr15	61869541	62082531	+	3067	0.00723863	21	8.542	14.247	14.556	8.394	3.286	5.192	6.505	6.884	9.977	9.224	11.335	9.201	12.4483	5.624	2.21128	0.00723863	3	14.342	19.573	12.553	15.791	11.881	8.089	10.284	5.92	12.483	6.823	11.87	10.581	15.4893	9.56233	1.61918	1	0	22.373	33.208	57.703	7.651	29.14	15.992	18.513
NR_003624	Gm10319	chr6	122086646	122100976	+	1344	0.00313352	0	539.965	496.192	870.635	391.355	268.98	284.512	302.138	221.785	383.466	348.784	637.489	540.301	635.597	302.463	2.10137	0.00047225	0	752.154	619.026	895.164	815.575	440.601	470.954	366.083	375.002	508.013	623.862	596.21	615.938	755.448	416.366	1.81436	0.113204	3	659.259	562.548	454.25	546.109	235.282	411.968	558.801
NR_015459	4933431E20Rik	chr3	107691768	107699131	-	5404	1.41148e-05	0	16.622	16.649	23.413	12.841	10.166	16.411	7.235	8.293	12.553	14.258	19.016	13.591	18.8947	9.36033	2.0175	0.808532	0	20.398	45.653	13.022	21.819	14.4	23.413	15.531	17.598	16.423	19.94	19.889	25.562	26.3577	16.5173	1.5954	0.0617515	3	23.714	27.636	31.772	15.212	21.753	27.866	10.142
NR_015491	A630089N07Rik	chr16	98283677	98303604	-	2126	5.04637e-05	3	8.379	13.912	11.675	8.089	8.542	13.922	4.974	0.647	0.717	4.544	3.874	6.933	11.322	2.11267	5.33857	0.0156768	3	13.618	17.143	8.031	5.945	12.111	11.675	3.392	10.726	7.124	7.59	4.229	10.273	12.9307	7.08067	1.82503	1	6	10.987	25.259	13.53	5.979	8.306	9.309	10.284
NR_015524	Cep83os	chr10	94136238	94151358	-	4132	0.000161934	3	14.305	11.508	18.019	13.447	15.077	9.953	5.553	6.857	4.42	6.505	11.587	10.792	14.6107	5.61	2.60154	0.113204	6	14.258	34.39	17.003	13.137	21.184	16.05	7.148	25.85	13.388	10.284	11.794	10.568	21.8837	10.882	2.01007	0.0841339	3	14.72	17.143	4.743	12.212	8.474	12.334	8.27
NR_015531	Dancr	chr5	74489085	74490362	+	1058	0.00047225	15	28.165	9.925	24.349	44.192	46.538	41.062	61.327	40.644	54.002	52.392	48.006	38.554	51.991	20.813	2.49729	0.0617515	15	29.471	19.841	50.234	35.656	26.345	37.866	44.782	43.209	41.412	40.665	60.155	33.717	44.8457	33.182	1.3514	0.00047225	6	49.215	53.184	47.831	40.016	43.055	63.725	46.903
NR_015586	A330035P11Rik	chr14	122497161	122506196	-	2707	0.00126436	0	10.096	21.015	14.794	8.138	4.218	4.866	8.542	9.813	4.196	12.212	10.248	11.448	15.3017	5.74067	2.66259	1	9	19.475	21.829	12.841	8.578	11.555	6.246	20.479	23.346	9.953	6.11	12.795	5.3	18.0483	8.06833	2.2354	1	12	8.394	23.609	3.729	12.043	9.297	12.541	9.665
NR_015595	Srrm4os	chr5	116888731	116915496	+	3354	3.48824e-06	3	7.983	18.916	14.707	8.982	8.937	6.845	4.464	3.347	0	4.866	3.5	3.781	13.8687	2.60367	5.31004	0.0617515	3	8.591	10.26	21.128	10.95	20.865	7.82	5.091	12.553	5.067	8.553	6.684	8.652	13.3263	7.57033	1.75933	1	12	7.603	7.1	6.376	8.971	2.303	12.453	12.529
NR_015608	1810058I24Rik	chr6	35202699	35212059	+	1036	0.00723863	3	100.026	123.735	66.088	89.209	126.388	99.354	63.22	39.349	30.089	107.901	52.301	50.316	104.984	44.2193	2.37385	0.00047225	6	41.002	57.075	42.176	47.017	64.105	34.02	26.895	23.609	32.519	30.484	23.469	30.869	48.3807	27.6743	1.74794	1	9	63.207	15.931	31.272	63.797	30.03	69.335	29.151
NR_024067	Snhg6	chr1	9932106	9934199	-	403	0.00313352	9	15.531	16.504	9.048	15.461	17.674	19.758	20.213	15.553	11.794	8.27	5.39	9.702	17.631	7.78733	2.26244	0.000279673	9	10.962	12.987	11.532	15.931	18.644	10.792	12.987	11.998	13.887	10.531	6.087	9.714	15.1223	8.77733	1.72206	0.0156768	12	5.993	9.009	6.662	13.273	11.125	23.051	14.707
[truncated: 75 more rows]
[truncated: 8 more columns]

## Sheet: B
Table S1. Diurnal rhythmic transcripts identified by RNA-seq. Related to Figure 2E.
[truncated: 865 more rows]
[truncated: 8 more columns]

[truncated: 2 more sheets: C, D]
