# Supplementary material for: Hepatocyte SREBP signaling mediates clock communication within the liver
Source: J Clin Invest. 2023 Apr 17;133(8):e163018. doi: 10.1172/JCI163018 (PMC10104893; doi:10.1172/JCI163018)
Supplement: Supplemental table 2 [file jci-133-163018-s097.xlsx]

## Sheet: A
Table S2. Diurnal rhythmic transcripts identified by RNA-seq in hepatocytes from Scap-hKO liver. Related to Figure S3B.
Transcript	Symbol	chr	start	end	strand	Length	Copies	ADJ.P	LAG	ScapKO_Hep_ZT4_rep1	ScapKO_Hep_ZT4_rep2	ScapKO_Hep_ZT4_rep3	ScapKO_Hep_ZT10_rep1	ScapKO_Hep_ZT10_rep2	ScapKO_Hep_ZT10_rep3	ScapKO_Hep_ZT16_rep1	ScapKO_Hep_ZT16_rep2	ScapKO_Hep_ZT16_rep3	ScapKO_Hep_ZT22_rep1	ScapKO_Hep_ZT22_rep2	ScapKO_Hep_ZT22_rep3	max	min	Fold Change
NM_001035228	St3gal5	chr6	72047602	72104564	+	2232	1	2.35837e-08	15	388.317	439.88	421.557	646.154	737.626	446.436	1751.75	1161.06	1319.21	910.929	899.633	388.317	1410.67	416.585	3.38622
NM_011375	St3gal5	chr6	72047602	72104564	+	2444	1	2.35837e-08	15	391.033	440.37	422.108	644.697	743.314	447.235	1755.9	1162.15	1317.66	913.562	898.312	391.033	1411.91	417.837	3.37903
NM_172679	4932438A13Rik	chr3	36762028	36951955	+	15795	1	2.35837e-08	18	1540.01	1261.28	1429.07	1008.02	1144.9	1174.27	1633.12	1575.73	1620.7	4207.6	1809.51	1540.01	3008.55	1109.06	2.71269
NM_175177	Bdh1	chr16	31422383	31458987	+	3089	1	2.35837e-08	6	921.492	1151.2	1126.47	1631.03	1152.95	1267.25	778.684	843.085	782.458	260.933	743.715	921.492	1350.41	502.324	2.68829
NM_001122683	Bdh1	chr16	31428839	31458987	+	3108	1	2.35837e-08	6	879.832	1109.39	1090.07	1567.15	1130.22	1243.26	753.271	816.318	758.102	251.874	722.554	879.832	1313.54	487.214	2.696
NM_029653	Dapk1	chr13	60703308	60864552	+	5863	1	2.35837e-08	18	636.03	482.82	567.369	422.108	475.916	451.559	761.619	681.467	664.01	1180.32	940.474	636.03	1060.4	449.861	2.35714
NM_001114386	Nedd4l	chr18	65047410	65377480	+	8130	1	2.35837e-08	18	325.907	285.026	432.701	218.369	219.663	213.359	488.233	474.371	498.494	826.641	593.756	325.907	710.198	217.13	3.27074
NM_031881	Nedd4l	chr18	65183181	65377480	+	8180	1	2.35837e-08	18	327.25	288.949	432.82	219.587	218.369	212.304	486.302	476.328	498.751	826.285	588.969	327.25	707.627	216.753	3.26456
NM_001285917	Dapk1	chr13	60703308	60864552	+	5369	1	2.35837e-08	18	609.108	474.055	548.544	409.595	452.676	429.628	718.136	655.991	646.8	1142.92	902.238	609.108	1022.58	430.633	2.37456
NM_134062	Dapk1	chr13	60703572	60864552	+	5275	1	2.35837e-08	18	608.515	474.975	550.371	410.568	455.748	429.052	719.545	659.482	647.252	1139.89	900.248	608.515	1020.07	431.789	2.36239
NM_022027	Syne1	chr10	5277478	5326342	+	4804	1	2.35837e-08	21	247.528	208.956	210.802	95.617	108.169	149.838	163.381	161.222	168.331	338.843	247.769	247.528	293.306	117.875	2.48816
NM_001243048	Arntl	chr7	120350979	120457640	+	2596	1	2.35837e-08	18	55.815	17.408	54.518	7.343	9.759	16.445	110.731	88.632	97.346	177.73	183.067	55.815	180.399	11.1823	16.1189
NM_011170	Prnp	chr2	131735664	131764172	+	2186	1	2.35837e-08	12	81.613	97.224	97.091	167.518	206.655	161.484	210.216	210.678	254.419	143.426	134.094	81.613	225.104	91.976	2.44727
NM_001278256	Prnp	chr2	131735664	131764172	+	3726	1	2.35837e-08	12	82.255	96.849	97.542	167.779	207.237	161.907	210.802	211.067	256.002	145.833	134.466	82.255	225.957	92.2153	2.45016
NM_001359609	Slc16a5	chr11	115325114	115335671	+	1998	1	2.35837e-08	12	15.863	26.859	29.632	50.077	50.356	79.573	212.181	144.126	190.087	46.081	49.654	15.863	182.131	24.118	7.54896
NM_008852	Pitx3	chr19	46210176	46222815	-	1372	1	2.35837e-08	18	20.722	10.652	8.538	5.411	2.026	2.026	61.607	29.276	24.802	64.302	83.273	20.722	73.7875	3.15433	23.3217
NM_001134391	Apobec1	chr6	122527810	122552462	-	2199	1	2.35837e-08	21	90.092	69.074	70.259	44.253	35.662	43.762	45.355	58.607	48.375	149.729	93.524	90.092	121.626	41.2257	2.94979
NM_177003	Tigar	chr6	127035134	127059570	-	3645	1	2.35837e-08	9	48.298	49.772	54.013	69.074	82.255	82.526	55.815	65.301	67.539	24.435	36.251	48.298	77.9517	30.343	2.5685
NM_031874	Rab3d	chr9	21711936	21722627	-	3941	1	2.35837e-08	9	42.464	44.253	38.542	53.243	53.12	60.013	51.366	48.375	45.512	23.014	31.397	42.464	55.4587	27.2055	2.03813
NM_007489	Arntl	chr7	120350979	120457640	+	2886	1	7.60079e-08	18	68.955	17.15	57.056	6.636	9.059	17.15	125.052	103.666	110.608	200.329	199.095	68.955	199.712	10.9483	18.2256
NM_010587	Itsn1	chr16	91729616	91920824	+	13935	1	7.60079e-08	21	208.956	208.956	194.515	108.169	100.547	154.481	162.153	194.515	180.179	325.234	213.359	208.956	269.296	121.066	2.22428
NM_001324531	Rab3d	chr9	21711936	21722627	-	3818	1	7.60079e-08	9	41.803	44.675	37.72	53.817	53.361	60.717	50.874	48.375	44.675	22.257	30.432	41.803	55.965	26.3445	2.12393
NM_053200	Ces1d	chr8	95689971	95721703	-	1950	1	2.2495e-07	15	2058.29	2956.64	1702.57	3637.27	4262.82	3147.06	7686.06	5098.75	6291.86	5473.3	4742.43	2058.29	6358.89	2239.17	2.83984
NM_001364451	Ppp1r3b	chr8	36438813	36451191	+	4383	1	2.2495e-07	12	2056.04	1746.88	2362.18	3335.24	3906.57	2818.44	4280.4	3940.14	4416.01	2880.44	2807.02	2056.04	4212.18	2055.03	2.04969
NM_001364452	Ppp1r3b	chr8	36439716	36451191	+	4242	1	2.2495e-07	12	2050.84	1740.04	2358.04	3316.8	3881.82	2812.34	4262.82	3917.95	4401.03	2873.21	2804.43	2050.84	4193.93	2049.64	2.04617
NM_177741	Ppp1r3b	chr8	36438813	36451191	+	4197	1	2.2495e-07	12	2049.21	1730.08	2350.88	3306.86	3870.16	2807.02	4250.71	3906.57	4380.65	2863.35	2790.72	2049.21	4179.31	2043.39	2.04528
NM_019975	Hacl1	chr14	32420412	32454151	-	2599	1	2.2495e-07	18	1233.04	1191.81	1029.58	820.306	940.055	894.456	1937.83	1386.58	1301.6	1495.39	2056.04	1233.04	1775.71	884.939	2.00658
NM_016974	Dbp	chr7	52960617	52965573	+	1672	1	2.2495e-07	6	75.495	379.972	180.179	437.187	334.903	396.783	22.366	42.971	63.129	6.831	18.882	75.495	389.624	12.8565	30.2829
NM_001289878	Per3	chr4	150377764	150418774	-	6024	1	2.2495e-07	9	34.543	146.856	89.726	299.336	383.908	286.543	127.072	190.786	259.001	14.269	23.138	34.543	323.262	18.7035	17.2748
NM_011067	Per3	chr4	150377764	150418774	-	5973	1	2.2495e-07	9	34.543	146.856	87.875	295.11	382.51	284.765	124.072	190.942	256.582	14.269	23.014	34.543	320.795	18.6415	17.2
NM_001289877	Per3	chr4	150377764	150418774	-	5976	1	2.2495e-07	9	35.028	146.028	88.632	294.516	381.84	284.167	125.052	191.833	257.966	15.442	24.103	35.028	320.174	19.7725	16.1852
NM_010107	Efna1	chr3	89075652	89083567	-	1476	1	2.2495e-07	18	189.968	155.917	142.953	71.905	134.018	141.354	198.886	321.897	214.244	940.055	313.259	189.968	626.657	115.759	5.41308
NR_037617	St5	chr7	116667425	116760082	-	4416	1	2.2495e-07	21	234.728	209.065	200.581	69.074	107.859	108.169	191.019	207.098	120.696	396.473	324.071	234.728	360.272	95.034	3.79069
NM_001037711	Cgn	chr3	94563991	94590404	-	4983	1	2.2495e-07	21	283.335	305.84	251.765	155.093	126.387	228.983	259.503	249.474	233.286	397.382	498.89	283.335	448.136	170.154	2.63361
NM_001293727	Cgn	chr3	94563991	94590404	-	4959	1	2.2495e-07	21	282.861	306.093	251.318	155.093	126.625	228.084	258.043	250.039	233.905	398.232	497.551	282.861	447.892	169.934	2.63558
NM_028894	Lonrf3	chrX	33868404	33906851	+	7357	1	2.2495e-07	15	70.92	59.447	36.718	76.378	123.314	66.281	231.431	193.396	237.924	171.616	162.767	70.92	220.917	55.695	3.96602
NM_001357070	Arntl	chr7	120350979	120457640	+	2883	1	2.2495e-07	18	68.347	17.041	56.187	6.94	9.518	17.408	125.366	105.173	110.864	201.007	199.43	68.347	200.219	11.2887	17.7214
NM_001368412	Arntl	chr7	120351025	120457640	+	2857	1	2.2495e-07	18	68.115	17.408	55.815	7.672	9.867	17.617	124.679	103.419	110.174	199.78	198.515	68.115	199.148	11.7187	16.9804
NM_172865	Manea	chr4	26251653	26273799	-	4621	1	2.2495e-07	12	62.153	120.62	118.219	171.159	156.491	196.662	176.589	200.013	239.553	152.183	154.481	62.153	205.385	100.331	2.04698
NM_001110276	Itsn1	chr16	91729616	91832597	+	6083	1	2.2495e-07	18	104.363	98.821	117.486	62.23	85.252	92.544	123.205	136.284	144.504	260.933	137.233	104.363	199.083	80.0087	2.48808
NM_206856	Tacc2	chr7	137720952	137908399	+	4030	1	2.2495e-07	18	92.786	104.825	81.613	74.8	58.406	54.379	99.064	109.342	113.941	153.163	132.62	92.786	142.892	62.5283	2.28502
NM_031159	Apobec1	chr6	122527810	122552462	-	2255	1	2.2495e-07	21	90.334	69.39	70.416	46.528	37.72	44.752	45.236	58.406	50.75	159.106	92.662	90.334	125.884	43	2.92709
NM_001313983	Thra	chr11	98603099	98630320	+	2466	1	2.2495e-07	3	119.392	109.588	93.524	87.994	87.994	69.074	54.013	49.891	52.467	73.482	61.487	119.392	107.501	52.1237	2.06222
NM_013500	Hapln1	chr13	89680241	89751437	+	5048	1	2.2495e-07	12	4.535	1.101	0.978	11.575	9.867	17.795	15.863	32.095	46.291	6.831	5.69	4.535	31.4163	2.20467	14.1901
NR_034045	Snora30	chr7	134671411	134671517	+	106	1	2.2495e-07	21	11.771	22.139	12.444	4.768	6.118	6.831	11.342	7.219	8.461	34.543	18.388	11.771	26.4655	5.90567	4.47549
NM_001364450	Ppp1r3b	chr8	36438813	36451191	+	4333	1	6.18083e-07	12	2071.89	1748.09	2373.66	3342.14	3935.47	2830.68	4308.5	3935.47	4436.63	2893.16	2818.44	2071.89	4226.87	2064.55	2.04735
NM_007703	Elovl3	chr19	46206389	46210184	+	1873	1	1.59055e-06	18	1832.71	269.229	1262.31	218.369	230.258	224.201	2830.68	1592.72	1561.87	3648.23	4194.48	1832.71	3921.35	224.276	17.4838
NM_001331114	Aldh3a2	chr11	61058254	61080688	-	3293	1	1.59055e-06	6	2148.8	2534.9	2239.06	2833.51	2434.73	2572.41	1981.9	2133.11	2213.9	737.317	1457.29	2148.8	2613.55	1097.31	2.38178
NM_007437	Aldh3a2	chr11	61058254	61080688	-	3181	1	1.59055e-06	6	2135.31	2513.76	2222	2822.27	2418.37	2553.62	1973.18	2124.63	2196.97	731.143	1452.4	2135.31	2598.09	1091.77	2.37969
NM_013631	Pklr	chr3	88940064	88950516	+	2774	1	1.59055e-06	12	597.237	786.575	591.326	1360.17	1206.94	987.371	1560.91	1507.05	1344.98	812.88	1017	597.237	1470.98	658.379	2.23422
NM_001099779	Pklr	chr3	88940545	88950516	+	2648	1	1.59055e-06	12	596.811	786.699	590.329	1361.57	1208.28	984.281	1557.35	1505.47	1342.51	810.994	1017.7	596.811	1468.44	657.946	2.23184
NM_011172	Prodh	chr16	18071819	18089283	-	2267	1	1.59055e-06	15	816.855	554.883	587.965	959.934	1125.29	819.522	1521.08	1276.15	1249.28	847.95	1240.62	816.855	1348.83	653.234	2.06484
NM_019999	Pnkd	chr1	74379184	74400266	+	2854	1	1.59055e-06	18	544.192	367.793	625.237	291.966	261.134	365.93	695.954	517.068	638.314	696.187	1018.52	544.192	857.352	306.343	2.79861
NM_177388	Slc41a2	chr10	82693884	82800562	-	4373	1	1.59055e-06	0	585.37	544.51	593.33	508.454	427.735	318.128	331.687	251.765	190.22	497.288	539.348	585.37	574.403	257.891	2.22727
NM_027290	Mcm10	chr2	4911770	4933837	-	3472	1	1.59055e-06	3	834.433	643.769	493.546	457.502	398.588	452.033	287.639	384.355	241.065	299.445	312.201	834.433	657.249	304.353	2.15946
NM_001305259	Mcm10	chr2	4911770	4933390	-	3835	1	1.59055e-06	3	840.319	652.06	497.111	458.967	399.044	451.838	287.228	384.017	241.384	301.874	312.439	840.319	663.163	304.21	2.17992
NM_017373	Nfil3	chr13	53062578	53076408	-	1988	1	1.59055e-06	18	185.02	183.924	114.962	98.821	123.53	124.324	268.588	285.825	246.496	672.499	443.338	185.02	557.918	115.558	4.82769
NM_001145820	Gpd2	chr2	57090089	57223130	+	5726	1	1.59055e-06	6	408.394	450.822	489.731	795.54	561.721	559.437	315.061	396.473	447.159	241.065	344.719	408.394	638.899	292.892	2.18131
NM_010274	Gpd2	chr2	57090793	57223130	+	5601	1	1.59055e-06	6	412.922	449.42	489.731	795.189	561.112	558.374	313.914	396.317	444.464	240.956	343.937	412.922	638.225	292.447	2.18232
NM_001033225	Pnrc1	chr4	33332398	33335762	-	1921	1	1.59055e-06	18	264.508	252.32	178.063	172.082	216.638	157.269	407.38	341.568	291.274	372.493	583.315	264.508	477.904	181.996	2.62581
NM_027872	Slc46a3	chr5	148687474	148706391	-	4969	1	1.59055e-06	12	181.964	185.197	213.359	345.722	405.176	371.647	436.365	419.881	424.306	290.423	391.395	181.964	426.851	193.507	2.20581
NM_001039090	Skil	chr3	30993980	31021845	+	6919	1	1.59055e-06	18	219.663	167.223	211.953	163.875	170.233	210.678	316.293	351.292	255.043	510.129	410.568	219.663	460.349	181.595	2.53494
NM_133232	Pfkfb3	chr2	11393058	11423717	-	5001	1	1.59055e-06	3	139.809	337.908	337.23	180.179	196.938	121.365	37.72	53.936	50.951	58.996	80.547	139.809	271.649	47.5357	5.71364
NM_001177753	Pfkfb3	chr2	11393058	11423717	-	5161	1	1.59055e-06	3	141.587	348.092	340.349	184.119	196.662	121.114	37.601	54.835	50.75	58.607	82.255	141.587	276.676	47.7287	5.79585
NM_001177757	Pfkfb3	chr2	11393058	11423717	-	5075	1	1.59055e-06	3	140.29	337.097	337.611	179.161	196.22	120.819	38.433	54.594	51.551	60.132	81.878	140.29	271.666	48.1927	5.63612
NM_001177754	Pfkfb3	chr2	11393058	11423717	-	5023	1	1.59055e-06	3	140.429	337.611	337.908	178.951	195.673	120.62	38.433	54.518	51.366	59.828	80.914	140.429	271.983	48.1057	5.65289
NM_001177755	Pfkfb3	chr2	11393058	11423717	-	5087	1	1.59055e-06	3	142.709	347.973	341.568	183.362	195.549	120.62	38.192	55.443	51.366	59.828	83.661	142.709	277.417	48.3337	5.73864
NM_001177756	Pfkfb3	chr2	11393058	11423717	-	5109	1	1.59055e-06	3	143.186	348.549	340.792	185.197	195.782	120.975	40.136	55.992	51.475	62.584	83.932	143.186	277.509	49.201	5.63937
NM_007956	Esr1	chr10	5340908	5734552	-	6237	1	1.59055e-06	12	181.825	243.481	130.342	244.237	330.437	281.387	392.701	360.601	587.195	254.419	239.629	181.825	446.832	185.216	2.41242
NM_001177752	Pfkfb3	chr2	11393058	11423717	-	4828	1	1.59055e-06	3	134.094	324.071	321.197	172.629	192.66	118.095	37.72	53.936	50.874	58.996	78.507	134.094	259.787	47.51	5.46712
NM_001302532	Esr1	chr10	5340908	5734552	-	6346	1	1.59055e-06	12	181.545	244.833	129.72	246.938	335.025	282.861	391.276	365.264	594.798	254.866	237.805	181.545	450.446	185.366	2.42996
NM_026232	Slc25a30	chr14	76161806	76186844	-	1694	1	1.59055e-06	0	626.962	469.336	356.212	135.589	147.75	90.946	105.79	126.84	72.512	150.865	165.122	626.962	484.17	101.714	4.75974
NM_001357002	Slc46a3	chr5	148687474	148706391	-	4741	1	1.59055e-06	12	174.08	175.907	214.029	328.643	387.585	367.66	405.914	394.936	404.254	292.167	380.187	174.08	401.701	188.005	2.13659
NM_001302531	Esr1	chr10	5340908	5636383	-	6207	1	1.59055e-06	12	180.667	242.76	128.423	243.8	330.281	276.639	389.425	347.12	574.027	252.872	229.815	180.667	436.857	183.95	2.3748
NR_004432	Rnu12	chr15	82980075	82980224	+	149	1	1.59055e-06	0	200.78	342.509	195.673	60.132	53.64	79.197	68.347	46.844	38.433	178.063	162.944	200.78	246.321	51.208	4.80946
NM_001162425	Efna1	chr3	89075652	89084873	-	1440	1	1.59055e-06	18	161.484	140.758	132.744	70.796	122.807	138.393	195.782	310.161	202.334	896.079	291.473	161.484	593.776	110.665	5.36512
NM_001001326	St5	chr7	116667425	116760661	-	4233	1	1.59055e-06	21	235.43	206.417	202.001	71.657	109.009	109.588	192.66	207.482	120.696	394.217	323.952	235.43	359.084	96.7513	3.71114
NM_028820	1700017B05Rik	chr9	57100129	57110406	-	4929	1	1.59055e-06	18	218.719	128.06	126.84	118.219	88.832	117.851	165.472	248.456	210.678	284.646	346.164	218.719	315.405	108.301	2.91213
NM_178890	Abtb2	chr2	103406467	103558580	+	4539	1	1.59055e-06	18	170.475	89.649	112.147	68.347	118.219	85.531	188.154	201.007	193.697	241.065	244.909	170.475	242.987	90.699	2.67886
NM_001080934	Slc16a5	chr11	115323787	115335712	+	3014	1	1.59055e-06	15	28.71	34.543	37.601	68.347	72.822	122.675	278.386	177.497	243.8	77.233	77.9	28.71	233.228	33.618	6.93582
NM_172507	Sh3bgrl2	chr9	83441945	83493898	+	3494	1	1.59055e-06	6	200.19	221.055	238.033	292.639	275.297	239.768	105.291	170.674	175.43	122.094	145.952	200.19	269.235	134.023	2.00879
NM_001359606	Slc16a5	chr11	115323788	115335671	+	3075	1	1.59055e-06	15	34.543	34.543	37.72	68.347	72.512	125.366	282.252	180.995	247.769	81.613	75.812	34.543	237.005	35.602	6.65549
NM_001359608	Slc16a5	chr11	115323788	115335671	+	2017	1	1.59055e-06	12	15.442	25.335	33.678	50.75	57.056	90.334	209.4	144.126	206.417	48.375	59.447	15.442	186.648	24.8183	7.51793
NM_001287172	Alpl	chr4	137297646	137322390	-	2535	1	1.59055e-06	12	37.859	32.272	72.27	112.466	119.678	124.324	125.797	151.004	153.038	58.887	112.643	37.859	143.28	47.467	3.01809
NM_007431	Alpl	chr4	137297646	137352299	-	2510	1	1.59055e-06	12	37.859	32.095	72.27	112.951	119.817	125.489	126.054	151.203	149.971	58.996	113.483	37.859	142.409	47.408	3.00349
NM_001110275	Itsn1	chr16	91729616	91871900	+	5333	1	1.59055e-06	21	249.474	250.994	233.664	140.104	134.233	183.362	201.589	221.164	221.83	424.15	244.833	249.474	334.491	152.566	2.19236
NM_001081684	Zbtb21	chr16	98168599	98183787	-	5865	1	1.59055e-06	18	120.62	80.348	103.242	69.945	81.878	49.891	112.643	124.324	149.729	367.429	167.4	120.62	267.414	67.238	3.97669
NM_010518	Igfbp5	chr1	72904639	72921439	-	5848	1	1.59055e-06	15	28.061	27.311	18.146	44.253	75.495	49.53	123.53	80.656	86.668	55.992	72.27	28.061	96.9513	24.506	3.95502
NM_021314	Tacc2	chr7	137836132	137908399	+	3959	1	1.59055e-06	18	86.292	95.478	70.259	69.623	54.379	49.059	92.662	103.528	95.24	135.589	121.247	86.292	128.418	57.687	2.2259
NR_045301	1810008I18Rik	chr7	72948938	72951109	+	689	1	1.59055e-06	3	138.964	91.203	86.077	96.191	74.599	64.434	46.081	49.772	46.081	56.662	58.607	138.964	105.415	47.3113	2.22785
NM_001033302	Ciart	chr3	95682428	95686151	-	1387	1	1.59055e-06	9	2.685	31.729	13.44	61.411	78.507	67.383	33.569	33.445	39.531	6.94	12.043	2.685	69.1003	9.4915	7.27362
NM_001347637	Tacc2	chr7	137836132	137908399	+	3695	1	1.59055e-06	18	83.072	95.617	69.514	68.423	54.594	48.375	90.813	101.369	92.435	124.324	119.678	83.072	122.001	57.1307	2.13527
NM_001167936	Zyg11a	chr4	107854539	107890648	-	2400	1	1.59055e-06	0	115.4	111.291	73.792	51.674	33.817	46.844	43.535	31.853	34.301	54.835	61.411	115.4	100.161	36.563	2.73893
NM_001293749	Tpm3	chr3	89883443	89902705	+	1274	1	1.59055e-06	0	83.396	86.977	72.512	44.253	39.531	53.243	34.301	46.214	37.72	56.11	55.815	83.396	80.9617	39.4117	2.05399
NM_177855	Med12l	chr3	58810900	59122334	+	10199	1	1.59055e-06	18	30.75	32.095	36.251	25.562	29.157	32.272	41.936	46.528	59.447	71.296	71.296	30.75	71.296	28.997	2.45823
NM_001085509	Myom3	chr4	135315630	135371482	+	5539	1	1.59055e-06	15	1.53	0.233	3.004	6.118	4.535	6.375	13.748	41.114	9.759	9.518	30.432	1.53	21.5403	1.589	13.4774
NM_030203	Tspyl4	chr10	34017227	34021126	+	3897	1	1.59055e-06	18	18.146	16.445	13.748	13.44	10.652	17.903	21.037	20.433	21.037	36.959	59.828	18.146	48.3935	13.9983	3.45534
NM_016904	Cks1b	chr3	89219394	89222213	-	752	1	1.59055e-06	3	22.019	14.846	21.483	13.44	14.964	19.124	6.636	8.926	9.178	9.944	9.518	22.019	19.4493	8.24667	2.3568
NR_152252	2410022M11Rik	chr14	57430826	57432736	+	1910	1	1.59055e-06	6	9.518	11.147	6.118	11.342	11.342	11.342	9.178	5.534	3.951	1.53	5.021	9.518	11.342	3.2755	3.45518
NM_030167	Fam122b	chrX	50596592	50622982	-	4323	1	1.59055e-06	6	14.846	13.672	12.872	15.744	15.863	15.744	13.748	12.686	11.342	9.518	5.534	14.846	15.7837	7.526	2.09576
NM_023805	Slc38a3	chr9	107553486	107569730	-	2592	1	8.89337e-06	6	8396.84	12199.1	12093.7	13310.1	15738.1	14202.9	8651.61	9802.93	10254	6651.61	7081.31	8396.84	14417.1	6866.46	2.09963
NM_001199218	Slc38a3	chr9	107553486	107571299	-	2444	1	8.89337e-06	6	8079	12093.7	11942.1	13153	15243.8	14116.8	8478.04	9654.89	10074	6460.54	7053.36	8079	14171.2	6756.95	2.09727
NM_001199217	Slc38a3	chr9	107553486	107569730	-	2424	1	8.89337e-06	6	8053.65	11942.1	11785.8	12994.8	14897.3	13934.6	8445.53	9594.55	9934.69	6488.5	7025.19	8053.65	13942.2	6756.84	2.06342
NR_001460	Rmrp	chr4	43505657	43505931	-	274	1	8.89337e-06	21	5063.62	5928.42	4862.63	2496.48	2438.49	3682.49	5047.96	3355.68	2922.44	12093.7	8843.65	5063.62	10468.7	2872.49	3.64446
NM_021395	Hyou1	chr9	44187573	44200452	+	4404	1	8.89337e-06	0	4094.22	4084.33	4456.98	3160.97	2332.5	2993.26	1780.09	2553.62	1575.73	3286.81	2586.75	4094.22	4211.85	1969.82	2.13819
NM_001163587	Etnppl	chr3	130320366	130338668	+	2637	1	8.89337e-06	15	580.324	833.373	528.717	549.937	702.696	943.1	1726.55	1648.16	1829.7	1099.26	1134.04	580.324	1734.8	647.471	2.67932
NM_027907	Etnppl	chr3	130320493	130338668	+	2676	1	8.89337e-06	15	580.205	832.976	528.54	551.793	701.204	941.948	1728.21	1635.37	1827.64	1100.14	1133.02	580.205	1730.4	647.24	2.67348
NM_139297	Ugp2	chr11	21221129	21270632	-	2835	1	8.89337e-06	6	1916.78	2531.43	1863.17	2586.75	2146.53	1877.75	1687.2	1667.79	1755.9	712.432	1361.57	1916.78	2203.68	1037	2.12503
NM_011034	Prdx1	chr4	116358204	116372605	+	1409	1	8.89337e-06	9	2662.93	2682.81	2804.43	3656.15	3335.24	3280.86	2648.98	3178.38	3026.36	986.787	2411.38	2662.93	3424.09	1699.08	2.01525
NM_001331115	Aldh3a2	chr11	61058254	61081030	-	3250	1	8.89337e-06	6	2031.14	2461.79	2183.91	2719.01	2362.18	2508.18	1894.47	2073.74	2124.63	715.943	1411.76	2031.14	2529.79	1063.85	2.37794
NM_153484	Tef	chr15	81633103	81657293	+	4145	1	8.89337e-06	9	514.105	987.371	596.209	1176.23	1343.63	1038.5	742.206	803.564	848.393	260.476	323.952	514.105	1186.12	292.214	4.05897
NM_017376	Tef	chr15	81641844	81657293	+	4238	1	8.89337e-06	9	521.067	984.281	597.984	1174.27	1353.42	1041.07	743.025	803.07	847.95	260.476	326.267	521.067	1189.58	293.372	4.05477
NR_121656	Rorc	chr3	94181354	94202196	+	3238	1	8.89337e-06	15	158.666	241.065	189.714	403.77	610.961	321.197	873.317	1021.8	1044.27	342.509	570.526	158.666	979.796	196.482	4.9865
NM_001293734	Rorc	chr3	94181354	94202196	+	2562	1	8.89337e-06	15	153.163	232.539	186.193	396.783	589.648	305.718	849.534	961.581	962.454	309.317	557.181	153.163	924.523	190.632	4.84959
NM_011281	Rorc	chr3	94176716	94202196	+	2557	1	8.89337e-06	15	151.445	231.431	188.37	393.82	580.205	306.696	849.776	958.725	953.274	310.161	562.196	151.445	920.592	190.415	4.83445
NM_011584	Nr1d2	chr14	19036570	19071620	-	4630	1	8.89337e-06	6	517.068	740.312	512.534	580.709	657.571	621.874	244.694	331.331	304.206	121.365	84.25	517.068	620.051	102.808	6.0307
NM_010139	Epha2	chr4	140857136	140885299	+	3913	1	8.89337e-06	15	236.187	266.42	274.641	312.776	315.551	450.304	604.743	731.678	703.756	492.203	784.031	236.187	680.059	259.083	2.62481
NM_001289826	Clock	chr5	76638893	76733817	-	9719	1	8.89337e-06	18	596.447	399.474	722.431	332.261	351.159	457.955	649.274	745.631	847.95	930.253	764.764	596.447	847.509	380.458	2.22757
NM_001039509	Pnkd	chr1	74331608	74400266	+	2944	1	8.89337e-06	18	539.133	372.493	624.073	289.314	262.836	370.631	694.054	520.958	637.575	690.418	1018.88	539.133	854.647	307.594	2.77844
NM_007715	Clock	chr5	76638893	76733573	-	9762	1	8.89337e-06	18	586.877	394.78	720.163	329.661	350.06	452.477	639.711	737.979	840.768	910.546	756.803	586.877	833.674	377.399	2.20897
NM_001305222	Clock	chr5	76638893	76732527	-	9579	1	8.89337e-06	18	586.382	395.557	719.231	330.158	350.684	451.715	639.2	737.317	840.319	911.13	754.832	586.382	832.981	377.519	2.20643
NM_001079686	Syne1	chr10	5151834	5326342	+	10812	1	8.89337e-06	21	795.189	608.087	545.982	274.641	358.499	421.557	547.752	478.3	487.543	1212.79	603.401	795.189	908.094	351.566	2.58295
NR_033336	Snora23	chr7	117189878	117190061	+	183	1	8.89337e-06	21	335.483	633.686	196.043	100.47	99.667	97.224	160.204	133.898	173.023	378.688	203.398	335.483	388.404	99.1203	3.91822
NM_007487	Arl4a	chr12	40759878	40763963	-	3653	1	8.89337e-06	18	251.179	196.539	134.094	95.694	100.47	125.052	326.71	232.116	183.924	672.198	362.926	251.179	517.562	107.072	4.83342
NM_001039515	Arl4a	chr12	40759878	40764574	-	3689	1	8.89337e-06	18	250.694	196.938	133.647	96.072	100.686	125.366	325.049	231.275	183.067	668.768	359.389	250.694	514.078	107.375	4.78735
NR_040298	4931408D14Rik	chr19	37332919	37338585	-	3233	1	8.89337e-06	6	214.244	280.249	163.503	483.03	359.868	329.661	186.68	201.007	176.147	92.786	117.642	214.244	390.853	105.214	3.71458
NR_040299	4931408D14Rik	chr19	37332919	37338585	-	3053	1	8.89337e-06	6	214.487	279.984	162.153	480.384	359.389	326.633	184.119	200.703	175.183	91.964	118.219	214.487	388.802	105.091	3.6994
NM_011386	Skil	chr3	30993980	31021845	+	7057	1	8.89337e-06	18	219.51	168.464	212.661	165.801	174.925	212.932	323.371	353.776	264.095	514.454	418.225	219.51	466.339	184.553	2.52678
NM_001252588	Tspan4	chr7	148662279	148679326	+	1297	1	8.89337e-06	12	166.381	198.962	141.354	305.641	333.046	274.464	427.735	330.281	341.035	180.744	281.191	166.381	366.35	168.899	2.16898
NM_053082	Tspan4	chr7	148661135	148679326	+	1460	1	8.89337e-06	12	163.628	201.47	146.028	306.093	328.643	276.058	430.374	327.555	342.705	181.349	289.665	163.628	366.878	170.375	2.15328
NR_028576	Scarna13	chr12	106269287	106269559	-	272	1	8.89337e-06	21	131.678	207.778	160.003	51.366	65.543	60.717	112.466	71.657	47.932	244.833	282.252	131.678	263.543	59.2087	4.4505
NM_001177758	Pfkfb3	chr2	11393058	11475556	-	4638	1	8.89337e-06	3	109.132	296.428	306.696	160.856	165.241	110.608	33.246	41.114	44.752	45.236	77.977	109.132	237.419	39.704	5.97846
NM_001005341	Ypel2	chr11	86749927	86807264	-	4895	1	8.89337e-06	18	132.268	59.828	100.686	55.815	69.074	69.623	155.455	177.94	109.342	425.182	210.678	132.268	317.93	64.8373	4.9029
NM_010840	Mthfr	chr4	147413186	147433671	+	5994	1	8.89337e-06	18	146.344	41.114	61.411	20.722	48.375	34.42	158.666	104.123	124.191	362.042	164.607	146.344	263.325	34.5057	7.62942
NM_001161798	Mthfr	chr4	147415298	147433671	+	6071	1	8.89337e-06	18	146.856	41.114	61.487	20.133	48.05	34.301	158.666	103.867	123.53	361.338	164	146.856	262.669	34.1613	7.68712
NR_027809	Mthfr	chr4	147415298	147433671	+	5003	1	8.89337e-06	18	107.519	36.251	52.663	20.96	43.279	28.459	136.407	89.983	100.47	307.405	156.491	107.519	231.948	30.8993	7.50446
NM_019949	Ube2l6	chr2	84638985	84650160	+	1381	1	8.89337e-06	6	189.088	236.187	172.762	195.064	183.067	239.165	124.072	140.29	160.856	52.349	114.962	189.088	205.765	83.6555	2.4595
NM_001369199	Rusc2	chr4	43394941	43439958	+	3104	1	8.89337e-06	15	97.423	61.411	67.383	98.193	105.291	97.776	171.616	145.225	153.424	228.293	132.501	97.423	180.397	75.4057	2.39217
NM_178661	Creb3l2	chr6	37281021	37392148	-	3304	1	8.89337e-06	21	138.707	135.589	233.664	104.639	102.393	96.072	163.077	120.511	135.196	246.829	189.968	138.707	218.399	101.035	2.1615
NM_010444	Nr4a1	chr15	101097277	101105225	+	2467	1	8.89337e-06	18	61.411	40.996	21.146	2.808	19.124	31.853	85.252	150.624	72.27	109.342	98.27	61.411	103.806	17.9283	5.78738
NM_175428	Zbtb21	chr16	98168599	98183787	-	6007	1	8.89337e-06	18	126.054	80.656	105.04	69.945	87.272	50.75	118.666	125.052	154.173	380.11	177.042	126.054	278.576	69.3223	4.01813
NM_001109661	Bach2	chr4	32504410	32673083	+	8486	1	8.89337e-06	0	114.962	107.012	155.455	76.511	92.786	65.301	62.153	40.678	27.112	125.366	114.295	114.962	125.81	43.3143	2.90413
NM_001081685	Zbtb21	chr16	98168599	98183787	-	5406	1	8.89337e-06	18	122.48	75.694	98.821	59.937	81.613	45.512	115.4	117.122	143.186	344.904	155.917	122.48	250.411	62.354	4.01547
NM_001252593	Cars	chr7	150743135	150785995	-	2949	1	8.89337e-06	3	235.43	161.484	195.673	150.167	111.291	134.233	75.935	110.608	65.301	104.639	146.344	235.43	197.529	83.948	2.35283
NM_172971	Inpp4a	chr1	37426062	37461287	+	2986	1	8.89337e-06	18	124.788	120.975	102.393	85.119	83.932	72.137	200.78	127.404	156.811	165.472	134.233	124.788	161.665	80.396	2.01073
NM_172146	Ppat	chr5	77342274	77380603	-	3995	1	8.89337e-06	6	136.012	151.564	170.475	167.518	181.964	145.349	106.299	119.113	117.971	63.456	97.346	136.012	164.944	80.401	2.05138
NM_001271504	Crem	chr18	3266352	3327589	-	2525	1	8.89337e-06	21	171.159	130.646	112.874	76.073	73.792	57.056	82.995	86.668	91.389	173.266	95.617	171.159	138.226	68.9737	2.0039
NM_053165	Clec2h	chr6	128612403	128627392	+	2153	1	8.89337e-06	3	138.393	118.666	90.215	41.572	31.729	43.279	19.444	14.465	19.325	8.803	29.048	138.393	115.758	17.7447	6.52043
NM_019466	Rcan1	chr16	92392196	92400323	-	2189	1	8.89337e-06	12	68.115	74.599	69.623	90.411	96.554	111.524	105.79	151.004	176.147	69.074	82.178	68.115	144.314	70.779	2.03879
NM_001320385	Zbtb21	chr16	98168599	98183787	-	3806	1	8.89337e-06	18	85.845	41.936	60.465	36.579	52.772	28.849	80.656	68.115	86.292	225.723	97.346	85.845	161.535	39.4	4.09907
NM_001081549	Rcan1	chr16	92392196	92466414	-	2343	1	8.89337e-06	12	68.347	71.905	69.945	89.339	96.71	110.431	104.123	150.865	173.146	68.955	82.646	68.347	142.711	70.0657	2.03667
NM_026886	Srrm4	chr5	116889282	117041826	-	7460	1	8.89337e-06	21	61.487	87.689	45.236	21.407	19.124	31.729	54.594	57.133	34.543	106.813	81.038	61.487	93.9255	24.0867	3.89828
NM_001110858	Crem	chr18	3266352	3327589	-	1982	1	8.89337e-06	21	109.265	94.899	74.11	64.302	47.234	28.459	65.543	66.399	65.301	134.543	67.539	109.265	101.041	46.665	2.16499
NM_001177622	Slc5a6	chr5	31338409	31351297	-	3198	1	8.89337e-06	6	37.601	73.326	65.543	70.92	89.649	83.661	46.844	37.601	37.601	36.959	26.859	37.601	81.41	31.909	2.55083
NR_126357	Esr1	chr10	5453458	5734552	-	2443	1	8.89337e-06	15	22.891	49.53	26.353	62.885	85.769	51.807	100.47	82.255	95.617	70.259	66.964	22.891	92.7807	32.9247	2.81742
NM_001033436	Atxn7l1	chr12	33987380	34053142	+	2557	1	8.89337e-06	21	62.014	93.524	73.792	41.234	37.72	29.632	61.487	42.723	41.936	77.233	70.063	62.014	76.4433	36.1953	2.11166
NM_001347536	LTO1	chr7	152101005	152116653	+	2342	1	8.89337e-06	6	36.718	58.406	82.055	99.25	61.607	158.984	34.543	49.891	55.815	34.301	30.75	36.718	106.614	32.5255	3.27715
NM_001357868	LTO1	chr7	152101005	152116653	+	2339	1	8.89337e-06	6	36.718	58.406	82.255	98.821	61.411	158.984	34.543	49.772	54.959	33.95	30.184	36.718	106.405	32.067	3.3175
NM_027413	Lrrc28	chr7	74739285	74790122	-	1838	1	8.89337e-06	12	32.095	51.366	33.246	74.461	80.781	54.959	71.657	103.242	92.786	65.543	54.594	32.095	89.2283	38.9023	2.29332
NM_172442	Dtx4	chr19	12540826	12576486	-	5759	1	8.89337e-06	21	87.689	77.233	92.662	69.945	29.048	64.302	77.372	60.013	72.27	140.88	109.973	87.689	125.427	54.4317	2.30405
NM_025903	Ifrd2	chr9	107490049	107495369	+	1966	1	8.89337e-06	6	152.183	145.225	128.556	191.019	149.029	151.564	128.678	125.248	124.191	74.599	88.632	152.183	163.871	81.6155	2.00771
NM_001357390	Sdccag8	chr1	178744791	178950569	+	2783	1	8.89337e-06	21	53.044	77.9	59.828	26.859	45.958	39.289	46.081	46.528	69.945	107.859	71.657	53.044	89.758	37.3687	2.40158
NM_008140	Gnat1	chr9	107576768	107581965	-	2276	1	8.89337e-06	6	15.972	32.095	27.112	46.528	30.998	57.289	6.118	12.872	14.269	11.342	8.926	15.972	44.9383	10.134	4.43103
NM_001276719	Ackr2	chr9	121807473	121820189	+	3006	1	8.89337e-06	18	10.121	11.342	12.165	6.831	3.951	19.124	26.138	20.433	29.632	67.734	39.407	10.121	53.5705	9.96867	5.3695
NM_021609	Ackr2	chr9	121807473	121820189	+	2895	1	8.89337e-06	18	9.178	11.342	10.41	7.973	4.535	19.701	24.435	20.256	29.157	66.033	37.992	9.178	52.0125	10.31	5.04094
NM_080448	Srgap3	chr6	112667966	112897260	-	8862	1	8.89337e-06	18	21.146	4.945	9.518	1.53	3.237	5.534	18.388	9.759	23.138	104	30.432	21.146	67.216	3.43367	19.5216
NR_028522	Snord13	chr8	32260333	32260430	-	97	1	8.89337e-06	0	19.563	42.971	42.464	14.465	7.219	10.652	6.118	9.867	5.69	22.505	23.979	19.563	34.9993	7.225	4.83889
NM_133810	Stk17b	chr1	53812356	53842059	-	3268	1	8.89337e-06	21	29.632	37.859	39.407	17.903	17.15	22.019	26.859	24.103	20.256	54.594	30.323	29.632	42.4585	19.024	2.23119
NM_001076681	Lyrm9	chr11	78640097	78657401	+	5047	1	8.89337e-06	9	17.617	33.246	22.505	36.251	33.569	48.375	26.859	30.323	26.138	14.269	10.652	17.617	39.3983	12.4605	3.16012
NR_033514	2310015A10Rik	chr12	81221533	81233831	-	4842	1	8.89337e-06	18	25.335	34.906	33.569	22.759	20.722	30.631	40.136	38.116	33.246	119.817	41.803	25.335	80.81	24.704	3.27021
NR_015531	Dancr	chr5	74489085	74490362	+	1058	1	8.89337e-06	0	17.15	45.958	41.936	16.445	12.165	11.575	11.342	7.539	14.737	29.157	17.041	17.15	35.0147	11.206	3.12274
NM_001359456	Zup1	chr10	33638948	33671065	-	2065	1	8.89337e-06	15	11.342	14.465	8.461	19.124	22.139	21.407	24.879	24.879	25.453	74.461	22.366	11.342	48.4135	11.4227	4.23554
NM_001313713	Sp100	chr1	87546563	87598147	+	1605	1	8.89337e-06	18	17.15	12.165	18.51	8.461	7.973	14.846	22.759	18.991	17.903	63.983	19.444	17.15	41.7135	10.4267	3.99778
NR_040421	Gm15401	chr6	72579825	72587711	+	1458	1	8.89337e-06	21	13.563	6.754	4.535	3.237	1.53	0.31	5.813	3.812	9.759	14.269	15.972	13.563	15.1205	1.69233	8.88809
NM_026632	Rpa3	chr6	8205936	8209141	-	632	1	8.89337e-06	3	22.019	16.445	13.672	11.147	14.846	14.846	6.497	8.926	7.219	11.451	9.518	22.019	17.3787	7.54733	2.3009
NM_001033775	Trim80	chr11	115301859	115309582	+	1922	1	8.89337e-06	12	6.94	5.154	3.237	11.342	9.64	9.178	11.451	13.44	13.748	7.219	1.53	6.94	12.8797	4.3745	2.93983
NM_001290719	Sytl4	chrX	130480990	130516351	-	2940	1	8.89337e-06	9	4.339	3.237	10.121	12.165	12.165	12.872	8.461	10.277	11.575	0.31	6.831	4.339	12.4007	3.5705	3.46618
NR_149315	Uap1l1	chr2	25217010	25221183	-	1652	1	8.89337e-06	6	8.343	8.461	6.118	7.219	12.686	21.74	2.928	6.831	5.534	2.808	0	8.343	13.8817	1.404	9.82438
NM_027880	Telo2	chr17	25236514	25252850	-	3419	1	8.89337e-06	6	50.75	23.722	23.014	26.703	34.543	24.664	21.407	22.019	22.891	21.284	7.343	50.75	32.4953	14.3135	2.26937
NM_001163661	Telo2	chr17	25236514	25252912	-	3508	1	8.89337e-06	6	50.75	23.722	23.014	26.703	34.543	24.664	21.407	22.019	22.759	21.284	7.539	50.75	32.4953	14.4115	2.25395
NM_172824	Ccdc14	chr16	34690702	34725280	+	4092	1	8.89337e-06	6	6.636	7.219	6.242	12.872	8.538	12.165	5.813	3.951	6.831	4.768	0	6.636	11.1917	2.384	4.67906
NM_020590	Gabarapl1	chr6	129483210	129492349	+	1767	1	1.95352e-05	3	1559.29	1436.88	1210.93	896.079	695.954	689.177	549.576	612.739	439.632	424.429	689.177	1559.29	1402.37	533.982	2.62621
NM_001168657	Socs2	chr10	94874124	94877917	-	2070	1	1.95352e-05	21	97.914	69.623	31.853	20.722	11.342	14.269	20.722	30.432	12.444	118.219	71.538	97.914	94.8785	15.4443	6.13993
NM_001271503	Crem	chr18	3266352	3327589	-	2128	1	1.95352e-05	21	117.971	98.071	73.482	64.434	49.059	29.048	66.033	66.964	69.945	143.674	69.945	117.971	106.809	47.5137	2.24771
NM_001164311	Loxl4	chr19	42666769	42687296	-	5420	1	1.95352e-05	21	63.456	23.138	45.849	17.903	12.686	15.744	36.142	24.103	45.849	290.861	98.821	63.456	194.841	15.4443	12.6082
NM_029756	Sdccag8	chr1	178744791	178950563	+	2751	1	1.95352e-05	21	53.817	77.495	60.132	26.353	45.236	38.542	45.236	48.375	70.259	108.596	72.512	53.817	90.554	36.7103	2.46632
NM_001099331	R3hdml	chr2	163318054	163328348	+	1087	1	1.95352e-05	18	11.223	7.343	0	0	3.237	5.534	20.433	11.342	9.759	58.607	25.453	11.223	42.03	2.92367	14.3302
NM_001290717	Sytl4	chrX	130470924	130516351	-	3319	1	1.95352e-05	9	15.972	14.269	12.568	24.664	18.991	22.139	18.991	18.743	26.353	9.759	2.808	15.972	21.9313	6.2835	3.48635
NM_177342	Taf5	chr19	47142238	47157969	+	3245	1	1.95352e-05	6	27.188	27.984	31.729	35.028	41.803	36.959	30.432	27.112	27.984	11.342	21.407	27.188	37.93	16.3745	2.3156
NR_036602	4933421O10Rik	chr4	33114114	33118298	-	3848	1	1.95352e-05	21	24.103	17.041	21.037	14.023	13.748	9.178	16.639	13.748	13.44	33.445	24.664	24.103	29.0545	12.3163	2.35792
NM_001163434	Hspa5	chr2	34627610	34632049	+	2523	1	4.10945e-05	0	12994.8	9654.89	12850	4456.98	4232.24	5343.31	4742.43	5275.42	4218.32	7171.81	6162.95	12994.8	11833.2	4677.51	2.52981
NM_133768	Asl	chr5	130487128	130500251	-	1805	1	4.10945e-05	15	2775.48	1926.53	1877.75	2389.86	3347.43	3016.95	5245.07	4681.25	5098.75	2769.82	3622.39	2775.48	5008.36	2193.25	2.28352
NM_030611	Akr1c6	chr13	4433589	4456776	+	1348	1	4.10945e-05	6	5202.74	5418.62	5320.37	7171.81	5343.31	5014.35	3893.16	4295.85	4366.23	1970.58	3835.85	5202.74	5843.16	2903.21	2.01265
NM_024437	Nudt7	chr8	116657474	116676212	+	1093	1	4.10945e-05	6	2655.97	2174.51	2759.09	3355.68	3014.59	3614.44	1233.04	2164.59	1508.42	1061.36	2304.65	2655.97	3328.24	1635.35	2.03518
NM_178082	Insig2	chr1	123200930	123229166	-	2453	1	4.10945e-05	21	2313.84	1174.98	1194.82	577.116	591.58	613.199	2179.23	1372.34	1099.26	6905.66	2591.76	2313.84	4748.71	593.965	7.99482
NM_001271531	Insig2	chr1	123200930	123224255	-	2446	1	4.10945e-05	21	2298.01	1165.83	1190.74	578.533	592.021	613.894	2188.08	1370.33	1101.37	6890.19	2584.3	2298.01	4737.25	594.816	7.9641
NM_133748	Insig2	chr1	123200930	123224601	-	2689	1	4.10945e-05	21	2339.24	1194.82	1197.63	580.324	599.257	617.879	2205.9	1415.25	1118.15	7053.36	2608.3	2339.24	4830.83	599.153	8.06264
NM_001357251	Insig2	chr1	123200930	123224601	-	2622	1	4.10945e-05	21	2323.06	1188.78	1195.87	579.687	598.122	616.862	2201.94	1408.9	1112.89	6929.31	2595.26	2323.06	4762.29	598.224	7.9606
NM_001168541	Tsku	chr7	105499178	105509798	-	2754	1	4.10945e-05	9	525.766	451.915	1379.91	2116.8	2148.8	1542.86	1416.55	1504.06	1411.76	649.525	1358.31	525.766	1936.15	785.865	2.4637
NM_001168540	Tsku	chr7	105499178	105509798	-	2615	1	4.10945e-05	9	519.194	443.042	1361.57	2073.74	2089.72	1523.14	1404.46	1480.2	1399.54	628.031	1346.17	519.194	1895.53	774.603	2.44708
NM_001024619	Tsku	chr7	105499178	105509798	-	2506	1	4.10945e-05	9	505.803	434.385	1347.54	2024.73	2046.45	1483	1395.02	1459.55	1378.66	604.743	1333.22	505.803	1851.39	762.575	2.4278
NM_001168539	Tsku	chr7	105499178	105509838	-	2510	1	4.10945e-05	9	507.775	434.385	1352.62	2018.83	2044.98	1482.4	1396.56	1460.41	1379.91	607.368	1335.48	507.775	1848.74	764.925	2.41687
NM_001290634	Ugp2	chr11	21221129	21271270	-	2645	1	4.10945e-05	6	1780.09	2354.9	1746.88	2447.39	1995.61	1741.94	1542.86	1523.14	1585.32	654.298	1285.68	1780.09	2061.65	969.987	2.12542
NM_001364973	Rnf125	chr18	21119865	21145860	+	5141	1	4.10945e-05	21	1172	585.768	557.181	371.647	472.773	388.937	936.667	712.122	537.054	2309.23	1707.54	1172	2008.38	411.119	4.88507
NM_011802	Clpx	chr9	65142067	65178465	+	2870	1	4.10945e-05	18	1692.55	752.787	894.828	347.72	431.351	451.305	1612.88	918.766	825.434	1730.08	1750.11	1692.55	1740.09	410.125	4.24276
NR_153342	Fam214a	chr9	74800687	74880275	+	4389	1	4.10945e-05	15	792.376	803.564	843.494	1125.29	1452.4	1533.26	1683.44	1955.88	2036.38	2033.89	1213.57	792.376	1891.9	813.145	2.32663
NM_009381	Thrsp	chr7	104561443	104566060	-	1098	1	4.10945e-05	12	106.562	231.198	61.302	546.741	887.934	294.145	863.229	885.804	939.344	682.198	269.12	106.562	896.126	133.021	6.73631
NM_001113283	Fam214a	chr9	74800860	74880275	+	4340	1	4.10945e-05	15	787.904	792.376	836.284	1118.68	1439.77	1527.12	1662.85	1940.78	2018.83	2008.67	1198.43	787.904	1874.15	805.521	2.32662
NM_001044389	Clpx	chr9	65142067	65178465	+	2829	1	4.10945e-05	18	1669.73	740.806	886.459	341.035	428.462	443.957	1582.55	904.786	823.217	1707.54	1717.06	1669.73	1712.3	404.485	4.23321
NM_134072	Akr1c14	chr13	4058837	4089668	+	2434	1	4.10945e-05	6	1720.92	2370.21	1750.11	2836.73	2927.09	2496.48	1685.32	2350.88	2266.5	1040.11	1518.81	1720.92	2753.43	1279.46	2.15201
NM_001359816	Fam214a	chr9	74800687	74880275	+	4243	1	4.10945e-05	15	787.566	793.432	835.622	1118.15	1438.43	1524.29	1655.9	1923.53	2008.67	2006.37	1195.87	787.566	1862.7	805.54	2.31234
NM_026301	Rnf125	chr18	21103116	21145860	+	4847	1	4.10945e-05	21	1047.52	561.721	549.254	353.575	462.538	381.323	895.232	683.13	512.41	2216.14	1626.23	1047.52	1921.19	399.145	4.81316
NM_001164598	Irf2bp2	chr8	129112196	129117886	-	5076	1	4.10945e-05	21	1001.02	835.622	485.27	406.798	417.101	387.585	765.517	615.27	496.226	1339.13	986.213	1001.02	1162.67	403.828	2.87908
NM_145564	Fbxo21	chr5	118426779	118460206	+	3901	1	4.10945e-05	3	914.36	848.711	684.815	738.688	534.972	644.32	295.419	414.432	339.927	190.786	426.589	914.36	815.962	308.688	2.64327
NM_001346588	Fbxo21	chr5	118426779	118460206	+	3880	1	4.10945e-05	3	913.562	851.771	681.467	740.312	535.472	644.697	294.868	413.355	339.731	189.968	425.182	913.562	815.6	307.575	2.65166
NM_009503	Vcp	chr4	42992836	43013379	-	3296	1	4.10945e-05	3	1524.29	1327.98	1212.79	1142.92	998.509	1058.32	787.566	982.151	862.402	444.92	880.135	1524.29	1355.02	662.528	2.04521
NR_002173	Snord15b	chr7	106628073	106628217	-	144	1	4.10945e-05	21	326.71	718.522	420.595	84.546	57.289	75.935	117.971	100.47	139.809	354.034	347.897	326.71	488.609	72.59	6.73029
NM_008382	Inhbe	chr10	126786458	126788904	-	2207	1	4.10945e-05	9	188.031	162.153	392.505	573.52	439.999	574.732	313.017	399.474	457.759	146.856	211.696	188.031	529.417	179.276	2.95297
NM_009647	Ak4	chr4	101092308	101140376	+	4887	1	4.10945e-05	9	331.122	498.253	298.961	619.61	697.937	418.714	516.826	530.816	513.072	185.501	287.893	331.122	578.754	236.697	2.44506
NM_001177604	Ak4	chr4	101091926	101140376	+	4941	1	4.10945e-05	9	331.122	498.751	299.336	620.262	699.323	418.714	516.706	530.443	513.181	185.02	288.245	331.122	579.433	236.632	2.4486
NM_001177605	Ak4	chr4	101091917	101140376	+	4919	1	4.10945e-05	9	331.687	498.253	300.887	619.533	697.16	418.225	517.329	531.419	513.985	186.438	289.88	331.687	578.306	238.159	2.42817
NM_001177602	Ak4	chr4	101091894	101140376	+	5128	1	4.10945e-05	9	334.583	499.593	300.654	621.874	699.766	418.225	518.995	533.473	520.473	191.019	292.167	334.583	579.955	241.593	2.40049
NM_001271496	Chka	chr19	3851773	3894369	+	2613	1	4.10945e-05	18	417.494	123.53	265.511	63.751	75.495	55.443	372.105	268.887	253.595	795.803	419.563	417.494	607.683	64.8963	9.36261
NM_001033286	Slc30a10	chr1	187278727	187292640	+	5829	1	4.10945e-05	21	550.494	331.122	373.703	248.456	212.932	190.545	538.6	365.673	349.348	936.667	655.991	550.494	796.329	217.311	3.66434
NM_001277315	Retreg1	chr15	25870457	25903451	+	3219	1	4.10945e-05	21	471.159	434.19	301.983	233.664	194.376	205.138	429.936	236.078	256.002	595.967	387.837	471.159	491.902	211.059	2.33057
NM_130862	Baiap2	chr11	119804406	119863932	+	3170	1	4.10945e-05	15	149.838	90.334	185.197	164.332	250.994	187.332	256.263	355.264	332.519	345.272	319.006	149.838	332.139	141.79	2.34238
NM_174848	Crybg3	chr16	59491914	59600873	-	10498	1	4.10945e-05	15	240.88	262.651	270.961	275.62	371.724	304.328	435.098	399.044	452.676	743.839	368.675	240.88	556.257	258.164	2.15462
NM_153550	Slc49a4	chr16	35694148	35769456	-	5398	1	4.10945e-05	18	388.937	227.252	196.938	174.925	200.19	174.198	342.705	296.305	241.307	414.432	391.527	388.937	402.979	183.104	2.20075
NR_027875	1810058I24Rik	chr6	35202732	35212059	+	1266	1	4.10945e-05	6	227.128	251.765	199.234	365.93	289.804	196.539	122.218	154.898	139.288	54.013	126.054	227.128	284.091	90.0335	3.15515
NR_015608	1810058I24Rik	chr6	35202699	35212059	+	1036	1	4.10945e-05	6	222.981	247.528	191.694	350.199	284.167	189.453	118.666	153.163	132.62	48.375	123.083	222.981	274.606	85.729	3.20293
NM_024282	Desi2	chr1	180117548	180182728	+	4206	1	4.10945e-05	15	138.588	94.203	162.472	155.792	179.161	175.43	253.92	272.787	289.434	401.049	243.8	138.588	322.425	131.754	2.44705
NM_153560	Fam102a	chr2	32390879	32425270	+	4204	1	4.10945e-05	9	92.786	106.299	127.523	244.833	202.001	241.065	149.838	197.636	239.165	98.193	121.114	92.786	229.3	108.869	2.10609
NM_009516	Wee1	chr7	117265573	117286813	+	3406	1	4.10945e-05	9	12.686	58.607	33.445	197.932	181.426	120.975	90.092	114.667	160.204	26.014	36.718	12.686	166.778	31.366	5.31577
NM_175044	Bcor	chrX	11613864	11657679	-	6873	1	4.10945e-05	15	122.807	110.608	154.481	149.482	158.527	183.8	290.861	239.321	218.369	217.621	373.945	122.807	295.783	129.299	2.2875
NM_008824	Pfkfb1	chrX	147024464	147078421	+	1723	1	4.10945e-05	15	94.643	107.859	84.369	95.694	139.809	126.387	253.473	209.856	170.077	246.372	184.241	94.643	215.306	95.6237	2.25147
NM_001355058	Wee1	chr7	117265573	117286813	+	3260	1	4.10945e-05	9	12.686	57.133	32.272	186.68	177.94	113.364	90.092	108.596	153.743	23.84	34.543	12.686	159.328	29.1915	5.4565
NM_001033431	Nlrp12	chr7	3221511	3249741	-	4317	1	4.10945e-05	18	259.001	165.122	145.952	93.524	74.11	110.431	209.4	199.662	152.478	270.461	315.475	259.001	292.968	92.6883	3.16055
NM_008551	Mapkapk2	chr1	132950278	132994420	-	2858	1	4.10945e-05	18	445.04	328.719	321.079	297.62	292.167	301.741	393.186	394.583	328.367	805.883	484.814	445.04	645.348	297.176	2.17156
NM_008262	Onecut1	chr9	74709728	74737454	+	1819	1	4.10945e-05	0	185.02	277.111	286.41	71.538	70.063	86.292	36.142	85.968	61.411	76.792	124.324	185.02	249.514	61.1737	4.07827
NR_004445	Snord22	chr19	8800356	8800481	+	125	1	4.10945e-05	21	100.47	376.849	245.687	43.653	24.103	43.535	48.375	47.234	59.828	128.926	136.012	100.47	241.002	37.097	6.49505
NM_001271676	Ifi47	chr11	48900519	48910489	+	1932	1	4.10945e-05	3	137.434	173.266	170.783	158.984	126.84	135.412	61.411	74.461	59.447	33.817	89.649	137.434	160.494	61.733	2.59956
NM_001271677	Ifi47	chr11	48890089	48910489	+	1781	1	4.10945e-05	3	136.407	171.749	170.475	157.514	122.218	132.744	61.411	73.326	59.447	32.095	87.411	136.407	159.544	59.753	2.66977
NM_029811	St5	chr7	116667425	116760661	-	2983	1	4.10945e-05	21	160.989	133.898	126.84	49.772	72.512	73.792	141.354	154.173	84.25	279.603	233.905	160.989	256.754	65.3587	3.92794
NM_008330	Ifi47	chr11	48900519	48910489	+	1723	1	4.10945e-05	3	136.995	171.616	171.926	158.666	121.365	132.377	63.456	73.659	60.132	32.597	91.203	136.995	160.179	61.9	2.58745
NM_001285947	Cyp39a1	chr17	43804321	43888380	+	2943	1	4.10945e-05	15	161.222	146.028	88.127	161.712	175.907	150.5	363.441	209.856	236.078	240.477	215.334	161.222	269.792	131.792	2.04702
NM_134247	Acot4	chr12	85379329	85385673	+	2320	1	4.10945e-05	12	143.674	131.678	66.84	191.833	194.376	137.114	243.111	209.4	264.585	129.644	134.233	143.674	239.032	114.064	2.0955
NM_146008	Tcp11l2	chr10	84039692	84077100	+	2388	1	4.10945e-05	21	131.423	156.491	101.82	48.375	94.203	48.375	98.388	80.348	51.807	170.475	114.962	131.423	142.719	63.651	2.24201
NM_133904	Acacb	chr5	114615527	114700767	+	8431	1	4.10945e-05	15	26.353	24.879	34.906	41.936	31.973	52.349	77.372	102.393	111.169	1111.98	64.302	26.353	588.144	28.7127	20.477
NM_026524	Mid1ip1	chrX	10294491	10296828	+	2052	1	4.10945e-05	9	80.348	92.786	58.996	190.22	218.08	120.269	90.813	95.617	140.29	67.383	70.063	80.348	176.19	68.723	2.56354
NM_001166635	Mid1ip1	chrX	10294491	10296828	+	2055	1	4.10945e-05	9	80.914	92.435	60.013	189.714	216.895	119.678	91.389	96.3	140.429	68.115	70.259	80.914	175.429	69.187	2.53536
NM_013742	Cars	chr7	150743135	150785995	-	3197	1	4.10945e-05	3	237.805	157.788	191.019	147.75	108.368	134.094	75.935	107.131	65.301	104.363	148.33	237.805	195.537	82.789	2.36171
NM_001168656	Socs2	chr10	94874124	94878118	-	2148	1	4.10945e-05	21	100.47	69.074	33.246	21.037	11.342	14.604	15.863	30.631	12.872	118.666	71.905	100.47	95.2855	15.661	6.08101
NM_001168655	Socs2	chr10	94874124	94878846	-	2190	1	4.10945e-05	21	99.064	69.251	31.397	21.146	11.451	15.863	17.408	30.631	12.872	122.807	71.657	99.064	97.232	16.1533	6.01621
NM_007669	Cdkn1a	chr17	29230714	29237667	+	1908	1	4.10945e-05	18	26.585	14.465	21.284	12.686	1.329	14.964	116.874	63.129	53.044	46.844	147.872	26.585	97.358	9.65967	10.0694
NM_009698	Aprt	chr8	125098537	125100807	-	859	1	4.10945e-05	12	69.074	49.772	40.678	89.726	86.292	99.744	91.085	120.62	113.364	30.631	69.945	69.074	108.356	50.288	2.15449
NM_001100181	Cyp4a32	chr4	115273543	115294971	+	1899	1	4.10945e-05	18	69.074	106.562	60.288	67.658	57.484	58.887	104.901	94.643	101.82	220.346	131.678	69.074	176.012	61.343	2.869
NM_001111099	Cdkn1a	chr17	29227924	29237667	+	1938	1	4.10945e-05	18	26.276	15.087	21.037	12.872	1.53	15.442	115.647	60.132	52.07	45.236	146.623	26.276	95.9295	9.948	9.63441
NM_013640	Psmb10	chr8	108459628	108462292	-	1260	1	4.10945e-05	6	113.941	141.889	103.032	144.504	152.478	120.391	132.62	90.092	88.127	36.251	74.219	113.941	139.124	55.235	2.5185
NM_001358502	Syt1	chr10	107934706	108446167	-	4777	1	4.10945e-05	6	77.977	98.193	75.935	162.029	131.081	124.072	80.471	68.674	86.077	33.569	67.539	77.977	139.061	50.554	2.75039
NM_001358501	Syt1	chr10	107934706	108446167	-	4538	1	4.10945e-05	6	77.977	98.193	75.935	162.029	130.962	124.072	80.471	68.955	86.077	33.569	67.539	77.977	139.021	50.554	2.7496
NR_027866	5730408K05Rik	chr19	8962877	8963260	-	383	1	4.10945e-05	0	59.073	91.389	53.243	10.9	7.672	11.575	26.276	6.118	8.694	44.253	45.65	59.073	67.9017	10.049	6.75133
NM_001358504	Syt1	chr10	107934706	108448031	-	4797	1	4.10945e-05	6	78.631	97.542	76.378	161.361	130.219	123.53	81.613	69.945	86.292	34.652	68.347	78.631	138.37	51.4995	2.68649
NM_009306	Syt1	chr10	107934706	108448031	-	4727	1	4.10945e-05	6	77.9	98.193	75.495	162.472	131.237	124.324	80.656	69.251	86.215	34.42	68.115	77.9	139.344	51.2675	2.71765
NM_001252341	Syt1	chr10	107934706	108448031	-	4806	1	4.10945e-05	6	77.9	98.193	75.495	162.273	131.237	124.324	80.547	69.39	86.215	34.42	68.115	77.9	139.278	51.2675	2.71636
NM_001252342	Syt1	chr10	107934706	108448031	-	4718	1	4.10945e-05	6	77.9	98.071	75.089	162.153	131.237	124.679	80.781	69.623	86.077	34.543	67.658	77.9	139.356	51.1005	2.72677
NM_001358506	Syt1	chr10	107934706	108446167	-	4617	1	4.10945e-05	6	77.977	97.542	75.935	161.592	130.646	124.072	81.878	69.945	86.977	35.662	68.556	77.977	138.77	52.109	2.66275
NM_053083	Loxl4	chr19	42666769	42687296	-	5417	1	4.10945e-05	21	63.983	22.891	46.844	17.408	12.322	14.846	36.579	24.664	47.109	294.022	102.393	63.983	198.208	14.8587	13.3312
NM_001110853	Crem	chr18	3266352	3299554	-	2243	1	4.10945e-05	21	119.817	94.084	79.197	64.302	51.189	33.246	67.658	67.539	72.27	149.838	70.92	119.817	110.379	49.579	2.22608
NM_001306128	Sh2b3	chr5	122265490	122286868	-	4234	1	4.10945e-05	15	75.694	85.769	93.766	104.748	126.84	105.291	130.646	138.707	133.647	234.728	108.169	75.694	171.448	85.0763	2.01511
NM_001306126	Sh2b3	chr5	122265490	122286113	-	4295	1	4.10945e-05	15	76.378	86.215	93.386	104.825	122.675	105.946	129.644	141.587	135.412	237.805	106.562	76.378	172.184	85.3263	2.01782
NM_177870	Slc5a6	chr5	31338409	31350452	-	3306	1	4.10945e-05	6	36.251	74.219	65.178	68.115	89.649	83.932	47.234	37.72	37.601	35.028	26.353	36.251	80.5653	30.6905	2.62456
NM_001306127	Sh2b3	chr5	122265490	122286868	-	4351	1	4.10945e-05	15	75.617	86.777	93.524	106.299	127.271	105.536	130.646	138.707	135.412	237.604	106.695	75.617	172.149	85.306	2.0179
NM_001177621	Slc5a6	chr5	31338409	31350935	-	3416	1	4.10945e-05	6	36.959	73.869	64.434	69.945	89.983	88.39	47.557	39.289	37.859	33.323	27.112	36.959	82.7727	30.2175	2.73865
NM_001360022	Slc5a6	chr5	31338409	31350452	-	3139	1	4.10945e-05	6	36.327	73.326	65.543	68.115	89.726	83.661	46.844	37.601	37.72	34.543	26.859	36.327	80.5007	30.701	2.62156
NM_001110857	Crem	chr18	3266352	3327589	-	2017	1	4.10945e-05	21	113.364	94.203	76.511	63.751	46.528	32.838	68.955	68.115	67.854	141.889	68.347	113.364	105.118	47.7057	2.20322
NM_001110859	Crem	chr18	3266352	3327589	-	2351	1	4.10945e-05	21	123.314	94.643	77.372	67.141	51.366	34.543	68.115	67.658	72.393	148.664	69.623	123.314	109.144	51.0167	2.13915
NM_001039647	Gbp11	chr5	105752045	105775491	-	2695	1	4.10945e-05	3	95.478	76.073	90.813	45.512	51.674	56.187	28.971	44.176	30.75	49.968	21.146	95.478	87.4547	34.6323	2.52479
NM_001357026	Gusb	chr5	130475470	130478919	-	1275	1	4.10945e-05	15	43.402	28.061	44.675	64.302	50.874	63.129	75.812	88.513	75.089	83.072	79.197	43.402	81.1345	38.7127	2.09553
NM_010195	Lgr5	chr10	114887370	115024836	-	4691	1	4.10945e-05	0	83.932	65.039	82.995	76.378	44.253	60.013	36.841	29.632	34.906	80.471	69.074	83.932	77.322	33.793	2.28773
NM_001310528	Mpv17	chr5	31443036	31456624	-	1711	1	4.10945e-05	6	114.295	106.695	113.741	156.567	128.06	153.424	112.466	116.103	105.946	47.557	97.091	114.295	146.017	72.324	2.01879
NM_001370901	Gm36712	chr16	91652013	91654961	+	2946	1	4.10945e-05	18	38.821	57.133	60.132	55.815	58.406	48.298	77.977	72.27	74.8	135.412	98.193	38.821	116.802	52.0287	2.24473
NM_008654	Ppp1r15a	chr7	52778288	52781638	-	2327	1	4.10945e-05	21	67.539	72.27	49.891	44.752	30.631	49.654	47.434	57.289	39.64	92.435	79.197	67.539	85.816	41.679	2.05872
NR_028425	D7Ertd143e	chr7	3218785	3221016	+	2231	1	4.10945e-05	21	51.366	40.678	29.756	13.168	16.312	12.686	46.528	45.65	24.664	225.723	71.905	51.366	148.814	14.0553	10.5809
NM_001294322	Mpv17	chr5	31443036	31456624	-	1673	1	4.10945e-05	9	110.174	101.213	107.859	154.173	119.678	141.889	105.613	110.608	102.515	45.355	89.649	110.174	138.58	67.502	2.05282
NR_151682	Sdccag8	chr1	178744791	178886491	+	2954	1	4.10945e-05	21	60.288	72.27	58.607	24.802	43.535	41.114	47.234	51.807	71.905	123.205	70.259	60.288	96.732	36.4837	2.65093
NM_172611	Gramd4	chr15	85888125	85968051	+	4081	1	4.10945e-05	18	25.639	18.991	20.433	20.133	23.014	12.872	48.375	37.601	30.998	46.081	50.627	25.639	48.354	18.673	2.58866
NM_001142745	Atat1	chr17	36036774	36047013	-	2032	1	4.10945e-05	21	52.07	36.579	53.12	30.631	33.323	16.445	19.563	41.936	31.853	57.732	62.338	52.07	60.035	26.7997	2.23968
NM_028476	Atat1	chr17	36036774	36047013	-	1964	1	4.10945e-05	21	48.827	36.959	52.349	29.632	33.569	14.737	17.408	41.572	30.75	52.905	61.302	48.827	57.1035	25.9793	2.19757
NM_024469	Bhlhe41	chr6	145806763	145813940	-	5988	1	4.10945e-05	6	33.445	45.65	24.103	38.542	33.569	26.276	12.165	22.366	12.686	6.375	10.652	33.445	34.3993	8.5135	4.037
NR_027885	Vaultrc5	chr18	36961417	36961761	+	344	1	4.10945e-05	3	60.132	181.825	76.378	26.276	27.188	26.859	24.664	24.664	16.445	11.771	26.353	60.132	106.112	19.062	5.56427
NM_018869	Grk5	chr19	60965652	61168458	+	3149	1	4.10945e-05	21	41.572	16.563	25.453	10.652	8.926	15.863	33.246	20.133	22.366	63.456	45.355	41.572	54.4055	11.8137	4.60225
NM_001204167	Rapgef4	chr2	71819272	71982511	+	3883	1	4.10945e-05	3	28.71	49.059	40.996	19.325	15.744	20.722	1.329	9.867	3.951	5.154	25.453	28.71	39.5883	5.049	7.8273
NM_001310534	Txndc16	chr14	45754123	45839100	-	4039	1	4.10945e-05	15	5.534	16.639	11.342	25.453	17.903	20.722	44.253	26.353	29.756	40.016	34.543	5.534	37.2795	11.1717	3.33488
NM_146119	Fam129b	chr2	32731654	32780773	+	3677	1	4.10945e-05	18	31.729	23.722	20.133	10.9	19.124	17.903	41.114	32.272	40.996	55.815	26.585	31.729	41.2	15.9757	2.57793
NM_001045531	Spata22	chr11	73143243	73159546	+	1263	1	4.10945e-05	0	26.276	27.112	27.311	7.343	5.813	8.461	4.339	6.831	9.759	16.312	23.138	26.276	26.8997	6.97633	3.85176
NR_040428	Gm19619	chr5	91686597	91712102	-	2850	1	4.10945e-05	6	23.367	33.817	15.744	19.563	17.408	34.543	3.129	11.342	12.872	2.928	3.004	23.367	24.3093	2.966	8.17182
NM_001005385	Gprasp1	chrX	132277231	132338007	+	5663	1	4.10945e-05	18	63.205	33.246	34.543	32.349	28.459	30.75	48.298	45.512	45.236	79.197	56.785	63.205	67.991	30.5193	2.2274
NM_026081	Gprasp1	chrX	132277231	132338007	+	5865	1	4.10945e-05	18	64.302	34.068	37.601	32.095	25.453	32.349	49.654	45.355	41.572	79.197	53.936	64.302	66.5665	29.9657	2.22102
NR_145133	Dancr	chr5	74489085	74490362	+	1277	1	4.10945e-05	0	22.366	52.467	47.557	19.325	14.145	13.307	10.652	11.342	15.286	36.142	17.903	22.366	40.7967	12.4267	3.28116
NM_001368372	Arv1	chr8	127246066	127262024	+	6420	1	4.10945e-05	18	34.543	25.453	23.979	19.563	26.979	18.882	31.853	42.847	32.488	49.968	47.68	34.543	48.824	21.808	2.23824
NM_001004359	Gprasp1	chrX	132277231	132338007	+	5777	1	4.10945e-05	18	62.014	33.246	37.601	32.095	25.035	32.272	46.528	45.512	41.572	79.197	53.817	62.014	66.507	29.8007	2.23132
NM_001363403	Haus8	chr8	73774496	73796489	-	2119	1	4.10945e-05	6	21.146	23.367	20.96	26.979	14.269	24.103	7.219	18.146	9.759	6.375	5.534	21.146	21.8243	5.9545	3.66071
NM_175512	Dhrs9	chr2	69218519	69241143	+	2810	1	4.10945e-05	21	21.608	22.019	53.243	8.461	3.571	9.059	14.737	10.652	9.944	15.744	30.75	21.608	32.29	7.03033	4.58785
NM_013869	Tnfrsf19	chr14	61582671	61665692	-	4627	1	4.10945e-05	6	21.037	18.388	14.269	49.891	17.15	26.276	4.535	12.872	15.442	1.53	10.277	21.037	31.1057	5.9035	5.2618
NM_027374	Ppil3	chr1	58490631	58502330	-	1284	1	4.10945e-05	3	27.311	26.138	27.311	23.014	17.041	18.51	10.652	5.534	12.444	9.518	20.722	27.311	26.92	9.54333	2.81891
NM_176952	Trmt9b	chr8	37552245	37576067	+	1819	1	4.10945e-05	18	27.984	17.041	11.342	5.922	11.147	6.94	19.563	13.44	19.825	29.276	41.936	27.984	35.606	8.003	4.44478
NM_025431	Llph	chr10	119664116	119669126	+	1157	1	4.10945e-05	6	19.825	15.863	14.269	29.157	27.984	17.408	17.15	11.342	15.286	3.571	10.652	19.825	24.8497	7.1115	3.49079
NM_001312690	Ror1	chr4	99768396	100008366	+	2149	1	4.10945e-05	18	17.617	14.389	17.408	10.41	15.744	15.567	25.453	19.563	32.272	36.142	20.722	17.617	28.432	13.907	2.04369
NM_001083897	Mpzl1	chr1	167522312	167564672	-	2348	1	4.10945e-05	18	20.842	11.342	8.926	4.644	7.096	8.538	15.863	15.744	9.867	32.349	26.138	20.842	29.2435	6.75933	4.32147
NM_177941	Eef1akmt4-ece2	chr16	20611674	20645988	+	3414	1	4.10945e-05	6	22.139	14.846	12.444	15.863	17.408	17.041	12.686	8.538	9.759	3.004	5.69	22.139	16.7707	4.347	3.85143
NM_177940	Eef1akmt4-ece2	chr16	20611674	20645988	+	3328	1	4.10945e-05	6	22.139	14.846	12.444	15.863	17.408	17.041	12.872	8.803	9.867	3.004	5.534	22.139	16.7707	4.269	3.92163
NR_136938	Adamts6	chr13	105077915	105286775	+	6961	1	4.10945e-05	0	23.84	50.874	20.96	19.444	12.872	17.408	6.041	11.342	14.269	18.146	15.972	23.84	31.8913	10.5507	3.02077
NM_181820	Tmc4	chr7	3617356	3629155	-	2329	1	4.10945e-05	21	13.44	16.563	9.178	1.53	4.535	4.535	6.118	6.94	8.343	18.388	7.973	13.44	13.1805	3.53333	3.72262
NR_028276	Snord14c	chr9	40611666	40611752	+	86	1	4.10945e-05	0	11.147	11.575	22.366	4.535	12.686	6.497	2.928	3.951	0.822	9.64	10.652	11.147	15.0293	2.567	5.83598
NM_001355249	Smarcad1	chr6	64992585	64994197	+	743	1	4.10945e-05	3	17.408	13.44	9.518	7.096	8.461	8.461	6.118	6.831	6.497	5.021	8.343	17.408	13.4553	6.482	2.07414
NM_001271532	Insig2	chr1	123200930	123224601	-	2314	1	8.3087e-05	18	1926.53	995.438	1021.8	494.783	522.42	534.972	1926.53	1211.46	910.929	5928.42	2298.01	1926.53	4113.21	517.392	7.94976
NM_001135192	Asap2	chr12	21117617	21276032	+	5639	1	8.3087e-05	21	109.588	20.722	71.905	22.582	20.722	18.991	70.259	62.761	48.375	159.106	127.523	109.588	143.315	20.765	6.89889
NM_007635	Ccng2	chr5	93696599	93705257	+	2484	1	8.3087e-05	18	83.072	49.059	33.246	33.246	33.445	29.632	115.981	73.326	69.945	116.368	87.411	83.072	101.889	32.1077	3.17269
NM_029494	Rab30	chr7	99890224	99985627	+	1920	1	8.3087e-05	18	41.572	35.662	7.672	24.544	32.272	26.353	52.467	62.014	41.572	86.9	53.936	41.572	70.418	27.723	2.5395
NM_001289857	G6pc2	chr2	69058006	69066050	+	1944	1	8.3087e-05	18	10.9	8.461	0	3.129	0	3.571	20.722	12.763	5.534	45.512	32.272	10.9	38.892	2.23333	17.3412
NM_021331	G6pc2	chr2	69058006	69066050	+	2059	1	8.3087e-05	18	11.147	8.461	0	3.237	0	3.571	24.103	14.145	5.534	54.594	32.272	11.147	43.433	2.26933	19.0595
NM_001167967	Ankrd10	chr8	11613841	11635757	-	2891	1	8.3087e-05	15	6.94	9.518	13.307	14.964	24.664	17.269	33.95	24.664	31.729	39.64	22.582	6.94	31.111	9.92167	3.13351
NM_001001880	Mpzl1	chr1	167522312	167564672	-	2243	1	8.3087e-05	18	22.019	11.342	9.867	2.561	6.375	6.118	16.445	16.049	9.867	33.246	26.353	22.019	29.7995	5.018	5.9287
NM_001081020	Adamts6	chr13	105077915	105286775	+	6765	1	8.3087e-05	0	24.103	47.557	19.444	19.124	15.087	17.408	5.69	11.223	14.846	21.407	14.846	24.103	30.368	10.5863	2.86684
NM_019945	Mast1	chr8	87435752	87461252	-	4894	1	8.3087e-05	3	18.146	12.872	21.407	12.043	14.846	6.118	5.154	7.539	6.118	10.121	11.771	18.146	17.475	6.27033	2.78409
NM_016668	Bhmt	chr13	94386846	94407713	-	2061	1	0.000161965	18	6384.24	3981.54	5014.35	2562.87	4084.33	3906.57	10753.1	8505.39	9534.45	7228.8	9802.93	6384.24	9597.63	3517.92	2.7282
NM_022310	Hspa5	chr2	34627610	34632049	+	2606	1	0.000161965	0	12850	9594.55	12994.8	4436.63	4218.32	5384.03	4729.41	5293.43	4232.24	7111.14	6102.9	12850	11813.1	4679.66	2.52435
NM_008898	Por	chr5	136165015	136211196	+	2509	1	0.000161965	12	1441.34	2482.21	1583.94	2595.26	3392.38	2504.33	3420.56	4006.94	3371.39	1306.08	1993.79	1441.34	3599.63	1649.94	2.18167
NM_024446	Nudt7	chr8	116657474	116676212	+	1033	1	0.000161965	6	2444.33	2033.89	2688.75	3202.24	2916.23	3431.22	1175.69	2085.89	1477.83	1008.02	2205.9	2444.33	3183.23	1579.8	2.01495
NM_008341	Igfbp1	chr11	7097790	7102549	+	1514	1	0.000161965	21	1322.68	1324.74	119.113	83.932	135.196	201.007	880.135	913.562	357.872	4071.37	1819.31	1322.68	2945.34	140.045	21.0299
NR_030762	Snord17	chr2	144091718	144091938	-	220	1	0.000161965	21	1270.5	1936.15	845.848	306.912	383.471	459.076	595.123	498.253	430.374	1393.57	689.738	1270.5	1350.83	383.153	3.5255
NM_001163290	Coq8a	chr1	182095369	182123616	-	3911	1	0.000161965	21	2591.76	1560.91	1544.58	1006.13	1064.6	739.801	1730.08	1285.68	1241.54	1618.63	1923.53	2591.76	1899.08	936.845	2.02709
NM_023341	Coq8a	chr1	182095369	182126151	-	4009	1	0.000161965	21	2608.3	1568.99	1550.92	1009.58	1065.64	738.951	1741.94	1292.06	1257.93	1637.11	1926.53	2608.3	1909.4	938.059	2.03547
NM_011018	Sqstm1	chr11	50013654	50024322	-	2020	1	0.000161965	3	2414.91	1913.1	2230	1408.9	1227.26	1378.66	1141.61	1333.59	1094.07	780.823	1355.75	2414.91	2186	1068.29	2.04626
NM_153584	Fam214a	chr9	74823918	74880275	+	4164	1	0.000161965	15	759.686	772.948	799.549	1101.82	1411.76	1468.84	1578.08	1854.79	1965.09	1981.9	1163.74	759.686	1799.32	777.394	2.31453
NM_001290182	Nudt7	chr8	116657474	116672288	+	770	1	0.000161965	6	1283.32	739.801	648.289	832.976	841.384	827.62	408.057	629.451	414.792	262.531	583.981	1283.32	890.469	423.256	2.10383
NM_001081212	Irs2	chr8	10984681	11008929	-	6790	1	0.000161965	18	377.827	348.794	127.798	131.919	160.856	172.283	472.54	431.651	286.286	1588.47	872.245	377.827	1230.36	155.019	7.93636
NM_198091	Usp2	chr9	43893003	43903710	+	3212	1	0.000161965	9	64.302	195.064	92.302	441.886	507.775	324.071	416.874	375.022	408.778	41.114	192.416	64.302	424.577	116.765	3.63594
NM_008513	Lrp5	chr19	3584825	3686564	-	5147	1	0.000161965	21	1019.15	612.739	820.775	529.815	539.87	632.945	832.976	795.189	711.857	1351.37	1103.45	1019.15	1227.41	567.543	2.16265
NR_138545	Aldh3a2	chr11	61036919	61081030	-	3061	1	0.000161965	6	1001.87	1194.32	933.143	1177.27	971.36	1033.61	838.899	874.394	959.693	287.639	641.878	1001.87	1060.75	464.759	2.28233
NM_016674	Cldn1	chr16	26356732	26371925	-	3235	1	0.000161965	18	886.459	620.262	855.897	606.373	460.45	675.494	866.775	791.749	861.907	1105.58	1353.42	886.459	1229.5	580.772	2.11698
NM_025685	Col27a1	chr4	62876446	62996024	+	7571	1	0.000161965	15	178.552	180.558	168.62	313.492	538.225	338.186	411.463	672.198	649.525	571.303	311.837	178.552	577.729	175.91	3.2841
NM_001271599	Sort1	chr3	108086982	108164437	+	6907	1	0.000161965	3	325.514	387.704	451.915	409.03	353.575	364.398	111.169	146.344	160.856	152.478	257.966	325.514	388.378	139.456	2.78481
NM_019972	Sort1	chr3	108086982	108164437	+	6809	1	0.000161965	3	325.049	387.585	451.715	407.69	349.223	363.564	107.859	146.623	161.222	153.038	258.3	325.049	388.116	138.568	2.80078
NR_073190	Chka	chr19	3851773	3894369	+	2674	1	0.000161965	18	419.441	124.072	264.251	64.434	76.378	54.013	371.647	269.938	251.179	807.427	418.225	419.441	612.826	64.9417	9.43526
NM_025459	Retreg1	chr15	25870581	25903451	+	2919	1	0.000161965	21	457.255	416.874	301.983	231.198	194.376	204.244	421.018	231.869	253.473	587	379.378	457.255	483.189	209.939	2.3015
NM_031170	Krt8	chr15	101827142	101834773	-	1794	1	0.000161965	3	520.958	542.22	654.407	534.972	467.681	458.967	362.284	361.096	337.348	151.004	361.67	520.958	572.528	256.337	2.23345
NM_013490	Chka	chr19	3851773	3894369	+	2560	1	0.000161965	21	415.967	120.511	261.134	62.338	75.694	52.772	367.793	260.933	245.945	775.584	409.989	415.967	592.787	63.6013	9.31904
NM_029720	Creld2	chr15	88650076	88657111	+	1352	1	0.000161965	0	496.382	366.955	672.198	189.453	145.349	189.968	168.62	230.503	158.666	260.476	245.398	496.382	511.845	174.923	2.926
NM_001037754	Baiap2	chr11	119804406	119863932	+	3050	1	0.000161965	15	147.446	85.65	168.697	151.564	236.386	181.964	250.538	333.046	318.01	338.03	304.086	147.446	321.058	133.931	2.39709
NM_001271772	Skil	chr3	30993980	31021845	+	6598	1	0.000161965	18	202.969	155.093	191.833	159.762	167.4	203.965	300.455	349.223	239.768	500.43	379.849	202.969	440.139	177.042	2.48599
NM_177343	Camk1d	chr2	5214503	5635808	-	7196	1	0.000161965	21	356.212	323.238	269.938	174.198	123.205	215.195	216.638	165.122	189.088	833.853	271.779	356.212	552.816	170.866	3.23525
NM_001290376	Camk1d	chr2	5214503	5597092	-	6712	1	0.000161965	21	355.996	323.833	269.938	174.08	126.387	215.456	218.719	164.73	189.088	838.595	271.935	355.996	555.265	171.974	3.22864
NM_001358256	1810055G02Rik	chr19	3708293	3717882	+	2274	1	0.000161965	15	123.53	183.558	213.896	290.423	254.634	215.195	298.224	397.382	320.347	455.867	335.158	123.53	395.512	173.661	2.27742
NM_016847	Avpr1a	chr10	121885555	121890509	+	2667	1	0.000161965	21	340.916	174.925	207.482	185.274	115.523	157.192	326.633	159.762	207.237	415.419	540.446	340.916	477.933	152.663	3.1305
NM_001347638	Fgfr2	chr7	137305965	137410322	-	4829	1	0.000161965	0	306.835	284.646	232.193	188.613	237.805	177.863	108.871	117.122	76.511	375.218	219.587	306.835	297.402	100.835	2.94921
NM_201601	Fgfr2	chr7	137305965	137410322	-	4838	1	0.000161965	0	316.536	286.41	233.286	197.047	236.963	178.201	111.291	114.962	74.461	376.982	226.15	316.536	301.566	100.238	3.0083
NM_001330318	Fmo1	chr1	164770349	164790131	-	1530	1	0.000161965	15	111.169	168.62	174.08	177.94	186.193	205.829	347.001	326.376	360.733	141.587	253.92	111.169	344.703	151.29	2.27835
NM_145587	Sbk1	chr7	133416010	133438530	+	4226	1	0.000161965	12	77.157	92.435	79.197	216.638	230.503	220.485	167.975	245.398	222.686	123.53	195.673	77.157	222.542	82.9297	2.6833
NM_199057	Rusc2	chr4	43419374	43439964	+	5248	1	0.000161965	15	143.426	99.25	112.874	129.72	167.779	127.404	263.111	234.884	224.201	315.805	219.587	143.426	267.696	118.517	2.25861
NM_001369198	Rusc2	chr4	43394941	43439958	+	5277	1	0.000161965	15	142.829	100.686	111.663	134.094	169.077	128.06	264.37	235.901	221.949	319.804	218.236	142.829	269.02	118.393	2.27216
NM_175046	Bcor	chrX	11613864	11657679	-	6771	1	0.000161965	15	119.678	100.686	153.286	149.838	158.666	183.067	286.543	236.644	211.953	216.638	374.101	119.678	295.37	124.55	2.37138
NM_029510	Bcor	chrX	11613864	11657679	-	6926	1	0.000161965	15	122.964	110.608	154.481	151.336	159.762	186.68	291.135	239.321	218.08	222.432	373.703	122.964	298.067	129.351	2.30423
NM_175045	Bcor	chrX	11613864	11657679	-	6824	1	0.000161965	15	119.113	100.863	152.059	151.764	160.856	186.438	285.825	235.901	210.802	220.346	371.525	119.113	295.935	124.012	2.38624
NM_001168321	Bcor	chrX	11613864	11737481	-	6102	1	0.000161965	15	115.981	99.667	145.833	141.51	152.059	179.161	278.127	231.198	202.001	212.661	360.987	115.981	286.824	120.494	2.38029
NM_053078	Nrep	chr18	33596673	33623288	-	2217	1	0.000161965	9	50.874	141.236	43.762	170.475	211.953	331.982	81.275	168.464	124.072	41.572	104.825	50.874	238.137	73.1985	3.25299
NM_177016	Slc17a4	chr13	23989758	24006876	-	2469	1	0.000161965	21	262.093	335.939	297.387	170.783	199.662	205.271	326.633	231.993	266.42	512.155	305.84	262.093	408.998	191.905	2.13119
NM_001267717	Nrep	chr18	33596673	33623288	-	2090	1	0.000161965	9	50.75	140.181	43.402	170.475	211.953	332.596	80.348	169.077	124.072	42.464	105.04	50.75	238.341	73.752	3.23136
NM_001109988	Nrep	chr18	33596673	33623683	-	2178	1	0.000161965	9	50.75	139.809	43.535	170.077	211.696	332.519	80.11	168.62	123.53	41.936	104.825	50.75	238.097	73.3805	3.24439
NM_145497	Nmrk1	chr19	18706506	18726674	+	1619	1	0.000161965	12	43.653	109.342	60.013	153.424	173.023	142.709	125.052	193.117	207.855	91.964	63.751	43.653	175.341	71.0027	2.4693
NR_105853	Mir6516	chr11	116938662	116938771	+	109	1	0.000161965	21	179.161	303.538	95.816	52.467	64.806	53.243	130.219	78.388	82.764	165.924	132.62	179.161	192.838	56.8387	3.39231
NM_022324	Sdf2l1	chr16	17130231	17132476	-	1103	1	0.000161965	3	319.239	215.533	279.092	202.566	134.094	154.637	110.608	156.039	69.514	132.268	151.564	319.239	271.288	112.054	2.42093
NM_001313923	Actg1	chr11	120207001	120209809	-	1944	1	0.000161965	12	149.838	79.274	102.069	170.551	108.368	206.417	256.14	215.999	234.728	111.663	195.549	149.838	235.622	110.394	2.13428
NM_007570	Btg2	chr1	135971442	135975732	-	3079	1	0.000161965	18	186.881	146.344	83.196	54.518	68.955	102.393	128.06	179.516	159.762	353.575	188.613	186.881	271.094	75.2887	3.60038
NM_009609	Actg1	chr11	120207001	120209809	-	1900	1	0.000161965	12	149.029	78.816	95.949	166.657	99.173	205.57	254.419	209.4	230.14	111.447	195.782	149.029	231.32	107.931	2.14311
NM_001355432	Ccnl1	chr3	65750074	65762171	-	2301	1	0.000161965	18	215.334	192.902	156.567	109.342	156.491	161.361	174.925	197.636	250.994	686.465	246.673	215.334	466.569	142.398	3.27635
NM_001166063	Ccdc152	chr15	3230501	3253526	-	913	1	0.000161965	12	77.495	74.11	71.796	180.558	157.192	141.354	144.87	128.678	186.881	127.271	80.781	77.495	159.701	74.467	2.14444
NM_026424	Coq10b	chr1	55109614	55129546	+	1577	1	0.000161965	9	122.675	202.443	108.368	241.774	279.479	192.902	140.429	161.222	135.589	113.208	95.617	122.675	238.052	104.412	2.27979
NM_001357801	Ccdc152	chr15	3230501	3253526	-	747	1	0.000161965	12	73.063	67.539	67.539	168.697	149.838	130.219	136.995	120.62	169.318	116.697	76.073	73.063	149.585	69.3803	2.15584
NM_001039710	Coq10b	chr1	55109614	55129546	+	1726	1	0.000161965	9	145.225	228.643	124.523	266.102	299.336	208.102	146.5	180.558	147.446	129.163	102.79	145.225	257.847	115.977	2.22316
NM_001042660	Smad7	chr18	75527019	75555588	+	4435	1	0.000161965	12	93.386	80.348	82.255	163.381	156.491	98.821	141.354	160.204	227.964	116.259	140.104	93.386	176.507	85.3297	2.06841
NR_027980	1700001L05Rik	chr15	83184277	83197727	-	5999	1	0.000161965	9	67.539	124.679	102.393	149.482	169.451	143.751	84.655	158.666	132.62	55.992	80.656	67.539	154.228	68.324	2.25712
NM_007706	Socs2	chr10	94874124	94879491	-	2217	1	0.000161965	21	99.667	71.538	32.272	20.722	11.223	14.145	16.563	30.75	14.023	121.594	71.119	99.667	96.3565	15.3633	6.26842
NR_028079	Snora3	chr7	116663646	116663765	+	119	1	0.000161965	0	60.288	113.364	68.347	16.445	13.44	14.964	24.664	12.165	7.096	75.935	59.447	60.288	80.6663	14.6417	5.50629
NM_199299	Jade2	chr11	51626950	51671170	-	6282	1	0.000161965	15	54.594	47.434	38.311	59.937	67.539	58.406	120.62	83.932	95.478	123.53	112.266	54.594	117.898	46.7797	2.51996
NM_001004364	Asap2	chr12	21117617	21276032	+	5506	1	0.000161965	21	110.608	20.133	71.657	23.014	20.96	19.124	67.539	58.996	48.671	159.762	123.53	110.608	141.646	21.0327	6.73185
NM_001098168	Asap2	chr12	21117617	21276032	+	5514	1	0.000161965	21	110.431	20.133	71.538	22.759	20.842	19.325	67.992	59.073	48.375	160.003	123.53	110.431	141.767	20.9753	6.75598
NM_001357588	Jade2	chr11	51626950	51671170	-	6368	1	0.000161965	15	54.379	48.159	37.601	60.013	68.115	58.607	119.678	82.995	95.816	122.48	110.608	54.379	116.544	46.713	2.49457
NM_146578	Olfr1033	chr2	85860797	85884965	+	3738	1	0.000161965	15	63.009	43.402	57.133	61.411	81.156	71.905	81.038	153.163	125.052	145.833	81.414	63.009	119.751	54.5147	2.19646
NM_001037932	Gm11437	chr11	83961865	83980978	-	1218	1	0.000161965	15	17.903	12.763	24.435	33.246	43.762	22.759	75.812	57.289	74.8	62.338	96.072	17.903	79.205	18.367	4.31055
NR_002172	Snord15a	chr7	106631295	106631442	-	147	1	0.000161965	21	66.033	119.236	48.375	3.004	12.686	17.408	14.846	22.019	22.759	51.366	64.434	66.033	77.8813	11.0327	7.05367
NM_032002	Nrg4	chr9	55068029	55131432	-	1918	1	0.000161965	9	54.013	68.347	55.815	83.661	117.642	76.073	80.781	94.504	110.431	36.327	47.68	54.013	95.2387	42.0035	2.2671
NM_001358503	Syt1	chr10	107934706	108446167	-	4547	1	0.000161965	6	79.573	97.776	76.378	161.361	130.219	123.53	82.873	69.945	86.292	34.543	70.259	79.573	138.37	52.401	2.64029
NM_001347461	Lama3	chr18	12662706	12741521	+	5512	1	0.000161965	15	29.276	30.432	52.467	64.434	68.347	79.274	68.423	136.151	127.523	61.487	87.798	29.276	110.699	37.3917	2.96
NM_001271757	Wnt5b	chr6	119382549	119399404	-	2167	1	0.000161965	12	53.243	24.879	24.435	44.553	66.033	71.119	85.252	93.524	86.9	51.674	46.214	53.243	88.5587	34.1857	2.59006
NM_001271758	Wnt5b	chr6	119382549	119417229	-	2110	1	0.000161965	12	53.243	25.035	23.014	44.675	66.281	72.27	85.119	90.813	87.411	51.475	46.528	53.243	87.781	33.764	2.59937
NR_028546	Snora7a	chr6	115757993	115758121	-	128	1	0.000161965	21	18.388	88.513	77.038	11.694	7.539	8.538	15.863	17.15	11.342	52.663	45.512	18.388	61.313	9.257	6.61735
NM_009525	Wnt5b	chr6	119382549	119494365	-	2364	1	0.000161965	12	53.243	25.035	23.014	44.752	66.281	71.119	84.98	90.813	87.411	51.366	46.528	53.243	87.7347	33.764	2.59799
NR_132129	Gbp11	chr5	105752045	105775495	-	2701	1	0.000161965	3	95.949	83.196	91.389	44.752	51.366	55.815	29.276	44.675	31.729	51.551	22.366	95.949	90.178	35.2267	2.55949
NM_001161715	Tgm1	chr14	56318846	56332329	-	2835	1	0.000161965	9	36.142	44.752	54.594	90.092	69.623	123.895	28.061	64.434	56.187	19.563	36.718	36.142	94.5367	28.1405	3.35861
NM_001347537	LTO1	chr7	152101005	152116653	+	2225	1	0.000161965	6	34.543	54.518	78.816	98.821	58.887	156.491	33.246	45.355	54.959	34.068	25.453	34.543	104.733	29.7605	3.51835
NM_001357893	Fkbp11	chr15	98554799	98558058	-	631	1	0.000161965	6	52.663	35.662	52.467	83.552	64.302	77.495	22.366	55.082	32.488	6.754	33.246	52.663	75.1163	20	3.75444
NM_001302533	Esr1	chr10	5379205	5636383	-	2720	1	0.000161965	15	24.103	49.968	29.157	61.411	81.536	46.214	105.291	64.434	86.9	74.461	62.014	24.103	85.5417	34.4093	2.48557
NM_001357648	Gpatch2	chr1	189039390	189058220	+	1588	1	0.000161965	21	81.878	72.713	69.945	34.301	42.464	45.512	75.812	57.289	54.518	103.666	70.92	81.878	87.293	40.759	2.14141
NM_001346701	Acot3	chr12	85393094	85401350	+	2683	1	0.000161965	12	13.44	37.72	4.339	29.756	32.488	30.75	88.832	39.64	92.786	14.604	16.445	13.44	73.7527	15.5245	4.74831
NM_026189	Eepd1	chr9	25289182	25411695	+	2663	1	0.000161965	3	106.562	113.741	72.393	68.556	69.945	65.543	41.694	46.528	57.056	81.038	49.654	106.562	97.5653	48.426	2.01452
NM_028466	C9orf72	chr4	35138534	35173085	-	2636	1	0.000161965	18	68.955	61.607	36.959	49.654	45.236	33.678	49.891	62.885	73.659	222.509	86.215	68.955	154.362	42.856	3.60127
NM_001205353	Gramd4	chr15	85889157	85968066	+	4289	1	0.000161965	18	25.035	18.743	19.444	20.722	23.443	13.168	48.827	38.192	31.729	47.234	50.75	25.035	48.992	19.111	2.56273
NM_012006	Acot1	chr12	85350452	85358619	+	1553	1	0.000161965	15	24.664	16.563	10.652	33.678	20.256	26.353	54.255	44.253	55.815	20.722	45.355	24.664	51.441	17.293	2.97353
NM_010707	Lgals6	chr7	29619189	29626719	+	969	1	0.000161965	18	8.803	17.903	18.146	8.343	10.41	17.903	30.75	27.984	46.528	41.936	30.75	8.803	36.343	12.2187	2.97277
NM_175245	Mzt1	chr14	99433763	99445355	-	2251	1	0.000161965	9	65.178	71.538	61.487	98.071	88.127	80.348	72.27	68.347	39.156	46.528	38.433	65.178	88.8487	42.4805	2.09126
NM_017397	Ddx20	chr3	105481380	105490489	-	2697	1	0.000161965	6	58.406	40.678	42.584	57.289	62.885	63.456	52.467	37.115	32.095	16.563	40.016	58.406	61.21	28.2895	2.16329
NM_001271768	Bhlhe41	chr6	145806763	145813940	-	6117	1	0.000161965	6	34.301	45.236	24.879	37.992	33.246	25.562	14.269	23.014	13.44	6.94	12.444	34.301	34.8053	9.692	3.58847
NR_002901	Snora68	chr8	73419658	73419755	-	97	1	0.000161965	21	31.729	46.081	38.542	16.445	19.124	13.867	17.795	17.408	21.037	71.905	29.157	31.729	50.531	16.4787	3.0652
NM_007809	Cyp17a1	chr19	46741655	46747490	-	1831	1	0.000161965	15	24.435	8.803	15.286	27.751	34.068	30.432	41.114	33.323	48.375	251.436	34.301	24.435	142.869	16.1747	8.82802
NR_040766	9430037G07Rik	chr9	88490163	88494081	-	3172	1	0.000161965	21	36.327	37.601	20.256	11.147	13.44	14.846	16.312	26.138	14.604	106.695	24.544	36.327	65.6195	13.1443	4.98919
NM_172597	Txndc16	chr14	45754123	45839100	-	4036	1	0.000161965	15	5.534	18.882	12.043	24.802	17.617	21.146	43.762	26.138	29.276	39.531	33.569	5.534	36.55	12.153	3.00584
NM_027348	Pmvk	chr3	89263493	89272931	+	1152	1	0.000161965	18	22.759	22.019	33.569	17.795	14.145	26.859	35.424	24.664	45.65	117.642	39.717	22.759	78.6795	19.5997	4.01279
NM_001199227	Osbpl5	chr7	150874667	150926265	-	3770	1	0.000161965	12	5.534	15.567	8.461	23.979	29.889	22.366	30.75	27.984	29.276	15.442	6.375	5.534	29.3367	9.854	2.97513
NM_001185182	Pfdn6	chr17	34075854	34077275	-	508	1	0.000161965	6	49.891	52.467	62.153	78.707	57.974	54.013	52.586	51.366	43.653	28.592	33.246	49.891	63.5647	30.919	2.0555
NM_001101431	Mkrn2os	chr6	115533565	115542594	-	2533	1	0.000161965	6	53.044	54.518	63.009	74.11	61.411	90.813	50.75	51.189	68.347	30.066	37.72	53.044	75.4447	33.893	2.2256
NM_001003961	Dnmt3b	chr2	153475185	153513466	+	4298	1	0.000161965	18	17.041	6.94	6.94	5.411	12.043	9.867	24.664	21.407	23.722	53.243	24.302	17.041	38.7725	9.107	4.25387
NM_001003960	Dnmt3b	chr2	153475185	153513466	+	4239	1	0.000161965	18	16.762	6.94	6.94	5.411	12.043	9.867	24.664	20.722	23.722	53.243	24.18	16.762	38.7115	9.107	4.24718
NM_001271745	Dnmt3b	chr2	153475185	153513466	+	4125	1	0.000161965	18	16.445	6.831	6.375	5.69	12.444	9.944	25.212	19.444	22.759	54.255	24.664	16.445	39.4595	9.35933	4.21263
NM_026784	Pmvk	chr3	89263040	89272931	+	1183	1	0.000161965	18	22.366	23.258	33.246	17.903	15.567	29.632	36.142	25.453	44.675	112.266	37.492	22.366	74.879	21.034	3.55869
NR_030781	Ankrd10	chr8	11613841	11635036	-	2883	1	0.000161965	15	8.461	9.867	14.389	17.041	23.979	18.265	28.183	30.323	29.048	40.678	18.146	8.461	29.412	10.9057	2.69539
NM_078477	Klf16	chr10	80029866	80040041	-	2648	1	0.000161965	6	19.701	22.366	20.722	25.761	23.84	16.563	7.672	6.94	11.147	8.343	0	19.701	22.0547	4.1715	5.27673
NM_013726	Dbf4	chr5	8396969	8422716	-	2430	1	0.000161965	6	14.737	11.147	28.71	18.146	17.15	24.103	1.329	8.461	6.754	2.808	5.021	14.737	19.7997	3.9145	5.04769
NM_001122997	Dnmt3b	chr2	153475185	153513466	+	4187	1	0.000161965	18	16.445	7.343	6.375	6.118	12.872	9.944	23.566	19.563	21.483	52.07	23.258	16.445	37.664	9.64467	3.90215
NR_131057	Gm38416	chr8	120205522	120217098	+	3557	1	0.000161965	0	30.75	10.761	20.722	18.51	9.944	5.69	1.406	9.867	4.535	30.432	19.124	30.75	24.778	5.26933	4.69529
NR_040621	D930015M05Rik	chr2	92249049	92272465	+	1186	1	0.000161965	18	22.366	15.863	20.842	15.442	17.041	11.342	28.592	42.464	18.51	32.095	30.432	22.366	31.2635	14.6083	2.13933
NM_001190717	Dbf4	chr5	8396969	8422716	-	2427	1	0.000161965	6	14.465	10.652	28.459	18.388	17.408	22.139	1.53	9.944	6.831	3.004	5.813	14.465	19.3117	4.4085	4.3729
NM_173870	Mgat4a	chr1	37496185	37597861	-	7233	1	0.000161965	21	14.269	14.269	20.256	0	1.22	6.118	6.497	3.129	10.652	29.157	9.518	14.269	19.3375	2.446	7.87765
NR_109847	Arhgap6	chrX	165474543	165742372	+	4182	1	0.000161965	6	22.582	49.891	32.095	25.881	25.453	33.246	20.256	19.563	17.15	8.082	15.972	22.582	34.856	12.027	2.89657
NM_030609	Hist1h1a	chr13	23855537	23856281	+	742	1	0.000161965	12	11.342	7.539	9.759	16.445	19.325	22.759	21.407	35.424	21.146	3.237	14.964	11.342	25.9923	9.1005	2.85411
NM_178754	Arhgap6	chrX	165474543	165742372	+	4043	1	0.000161965	6	22.139	49.772	31.596	26.138	24.18	32.488	21.037	20.256	17.408	8.538	16.312	22.139	34.5023	12.425	2.77542
NR_046017	9530052E02Rik	chr8	11007850	11054541	+	949	1	0.000161965	18	14.737	7.219	2.808	4.535	3.129	3.571	14.145	15.442	9.759	45.65	25.453	14.737	35.5515	3.745	9.47044
NM_175207	Ankrd9	chr12	112214630	112217250	-	1505	1	0.000161965	15	3.237	6.754	6.118	14.269	7.096	8.461	18.388	23.979	20.722	3.362	18.146	3.237	21.0297	5.36967	3.91096
NM_198018	Abr	chr11	76230234	76322921	-	5214	1	0.000161965	0	26.353	32.349	29.157	24.103	16.563	24.802	21.407	13.563	16.445	68.347	27.188	26.353	47.7675	17.1383	2.78613
NR_045554	Fut8	chr12	78339726	78576983	+	3330	1	0.000161965	15	12.763	9.518	17.903	23.014	19.444	18.146	35.662	22.019	25.562	78.388	20.133	12.763	49.2605	13.3947	3.67562
NM_009708	Rnd2	chr11	101329489	101333167	+	1387	1	0.000161965	12	12.872	12.165	9.867	19.124	22.257	21.284	29.157	32.349	16.563	10.652	15.442	12.872	26.023	11.6347	2.23562
NM_001080742	Vamp5	chr6	72318043	72330462	-	1532	1	0.000161965	6	28.849	21.407	14.269	37.601	33.323	25.335	18.882	18.388	18.51	16.445	10.652	28.849	32.0863	13.5485	2.36725
NM_001163676	Abcc4	chr14	118881914	119105441	-	5472	1	0.000161965	0	19.124	17.15	33.95	12.043	12.043	16.173	5.154	6.118	8.694	23.138	11.694	19.124	23.408	6.65533	3.5134
NM_026366	N6amt1	chr16	87354430	87368894	+	1783	1	0.000161965	6	30.323	34.543	32.095	34.543	36.142	24.879	25.453	23.84	23.014	8.082	23.014	30.323	32.3203	15.548	2.07805
NM_001033142	Rnf166	chr8	124990045	124999974	-	1787	1	0.000161965	9	28.592	32.095	22.366	56.662	50.356	36.142	30.432	30.432	27.984	20.722	24.103	28.592	47.72	22.4125	2.12867
NM_001368370	Rnf166	chr8	124990045	124999624	-	1655	1	0.000161965	9	29.157	31.729	23.014	55.815	49.654	35.028	30.75	30.75	26.476	21.146	24.103	29.157	46.8323	22.6245	2.06951
NM_001163675	Abcc4	chr14	118881914	119076153	-	5678	1	0.000161965	0	18.882	17.408	33.246	12.686	12.686	16.563	4.535	5.534	8.343	22.257	10.652	18.882	23.1787	6.13733	3.77215
NR_031758	Snora26	chr5	74489555	74489675	+	120	1	0.000161965	21	12.872	40.016	36.579	5.922	4.339	5.154	5.534	8.204	8.082	13.867	14.964	12.872	29.8223	5.13833	5.79456
NM_016893	Fut8	chr12	78339091	78576983	+	2909	1	0.000161965	15	12.686	9.518	17.617	22.759	19.325	18.146	31.397	22.139	24.103	80.914	19.563	12.686	50.2385	13.2737	3.78273
NM_001347128	Mpzl1	chr1	167522307	167564672	-	1903	1	0.000161965	18	17.903	11.223	6.375	2.808	6.754	5.411	14.846	13.748	10.652	25.881	27.188	17.903	26.5345	4.991	5.30784
NM_001252614	Fut8	chr12	78339091	78576983	+	2997	1	0.000161965	15	13.748	9.518	17.903	22.759	19.325	18.146	31.273	22.139	24.103	80.781	19.563	13.748	50.172	13.723	3.65412
NM_001033336	Abcc4	chr14	118881914	119105441	-	5696	1	0.000161965	0	18.882	17.408	33.323	12.872	12.872	16.445	4.339	5.534	8.461	21.74	11.147	18.882	23.2043	6.11133	3.79237
NM_001357433	St3gal6	chr16	58469855	58524366	-	2272	1	0.000161965	15	1.53	1.53	3.129	5.69	9.518	3.362	12.043	6.497	18.265	29.632	9.759	1.53	19.6955	2.063	9.50579
NM_001290718	Sytl4	chrX	130470924	130516351	-	3292	1	0.000161965	9	17.041	14.145	13.44	23.979	17.541	21.146	19.444	19.124	26.353	10.41	3.237	17.041	21.6403	6.8235	3.16826
NM_144878	Fmo4	chr1	164724014	164742680	-	1776	1	0.000161965	9	12.686	16.049	6.375	22.759	14.964	22.759	13.44	20.842	18.146	10.761	4.339	12.686	20.1607	7.55	2.66808
NM_028354	Tdp1	chr12	101122725	101193426	+	2037	1	0.000161965	18	11.342	10.121	6.831	4.339	9.518	9.867	17.903	16.445	18.388	12.165	22.505	11.342	17.5787	7.908	2.22135
NR_105823	Mir6397	chr4	107759962	107760054	+	92	1	0.000161965	21	17.903	7.672	6.754	0	5.534	3.237	6.94	9.518	3.571	33.246	15.087	17.903	24.1665	2.92367	8.24105
NM_001313712	Sp100	chr1	87546563	87598147	+	1658	1	0.000161965	18	17.269	15.863	18.882	9.178	8.694	15.863	24.302	18.882	17.408	69.945	18.51	17.269	44.2275	11.245	3.93048
NM_001357337	Emilin2	chr17	71601512	71660351	-	3947	1	0.000161965	21	12.872	42.464	11.575	11.342	5.534	6.118	14.846	9.178	10.761	109.132	15.442	12.872	62.287	7.66467	8.11723
NM_183139	Pld6	chr11	59597395	59601159	-	1765	1	0.000161965	6	13.44	9.178	10.9	7.219	18.388	12.444	3.004	6.94	6.636	3.571	1.707	13.44	12.6837	2.639	4.79187
NM_001301303	Arhgdib	chr6	136872181	136888048	-	1148	1	0.000161965	21	14.145	19.444	16.445	9.518	10.652	12.872	13.168	7.973	13.168	41.936	14.269	14.145	28.1025	11.014	2.55012
NM_026999	Zfp688	chr7	134562480	134565548	-	1011	1	0.000161965	6	6.831	5.154	14.465	16.445	10.9	7.096	8.694	3.438	4.768	2.561	0.233	6.831	11.4803	1.397	8.16655
NR_154987	Gm31333	chr12	29826794	29884633	+	2221	1	0.000161965	21	14.145	6.94	6.831	0.978	2.026	3.237	5.534	7.672	7.096	17.408	11.451	14.145	14.4295	2.08033	6.90775
NR_033780	2810001G20Rik	chr11	63892986	63896761	+	899	1	0.000161965	9	6.118	7.219	2.685	9.178	11.771	10.652	9.518	9.867	3.129	0.233	3.004	6.118	10.5337	1.6185	6.47447
NM_001301301	Arhgdib	chr6	136872181	136890420	-	1161	1	0.000161965	21	14.145	19.325	16.445	9.867	11.147	12.872	13.44	8.082	13.867	42.464	15.087	14.145	28.7755	11.2953	2.54619
NM_001033293	Uap1l1	chr2	25217010	25221183	-	1718	1	0.000161965	6	9.944	8.926	6.94	8.461	12.165	23.566	5.154	9.059	6.118	3.129	0	9.944	14.7307	1.5645	9.36213
NM_001359688	Ppfia2	chr10	106069584	106370524	+	6156	1	0.000161965	21	9.059	13.168	5.534	4.216	2.685	1.893	8.461	4.535	6.118	17.408	6.754	9.059	12.081	2.93133	4.11072
NM_001359690	Ppfia2	chr10	106069584	106370524	+	6148	1	0.000161965	21	9.059	13.168	5.534	4.216	2.685	1.893	8.461	4.535	6.118	17.408	6.754	9.059	12.081	2.93133	4.11072
NM_001359683	Ppfia2	chr10	106069584	106370524	+	6169	1	0.000161965	21	9.059	12.872	5.534	4.216	2.561	1.893	8.461	4.535	6.118	17.269	6.831	9.059	12.05	2.89	4.15862
NM_028095	Eef1akmt2	chr7	140019144	140044330	-	1069	1	0.000161965	21	12.568	9.178	8.204	6.118	5.813	4.535	8.926	8.461	5.534	11.147	15.972	12.568	13.5595	5.48867	2.46778
NM_001359679	Ppfia2	chr10	106069584	106370524	+	6181	1	0.000161965	21	8.694	12.872	5.154	3.951	2.283	2.561	8.461	4.535	6.118	17.408	6.375	8.694	11.8915	2.93167	4.04584
NM_001359695	Ppfia2	chr10	106069584	106370524	+	6075	1	0.000161965	21	6.94	12.872	5.154	4.339	2.928	2.561	8.538	4.644	6.375	17.408	7.672	6.94	12.54	3.276	3.81923
NM_001290457	Relb	chr7	20191572	20214787	-	2181	1	0.000161965	3	9.178	14.269	4.339	6.497	7.539	7.672	3.129	4.216	0	3.951	6.118	9.178	9.262	2.44833	3.77166
NM_144523	Zfp622	chr15	25914121	25928237	+	2795	1	0.000305228	21	133.538	85.119	82.873	72.27	49.772	67.539	94.504	88.513	72.27	109.342	146.028	133.538	127.685	63.1937	2.02037
NM_194336	Gbp6	chr5	105699721	105722718	-	4303	1	0.000305228	3	39.531	118.405	63.009	39.407	34.42	72.27	16.563	29.756	28.459	35.662	39.531	39.531	73.6483	24.926	2.9539
NM_001163378	2700049A03Rik	chr12	72237835	72344290	+	5731	1	0.000305228	0	61.411	55.738	66.281	46.214	41.572	46.528	36.142	46.528	30.631	109.588	51.551	61.411	80.5695	37.767	2.13303
NM_028176	Cda	chr4	137894443	137923870	-	803	1	0.000305228	18	25.453	11.342	24.544	17.903	16.639	17.269	35.662	44.675	25.453	25.562	50.75	25.453	38.156	17.2703	2.20864
NM_001289856	G6pc2	chr2	69049130	69066050	+	1839	1	0.000305228	18	10.9	8.343	0	1.893	0	3.812	22.366	9.867	5.69	45.65	33.323	10.9	39.4865	1.90167	20.6608
NM_001242427	Slc37a1	chr17	31433169	31487643	+	3329	1	0.000305228	0	31.596	31.596	16.445	6.94	16.445	12.165	14.964	8.343	4.644	19.563	24.664	31.596	26.5457	9.317	2.84718
NM_001271746	Dnmt3b	chr2	153475185	153513466	+	3997	1	0.000305228	18	15.972	7.219	6.118	6.375	13.168	10.652	24.103	19.825	22.139	52.467	24.103	15.972	38.285	9.76967	3.91578
NM_001271744	Dnmt3b	chr2	153475185	153513466	+	4184	1	0.000305228	18	15.972	7.219	6.118	6.118	12.872	10.652	24.103	19.563	21.407	52.467	22.759	15.972	37.613	9.76967	3.84706
NM_001271747	Dnmt3b	chr2	153475185	153513466	+	3938	1	0.000305228	18	16.173	7.219	6.118	6.118	12.872	10.652	23.979	18.388	21.407	52.467	22.759	16.173	37.613	9.83667	3.82089
NM_001013829	Shf	chr2	122174628	122194654	-	1550	1	0.000305228	3	31.729	41.114	29.157	41.936	21.037	21.407	19.563	9.518	18.388	19.563	27.311	31.729	34	15.823	2.14805
NM_001164155	Tnfrsf19	chr14	61582671	61656824	-	4024	1	0.000305228	6	21.74	17.903	14.846	44.253	14.846	26.014	5.534	13.44	16.445	0.978	11.451	21.74	28.371	6.2145	4.55956
NM_001356423	Polr2h	chr16	20718250	20722338	+	1104	1	0.000305228	6	28.459	39.531	26.859	27.311	44.675	32.488	19.124	27.311	24.664	3.004	23.258	28.459	34.8247	13.131	2.65084
NM_198894	Abr	chr11	76230234	76391241	-	5099	1	0.000305228	0	26.585	33.323	29.157	24.18	16.563	24.664	21.407	13.44	16.563	68.347	27.311	26.585	47.829	17.1367	2.78999
NM_001361916	Ankrd9	chr12	112214630	112217250	-	1611	1	0.000305228	15	3.237	6.636	6.375	14.269	6.94	8.461	18.388	25.453	20.256	3.362	18.388	3.237	21.3657	5.416	3.93949
NM_198895	Abr	chr11	76230234	76384886	-	5220	1	0.000305228	0	26.585	32.349	29.157	24.18	16.563	24.664	21.407	13.44	16.563	68.347	27.311	26.585	47.829	17.1367	2.78999
NM_001346670	Abr	chr11	76230294	76307997	-	4861	1	0.000305228	0	26.703	33.445	26.353	24.103	16.445	24.664	23.014	16.445	16.445	70.183	26.353	26.703	48.268	18.6347	2.58937
NM_001347162	Srl	chr16	4480212	4523066	-	3685	1	0.000305228	6	8.461	17.408	2.928	15.442	11.342	12.444	2.928	9.759	2.561	0.233	1.707	8.461	13.076	0.97	13.3531
NM_020034	Hist1h1b	chr13	21871701	21872494	-	791	1	0.000305228	9	6.375	5.69	6.118	8.538	8.461	20.722	6.118	16.563	18.743	0.233	5.411	6.375	13.808	2.822	4.87924
NM_001001186	Zfp456	chr13	67464520	67476699	-	4073	1	0.000305228	15	3.951	4.535	3.237	8.538	9.518	4.339	8.538	10.761	16.563	10.652	15.442	3.951	13.047	3.90767	3.33285
NM_007486	Arhgdib	chr6	136872181	136890277	-	1180	1	0.000305228	21	14.269	19.444	16.563	9.64	10.652	12.872	12.872	7.343	13.307	41.356	14.737	14.269	28.0465	11.0547	2.53568
NM_175111	Hspbap1	chr16	35770472	35828548	+	4596	1	0.000305228	21	18.388	10.652	18.882	11.575	8.538	11.342	14.269	12.872	17.408	18.882	23.722	18.388	21.302	10.485	2.03068
NM_001033139	Spindoc	chr19	7430954	7457516	-	3175	1	0.000305228	21	18.388	9.759	15.744	9.059	8.538	3.951	11.147	9.867	11.342	11.342	18.882	18.388	15.112	7.18267	2.10242
NM_025854	Cir1	chr2	73121929	73150649	-	1933	1	0.000305228	18	15.744	8.082	6.94	1.22	8.082	3.237	9.759	11.694	11.694	13.307	19.325	15.744	16.316	4.17967	3.89673
NM_134164	Syt12	chr19	4445908	4477143	-	3267	1	0.000305228	3	22.139	11.342	39.156	10.652	14.269	11.342	9.518	7.096	9.759	8.461	11.342	22.139	24.2123	8.791	2.75223
NM_010012	Cyp8b1	chr9	121823474	121825423	-	1947	1	0.000557412	15	2287.17	1051.11	1611.66	1115.35	1276.15	2568.07	3585.48	4343.53	4742.43	3917.95	4295.85	2287.17	4223.81	1649.98	2.55991
NM_007824	Cyp7a1	chr4	6192759	6202779	-	4165	1	0.000557412	12	549.576	1111.32	819.522	2616.36	2411.38	4956.33	1745.7	2731.67	5505.61	2453.73	1419.58	549.576	3328.02	826.807	4.02511
NM_001290181	Nudt7	chr8	116657474	116676212	+	2833	1	0.000557412	6	3173.55	2328.14	3235.47	3812.83	3682.49	4014.3	1452.4	2373.66	1740.04	1626.87	2559.47	3173.55	3836.54	1855.37	2.0678
NM_145496	Tkfc	chr19	10666687	10678748	-	2237	1	0.000557412	12	2249.98	2216.14	1926.53	3567.61	3353.92	3133.26	3306.86	3870.16	3458.53	1055.03	2395.8	2249.98	3545.18	1725.41	2.05468
NR_027838	Atp2a2	chr5	122903522	122952234	-	5704	1	0.000557412	21	3258.32	2105.29	2794.98	1317.66	1571.06	1541.56	2624.2	2318.22	2142.66	4037.09	2373.66	3258.32	3205.38	1476.76	2.17054
NM_001110140	Atp2a2	chr5	122906333	122952234	-	4480	1	0.000557412	21	3166.95	2056.04	2710.35	1231.66	1500.73	1448.35	2553.62	2222	2076.62	3377.91	2320.9	3166.95	2849.41	1393.58	2.04466
NM_001290769	Sqstm1	chr11	50013654	50024322	-	1906	1	0.000557412	3	2201.94	1832.71	2076.62	1311.78	1126.72	1287.77	1064.73	1277.9	992.074	717.013	1258.62	2201.94	2037.09	987.815	2.06221
NM_001359268	Coq8a	chr1	182096745	182126151	-	2725	1	0.000557412	21	2539.76	1471.3	1511.03	959.693	1018.52	709.139	1694.44	1233.04	1200.63	1499.31	1883.3	2539.76	1840.7	895.783	2.05484
NM_001359269	Coq8a	chr1	182096745	182126151	-	2448	1	0.000557412	21	2407.34	1433.67	1452.4	940.938	987.881	686.888	1627.66	1193.26	1172	1446.79	1805.51	2407.34	1764.47	871.902	2.02369
NM_016854	Ppp1r3c	chr19	36806221	36811094	-	2672	1	0.000557412	15	398.922	313.492	386.919	339.084	236.187	391.033	908.646	890.202	898.91	503.322	800.262	398.922	899.253	322.101	2.79178
NM_001310710	Slc17a8	chr10	89036765	89062560	-	3842	1	0.000557412	15	301.741	280.825	218.369	159.624	362.393	315.728	641.878	826.285	719.307	822.714	681.589	301.741	752.152	266.978	2.81721
NR_138540	Ak2	chr4	128670468	128688773	+	3332	1	0.000557412	6	1343.63	1395.02	1025.8	1342.51	1344.98	1132.41	781.051	991.325	887.934	473.747	784.824	1343.63	1273.3	629.285	2.02339
NM_008059	G0s2	chr1	195098354	195099382	-	839	1	0.000557412	12	123.53	107.658	318.128	456.114	473.978	813.937	629.192	960.594	1121.41	309.185	897.838	123.53	903.733	183.105	4.93538
NM_016702	Agxt	chr1	95031817	95041998	+	1540	1	0.000557412	0	1453.86	1139.15	1059.06	1000.07	897.576	708.511	756.328	579.209	558.877	1817.68	896.901	1453.86	1357.29	631.471	2.14939
NM_001276710	Agxt	chr1	95031817	95041998	+	1540	1	0.000557412	0	1450.71	1138.61	1055.03	1000.49	896.489	710.009	755.821	579.454	557.181	1795.89	896.312	1450.71	1346.1	630.819	2.13387
NM_028769	Syvn1	chr19	6046576	6053718	+	3452	1	0.000557412	21	1000.73	811.62	1505.47	366.371	383.708	494.783	561.251	572.154	407.185	951.647	754.466	1000.73	1105.94	414.954	2.66517
NM_001164709	Syvn1	chr19	6047145	6053718	+	3085	1	0.000557412	21	972.692	787.367	1412.43	362.042	365.264	472.773	548.112	552.84	388.022	903.083	711.395	972.692	1057.5	400.026	2.64352
NM_145977	Slc45a3	chr1	133867186	133879549	+	3341	1	0.000557412	18	320.061	196.043	176.147	189.33	301.983	191.384	671.224	449.287	455.201	520.141	542.082	320.061	531.111	227.566	2.33382
NM_007474	Aqp8	chr7	130605808	130611517	+	1478	1	0.000557412	18	603.962	431.351	305.641	220.224	285.135	290.752	729.426	337.611	590.129	732.801	566.878	603.962	649.84	265.37	2.44875
NM_198092	Usp2	chr9	43875104	43903710	+	3852	1	0.000557412	9	57.484	183.691	90.334	415.297	474.699	307.867	384.607	342.705	379.849	41.803	190.786	57.484	399.288	110.503	3.61313
NM_016808	Usp2	chr9	43877512	43903710	+	3755	1	0.000557412	9	56.917	183.8	89.339	414.432	474.371	304.523	384.355	344.58	379.378	41.114	188.154	56.917	397.775	110.019	3.61529
NM_010496	Id2	chr12	25778664	25780957	-	1267	1	0.000557412	12	259.217	297.464	437.305	632.441	523.173	524.282	591.58	796.948	834.433	304.779	698.703	259.217	740.987	331.329	2.23637
NM_009177	St3gal1	chr15	66934437	67008444	-	5773	1	0.000557412	18	615.069	665.228	919.209	620.999	625.06	744.157	928.094	745.135	753.271	1651.48	1210.93	615.069	1431.2	663.405	2.15734
NM_011066	Per2	chr1	93312559	93355905	-	5812	1	0.000557412	12	93.23	180.862	159.624	314.617	393.82	310.666	299.216	497.855	503.322	160.989	156.95	93.23	433.464	144.572	2.99812
NM_145434	Nr1d1	chr11	98629246	98636691	-	2755	1	0.000557412	3	259.14	398.664	642.734	273.638	199.662	225.047	34.068	40.678	47.434	29.276	36.959	259.14	433.513	33.1175	13.0865
NM_019653	Wsb1	chr11	79052884	79068197	-	2479	1	0.000557412	21	384.355	339.808	115.4	61.411	88.513	76.792	230.031	203.398	62.014	720.805	259.14	384.355	489.973	75.572	6.48279
NM_173427	Klhdc7a	chr4	139518088	139523941	-	5851	1	0.000557412	6	315.805	430.805	290.752	331.331	273.286	382.187	117.013	180.744	186.116	78.133	169.637	315.805	345.787	123.885	2.79105
NR_002905	Snora74a	chr18	35716684	35716881	+	197	1	0.000557412	21	475.916	446.575	218.487	256.7	261.134	184.119	378.19	348.794	289.804	668.406	458.967	475.916	563.687	233.984	2.40902
NM_001357421	Mbd1	chr18	74427829	74440888	+	4685	1	0.000557412	0	622.321	566.282	492.938	173.023	290.752	209.065	181.964	201.712	140.758	209.577	190.942	622.321	560.514	174.811	3.20627
NM_175096	Stbd1	chr5	93032077	93035605	+	1981	1	0.000557412	3	637.379	630.963	655.249	507.535	492.203	495.967	398.664	470.949	429.628	227.005	363.003	637.379	641.197	295.004	2.17348
NM_001277317	Retreg1	chr15	25872434	25903451	+	2780	1	0.000557412	21	430.256	383.471	292.639	227.252	191.019	199.43	412.515	222.981	249.853	562.76	357.547	430.256	460.154	205.9	2.23478
NM_001277318	Retreg1	chr15	25863307	25903451	+	2752	1	0.000557412	21	428.661	375.218	294.022	226.411	189.088	198.515	409.153	223.103	248.633	538.225	356.212	428.661	447.219	204.671	2.185
NM_001277316	Retreg1	chr15	25870581	25903451	+	2802	1	0.000557412	21	428.23	373.123	293.205	228.643	190.087	199.234	408.394	221.164	249.853	536.184	353.334	428.23	444.759	205.988	2.15909
NM_001034851	Retreg1	chr15	25773053	25903451	+	3128	1	0.000557412	21	428.339	373.626	293.523	227.128	189.714	199.095	407.937	221.055	249.853	537.178	352.643	428.339	444.911	205.312	2.16694
NM_007631	Ccnd1	chr7	152115836	152125830	-	3789	1	0.000557412	6	130.646	171.278	366.172	310.371	223.608	605.241	103.032	174.198	141.354	122.218	75.935	130.646	379.74	99.0765	3.83251
NM_001290375	Camk1d	chr2	5214503	5635808	-	7153	1	0.000557412	21	356.321	321.197	268.765	173.023	123.083	212.062	216.638	159.762	185.383	833.744	267.521	356.321	550.633	169.389	3.25056
NM_001290374	Camk1d	chr2	5214503	5635808	-	7079	1	0.000557412	21	349.223	319.239	263.111	173.451	125.489	208.956	210.678	158.342	181.825	820.974	262.836	349.223	541.905	169.299	3.20075
NM_010207	Fgfr2	chr7	137305965	137410322	-	5178	1	0.000557412	0	327.25	297.464	246.372	197.636	254.866	183.8	112.266	125.052	82.646	401.414	250.162	327.25	325.788	106.655	3.05441
NM_001042565	Wsb1	chr11	79052885	79056526	-	2337	1	0.000557412	21	244.694	230.58	86.292	37.369	74.338	44.253	154.481	143.186	39.64	511.706	166.89	244.694	339.298	51.9867	6.52557
NM_001037755	Baiap2	chr11	119804406	119868096	+	2049	1	0.000557412	15	179.516	86.077	197.932	193.697	240.88	189.206	266.42	327.436	323.238	294.145	331.122	179.516	312.634	154.508	2.02334
NM_001358258	1810055G02Rik	chr19	3708293	3717882	+	1914	1	0.000557412	15	112.014	163.628	209.577	287.228	244.237	200.889	288.949	369.514	302.355	394.583	310.161	112.014	352.372	161.74	2.17856
NM_009450	Tubb2a	chr13	34166147	34169877	-	1601	1	0.000557412	21	329.661	122.598	226.027	111.169	58.731	73.792	233.286	203.732	205.57	232.193	364.043	329.661	298.118	81.2307	3.66969
NM_001037709	Rusc2	chr4	43394854	43439964	+	5287	1	0.000557412	15	143.186	99.667	112.266	131.678	167.975	127.523	262.215	233.905	220.485	316.66	220.727	143.186	268.693	118.373	2.26978
NM_001360900	Hes6	chr1	93308060	93310615	-	1231	1	0.000557412	9	145.724	126.387	170.233	347.973	304.328	269.938	127.936	160.856	156.491	75.812	133.898	145.724	307.413	104.855	2.93161
NM_001109989	Nrep	chr18	33596673	33623353	-	2101	1	0.000557412	9	50.356	140.104	42.971	171.159	212.304	333.046	79.197	169.318	123.314	43.202	103.666	50.356	238.836	73.434	3.25209
NR_028566	Snord118	chr11	68886928	68887064	+	136	1	0.000557412	0	175.183	299.094	155.792	36.142	34.543	33.246	47.358	43.402	30.432	90.334	81.878	175.183	210.023	34.6437	6.06092
NM_001360899	Hes6	chr1	93308060	93309799	-	1323	1	0.000557412	9	153.743	130.823	171.749	360.235	309.317	273.286	134.233	164	161.484	83.932	143.535	153.743	314.279	113.734	2.76314
NM_019479	Hes6	chr1	93308060	93309799	-	1329	1	0.000557412	9	153.038	129.644	170.475	361.67	310.161	272.3	134.094	163.628	159.762	81.878	142.829	153.038	314.71	112.353	2.80091
NM_033218	Srebf2	chr15	81977699	82035390	+	4549	1	0.000557412	18	200.19	162.029	144.126	151.564	176.147	194.376	327.81	208.259	222.981	529.072	262.093	200.19	395.582	168.782	2.34367
NM_019937	Ccnl1	chr3	65750074	65762171	-	2155	1	0.000557412	18	199.095	169.953	140.758	107.859	144.006	148.906	169.077	191.833	239.046	644.111	228.907	199.095	436.509	133.59	3.26735
NM_001355433	Ccnl1	chr3	65750074	65762171	-	2227	1	0.000557412	18	202.969	183.223	146.344	108.169	149.029	159.371	171.749	192.902	246.053	663.643	235.192	202.969	449.418	138.856	3.2364
NM_001271729	Tk1	chr11	117676833	117687328	-	1329	1	0.000557412	12	51.366	63.009	30.066	94.203	160.856	62.014	104.825	132.377	135.412	52.467	65.699	51.366	124.205	48.147	2.57937
NM_134084	Ppif	chr14	26513656	26519952	+	1539	1	0.000557412	12	96.377	90.092	90.813	161.222	114.962	150.865	147.75	154.481	166.501	28.71	113.364	96.377	156.244	71.037	2.1993
NR_037229	Mir3069	chr12	106269287	106269351	-	64	1	0.000557412	21	70.92	125.366	58.53	35.662	46.291	26.014	69.074	37.72	13.168	98.193	140.88	70.92	119.537	35.989	3.32083
NM_009999	Cyp2b10	chr7	26682677	26711643	+	1867	1	0.000557412	18	8.082	18.146	6.118	3.438	13.168	0.978	71.657	88.832	46.528	75.317	36.251	8.082	69.0057	5.86133	11.7547
NM_023141	Tor3a	chr1	158583748	158604470	-	3260	1	0.000557412	15	39.531	20.256	51.366	28.061	32.095	74.461	85.119	83.932	134.699	107.254	79.197	39.531	101.25	37.051	2.73225
NR_028405	Marcksl1-ps4	chr13	4247981	4249023	+	1042	1	0.000557412	12	36.251	89.865	60.013	93.524	124.324	74.338	97.346	128.678	144.379	30.75	66.033	36.251	123.468	48.3915	2.55111
NM_011825	Grem2	chr1	176763916	176851950	-	3741	1	0.000557412	6	111.447	161.222	89.865	132.501	97.346	99.667	52.07	66.281	69.514	19.701	64.302	111.447	120.845	42.0015	2.8767
NM_001033478	Fam47e	chr5	93000563	93020310	+	1496	1	0.000557412	9	59.447	70.416	97.914	110.431	159.762	89.097	97.224	104.825	132.744	36.841	53.044	59.447	119.763	44.9425	2.66444
NM_001081337	Sipa1l2	chr8	127941968	128016733	-	6460	1	0.000557412	6	62.153	126.625	88.127	135.074	104.825	118.917	55.082	53.484	75.935	66.964	47.358	62.153	119.605	57.161	2.09224
NM_001357372	Sipa1l2	chr8	127941968	128093763	-	6675	1	0.000557412	6	64.179	126.387	87.689	135.196	104.901	119.392	55.992	54.255	75.935	67.658	47.434	64.179	119.83	57.546	2.08214
NR_028515	Snora78	chr17	24856621	24856777	-	156	1	0.000557412	0	48.375	144.126	67.854	20.722	15.567	21.74	25.453	15.087	11.147	65.301	69.623	48.375	86.785	17.229	5.0348
NM_010680	Lama3	chr18	12492443	12741521	+	10355	1	0.000557412	12	41.114	41.803	71.796	82.873	94.007	95.24	86.077	157.192	143.186	89.983	91.085	41.114	128.818	51.571	2.49759
NM_026282	Spc24	chr9	21559884	21564747	-	1361	1	0.000557412	12	93.386	77.9	55.815	104.825	95.694	131.919	111.169	117.971	162.273	8.461	92.987	93.386	130.471	50.724	2.57187
NM_009104	Rrm2	chr12	25393119	25399011	+	2168	1	0.000557412	12	14.846	29.276	33.445	69.945	51.366	48.375	58.406	84.051	95.949	7.973	18.388	14.846	79.4687	13.1805	6.02545
NM_001293667	Atp11a	chr8	12757016	12868728	+	7515	1	0.000557412	21	93.107	95.617	89.097	45.236	43.402	78.707	34.652	87.875	53.936	222.205	92.662	93.107	157.434	55.7817	2.82199
NR_151673	Spc24	chr9	21559884	21564747	-	1230	1	0.000557412	12	91.808	76.792	52.663	100.47	93.524	131.237	104.825	116.368	158.418	8.461	90.689	91.808	126.537	49.575	2.55212
NR_034050	Snora44	chr4	131865868	131865984	+	116	1	0.000557412	0	73.792	105.04	49.891	8.538	6.94	15.087	27.984	26.353	5.411	48.552	44.253	73.792	76.241	10.1883	7.47681
NR_121603	Atp11a	chr8	12757016	12868728	+	7618	1	0.000557412	21	94.084	95.36	87.411	44.253	41.114	77.9	34.906	86.292	54.379	224.323	93.766	94.084	159.044	54.4223	2.92206
NM_015804	Atp11a	chr8	12757016	12868728	+	7412	1	0.000557412	21	93.766	95.24	86.668	44.675	41.234	77.977	35.662	86.777	54.713	218.369	94.203	93.766	156.286	54.6287	2.86054
NM_001293668	Atp11a	chr8	12757016	12868728	+	7496	1	0.000557412	21	93.766	95.24	86.668	44.675	41.234	77.977	35.662	86.777	54.713	218.369	94.203	93.766	156.286	54.6287	2.86054
NM_023455	Nat8	chr6	85780381	85782273	-	1068	1	0.000557412	15	41.234	41.936	42.464	62.014	97.091	44.885	161.907	74.8	83.196	48.298	138.588	41.234	106.634	41.878	2.54594
NM_001362060	Nat8	chr6	85780381	85786851	-	1131	1	0.000557412	15	41.936	41.572	43.402	61.487	96.3	44.253	162.153	75.495	84.127	46.844	139.809	41.936	107.258	42.3033	2.5351
NM_130859	Card10	chr15	78605566	78633472	-	4705	1	0.000557412	0	119.678	96.3	104.825	60.288	73.187	74.599	57.056	57.484	33.678	97.091	49.53	119.678	106.934	49.406	2.16416
NM_001081205	Nipal1	chr5	73039035	73062317	+	4197	1	0.000557412	15	2.808	8.803	5.534	12.165	2.561	20.133	46.844	34.543	60.013	101.369	34.068	2.808	67.7185	5.715	11.8303
NM_001166250	Mgll	chr6	88674698	88716702	+	1198	1	0.000557412	9	57.133	62.014	55.992	105.536	80.348	59.566	69.945	94.084	97.346	38.433	37.601	57.133	87.125	38.017	2.2914
NM_177660	Zbtb10	chr3	9250567	9285332	+	7440	1	0.000557412	0	100.686	92.302	58.151	38.311	41.114	52.192	40.136	47.813	34.543	115.4	53.243	100.686	84.3215	40.8307	2.06489
NM_001161714	Tgm1	chr14	56318846	56332329	-	2736	1	0.000557412	9	35.662	45.355	53.936	90.813	70.183	123.205	27.311	64.059	52.467	18.882	36.142	35.662	94.7337	27.512	3.44247
NM_019984	Tgm1	chr14	56318846	56331925	-	2784	1	0.000557412	9	36.327	45.236	55.334	89.865	70.796	121.917	27.311	64.302	52.663	19.124	39.156	36.327	94.1927	29.14	3.23165
NM_021532	Dact1	chr12	72410871	72421094	+	3644	1	0.000557412	6	49.891	74.461	70.92	126.506	80.781	105.536	46.528	63.86	120.975	24.664	36.142	49.891	104.274	30.403	3.42894
NM_177077	Exoc6b	chr6	84568480	85019507	-	5416	1	0.000557412	21	76.073	96.072	96.377	54.594	53.12	59.937	61.607	99.545	66.281	165.241	76.792	76.073	121.016	55.8837	2.1653
NM_001190466	Dact1	chr12	72410871	72421094	+	3755	1	0.000557412	6	49.968	76.792	70.92	126.506	80.656	105.536	46.528	63.86	122.341	24.435	38.433	49.968	104.233	31.434	3.31518
NR_154989	Gm31508	chr12	29595094	29726739	+	3725	1	0.000557412	21	53.044	9.178	47.813	4.535	8.538	9.518	18.587	36.019	29.157	184.119	42.584	53.044	113.352	7.53033	15.034
NM_010813	Mnt	chr11	74644426	74659227	+	4578	1	0.000557412	18	54.594	54.013	72.393	64.059	38.433	42.464	81.878	77.038	53.044	111.663	96.072	54.594	103.868	48.3187	2.1494
NM_001290455	Gripap1	chrX	7367119	7397693	+	2993	1	0.000557412	21	106.562	99.064	114.962	64.302	57.289	83.196	96.3	101.445	84.369	204.244	84.655	106.562	144.45	68.2623	2.11593
NM_134246	Acot3	chr12	85393101	85400514	+	2587	1	0.000557412	12	13.44	36.251	3.004	26.859	29.157	27.311	79.197	36.959	82.995	11.223	15.863	13.44	66.3837	13.543	4.89882
NM_207670	Gripap1	chrX	7367119	7397693	+	2901	1	0.000557412	21	106.695	98.27	112.466	64.059	57.133	83.072	98.071	102.393	85.531	203.732	86.292	106.695	145.012	68.088	2.12961
NM_028226	Rbm12b1	chr4	12067264	12073892	+	3278	1	0.000557412	18	27.751	24.879	36.327	33.246	32.095	19.325	59.566	39.156	56.187	80.781	48.375	27.751	64.578	28.222	2.28776
NM_001004180	Fam222a	chr5	115018260	115063227	+	2688	1	0.000557412	18	26.138	11.451	9.178	21.146	16.049	25.453	36.251	33.246	34.224	89.339	78.507	26.138	83.923	15.589	5.38067
NM_001359291	Gripap1	chrX	7367119	7397693	+	2902	1	0.000557412	21	106.299	97.091	109.973	64.434	57.484	83.396	95.36	99.173	84.655	196.938	85.252	106.299	141.095	68.438	2.06149
NM_001281974	Ankrd10	chr8	11611581	11635757	-	2394	1	0.000557412	15	26.014	19.124	20.722	19.563	41.803	28.971	54.013	45.65	43.653	63.456	36.142	26.014	49.799	21.9533	2.26783
NM_026423	Mri1	chr8	86774475	86781223	-	2142	1	0.000557412	6	88.266	68.347	47.932	76.792	74.599	79.197	68.115	63.456	52.467	30.323	35.544	88.266	76.8627	32.9335	2.33347
NM_001347446	Trim7	chr11	48650973	48664689	+	2778	1	0.000557412	15	41.803	44.176	33.246	54.013	69.945	41.234	59.828	92.662	96.072	63.009	56.11	41.803	82.854	39.7417	2.08454
NM_008037	Fosl2	chr5	32438845	32460212	+	5857	1	0.000557412	18	52.467	86.077	50.077	49.654	50.75	54.518	63.456	67.141	58.887	310.161	121.114	52.467	215.637	51.6407	4.17512
NM_133971	Ankrd10	chr8	11611581	11635757	-	2283	1	0.000557412	15	25.453	18.882	21.284	19.124	39.64	26.859	53.12	40.678	44.253	60.013	32.095	25.453	46.054	21.873	2.10501
NM_001281975	Ankrd10	chr8	11611581	11635757	-	2444	1	0.000557412	15	24.664	19.563	25.453	23.722	44.752	29.756	52.467	46.844	45.236	65.543	33.445	24.664	49.494	23.2267	2.13043
NM_001142744	Atat1	chr17	36034541	36047013	-	1429	1	0.000557412	21	47.234	36.142	46.081	30.432	27.311	12.165	14.964	33.95	22.759	42.584	55.443	47.234	49.0135	23.3027	2.10287
NM_001364077	Fbf1	chr11	116003599	116029492	-	5330	1	0.000557412	18	36.142	61.302	36.251	29.157	39.64	34.42	41.572	71.538	41.114	227.128	57.484	36.142	142.306	34.4057	4.13521
NM_001359913	Paqr3	chr5	97531161	97540615	-	1870	1	0.000557412	15	12.568	22.505	16.049	16.639	14.269	28.459	41.803	28.71	47.68	33.569	44.885	12.568	39.3977	17.0407	2.31121
NM_001364078	Fbf1	chr11	116003599	116029492	-	5242	1	0.000557412	18	36.251	61.411	36.718	31.397	39.531	34.068	41.234	72.27	41.114	228.643	57.056	36.251	142.85	34.9987	4.08069
NM_172571	Fbf1	chr11	116003599	116029492	-	5340	1	0.000557412	18	36.251	61.302	36.841	28.971	39.407	33.95	41.114	71.119	40.919	226.53	57.133	36.251	141.832	34.1093	4.15722
NM_001364079	Fbf1	chr11	116003599	116029492	-	5587	1	0.000557412	18	36.327	61.607	38.433	29.157	39.531	33.95	42.847	70.92	41.114	247.528	57.289	36.327	152.409	34.2127	4.45373
NM_016756	Cdk2	chr10	128134995	128142107	-	2279	1	0.000557412	6	68.115	46.844	37.601	75.935	54.013	38.433	33.246	52.663	36.142	28.459	16.563	68.115	56.127	22.511	2.49265
NM_183417	Cdk2	chr10	128134995	128142107	-	2422	1	0.000557412	6	69.074	46.844	40.678	78.388	56.187	43.535	39.531	54.255	37.115	32.349	18.882	69.074	59.37	25.6155	2.31722
NR_152573	Derl3	chr10	75356143	75358686	+	1236	1	0.000557412	6	16.445	26.276	37.859	40.016	18.388	21.407	1.101	19.563	11.223	0.233	0	16.445	26.86	0.1165	212.411
NM_028979	Cyp2j9	chr4	96235120	96258176	-	1933	1	0.000557412	18	75.495	67.539	52.467	57.407	65.699	46.844	70.063	73.659	84.655	185.197	74.11	75.495	129.654	56.65	2.28845
NM_133776	Adgrf1	chr17	43407296	43461355	+	3486	1	0.000557412	3	33.127	39.531	58.607	54.594	28.971	26.703	16.312	14.465	10.652	21.037	48.375	33.127	43.755	13.8097	3.16686
NM_029818	2700049A03Rik	chr12	72237835	72344290	+	5469	1	0.000557412	0	57.133	55.6	64.434	46.214	41.433	42.464	34.543	46.528	30.631	109.466	49.654	57.133	79.56	37.234	2.13645
NM_024289	Osbpl5	chr7	150874667	150927868	-	3970	1	0.000557412	12	4.535	15.863	7.343	24.664	32.838	24.302	31.853	27.188	29.157	14.846	6.118	4.535	29.3993	9.247	3.17698
NM_001357031	Gtpbp10	chr5	5537454	5559541	-	3018	1	0.000557412	9	30.75	39.64	37.72	52.663	41.572	48.375	47.813	51.366	63.009	14.269	30.432	30.75	54.0627	22.3505	2.41822
NM_029615	Med27	chr2	29202330	29333953	+	1702	1	0.000557412	18	21.146	13.563	15.972	11.451	18.388	19.444	22.139	36.959	36.959	32.095	37.601	21.146	34.848	16.4277	2.12062
NM_001313970	Ppp1r1b	chr11	98211310	98219110	+	1336	1	0.000557412	15	9.178	3.951	10.652	21.037	15.863	8.538	67.383	27.311	24.664	14.846	38.433	9.178	39.786	7.927	5.01399
NM_025557	Pcp4l1	chr1	173103395	173126399	-	1570	1	0.000557412	12	2.928	7.096	7.219	27.188	24.18	12.763	42.464	18.882	40.678	9.867	33.127	2.928	34.008	5.74767	5.9083
NM_001310640	Pmvk	chr3	89258463	89272931	+	972	1	0.000557412	18	17.903	19.325	33.569	17.795	12.686	26.014	32.349	22.019	42.971	99.667	36.959	17.903	68.313	18.8317	3.62617
NR_160774	Glce	chr9	61924316	61970416	-	5730	1	0.000557412	18	7.539	14.269	17.041	9.178	11.451	10.652	27.311	41.433	24.664	83.932	23.258	7.539	53.595	10.427	5.13605
NR_033168	Snora28	chr12	112779157	112779277	+	120	1	0.000557412	0	20.133	58.406	30.554	6.118	11.342	8.461	2.808	6.754	1.22	21.74	5.534	20.133	36.3643	3.594	10.0928
NM_144828	Ppp1r1b	chr11	98209720	98219110	+	1990	1	0.000557412	15	9.518	4.339	11.147	20.722	15.744	8.461	68.224	26.979	24.435	14.465	37.601	9.518	39.8793	8.33467	4.78022
NM_025649	Mad2l1bp	chr17	46284334	46290500	-	1267	1	0.000557412	3	36.019	44.553	37.601	27.311	24.18	19.563	14.145	25.639	11.342	6.636	19.124	36.019	39.391	12.88	3.05671
NM_009182	St8sia3	chr18	64414013	64435798	+	6272	1	0.000557412	15	8.343	18.388	15.863	20.842	14.269	16.563	31.729	36.142	30.554	63.205	22.759	8.343	42.982	14.198	3.0259
NM_001277256	Spred1	chr2	116946807	116998589	+	1999	1	0.000557412	3	33.246	34.543	34.42	41.114	29.276	25.453	22.505	8.538	20.722	22.759	5.922	33.246	34.0697	14.3405	2.37481
NM_153388	Lrfn4	chr19	4611784	4615667	-	2914	1	0.000557412	18	17.795	21.037	8.343	8.461	13.748	7.096	21.897	42.346	26.859	21.483	36.718	17.795	30.3673	9.76833	3.1066
NR_155355	D230017M19Rik	chr1	72290567	72321443	+	3120	1	0.000557412	15	16.563	18.882	24.664	31.729	38.433	36.327	49.968	44.675	38.116	57.484	32.095	16.563	44.7895	20.0363	2.2348
NR_045941	4930404H11Rik	chr12	72641594	72657120	+	764	1	0.000557412	15	8.538	1.53	4.945	4.535	17.041	15.087	19.563	20.722	31.973	35.424	15.286	8.538	25.355	5.00433	5.0585
NM_026543	Mrnip	chr11	49988353	50013617	+	1131	1	0.000557412	3	49.891	38.542	31.729	23.84	11.694	13.44	7.973	14.269	9.867	8.461	18.991	49.891	40.054	10.703	3.73976
NM_138952	Ripk2	chr4	16049888	16090790	-	2667	1	0.000557412	9	32.095	77.614	33.127	56.662	47.434	49.968	39.531	40.016	43.402	11.342	23.258	32.095	51.3547	17.3	2.96734
NM_013888	Dnajc12	chr10	62849311	62871588	+	1282	1	0.000557412	6	36.718	37.72	22.139	50.489	29.756	33.569	22.366	21.284	20.722	6.831	21.146	36.718	37.938	13.9885	2.71086
NM_145420	Ube2d1	chr10	70717728	70748010	-	1422	1	0.000557412	12	17.408	16.563	14.269	29.756	30.998	23.014	39.289	29.048	36.142	9.759	24.103	17.408	34.8263	16.08	2.16509
NM_010068	Dnmt3b	chr2	153475185	153513466	+	4052	1	0.000557412	18	15.863	7.219	5.922	6.375	13.307	10.652	24.103	20.133	23.722	52.663	23.84	15.863	38.2515	9.668	3.95345
NM_001363402	Haus8	chr8	73774496	73796489	-	2251	1	0.000557412	6	21.146	22.366	25.881	26.859	17.041	24.103	7.343	19.563	9.64	6.375	8.204	21.146	23.131	7.2895	3.17022
NM_001033550	Lrrc8b	chr5	105844794	105919098	+	6724	1	0.000557412	12	12.165	8.461	20.722	30.066	17.408	42.584	28.971	30.554	52.663	22.582	28.71	12.165	37.396	13.7827	2.71202
NM_010264	Nr6a1	chr2	38578894	38781981	-	6172	1	0.000557412	21	55.815	64.73	66.281	46.214	53.817	44.553	74.461	57.593	52.349	160.204	69.623	55.815	114.913	48.1947	2.38407
NM_008176	Cxcl1	chr5	91320271	91322141	+	943	1	0.000557412	6	17.903	24.879	35.028	27.984	33.246	24.802	13.44	19.325	24.103	6.118	4.535	17.903	28.6773	5.3265	5.37568
NM_172308	Mthfd1l	chr10	6190411	6373466	-	3701	1	0.000557412	9	8.461	18.743	11.342	21.407	33.246	26.138	9.944	19.444	37.72	7.539	9.867	8.461	26.9303	8.703	3.09197
NM_001159548	Nr6a1	chr2	38578894	38640035	-	5866	1	0.000557412	21	55.815	66.281	64.059	46.528	54.013	44.675	71.796	56.187	52.467	160.856	68.115	55.815	114.486	48.4053	2.36486
NM_001159549	Nr6a1	chr2	38578894	38640035	-	5863	1	0.000557412	21	55.443	66.142	63.86	46.528	53.936	46.844	71.905	56.662	52.467	163.304	67.658	55.443	115.481	49.1027	2.35155
NM_001363405	Haus8	chr8	73774496	73796489	-	2126	1	0.000557412	6	21.037	22.366	25.453	25.761	15.744	24.103	7.672	19.701	9.759	5.154	7.973	21.037	22.952	6.5635	3.49312
NR_138102	Ripk2	chr4	16049888	16090790	-	2792	1	0.000557412	9	33.127	77.495	33.95	55.815	46.528	50.199	39.531	40.136	41.114	13.44	24.302	33.127	50.8473	18.871	2.69357
NM_153062	Slc37a1	chr17	31432428	31487643	+	2909	1	0.000557412	0	30.75	27.984	14.145	6.497	14.465	8.538	14.269	5.69	3.004	16.639	21.146	30.75	24.293	7.65433	3.17092
NM_001360375	Nucb2	chr7	123647883	123684102	+	1753	1	0.000557412	0	17.269	25.453	31.273	15.863	4.535	8.694	8.343	10.121	4.339	11.342	26.014	17.269	24.665	7.601	3.24202
NM_001329751	Ripk2	chr4	16049888	16090790	-	2738	1	0.000557412	9	32.488	79.274	35.167	58.607	48.375	50.75	39.64	40.678	41.114	12.165	27.311	32.488	52.5773	19.738	2.66292
NM_001285471	Steap2	chr5	5664829	5694089	-	4617	1	0.000557412	12	1.22	15.744	17.15	24.664	18.743	14.465	26.014	37.601	40.383	9.867	14.023	1.22	34.666	11.3713	3.04674
NR_033802	Faap20	chr4	154624075	154630796	+	1516	1	0.000557412	3	43.08	41.114	31.729	33.569	31.397	39.531	18.882	27.112	29.157	8.461	28.971	43.08	38.641	18.716	2.06403
NM_001361917	Ankrd9	chr12	112214630	112216828	-	1453	1	0.000557412	15	3.951	6.118	6.831	13.44	6.375	8.343	19.444	24.664	20.96	4.535	19.124	3.951	21.6893	5.63333	3.84513
NM_001163042	Haus8	chr8	73775023	73796489	-	1657	1	0.000557412	6	19.444	21.284	25.035	26.138	15.972	19.825	8.343	18.882	9.867	6.94	5.69	19.444	21.921	6.315	3.46735
NM_025549	Arrdc4	chr7	75886479	75894124	-	1090	1	0.000557412	15	14.964	13.867	11.342	20.722	19.325	20.722	23.258	25.035	25.453	40.136	34.543	14.964	37.3395	13.391	2.78707
NM_001310613	Mlkl	chr8	113835698	113862105	-	2017	1	0.000557412	6	11.694	19.124	25.035	23.722	22.759	30.323	14.269	7.219	20.722	8.538	5.534	11.694	25.6013	7.036	3.63488
NM_001356989	Ppp1r35	chr5	138220132	138221335	+	811	1	0.000557412	3	31.397	26.353	16.312	24.103	13.748	17.408	8.803	9.64	12.043	4.644	14.846	31.397	24.6873	9.745	2.53176
NM_001347095	Trmo	chr4	46392796	46402309	-	1460	1	0.000557412	6	21.146	13.44	19.325	23.258	11.342	19.325	5.813	11.342	8.461	6.242	2.026	21.146	17.975	4.134	4.34001
NM_019798	Pde4a	chr9	21001149	21017692	+	4133	1	0.000557412	15	16.445	11.223	11.342	13.748	19.325	12.991	16.563	24.879	33.246	27.626	24.664	16.445	26.145	13.0033	2.00986
NM_001347207	Col6a2	chr10	76060580	76086375	-	4928	1	0.000557412	21	9.059	12.322	21.483	0	3.951	4.216	14.269	11.575	1.53	24.664	17.15	9.059	20.907	2.72233	7.65536
NM_009707	Arhgap6	chrX	165233031	165742372	+	5500	1	0.000557412	6	23.566	51.366	33.246	28.71	25.639	36.142	24.103	22.582	22.139	8.461	21.284	23.566	36.0593	14.8725	2.42361
NM_001290801	Mgat4a	chr1	37496185	37593249	-	7155	1	0.000557412	21	13.168	14.269	18.743	0	1.707	6.831	6.375	3.129	9.867	28.971	8.461	13.168	18.716	2.846	6.55672
NM_146007	Col6a2	chr10	76058501	76086149	-	3699	1	0.000557412	21	8.926	12.444	28.183	2.685	2.685	8.082	14.389	7.343	3.237	19.124	14.465	8.926	16.7945	4.484	3.73932
NM_029005	Mlkl	chr8	113835698	113862105	-	1993	1	0.000557412	6	11.342	18.743	26.138	21.407	22.139	29.157	14.964	8.343	21.037	9.178	6.94	11.342	24.2343	8.059	3.00463
NM_001033805	Tmem253	chr14	52636540	52639462	+	1218	1	0.000557412	12	10.41	1.53	6.94	14.846	10.652	8.803	12.872	29.157	22.366	3.129	6.831	10.41	21.465	4.98	4.30361
NM_001356523	Spata2	chr2	167306636	167318374	-	1851	1	0.000557412	6	25.562	36.142	30.75	36.959	41.114	29.157	24.664	27.984	33.246	11.575	19.325	25.562	35.7433	15.45	2.31263
NM_001359271	Rab36	chr10	74499803	74517493	+	3299	1	0.000557412	18	16.445	9.944	16.445	16.445	5.534	16.445	19.563	24.879	21.146	53.936	19.701	16.445	36.8185	12.808	2.87319
NM_001359270	Rab36	chr10	74499803	74517493	+	3286	1	0.000557412	15	15.863	10.652	15.567	17.041	6.118	17.041	19.124	24.18	20.722	54.959	18.882	15.863	36.9205	13.4	2.75395
NM_001357435	St3gal6	chr16	58469855	58524366	-	2442	1	0.000557412	15	2.561	1.53	3.438	5.534	9.059	3.237	11.342	6.118	17.795	29.157	9.178	2.561	19.1675	2.50967	7.61113
NM_001103182	Lin9	chr1	182571281	182620818	+	3143	1	0.000557412	9	9.178	19.124	22.139	26.014	21.407	32.488	12.686	24.18	14.269	5.534	8.538	9.178	26.6363	7.036	3.78177
NM_001357434	St3gal6	chr16	58469855	58524366	-	2412	1	0.000557412	15	2.808	1.53	3.951	5.534	9.178	3.237	11.342	6.041	16.445	28.971	9.64	2.808	19.3055	2.763	6.96556
NR_138478	Fastkd3	chr13	68721087	68731215	+	1209	1	0.000557412	12	9.059	7.973	9.944	17.408	10.652	17.15	16.049	15.863	23.979	9.867	9.518	9.059	18.6303	8.992	2.07069
NM_001331215	Rap1gap	chr4	137263420	137285776	+	3160	1	0.000557412	9	14.604	7.096	10.761	19.563	15.972	9.64	15.744	14.269	15.863	5.534	3.004	14.604	15.292	4.269	3.57607
NM_001357336	Emilin2	chr17	71601512	71660896	-	3875	1	0.000557412	21	12.872	42.464	11.575	11.147	5.411	6.118	14.604	9.178	10.121	108.871	14.269	12.872	61.57	7.55867	8.13618
NR_152314	Hspbap1	chr16	35770472	35828548	+	4677	1	0.000557412	21	19.124	10.652	21.407	10.9	7.672	10.9	14.465	13.44	17.617	19.201	24.103	19.124	21.652	9.824	2.20277
NR_028268	Orc6	chr8	87823531	87832178	+	1535	1	0.000557412	6	15.863	9.759	14.145	17.041	12.872	26.353	8.082	11.451	6.94	5.534	11.342	15.863	18.7553	8.438	2.22128
NM_026345	Mansc1	chr6	134559225	134582506	-	2370	1	0.000557412	12	3.004	2.561	4.216	14.269	9.867	8.538	9.518	7.096	19.124	8.461	6.041	3.004	11.9127	3.26033	3.6457
NM_010146	Epm2a	chr10	11063243	11177275	+	1073	1	0.000557412	9	3.129	5.813	2.928	14.145	11.342	13.44	7.539	6.94	6.754	0.233	10.53	3.129	12.9757	3.95667	3.2737
NR_045807	4931431C16Rik	chr5	35923876	35931412	-	2731	1	0.000557412	15	4.535	5.69	4.339	8.082	7.539	10.652	11.147	14.269	11.342	5.534	14.145	4.535	12.2527	4.85467	2.52076
NM_001166625	Ccr9	chr9	123676329	123692575	+	4386	1	0.000557412	21	15.863	9.059	12.444	3.362	8.803	7.973	8.343	7.096	9.867	17.041	11.223	15.863	14.132	6.71267	2.10363
NM_172293	Pced1b	chr15	97077538	97216122	+	2192	1	0.000557412	6	8.343	12.686	11.147	22.019	11.342	13.44	9.178	2.685	5.534	8.204	8.204	8.343	15.6003	5.799	2.68727
NM_134188	Acot2	chr12	85328811	85334825	+	2193	1	0.000557412	12	11.223	9.178	9.518	12.872	11.342	11.342	13.748	16.563	17.269	2.685	8.343	11.223	15.86	5.514	2.87292
NM_026053	Gemin6	chr17	80623791	80627837	+	1119	1	0.000557412	9	8.538	6.118	17.903	12.686	22.366	14.145	11.575	10.9	9.518	1.893	7.343	8.538	16.399	4.618	3.54559
NM_001355458	Gemin6	chr17	80623791	80627837	+	1123	1	0.000557412	9	8.538	6.118	18.146	12.686	22.257	14.145	11.451	10.652	9.518	1.784	7.672	8.538	16.3627	4.728	3.45561
NM_001358580	Satb2	chr1	56850825	57037092	-	5363	1	0.000557412	6	7.973	4.644	7.343	6.375	16.312	13.44	4.535	11.342	4.535	1.53	2.928	7.973	12.0423	2.229	5.38291
NM_001359689	Ppfia2	chr10	106069584	106370524	+	6086	1	0.000557412	21	7.343	12.872	5.534	4.216	2.561	1.893	8.461	4.535	6.118	17.269	6.831	7.343	12.05	2.89	4.15862
NM_001359697	Ppfia2	chr10	106069584	106370524	+	6060	1	0.000557412	21	7.096	12.872	5.534	3.951	2.026	2.026	8.461	4.535	6.118	17.408	6.375	7.096	11.8915	2.66767	4.44473
NM_001359693	Ppfia2	chr10	106069584	106370524	+	6083	1	0.000557412	21	7.096	13.168	5.534	4.216	2.685	2.026	8.461	4.535	6.118	17.269	6.831	7.096	12.05	2.97567	4.0393
NM_001359696	Ppfia2	chr10	106069584	106370524	+	6065	1	0.000557412	21	6.754	12.872	4.644	4.339	2.808	2.685	8.803	5.154	6.375	17.903	6.94	6.754	12.4215	3.27733	3.78164
NR_045178	1700042O10Rik	chr11	11768126	11785324	+	1071	1	0.000557412	21	7.343	6.118	8.538	1.101	2.561	3.237	4.768	13.168	7.219	9.867	9.64	7.343	9.7535	2.29967	4.22723
NM_182716	Nfasc	chr1	134461267	134638374	-	9747	1	0.000557412	0	8.461	6.754	6.118	4.535	6.118	4.535	4.339	5.534	1.22	6.375	8.461	8.461	7.418	3.69767	2.00342
NM_001290558	Slc25a25	chr2	32270007	32279586	-	3163	1	0.000988519	18	2916.23	2477.24	1042.69	1500.73	2477.24	2893.16	2635.32	3296.32	3071.09	5735.82	3558.1	2916.23	4646.96	2145.39	2.16602
NM_001109045	Aqp8	chr7	130605808	130611517	+	1475	1	0.000988519	18	604.286	431.233	306.912	219.663	285.026	290.003	735.265	338.843	590.689	735.265	569.867	604.286	652.566	264.897	2.46341
NM_007771	Cry1	chr10	84594445	84647799	-	3001	1	0.000988519	15	120.62	51.366	53.936	75.935	86.077	51.366	333.203	273.761	224.747	182.526	312.092	120.62	277.237	71.126	3.89742
NM_025994	Efhd2	chr4	141414057	141430835	-	2375	1	0.000988519	6	144.87	186.193	173.266	251.765	189.714	144.87	150.167	157.192	131.556	60.132	107.859	144.87	195.45	83.9955	2.32675
NM_001360913	Fmo2	chr1	164804449	164828624	-	4196	1	0.000988519	15	8.461	53.936	14.269	19.444	28.061	30.75	127.194	57.484	148.664	42.971	28.061	8.461	111.114	25.5553	4.34667
NM_001271915	B3gnt9	chr8	107776538	107779053	-	2513	1	0.000988519	21	57.056	42.971	59.073	29.756	36.251	30.75	36.251	29.157	34.068	87.411	52.467	57.056	69.939	32.2523	2.16813
NM_001033636	Prex2	chr1	11254044	11293763	+	6529	1	0.000988519	15	13.168	33.127	25.453	29.509	34.829	38.433	67.383	36.251	46.214	122.675	38.433	13.168	80.554	23.916	3.36722
NM_153116	Gtpbp10	chr5	5537454	5559541	-	2963	1	0.000988519	9	29.632	39.64	37.601	51.366	41.234	48.375	48.298	51.366	62.885	14.465	27.751	29.632	54.183	21.108	2.5662
NM_021422	Dnaja4	chr9	54547366	54564124	+	2996	1	0.000988519	18	20.256	23.566	13.168	26.353	28.971	11.223	29.276	32.349	39.531	40.016	39.531	20.256	39.7735	18.9967	2.09313
NM_001003963	Dnmt3b	chr2	153475185	153513466	+	4111	1	0.000988519	18	16.049	7.219	6.118	6.118	12.872	10.652	23.979	21.146	23.014	52.467	22.759	16.049	37.613	9.79533	3.83699
NM_001039534	Pstk	chr7	138514660	138531352	+	1121	1	0.000988519	6	50.199	20.96	27.311	33.445	34.543	33.323	17.041	28.849	27.311	9.518	8.461	50.199	33.7703	8.9895	3.75358
NM_011517	Sycp3	chr10	87922332	87935981	+	1111	1	0.000988519	12	22.139	30.75	25.453	28.71	46.081	33.569	44.885	41.114	82.255	28.71	36.142	22.139	56.0847	26.114	2.14725
NM_025423	1110059E24Rik	chr19	21671803	21727281	-	1422	1	0.000988519	9	54.379	66.399	54.379	104.748	62.885	62.014	69.945	62.014	58.151	32.272	40.016	54.379	76.549	36.144	2.11758
NM_026173	Poc5	chr13	97158249	97185542	+	3018	1	0.000988519	6	44.675	28.971	24.18	39.894	37.601	40.259	37.601	22.257	26.138	16.312	18.388	44.675	39.2513	17.35	2.2616
NM_029621	Haus8	chr8	73775023	73796489	-	1654	1	0.000988519	6	19.563	21.284	25.453	26.138	16.312	19.563	8.082	18.743	9.867	6.754	6.118	19.563	22.1	6.436	3.43003
NM_001253685	Dnajc12	chr10	62845191	62871588	+	1145	1	0.000988519	6	36.327	32.838	20.433	46.844	27.311	30.432	21.037	21.407	19.444	6.94	19.444	36.327	34.8623	13.192	2.64144
NM_026503	Sdhaf4	chr1	24002778	24012479	-	662	1	0.000988519	6	48.552	38.433	23.367	54.518	38.433	39.64	36.447	32.095	36.251	5.534	24.544	48.552	44.197	15.039	2.93754
NM_024269	Arl2bp	chr8	97190991	97198357	+	1925	1	0.000988519	9	23.258	12.444	12.444	24.664	22.759	39.531	22.505	18.882	24.664	11.342	14.145	23.258	28.9847	12.7435	2.27347
NM_001359272	Rab36	chr10	74499971	74517493	+	4237	1	0.000988519	18	16.563	10.41	16.445	17.903	8.461	16.445	19.563	26.353	22.759	53.936	20.133	16.563	37.0345	14.2697	2.59421
NM_146016	Eml6	chr11	29643051	29926033	-	8036	1	0.000988519	21	33.569	20.256	23.014	9.867	11.342	12.165	16.445	17.903	27.188	27.311	20.256	33.569	25.613	11.1247	2.30119
NM_027009	Rfc3	chr5	152445399	152453783	-	1204	1	0.000988519	3	30.631	17.408	21.407	21.407	17.903	14.846	5.154	15.863	13.44	5.69	14.465	30.631	23.1487	10.0775	2.29578
NM_001355467	Pdss1	chr2	22751042	22771732	+	1601	1	0.000988519	12	9.178	8.343	2.561	9.178	6.118	10.652	22.759	18.882	17.408	4.216	8.461	9.178	19.683	6.3385	3.10199
NM_001362403	Ercc8	chr13	108948932	108985176	+	1993	1	0.000988519	9	14.604	7.219	20.722	28.061	21.146	19.563	17.269	19.563	11.147	5.154	10.41	14.604	22.9233	7.782	2.94319
NM_001291894	Lilrb4a	chr10	51210704	51216417	+	1489	1	0.000988519	21	11.451	22.759	14.964	6.754	3.571	4.945	6.754	6.118	7.096	13.44	9.178	11.451	16.3913	5.09	3.21595
NM_001135569	1190007I07Rik	chr10	82082596	82085973	-	555	1	0.000988519	6	22.759	18.388	17.541	28.459	23.979	18.388	20.256	12.686	11.223	6.242	15.972	22.759	23.6087	11.107	2.12455
NM_013532	Lilrb4a	chr10	51210704	51216417	+	1484	1	0.000988519	0	10.9	23.258	14.269	7.219	4.535	5.534	6.118	5.534	6.754	12.872	8.082	10.9	16.1423	5.76267	2.79807
NM_001356618	Fam118a	chr15	84867492	84893260	+	2618	1	0.000988519	9	7.672	1.53	10.652	11.575	11.342	15.863	6.375	7.096	11.342	3.004	5.69	7.672	12.9267	4.347	2.96917
NR_153790	Rab3il1	chr19	10092684	10112870	+	2162	1	0.000988519	15	3.362	8.538	8.343	9.759	9.518	15.442	13.44	11.223	16.563	33.445	9.759	3.362	21.602	6.74767	3.19815
NR_131197	Ggnbp2os	chr11	84684425	84685133	+	582	1	0.000988519	18	5.69	5.534	6.94	2.808	1.101	1.329	11.342	7.343	3.237	5.69	14.465	5.69	10.0775	1.746	5.74459
NM_001359120	Plp1	chrX	133356700	133373121	+	3651	1	0.000988519	18	9.867	6.831	6.375	2.808	6.636	6.242	6.94	12.444	9.178	14.145	6.94	9.867	10.5425	5.22867	2.01435
NM_008061	G6pc	chr11	101229030	101239217	+	2252	1	0.00170551	18	7589.76	6460.54	1422.71	3371.39	5601.23	4982.62	5814.36	7206.96	6977.17	15243.8	7870.44	7589.76	11557.1	4651.75	2.48447
NM_001164357	Slc25a25	chr2	32270007	32306990	-	3294	1	0.00170551	18	2727.78	2266.5	968.164	1453.86	2365.69	2723.52	2488.09	3173.55	2898.43	5682.3	3384.98	2727.78	4533.64	1987.48	2.28109
NM_001164358	Slc25a25	chr2	32270007	32286671	-	3548	1	0.00170551	18	2731.67	2249.98	957.7	1433.67	2358.04	2719.01	2465.43	3160.97	2830.68	5649.39	3377.91	2731.67	4513.65	1979.78	2.27987
NM_001362905	Slc25a25	chr2	32270007	32286671	-	3513	1	0.00170551	18	2723.52	2246.72	958.084	1432.4	2348.07	2715.35	2461.79	3153.44	2822.27	5626.79	3335.24	2723.52	4481.02	1976.11	2.26759
NM_001362907	Slc25a25	chr2	32270007	32286671	-	3050	1	0.00170551	18	2707.79	2234.86	956.996	1435.26	2342.56	2701.16	2453.73	3133.26	2807.02	5559.89	3342.14	2707.79	4451.02	1966.55	2.26336
NM_001362906	Slc25a25	chr2	32270007	32286671	-	3085	1	0.00170551	18	2719.01	2239.06	955.856	1436.88	2350.88	2710.35	2447.39	3147.06	2812.34	5576.17	3365.35	2719.01	4470.76	1971.31	2.26791
NM_010324	Got1	chr19	43574243	43599095	-	2046	1	0.00170551	18	968.93	1097.28	425.423	553.704	860.137	767.238	1418.17	1494.39	1193.26	2375.58	1066.23	968.93	1720.91	727.026	2.36703
NM_001347418	Abcg8	chr17	85082461	85099673	+	3649	1	0.00170551	3	1025.8	1219.13	897.576	1255.11	1128.72	730.766	606.678	472.896	325.514	494.284	565.435	1025.8	1047.5	468.363	2.2365
NM_026180	Abcg8	chr17	85082461	85099673	+	3652	1	0.00170551	3	1024.83	1221.54	896.312	1255.9	1129.02	731.143	605.241	473.386	324.929	492.862	563.897	1024.83	1047.56	467.852	2.23905
NM_001286005	Abcg8	chr17	85075642	85099673	+	3401	1	0.00170551	3	974.037	1149.39	880.135	1211.46	1098.13	707.286	580.509	449.877	325.83	499.712	537.054	974.037	1005.62	452.072	2.22445
NM_182959	Slc17a8	chr10	89036765	89083994	-	4438	1	0.00170551	15	347.973	323.495	239.768	176.147	406.798	367.793	761.834	940.474	809.52	894.828	824.842	347.973	859.835	303.745	2.83072
NR_104382	Abcg8	chr17	85082461	85099673	+	3017	1	0.00170551	6	955.258	1090.79	770.82	1109.39	1035.25	654.639	537.054	428.339	298.843	417.494	518.995	955.258	938.954	421.412	2.22809
NM_023598	Arid5b	chr10	67558341	67741474	-	4482	1	0.00170551	0	716.257	986.787	941.948	390.029	405.377	247.769	473.747	404.866	316.66	678.599	464.71	716.257	881.664	347.725	2.53548
NR_002842	Rnu3a	chr10	39978274	39978485	+	211	1	0.00170551	0	719.307	865.52	370.964	154.637	221.949	281.703	285.564	171.616	204.757	771.192	321.459	719.307	651.93	219.43	2.97093
NR_038011	C730036E19Rik	chr1	152985164	152991225	+	2633	1	0.00170551	15	172.885	225.723	259.001	247.528	475.685	424.429	461.088	642.734	776.02	840.319	277.111	172.885	626.614	219.203	2.85852
NM_001033966	Ak2	chr4	128670468	128685967	+	1300	1	0.00170551	6	857.328	795.189	531.557	647.385	743.025	567.867	421.557	514.454	460.311	213.241	444.185	857.328	728.025	328.713	2.21474
NM_001177628	Slc45a3	chr1	133859492	133879549	+	3260	1	0.00170551	18	305.15	179.161	169.953	177.042	297.464	183.8	651.942	438.367	440.547	497.855	517.068	305.15	510.285	218.088	2.33975
NM_011169	Prlr	chr15	10106993	10266775	+	10316	1	0.00170551	18	503.903	840.768	594.205	469.217	555.006	727.567	832.48	642.055	864.449	1984.24	856.391	503.903	1420.32	583.93	2.43231
NM_183195	Marveld1	chr19	42221879	42226193	+	3073	1	0.00170551	12	151.445	176.025	215.71	403.346	464.355	405.604	353.024	378.688	416.22	245.687	261.057	151.445	424.435	181.06	2.34409
NM_009886	Celsr1	chr15	85729188	85864207	-	11013	1	0.00170551	15	214.72	150.344	151.445	162.767	179.882	181.426	347.897	315.728	381.127	429.628	329.168	214.72	379.398	172.17	2.20356
NR_033510	Hectd2os	chr19	36693908	36763969	-	2657	1	0.00170551	0	373.123	309.185	308.875	199.43	262.215	135.196	120.696	131.678	105.173	310.666	107.363	373.123	330.394	119.182	2.77203
NM_001356289	Acnat2	chr4	49392712	49418630	-	1624	1	0.00170551	18	158.984	130.646	149.482	103.242	149.029	139.411	500.897	265.269	423.584	380.296	211.067	158.984	396.583	130.561	3.03738
NM_145368	Acnat2	chr4	49392712	49421023	-	1657	1	0.00170551	15	157.192	131.237	148.906	103.242	149.482	139.809	497.288	264.585	422.217	379.24	209.577	157.192	394.697	130.844	3.01638
NM_001357422	Mbd1	chr18	74427829	74440888	+	4571	1	0.00170551	0	578.533	529.815	465.086	162.153	278.651	194.836	173.451	192.66	133.898	196.662	170.551	578.533	524.478	166.67	3.14668
NM_001033337	Ttc38	chr15	85662734	85689252	+	3735	1	0.00170551	9	802.823	673.511	534.541	771.192	841.583	693.21	692.659	667.23	733.88	251.07	505.104	802.823	768.662	378.087	2.033
NM_008317	Hyal1	chr9	107479281	107483282	+	2989	1	0.00170551	15	250.039	262.955	312.654	315.551	293.523	338.843	457.955	376.222	381.585	594.556	506.641	250.039	550.598	275.216	2.00057
NM_201256	Eif4ebp3	chr18	36823714	36825978	+	1146	1	0.00170551	15	155.093	130.646	117.013	109.342	115.4	185.383	300.887	378.993	228.907	192.902	285.268	155.093	302.929	134.251	2.25635
NM_019440	Irgm2	chr11	58028479	58036285	+	3510	1	0.00170551	6	255.869	608.756	335.939	317.43	380.595	506.517	268.765	271.935	312.319	146.988	228.643	255.869	401.514	187.815	2.13775
NM_001168476	Ttc23	chr7	74792296	74871462	+	2019	1	0.00170551	12	142.829	156.314	129.535	305.503	373.703	242.152	227.547	278.005	304.888	176.333	212.062	142.829	307.119	142.893	2.14922
NM_028077	1810055G02Rik	chr19	3708293	3717882	+	1917	1	0.00170551	15	111.291	164.255	208.879	293.327	245.274	203.398	290.122	368.675	301.874	393.077	311.357	111.291	352.217	161.475	2.18117
NM_001358257	1810055G02Rik	chr19	3708411	3717882	+	1871	1	0.00170551	15	112.266	165.924	208.259	289.314	246.496	203.856	288.949	368.933	301.983	400.638	309.317	112.266	354.978	162.15	2.18912
NM_173752	Lgalsl	chr11	20723358	20731111	-	3628	1	0.00170551	18	148.526	97.224	102.79	78.388	103.743	68.115	228.907	145.225	225.047	209.323	223.347	148.526	216.335	83.4153	2.59328
NM_001360811	Sbk1	chr7	133391911	133438530	+	4338	1	0.00170551	12	75.812	88.632	73.991	205.138	216.638	208.956	162.767	230.258	189.968	107.859	185.383	75.812	210.244	79.4783	2.64509
NM_008945	Psmb4	chr3	94688246	94690880	-	940	1	0.00170551	6	633.054	407.38	324.807	440.666	429.628	469.217	419.64	371.647	345.272	175.507	271.935	633.054	455.08	223.721	2.0341
NM_028903	Scara5	chr14	66285240	66383663	+	3783	1	0.00170551	15	64.73	12.043	39.64	58.607	44.038	50.75	65.301	253.169	149.029	115.4	257.299	64.73	186.35	38.8043	4.80131
NM_001025576	Ccdc141	chr2	76847963	77008692	-	6303	1	0.00170551	15	124.913	86.292	104	105.04	163.077	114.295	188.613	219.587	211.067	378.308	122.675	124.913	250.492	105.068	2.38395
NR_030703	Snord104	chr11	106362305	106362377	+	72	1	0.00170551	21	69.868	116.621	235.901	30.75	8.538	14.269	29.632	11.342	24.664	70.92	133.647	69.868	140.797	17.8523	7.88288
NM_028270	Aldh1b1	chr4	45811894	45817480	+	2298	1	0.00170551	12	112.147	181.964	109.817	125.366	114.064	214.72	277.656	256.002	271.517	57.289	195.064	112.147	268.392	126.177	2.12702
NM_016882	Sart1	chr19	5377523	5388703	-	5069	1	0.00170551	0	162.767	180.419	183.362	72.512	87.798	100.863	103.242	70.796	92.786	99.25	153.163	162.767	175.516	87.0577	2.01597
NM_010121	Eif2ak3	chr6	70794509	70855235	+	4490	1	0.00170551	21	170.077	127.523	342.904	117.122	99.995	131.556	183.924	144.126	149.029	267.721	204.638	170.077	236.179	116.224	2.03201
NM_009387	Tk1	chr11	117676833	117687328	-	1360	1	0.00170551	12	53.484	64.302	32.349	94.643	164.132	62.761	106.695	138.107	137.114	53.243	68.224	53.484	127.305	50.045	2.54351
NM_001360151	Glrx	chr13	75977333	75987599	+	1319	1	0.00170551	12	73.187	59.828	55.815	141.889	110.608	89.983	114.295	129.644	140.429	30.631	97.346	73.187	128.123	62.9433	2.03536
NM_053108	Glrx	chr13	75977334	75987599	+	1322	1	0.00170551	12	73.482	59.937	56.11	141.587	108.871	89.726	114.064	129.379	140.29	30.323	97.091	73.482	127.911	63.1763	2.0245
NM_013562	Ifrd1	chr12	40929716	40949776	-	1802	1	0.00170551	21	141.889	189.088	54.594	84.051	102.069	107.859	131.678	125.052	114.064	539.623	186.804	141.889	363.214	97.993	3.70625
NR_002899	Snora70	chrX	71517831	71517959	+	128	1	0.00170551	21	122.675	245.274	57.056	42.971	43.535	37.601	58.996	27.984	49.772	145.952	68.224	122.675	141.668	41.369	3.42392
NM_001252440	D16Ertd472e	chr16	78540581	78576933	-	5885	1	0.00170551	12	56.662	43.535	90.567	104.825	134.543	147.564	100.104	142.829	111.663	95.617	80.348	56.662	128.977	63.588	2.02817
NM_001252438	D16Ertd472e	chr16	78540581	78576933	-	6153	1	0.00170551	12	59.828	45.355	93.386	106.179	141.711	152.73	104.825	148.33	114.962	97.542	82.995	59.828	133.54	66.1897	2.01738
NM_009932	Col4a2	chr8	11312805	11449287	+	6400	1	0.00170551	0	127.404	163.077	144.87	116.368	109.342	134.543	89.649	69.945	66.281	251.436	104.825	127.404	178.131	75.2917	2.36569
NM_001113517	Arhgef7	chr8	11728105	11827152	+	4908	1	0.00170551	18	85.65	73.482	93.386	70.259	86.215	85.968	135.589	128.423	134.018	232.749	126.84	85.65	179.794	80.814	2.22464
NM_001170571	Fam47e	chr5	93000563	93020310	+	1315	1	0.00170551	9	48.375	65.301	96.377	98.193	144.126	81.878	86.077	96.072	129.644	30.75	45.727	48.375	108.066	38.2385	2.82562
NM_001310698	Lrig2	chr3	104257906	104315841	-	7133	1	0.00170551	15	88.513	70.259	79.197	86.292	99.388	123.53	128.556	102.393	146.344	198.406	139.809	88.513	169.107	79.323	2.13174
NM_001025067	Lrig2	chr3	104257906	104315841	-	7154	1	0.00170551	15	88.632	70.259	79.197	86.292	99.25	123.53	128.423	102.393	147.75	200.78	137.812	88.632	169.296	79.3627	2.13305
NM_001271708	Lrrn3	chr12	42178255	42212644	-	3515	1	0.00170551	18	95.816	129.379	94.203	94.084	99.388	127.404	142.279	174.08	147.75	300.203	132.744	95.816	216.474	106.466	2.03317
NM_010733	Lrrn3	chr12	42178255	42212644	-	3487	1	0.00170551	15	94.504	128.06	93.885	94.084	97.776	126.625	139.809	167.779	145.225	299.216	130.962	94.504	215.089	105.483	2.03899
NM_001271709	Lrrn3	chr12	42178255	42212644	-	3482	1	0.00170551	18	95.24	127.523	94.643	93.524	97.224	126.054	140.29	168.62	145.833	300.203	132.268	95.24	216.236	105.601	2.04757
NM_028696	Nabp1	chr1	51526332	51535243	-	2830	1	0.00170551	3	91.808	87.689	164.607	46.705	77.977	82.526	42.464	41.234	58.607	36.327	28.71	91.808	114.701	32.5185	3.52649
NM_030229	Polr3h	chr15	81745460	81756643	-	2506	1	0.00170551	9	36.841	43.08	31.853	101.568	65.178	81.613	73.326	74.461	97.346	22.139	55.992	36.841	82.7863	37.258	2.22165
NR_151672	Spc24	chr9	21559884	21564747	-	1346	1	0.00170551	12	91.389	74.956	49.891	99.744	87.411	127.404	106.89	109.973	155.455	9.059	84.127	91.389	124.106	46.593	2.66326
NM_001357331	Spc24	chr9	21559884	21564747	-	1285	1	0.00170551	12	90.334	75.209	48.827	100.47	86.215	123.205	104.901	109.342	151.564	8.461	82.873	90.334	121.936	45.667	2.66974
NM_182839	Tppp	chr13	74146867	74173201	+	5084	1	0.00170551	9	56.187	77.977	85.252	92.302	82.526	129.644	54.594	82.178	121.114	34.543	41.234	56.187	101.491	37.8885	2.67822
NM_001033399	Gfod1	chr13	43290888	43399541	-	6650	1	0.00170551	18	30.323	11.147	17.408	14.269	36.251	26.138	57.056	57.593	63.009	114.064	60.841	30.323	87.4525	19.626	4.45419
NM_011448	Sox9	chr11	112643524	112649071	+	4141	1	0.00170551	15	34.906	14.737	48.375	39.156	28.71	53.12	57.484	93.386	71.905	51.366	120.819	34.906	86.0925	32.6727	2.6345
NM_018881	Fmo2	chr1	164804449	164828889	-	4100	1	0.00170551	15	8.538	53.12	14.846	19.124	27.751	30.631	128.556	58.996	149.482	44.675	27.311	8.538	112.345	25.5013	4.40411
NM_001360914	Fmo2	chr1	164804449	164828624	-	4113	1	0.00170551	15	8.461	53.936	14.465	19.444	28.061	30.75	127.072	57.407	148.526	42.971	25.881	8.461	111.002	25.6207	4.3312
NM_133903	Spon2	chr5	33556167	33560887	-	2229	1	0.00170551	21	91.085	37.115	72.393	20.842	11.342	20.722	17.041	38.311	35.424	45.127	63.129	91.085	66.8643	17.6353	3.78992
NM_001310549	Nabp1	chr1	51526332	51535243	-	2283	1	0.00170551	6	69.623	75.617	134.094	41.114	70.063	77.233	40.521	35.818	53.64	33.569	18.146	69.623	93.1113	25.8575	3.59994
NM_001310548	Nabp1	chr1	51526332	51535243	-	2354	1	0.00170551	6	69.746	75.617	133.898	41.114	69.945	77.157	40.678	35.895	53.484	33.569	18.146	69.746	93.087	25.8575	3.59899
NM_009294	Stx4a	chr7	134985322	134992479	+	1345	1	0.00170551	0	78.631	63.338	92.863	63.595	49.53	61.411	49.891	33.569	45.236	111.169	86.077	78.631	98.623	42.8987	2.29867
NM_183257	Hamp2	chr7	31707391	31709200	-	432	1	0.00170551	18	27.311	66.281	22.257	21.146	21.407	20.842	121.114	25.639	26.353	73.482	54.594	27.311	64.038	21.1317	3.02947
NM_001369018	Id1	chr2	152561987	152563146	+	1157	1	0.00170551	12	20.722	9.64	13.44	35.3	19.124	21.146	52.772	59.828	52.663	3.129	9.178	20.722	55.0877	6.1535	8.93935
NM_008227	Hcn3	chr3	88950697	88964079	-	3252	1	0.00170551	12	23.258	42.971	25.453	79.274	63.129	44.752	74.8	112.266	57.133	34.543	63.338	23.258	81.3997	30.5607	2.663
NM_029083	Ddit4	chr10	59412423	59414518	-	1680	1	0.00170551	21	30.75	70.183	8.082	8.803	17.15	7.219	40.259	28.71	21.407	88.832	69.868	30.75	79.35	11.0573	7.17065
NM_172715	Gpat3	chr5	101275248	101328121	+	2862	1	0.00170551	12	48.298	36.251	44.253	36.579	68.423	66.964	82.388	74.723	94.643	20.722	45.355	48.298	83.918	33.0385	2.53954
NM_001355113	Id1	chr2	152561987	152563146	+	935	1	0.00170551	12	20.722	9.759	13.748	35.662	19.124	21.146	52.663	59.828	51.366	3.129	9.518	20.722	54.619	6.3235	8.6254
NM_010495	Id1	chr2	152561987	152563146	+	930	1	0.00170551	12	20.256	9.867	12.872	36.251	19.563	21.407	52.192	57.484	49.53	2.685	8.461	20.256	53.0687	5.573	9.50719
NM_024169	Fkbp11	chr15	98554799	98558629	-	728	1	0.00170551	6	68.115	37.72	57.289	87.994	76.378	89.865	26.979	69.39	41.936	8.461	45.512	68.115	84.7457	26.9865	3.13951
NM_001081343	C9orf72	chr4	35138534	35173085	-	3138	1	0.00170551	18	94.643	88.708	44.752	55.992	57.133	47.434	71.119	76.916	99.667	323.238	105.173	94.643	214.206	53.5197	4.00181
NM_026318	Hypk	chr2	121282824	121284176	+	598	1	0.00170551	21	39.531	94.084	108.169	26.585	22.139	39.156	36.959	38.116	41.114	42.464	73.187	39.531	80.5947	29.2933	2.7507
NM_001039646	Gbp10	chr5	105644718	105668552	-	3515	1	0.00170551	3	40.678	155.455	50.874	34.543	48.375	83.072	23.566	23.979	24.544	9.518	40.521	40.678	82.3357	24.0297	3.42541
NM_009810	Casp3	chr8	47702645	47725052	+	2596	1	0.00170551	6	75.209	114.962	78.133	130.569	104.901	85.968	70.183	99.25	81.878	45.958	58.887	75.209	107.146	52.4225	2.04369
NM_010706	Lgals4	chr7	29618813	29626722	+	1427	1	0.00170551	18	12.165	22.139	22.366	14.465	17.408	23.014	40.919	37.369	59.937	52.663	43.402	12.165	48.0325	18.2957	2.62446
NM_001359289	Gripap1	chrX	7367119	7397693	+	3582	1	0.00170551	21	109.588	98.821	117.363	63.983	58.53	82.873	100.47	102.069	85.252	213.896	86.215	109.588	150.055	68.462	2.19163
NM_001284409	Casp3	chr8	47702645	47725052	+	2601	1	0.00170551	6	75.812	115.215	79.197	130.342	106.299	85.252	69.945	98.821	81.613	45.236	58.53	75.812	107.298	51.883	2.06786
NM_001359290	Gripap1	chrX	7367119	7397693	+	2946	1	0.00170551	21	106.299	97.091	113.364	64.434	57.484	83.552	95.24	99.173	83.196	199.662	85.252	106.299	142.457	68.49	2.07981
NM_175093	Trib3	chr2	152163161	152169796	-	2046	1	0.00170551	0	76.378	41.936	50.356	29.509	11.575	10.652	17.408	14.269	15.863	22.759	36.019	76.378	56.2233	15.8467	3.54635
NM_008681	Ndrg1	chr15	66760880	66801203	-	2872	1	0.00170551	21	51.366	52.192	57.289	29.276	25.453	28.971	33.445	27.311	26.138	73.659	43.202	51.366	58.4305	27.9	2.09389
NM_001359945	Oasl1	chr5	115373249	115387920	+	2193	1	0.00170551	6	76.792	53.817	92.435	107.012	92.786	137.434	44.675	91.389	82.995	20.722	82.178	76.792	112.411	51.45	2.18462
NM_145209	Oasl1	chr5	115373249	115387920	+	2115	1	0.00170551	6	76.378	53.243	91.964	107.519	93.524	138.107	45.236	91.508	83.196	20.842	82.873	76.378	113.05	51.8575	2.17979
NM_001163770	Dxo	chr17	34973964	34976131	+	1438	1	0.00170551	6	81.613	97.346	66.033	100.104	84.546	68.955	73.659	74.461	53.243	34.068	48.827	81.613	84.535	41.4475	2.03932
NM_001293728	Tuft1	chr3	94416675	94462794	-	2547	1	0.00170551	3	66.718	63.129	73.659	18.743	31.397	19.563	15.863	22.759	17.617	12.872	23.722	66.718	67.8353	18.297	3.70598
NM_001308475	Mtrr	chr13	68699657	68720981	-	4427	1	0.00170551	9	26.138	32.095	27.112	50.199	73.482	51.366	49.654	63.751	40.678	24.544	49.891	26.138	58.349	28.4483	2.05068
NM_172480	Mtrr	chr13	68699657	68721046	-	3723	1	0.00170551	9	25.881	32.095	26.859	50.077	71.796	51.366	48.375	64.059	38.542	20.842	49.772	25.881	57.7463	28.2783	2.0417
NR_156129	Clp1	chr2	84563279	84567444	-	1219	1	0.00170551	9	35.662	30.432	23.722	57.484	64.302	51.366	36.251	61.302	26.276	12.872	33.246	35.662	57.7173	23.059	2.50238
NM_001277080	Gas7	chr11	67410057	67502494	+	6833	1	0.00170551	0	50.489	41.936	59.828	34.543	32.272	25.035	25.335	23.84	26.138	90.813	30.631	50.489	60.722	25.1043	2.41822
NM_026929	Chac1	chr2	119176978	119180062	+	1564	1	0.00170551	0	89.649	99.173	30.432	8.926	12.872	0.428	7.219	6.831	1.22	20.133	5.534	89.649	73.0847	5.09	14.3323
NM_001347378	Atat1	chr17	36034541	36047020	-	1368	1	0.00170551	21	44.553	36.251	44.675	29.276	28.061	10.121	12.165	33.127	21.897	36.142	54.013	44.553	45.0775	22.3963	2.01227
NM_001357865	Atat1	chr17	36034541	36047020	-	1408	1	0.00170551	21	46.214	36.142	46.844	30.432	26.138	12.872	17.795	36.327	22.505	41.572	52.663	46.214	47.1175	23.1473	2.0351
NM_001109657	Gas7	chr11	67400002	67502494	+	7089	1	0.00170551	0	49.968	41.936	58.996	35.028	32.488	25.453	25.639	24.103	27.984	95.24	30.75	49.968	62.995	25.9087	2.43087
NM_001277079	Gas7	chr11	67410057	67502494	+	6918	1	0.00170551	0	49.891	41.936	58.887	34.906	32.349	25.453	26.138	24.435	27.751	95.617	30.631	49.891	63.124	26.108	2.41726
NM_178879	B3gnt9	chr8	107776538	107779053	-	2324	1	0.00170551	21	52.663	41.114	58.996	29.889	36.327	32.349	36.251	29.157	34.301	85.252	52.349	52.663	68.8005	32.855	2.09373
NM_024440	Derl3	chr10	75356143	75358686	+	1327	1	0.00170551	6	18.146	27.626	40.136	40.678	19.124	22.366	1.707	21.407	11.575	3.129	0	18.146	28.636	1.5645	18.1937
NM_001358984	Derl3	chr10	75356143	75358686	+	1262	1	0.00170551	6	17.269	27.751	37.115	41.234	18.882	22.257	1.53	21.407	11.342	3.004	0	17.269	27.4577	1.502	18.1664
NM_001083809	Slc43a1	chr2	84680783	84703743	+	2462	1	0.00170551	12	22.759	33.323	19.444	34.42	52.467	24.802	48.827	63.338	48.375	27.86	43.762	22.759	53.5133	25.1753	2.12518
NM_001358983	Derl3	chr10	75356143	75358686	+	1324	1	0.00170551	6	18.146	26.353	40.016	40.678	19.124	22.366	1.784	21.897	11.451	3.237	0	18.146	28.1717	1.6185	17.3053
NM_001163734	Rrp1b	chr17	32185230	32199807	+	4478	1	0.00170551	12	20.722	20.256	38.433	32.488	44.885	41.936	45.512	41.803	51.366	13.44	30.75	20.722	46.227	22.095	2.0917
NM_024497	Slc43a1	chr2	84680480	84703743	+	2420	1	0.00170551	12	22.366	33.95	19.124	34.543	52.467	25.335	48.05	63.595	49.181	26.276	42.464	22.366	53.6087	25.1467	2.13139
NM_001004148	Slc13a5	chr11	72055496	72080106	-	3255	1	0.00170551	6	22.366	30.998	36.142	69.945	45.849	40.678	17.269	28.971	47.557	3.571	17.903	22.366	52.1573	10.737	4.85413
NM_028244	Rrp1b	chr17	32173107	32199807	+	4791	1	0.00170551	12	19.563	25.453	40.678	36.251	43.402	42.971	46.528	41.234	49.654	12.872	30.75	19.563	45.8053	21.811	2.0996
NM_001357032	Gtpbp10	chr5	5537454	5559541	-	2746	1	0.00170551	9	27.751	31.729	34.906	45.849	36.959	45.65	43.279	46.214	51.551	15.972	27.112	27.751	47.0147	21.542	2.18192
NM_001358985	Derl3	chr10	75356143	75358686	+	1204	1	0.00170551	6	16.445	27.984	37.859	38.433	17.269	21.407	1.101	21.037	11.342	2.685	0	16.445	27.4293	1.3425	20.2879
NM_001289766	Zap70	chr1	36821360	36839665	+	2240	1	0.00170551	15	33.569	25.761	11.342	33.246	34.42	26.138	61.04	61.74	31.729	42.847	39.531	33.569	51.503	23.5573	2.18578
NM_133928	Chchd4	chr6	91414270	91423417	-	1240	1	0.00170551	6	36.579	47.68	36.142	51.475	54.959	51.366	30.631	52.663	26.138	18.882	33.246	36.579	52.6	26.064	2.01772
NM_001171024	Il4i1b	chr7	52071740	52096173	+	2289	1	0.00170551	21	29.157	27.311	29.157	12.165	3.812	9.867	21.284	20.722	10.121	12.043	41.114	29.157	28.5417	8.61467	3.31047
NM_009539	Zap70	chr1	36818643	36839665	+	2232	1	0.00170551	15	33.569	25.639	11.342	33.246	34.42	26.138	60.841	61.607	31.596	42.464	39.531	33.569	51.348	23.5167	2.18297
NM_001081349	Slc43a1	chr2	84679565	84703743	+	2522	1	0.00170551	12	26.138	33.95	19.124	34.543	53.484	27.311	49.397	63.595	47.557	28.061	42.464	26.138	53.5163	26.404	2.02644
NR_002865	Rnu11	chr4	131825994	131826101	-	107	1	0.00170551	0	24.879	74.723	45.958	15.744	1.53	8.461	13.748	12.686	11.342	26.138	18.146	24.879	48.52	8.57833	5.65069
NM_011395	Slc22a3	chr17	12612840	12700570	-	3486	1	0.00170551	18	34.906	19.325	14.846	26.859	23.722	29.157	43.08	35.167	30.432	53.936	46.291	34.906	50.1135	23.0257	2.17591
NM_015783	Isg15	chr4	155573533	155574927	-	752	1	0.00170551	3	22.257	44.553	33.246	27.311	29.632	28.71	10.9	19.701	15.972	5.411	19.124	22.257	33.352	12.2675	2.71733
NM_001347420	Mrpl21	chr19	3283042	3291201	+	811	1	0.00170551	3	74.11	66.281	65.699	64.434	57.593	44.885	51.366	48.375	49.654	9.867	56.187	74.11	68.6967	33.027	2.07969
NM_001364161	Pstk	chr7	138514660	138536282	+	1169	1	0.00170551	6	44.038	17.408	23.722	29.632	32.349	23.258	11.342	24.435	15.863	8.538	5.69	44.038	28.413	7.114	3.98975
NR_104360	Osgepl1	chr1	53370468	53383186	+	1783	1	0.00170551	9	67.992	54.959	72.137	83.396	89.339	69.514	66.033	64.302	81.878	18.991	58.731	67.992	80.7497	38.861	2.07763
NR_033541	Gm10389	chr15	10530048	10541406	+	3465	1	0.00170551	18	22.019	16.445	30.75	16.445	16.445	10.761	12.872	36.251	25.335	50.75	36.579	22.019	43.6645	14.5503	2.99955
NM_001360787	Zfp608	chr18	55047699	55152245	-	5804	1	0.00170551	15	9.867	11.223	16.445	26.353	19.325	36.579	32.349	30.75	31.729	64.434	27.188	9.867	45.811	12.5117	3.65934
NR_046209	Gm16973	chr14	57315112	57319837	-	2168	1	0.00170551	9	14.846	14.389	22.759	28.459	28.061	34.543	22.019	32.994	32.272	16.312	13.563	14.846	30.3543	14.9375	2.0314
NM_001198977	Syk	chr13	52678806	52744161	+	5083	1	0.00170551	21	20.256	25.639	24.544	8.461	5.534	15.286	13.44	8.343	9.178	64.434	17.408	20.256	40.921	9.76033	4.18931
NM_001310743	Fam92a	chr4	12080289	12099162	-	1884	1	0.00170551	6	49.397	40.678	37.72	36.142	36.142	42.464	33.246	30.432	28.971	20.256	20.722	49.397	42.5983	20.489	2.07856
NM_026558	Fam92a	chr4	12080289	12099162	-	1896	1	0.00170551	6	49.968	40.678	37.72	36.142	36.142	42.464	33.246	30.432	28.971	20.256	20.722	49.968	42.7887	20.489	2.08784
NM_011518	Syk	chr13	52692251	52744161	+	5087	1	0.00170551	0	19.444	26.138	23.722	9.178	6.118	15.863	12.763	7.096	8.538	63.595	16.445	19.444	40.02	9.46567	4.2245
NM_001170786	Mthfd1l	chr10	6190411	6373466	-	3593	1	0.00170551	9	9.059	18.991	12.165	20.133	33.246	25.562	9.759	18.882	37.72	6.94	9.64	9.059	26.3137	8.29	3.17153
NM_001363406	Haus8	chr8	73774496	73796489	-	2123	1	0.00170551	6	21.146	22.759	26.138	25.453	15.087	24.103	8.803	20.842	10.652	6.118	9.759	21.146	23.3477	7.9385	2.93863
NM_001364017	Psenen	chr7	31346885	31348223	-	613	1	0.00170551	6	50.077	40.678	33.246	39.64	42.971	39.531	39.156	25.453	30.554	9.64	27.984	50.077	41.3337	18.812	2.19656
NM_001037918	Lipt1	chr1	37929051	37933143	+	1551	1	0.00170551	6	42.584	14.846	31.596	41.114	33.569	39.531	24.435	27.311	27.86	11.342	23.566	42.584	38.0713	17.454	2.18056
NM_172511	Abhd10	chr16	45729838	45743068	-	2841	1	0.00170551	6	28.71	34.543	37.601	50.356	34.906	52.663	25.639	31.853	38.698	3.812	26.276	28.71	45.975	15.044	3.05467
NM_001358813	Slc18b1	chr10	23516792	23547774	+	2665	1	0.00170551	15	22.505	20.842	8.082	26.979	17.269	19.444	29.756	36.019	29.157	40.678	27.984	22.505	34.331	17.143	2.00204
NM_020594	Zc3h8	chr2	128752004	128769756	-	1556	1	0.00170551	9	12.872	6.94	12.165	29.048	17.903	24.544	14.269	24.664	23.979	4.216	17.15	12.872	23.8317	10.659	2.23467
NR_138099	LOC215458	chr6	120908862	120947516	+	5034	1	0.00170551	18	33.569	24.18	14.604	12.444	14.964	20.722	26.353	24.879	42.464	35.662	31.729	33.569	33.6955	16.0433	2.0996
NM_001316718	Ddo	chr10	40349817	40394721	+	1765	1	0.00170551	12	26.979	15.863	10.652	27.188	53.936	26.476	29.048	29.157	38.542	26.859	23.443	26.979	35.8667	17.8313	2.01087
NM_001190445	Faap20	chr4	154624075	154630796	+	1070	1	0.00170551	6	40.136	36.142	29.632	30.75	30.75	36.959	19.124	27.311	24.664	6.831	26.014	40.136	35.3033	16.4225	2.14899
NM_007880	Arid3a	chr10	79389788	79417763	+	5350	1	0.00170551	18	3.951	3.004	11.451	5.813	12.686	11.147	14.846	16.445	19.563	29.276	22.505	3.951	25.8905	6.13533	4.21466
NM_001253795	Tarbp2	chr15	102348623	102354107	+	1508	1	0.00170551	3	48.375	35.028	27.984	26.703	30.631	23.979	21.407	23.566	19.825	7.343	17.408	48.375	37.129	12.3755	2.99859
NR_073572	Abhd10	chr16	45729838	45743068	-	2701	1	0.00170551	6	27.188	32.095	37.601	43.762	31.273	48.375	24.103	27.112	38.698	5.411	26.276	27.188	41.1367	15.8435	2.59543
NM_001347262	Faap20	chr4	154624075	154630796	+	1031	1	0.00170551	3	41.114	34.906	30.631	30.631	30.631	36.327	19.563	28.183	25.562	7.343	27.311	41.114	35.5503	17.327	2.05112
NM_001288625	Arid3a	chr10	79390086	79417763	+	5196	1	0.00170551	15	3.129	3.237	10.761	6.375	13.168	11.342	14.145	15.744	19.124	28.459	21.284	3.129	24.8715	5.709	4.35067
NM_008234	Hells	chr19	39005480	39042767	+	2995	1	0.00170551	9	2.561	3.812	13.44	16.312	6.375	17.903	8.461	15.972	14.389	3.129	3.237	2.561	13.53	3.183	4.24053
NM_001013026	Ttf2	chr3	100742783	100773586	-	4516	1	0.00170551	9	28.061	37.601	45.236	50.627	43.535	55.815	41.114	30.75	39.156	8.803	36.251	28.061	49.9923	22.527	2.21868
NM_001145209	Hbs1l	chr10	21015785	21033351	+	5013	1	0.00170551	18	15.087	20.256	6.754	5.813	15.442	6.118	13.307	23.566	18.388	31.729	22.366	15.087	27.0475	9.12433	2.96218
NM_001198894	Adgrg1	chr8	97501009	97538108	+	3589	1	0.00170551	18	6.831	6.94	13.168	11.342	8.461	5.154	21.407	17.903	16.639	48.827	15.087	6.831	31.957	8.319	3.83804
NM_001363379	Abr	chr11	76230234	76250807	-	3508	1	0.00170551	0	20.722	21.897	18.146	14.145	14.145	12.043	9.867	7.973	13.748	46.528	22.582	20.722	34.555	10.5293	3.27962
NR_033222	9330151L19Rik	chr12	70298198	70300855	+	2544	1	0.00170551	6	19.563	20.722	25.562	22.139	26.353	16.563	12.444	11.342	21.407	8.461	10.121	19.563	21.949	9.291	2.36093
NM_001135567	1190007I07Rik	chr10	82082596	82085973	-	743	1	0.00170551	6	27.188	21.284	23.84	30.184	25.881	19.563	20.722	14.269	12.872	8.461	16.445	27.188	25.2093	12.453	2.02354
NM_001358970	Atp23	chr10	126324304	126338427	-	4196	1	0.00170551	9	17.408	14.964	15.744	29.157	27.984	24.103	18.882	26.979	15.442	2.808	17.903	17.408	27.0813	10.3555	2.61361
NM_018882	Adgrg1	chr8	97508299	97538108	+	3539	1	0.00170551	18	6.375	9.178	14.269	11.342	8.461	5.534	20.722	18.146	15.442	47.557	13.44	6.375	30.4985	8.44567	3.60805
NM_001291787	Map4k2	chr19	6341160	6355619	+	4588	1	0.00170551	15	53.243	57.484	56.187	64.059	64.611	60.132	66.399	61.607	76.378	159.762	64.302	53.243	112.032	55.638	2.01341
NM_054039	Foxp3	chrX	7156802	7172369	+	3750	1	0.00170551	3	39.156	43.535	26.859	33.569	26.703	23.138	26.014	22.759	24.664	9.867	26.138	39.156	36.5167	18.0025	2.02785
NM_001368953	Muc6	chr7	148819359	148841292	-	9081	1	0.00170551	18	11.575	8.926	12.165	4.216	2.685	1.893	1.707	17.408	16.445	48.375	17.041	11.575	32.708	2.93133	11.1235
NM_028456	Rwdd3	chr3	120858320	120874613	-	1473	1	0.00170551	18	14.269	15.744	8.538	9.64	19.124	8.803	16.312	15.972	19.444	41.572	29.157	14.269	35.3645	12.5223	2.82266
NM_001291186	Abr	chr11	76230234	76281967	-	4443	1	0.00170551	0	26.353	27.311	21.037	22.759	16.563	21.407	18.146	13.748	14.964	58.406	24.664	26.353	41.535	15.6193	2.65814
NM_028633	Haus7	chrX	70682654	70704368	-	1353	1	0.00170551	6	21.037	28.849	19.124	25.639	15.744	22.019	17.269	14.145	18.882	8.343	10.41	21.037	23.0033	9.3765	2.45175
NM_008225	Hcls1	chr16	36935069	36963300	+	2002	1	0.00170551	0	11.147	30.75	14.269	9.867	6.94	12.444	7.343	8.461	5.534	30.432	15.744	11.147	23.088	7.11267	3.24289
NM_010957	Ogg1	chr6	113276970	113284180	+	1534	1	0.00170551	9	16.445	12.872	16.312	24.103	20.842	18.146	21.74	11.147	22.759	3.237	6.94	16.445	21.0303	5.0885	4.12677
NR_149720	Ogg1	chr6	113276970	113284180	+	1619	1	0.00170551	9	17.408	13.44	19.124	24.435	21.037	19.444	22.139	9.759	21.407	2.808	5.411	17.408	21.6387	4.1095	5.25517
NM_021274	Cxcl10	chr5	92775665	92777915	-	1094	1	0.00170551	6	8.343	38.542	15.744	12.872	12.872	24.103	9.178	6.94	11.147	6.375	4.945	8.343	20.8763	5.66	3.68366
NM_183140	Zfp691	chr4	118842123	118846461	-	2332	1	0.00170551	21	30.432	25.881	26.276	17.903	24.664	9.867	30.75	22.019	22.759	29.276	46.291	30.432	37.7835	17.478	2.16111
NR_120498	Lin9	chr1	182571281	182620818	+	3143	1	0.00170551	9	9.759	18.743	22.759	25.453	20.722	32.095	13.44	24.879	14.846	6.118	9.867	9.759	26.09	7.9925	3.26148
NM_001033773	Ube2u	chr4	100151472	100222750	+	1505	1	0.00170551	18	9.178	3.237	5.69	0	4.535	6.831	11.342	20.256	8.461	8.538	20.96	9.178	14.749	3.78867	3.88531
NM_018784	St3gal6	chr16	58469855	58523539	-	2493	1	0.00170551	15	1.53	1.707	3.004	6.118	9.867	4.535	10.652	5.534	17.408	27.984	8.461	1.53	18.2225	2.08033	8.72229
NM_001083955	Hba-a2	chr11	32196492	32197310	+	558	2	0.00170551	18	5.813	8.082	2.026	2.685	2.561	0	3.237	4.535	16.445	17.15	9.64	5.813	13.395	1.74867	7.62225
NR_045988	9430018G01Rik	chr6	43392428	43424317	+	4092	1	0.00170551	12	6.118	5.534	1.22	10.652	17.408	11.342	11.023	15.567	26.353	16.563	8.803	6.118	17.6477	4.29067	4.1058
NR_045840	4933416M07Rik	chr8	28253382	28260178	+	1516	1	0.00170551	0	10.9	9.867	17.408	8.694	4.535	8.538	1.22	4.216	1.101	3.571	20.722	10.9	12.725	2.179	5.81772
NM_025462	Eef1akmt4	chr16	20611674	20618942	+	979	1	0.00170551	6	37.601	22.139	23.258	26.353	30.432	29.157	22.759	24.664	22.505	6.94	19.325	37.601	28.6473	13.1325	2.18051
NM_001101471	Akap5	chr12	77425878	77435138	+	6681	1	0.00170551	18	9.867	1.406	9.759	5.534	9.518	11.223	11.694	17.903	10.652	82.995	12.686	9.867	47.8405	7.01067	6.81566
NM_172204	Noxa1	chr2	24941190	24950725	-	1656	1	0.00170551	9	20.842	11.342	10.652	23.566	22.759	15.863	15.972	17.269	14.269	1.53	11.147	20.842	20.7293	6.3385	3.26681
NM_018791	Zfp108	chr7	25039813	25047463	+	2625	1	0.00170551	3	14.737	11.575	19.124	15.442	19.563	11.342	7.539	5.534	8.461	9.64	13.168	14.737	15.449	7.178	2.15067
NM_011495	Plk4	chr3	40603873	40620805	+	3529	1	0.00170551	6	4.535	10.9	15.744	9.255	11.694	13.44	6.242	6.94	8.538	2.928	2.808	4.535	11.463	2.868	3.98645
NM_001355558	Dph7	chr2	24817942	24827706	+	1526	1	0.00170551	6	14.846	18.388	15.863	23.014	11.342	16.563	12.444	15.286	11.147	8.204	1.784	14.846	16.973	4.994	3.39388
NM_009913	Ccr9	chr9	123676329	123692575	+	4319	1	0.00170551	21	16.445	9.178	12.872	3.237	8.461	7.219	7.219	6.754	9.759	16.445	10.9	16.445	13.6725	6.30567	2.16644
NR_045576	Plk4	chr3	40603873	40620805	+	3527	1	0.00170551	6	4.945	11.147	15.972	8.803	11.342	13.168	5.922	6.754	8.461	2.685	1.893	4.945	11.1043	2.289	4.83442
NM_145158	Emilin2	chr17	71601512	71660351	-	3950	1	0.00170551	21	12.043	42.847	10.652	11.575	6.118	6.831	14.269	8.538	9.759	108.169	14.023	12.043	61.096	8.17467	7.46591
NM_183220	Accs	chr2	93673624	93689956	-	3990	1	0.00170551	9	8.082	4.216	4.535	10.652	7.343	19.563	18.882	6.94	9.867	5.411	3.129	8.082	12.5193	4.27	2.92741
NR_110571	Zeb2os	chr2	44967780	44969604	+	1217	1	0.00170551	18	1.784	14.145	0	0	3.004	0	6.94	3.362	6.375	15.863	7.219	1.784	11.541	1.00133	11.4216
NM_175429	Kctd12b	chrX	150119697	150130823	-	4790	1	0.00170551	15	5.69	8.926	8.538	11.223	10.761	14.846	16.312	15.972	13.44	33.127	9.518	5.69	21.3225	7.718	2.76042
NR_151454	1700055D16Rik	chr6	134742378	134771438	+	1173	1	0.00170551	21	16.445	7.343	9.518	6.118	5.813	5.534	4.339	9.759	6.831	12.686	10.9	16.445	11.793	5.82167	2.02395
NM_001289545	Atxn7l2	chr3	108005146	108013445	-	2439	1	0.00170551	21	9.867	8.694	5.534	2.561	2.026	1.53	3.362	9.178	4.535	4.415	11.771	9.867	8.093	2.039	3.95461
NM_001358581	Satb2	chr1	56850825	57035494	-	5362	1	0.00170551	6	7.539	4.535	7.096	6.375	15.972	13.563	4.644	11.575	4.339	1.53	2.685	7.539	11.97	2.1075	5.65762
NM_001359691	Ppfia2	chr10	106069584	106370524	+	6151	1	0.00170551	21	8.461	12.872	4.644	4.339	2.808	2.808	8.694	5.154	6.375	17.903	6.94	8.461	12.4215	3.31833	3.73505
NM_010113	Egf	chr3	129380495	129458240	-	4729	1	0.00170551	21	8.461	3.362	9.518	3.237	6.041	5.534	6.118	6.831	2.685	18.146	10.652	8.461	14.399	4.93733	2.91248
NM_001359678	Ppfia2	chr10	106069584	106370524	+	6186	1	0.00170551	21	8.461	13.44	4.535	4.535	3.129	2.808	7.219	3.812	5.534	16.312	5.534	8.461	10.923	3.49067	3.12312
NM_001359681	Ppfia2	chr10	106069584	106370524	+	6174	1	0.00170551	21	8.461	13.563	4.535	4.535	3.237	2.808	7.219	3.951	5.534	16.445	5.534	8.461	10.9895	3.52667	3.11013
NR_131201	Ggnbp2os	chr11	84683507	84685133	+	518	1	0.00170551	18	3.237	6.497	6.118	1.53	3.129	2.928	10.761	6.94	5.534	3.571	13.168	3.237	8.3695	2.529	3.30032
NM_031181	Siglece	chr7	50906440	50915531	-	1840	1	0.00170551	18	3.571	17.041	4.945	3.004	4.339	4.339	11.575	6.375	5.154	23.722	7.219	3.571	15.4705	3.894	3.96529
NM_001359685	Ppfia2	chr10	106069584	106370524	+	6163	1	0.00170551	21	8.082	13.307	4.339	4.945	3.237	3.004	7.973	4.216	5.69	16.563	6.118	8.082	11.3405	3.72867	3.03598
NR_046006	2310010J17Rik	chr7	97273346	97277984	-	469	1	0.00170551	15	0	6.831	1.53	5.69	9.64	6.118	8.538	9.178	13.748	9.059	7.672	0	10.488	2.787	3.75331
NM_026029	Glod4	chr11	76033897	76057201	-	2512	1	0.00286748	6	233.905	217.421	169.077	233.905	196.662	214.168	189.453	185.697	174.925	84.98	128.801	233.905	214.912	106.891	2.01048
NM_029628	Ppp1r3g	chr13	36059775	36062257	+	2304	1	0.00286748	21	46.528	94.504	0	0	3.237	9.759	27.311	36.251	4.339	306.093	58.887	46.528	182.49	4.332	42.0313
NM_134141	Ciapin1	chr8	97343719	97362240	-	4315	1	0.00286748	9	75.209	49.772	69.074	128.801	153.501	135.589	73.792	97.346	89.865	73.792	77.977	75.209	139.297	64.685	2.15329
NR_037153	Chkb	chr15	89256780	89260358	-	1912	1	0.00286748	21	200.329	141.127	139.288	126.84	139.288	95.36	160.856	174.925	134.233	347.973	161.83	200.329	254.901	120.496	2.11534
NM_001347365	Atp2b2	chr6	113693826	113884675	-	9022	1	0.00286748	15	7.219	6.94	5.534	5.534	8.082	29.157	30.631	17.408	37.72	48.375	9.178	7.219	28.7765	6.56433	4.37862
NM_001360432	Vti1a	chr19	55390547	55651489	+	1470	1	0.00286748	21	43.535	49.53	21.284	25.453	18.146	23.84	33.95	26.353	21.284	51.366	46.528	43.535	48.947	22.4797	2.17687
NM_008088	Gas7	chr11	67346500	67502494	+	6895	1	0.00286748	0	52.07	41.433	59.828	34.42	31.853	24.664	26.353	25.035	28.459	98.821	31.853	52.07	65.337	26.6157	2.45429
NM_178005	Lrrtm2	chr18	35368663	35374678	-	5663	1	0.00286748	15	21.407	28.061	29.157	21.407	36.142	40.136	45.65	54.518	42.971	109.132	32.095	21.407	70.6135	26.2083	2.69367
NM_173402	Rgs12	chr5	35292097	35376242	+	5448	1	0.00286748	6	33.246	43.653	22.139	51.931	37.859	52.663	17.408	29.157	32.488	8.461	33.246	33.246	47.4843	20.8535	2.27643
NM_172625	Ino80c	chr18	24263262	24280320	-	2353	1	0.00286748	6	66.964	57.289	55.992	60.013	53.243	55.992	53.817	41.114	49.32	18.388	37.601	66.964	60.0817	27.9945	2.14579
NM_001286079	Nin	chr12	71119727	71213022	-	6740	1	0.00286748	21	30.631	37.601	30.75	12.043	16.445	30.432	16.445	24.664	22.366	55.815	26.353	30.631	41.084	19.64	2.0913
NR_045268	2810013P06Rik	chr8	125566475	125568502	+	2027	1	0.00286748	18	33.246	27.112	27.188	17.903	37.601	19.563	33.246	48.375	30.631	75.089	40.016	33.246	57.5525	25.0223	2.29953
NR_153113	Zup1	chr10	33638948	33671065	-	2001	1	0.00286748	15	10.9	14.964	9.178	20.722	25.335	20.842	24.103	24.103	33.569	61.411	20.722	10.9	41.0665	11.6807	3.51361
NR_040613	Acss2os	chr2	155372776	155382666	-	625	1	0.00286748	18	15.744	13.168	15.087	22.759	10.652	19.124	24.664	27.751	26.859	34.543	26.859	15.744	30.701	14.6663	2.09255
NM_001288626	Arid3a	chr10	79389788	79417763	+	5344	1	0.00286748	18	3.237	3.004	11.342	5.69	12.568	11.342	14.964	16.445	19.563	29.632	22.139	3.237	25.8855	5.861	4.41075
NM_001038995	Gm4787	chr12	82477978	82480473	-	2493	1	0.00286748	18	23.138	19.444	6.94	17.408	14.846	13.748	26.138	17.408	33.246	46.081	24.664	23.138	35.3725	15.334	2.30595
NM_001111111	Atg16l2	chr7	108438130	108450602	-	2144	1	0.00286748	21	49.772	15.567	23.138	13.307	13.44	22.366	19.325	27.984	22.366	55.815	30.889	49.772	43.352	16.371	2.64709
NM_197995	Arl16	chr11	120325640	120328914	-	2016	1	0.00286748	9	11.694	22.139	20.722	27.188	33.569	19.825	24.302	15.863	20.722	5.534	5.69	11.694	26.8607	5.612	4.77956
NM_026746	Nsmce2	chr15	59205753	59433239	+	1134	1	0.00286748	6	24.103	36.142	30.631	30.631	24.664	28.061	23.014	17.903	27.188	17.617	9.867	24.103	30.292	13.742	2.20346
NM_001312644	Ttc6	chr12	58665102	58838891	+	5867	1	0.00286748	21	26.859	17.269	21.407	17.408	16.445	12.872	12.872	14.465	22.505	26.979	41.234	26.859	34.1065	15.575	2.18906
NM_001110851	Crem	chr18	3294164	3337587	-	1580	1	0.00286748	21	20.256	18.743	9.759	13.672	4.216	6.242	6.94	11.023	19.563	19.563	24.664	20.256	22.1135	8.04333	2.74712
NM_013757	Sytl4	chrX	130470924	130516351	-	3734	1	0.00286748	9	20.842	18.146	17.041	26.138	18.882	22.139	26.014	18.882	29.157	9.867	2.561	20.842	24.6843	6.214	3.9676
NM_001199348	Foxp3	chrX	7157609	7172369	+	3675	1	0.00286748	3	41.936	44.038	27.311	33.445	26.585	22.759	25.453	22.366	24.664	9.518	25.453	41.936	37.7617	17.4855	2.15894
NM_001287093	Amigo1	chr3	107989207	107995204	+	1925	1	0.00286748	6	27.112	12.686	17.269	19.563	13.307	13.44	12.686	8.538	6.94	1.53	8.694	27.112	19.0223	5.112	3.7158
NM_133816	Sh3bp4	chr1	90966990	91051662	+	5006	1	0.00286748	3	14.465	14.846	17.15	32.272	9.867	17.041	3.129	8.538	8.461	8.461	14.145	14.465	19.7267	6.70933	2.9373
NM_028334	Nup37	chr10	87609816	87641140	+	1278	1	0.00286748	6	12.444	5.69	25.453	29.157	17.15	20.722	14.145	9.867	12.444	6.497	4.945	12.444	22.343	5.721	3.90037
NM_172746	Hirip3	chr7	134005486	134008636	+	2502	1	0.00286748	18	9.178	24.664	12.444	12.872	11.342	6.831	20.842	17.269	14.269	24.664	21.037	9.178	22.8505	10.3483	2.20697
NM_001112744	Arhgef16	chr4	153652579	153674004	-	2700	1	0.00286748	6	19.563	22.366	22.139	28.71	35.028	22.139	12.686	21.146	23.722	8.461	18.991	19.563	28.6257	13.726	2.08472
NM_175347	Srl	chr16	4480212	4523066	-	4998	1	0.00286748	6	8.803	17.15	3.438	14.604	10.41	12.872	3.438	10.652	3.129	0.978	3.237	8.803	12.6287	2.1075	5.96867
NM_028469	3110082I17Rik	chr5	139835693	139936488	-	1454	1	0.00286748	3	19.563	32.272	17.408	15.567	14.269	12.444	12.444	14.145	2.561	1.53	15.744	19.563	23.081	8.637	2.67041
NM_001357338	Emilin2	chr17	71601512	71660351	-	3917	1	0.00286748	21	12.686	42.346	9.759	11.342	5.534	6.242	14.846	9.518	10.652	107.519	14.846	12.686	61.1825	7.706	7.9306
NM_001355554	Dph7	chr2	24817942	24827706	+	1569	1	0.00286748	6	14.846	17.408	15.863	24.435	11.342	17.408	15.442	15.087	9.64	8.204	1.784	14.846	17.7283	4.994	3.54483
NR_138577	5033417F24Rik	chr1	94804955	94807266	-	1867	1	0.00286748	3	13.44	9.867	7.973	9.867	11.342	7.343	4.535	0.978	5.534	2.808	8.082	13.44	10.4267	3.68233	2.82658
NM_001359560	Abracl	chr10	17731066	17742896	-	715	1	0.00286748	3	16.639	22.019	23.014	16.445	12.165	11.147	11.342	7.973	16.445	8.926	11.451	16.639	20.5573	10.1885	2.0167
NR_045698	E330011O21Rik	chr16	78251108	78255699	-	944	1	0.00286748	9	12.444	4.216	11.147	12.763	17.041	16.563	9.178	9.867	12.444	0.233	10.652	12.444	15.4557	5.4425	2.83644
NR_027010	Gt(ROSA)26Sor	chr6	113017423	113027238	-	600	1	0.00286748	0	9.867	10.652	15.087	9.64	6.497	9.867	5.154	6.118	1.707	5.69	19.325	9.867	12.5075	4.32633	2.88666
NR_110503	LOC102631757	chr17	31289697	31299997	+	1551	2	0.00286748	9	10.652	2.561	10.41	12.872	18.743	10.652	3.237	14.269	11.342	1.53	8.461	10.652	14.089	4.9955	2.8167
NM_033475	Rab34	chr11	78002250	78005695	+	1709	1	0.00286748	9	7.672	12.444	7.219	26.014	11.342	14.604	8.082	8.538	14.269	5.534	8.538	7.672	17.32	7.036	2.45955
NM_001301309	Arhgdib	chr6	136872181	136890420	-	972	1	0.00286748	21	12.444	17.408	15.863	9.867	11.342	12.444	12.165	6.831	12.444	36.142	13.44	12.444	24.791	10.48	2.36425
NM_001359684	Ppfia2	chr10	106069584	106370524	+	6166	1	0.00286748	21	8.204	13.44	4.535	4.535	3.129	2.928	7.539	4.216	5.534	16.445	5.154	8.204	10.7995	3.53067	3.05296
NM_139146	Satb2	chr1	56850825	57028178	-	5273	1	0.00286748	6	8.343	5.69	7.973	6.118	15.567	13.44	4.535	11.342	5.534	1.53	5.534	8.343	11.7083	3.532	3.30839
NM_001359692	Ppfia2	chr10	106069584	106370524	+	6090	1	0.00286748	21	6.118	13.307	4.415	4.945	3.237	3.004	7.973	4.216	5.69	16.563	6.118	6.118	11.3405	3.72867	3.03598
NM_146118	Slc25a25	chr2	32270007	32306990	-	3329	1	0.00470502	18	2696.82	2248.53	956.132	1439.77	2354.9	2707.79	2458.76	3126.51	2833.51	5601.23	3371.39	2696.82	4486.31	1967.16	2.28059
NM_053272	Dhcr24	chr4	106233643	106261718	+	4017	1	0.00470502	15	1080.51	1141.3	1462.57	2038.83	1897.13	2629.19	2342.56	2822.27	2868.16	6198.5	1415.25	1080.51	3806.88	1228.12	3.09973
NM_029692	Upp2	chr2	58607595	58643653	+	2193	1	0.00470502	9	387.585	1513.33	636.954	1401.91	1953.46	1373.31	945.009	1249.28	1145.72	705.882	446.575	387.585	1576.23	576.229	2.73539
NM_001289659	Upp2	chr2	58607595	58643653	+	2246	1	0.00470502	9	387.704	1529.48	641.74	1401.03	1955.88	1375.7	946.166	1246.62	1146.9	709.139	451.559	387.704	1577.54	580.349	2.71822
NM_198414	Paqr9	chr9	95460236	95462540	+	2302	1	0.00470502	15	1090.07	788.609	1033.61	1411.76	1224.3	1582.55	1353.42	1638.19	1770.43	2259.82	1962.3	1090.07	2111.06	970.762	2.17463
NM_021704	Cxcl12	chr6	117118553	117125087	+	1873	1	0.00470502	15	413.684	394.936	572.525	639.711	672.198	907.89	837.754	832.208	1165.83	1259.45	839.338	413.684	1049.39	460.382	2.27937
NM_013642	Dusp1	chr17	26642536	26645417	-	1936	1	0.00470502	15	673.178	559.804	247.528	280.445	718.136	551.269	975.388	1199.72	966.322	411.586	904.786	673.178	1047.14	493.503	2.12183
NM_013786	Hsd17b6	chr10	127427989	127444564	-	1454	1	0.00470502	6	757.455	1575.73	967.737	1126.72	1001.87	850.45	918.262	551.545	615.193	271.935	714.046	757.455	1100.31	492.99	2.23188
NM_001080940	Angptl8	chr9	21639954	21641791	+	859	1	0.00470502	9	179.516	87.994	587	658.778	673.511	673.178	366.172	701.567	619.61	161.361	395.557	179.516	668.489	278.459	2.40062
NM_001359377	Hsd17b6	chr10	127427989	127444667	-	1519	1	0.00470502	6	745.865	1546.97	964.25	1111.32	988.499	845.344	911.13	549.576	610.961	270.047	709.499	745.865	1085.69	489.773	2.2167
NR_105744	Mir6236	chr9	110183791	110183913	+	122	1	0.00470502	21	679.874	572.904	762.067	154.637	229.349	243.8	623.324	369.01	199.539	265.511	838.899	679.874	671.615	209.262	3.20934
NM_001348026	Bcl6	chr16	23965136	23981369	-	4732	1	0.00470502	15	119.236	102.79	93.524	302.06	509.42	630.643	470.633	616.077	630.963	350.575	935.767	119.236	643.171	105.183	6.11428
NR_033581	Adh6-ps1	chr3	138037085	138051255	+	2785	1	0.00470502	0	510.648	324.929	663.326	445.591	359.018	380.11	212.062	293.205	246.673	728.572	595.489	510.648	662.03	250.647	2.64122
NM_025404	Arl4d	chr11	101526855	101529146	+	1378	1	0.00470502	21	371.647	583.981	62.584	63.129	141.51	156.491	275.62	247.405	215.533	438.92	388.618	371.647	413.769	120.377	3.43708
NM_001362044	Ubxn1	chr19	8946038	8950156	+	1128	1	0.00470502	0	590.58	429.332	389.754	256.14	234.728	235.43	279.092	204.499	196.938	232.749	419.322	590.58	469.889	226.843	2.07138
NM_008768	Orm1	chr4	63005590	63009197	+	771	1	0.00470502	21	368.675	518.557	370.631	197.636	245.687	393.186	246.25	489.731	186.881	1230.15	556.024	368.675	893.085	278.836	3.20282
NM_146093	Ubxn1	chr19	8946038	8950156	+	1042	1	0.00470502	0	592.021	430.497	390.409	261.603	236.644	236.963	278.495	205.138	197.636	232.311	417.417	592.021	470.976	227.09	2.07392
NM_001368671	Zfhx4	chr3	5221196	5415855	+	14049	1	0.00470502	15	249.153	232.311	391.604	253.92	342.262	305.026	440.666	430.497	542.22	1000.73	315.061	249.153	657.893	291.023	2.26058
NM_030708	Zfhx4	chr3	5218554	5415855	+	13861	1	0.00470502	15	245.274	225.723	395.418	251.765	336.309	304.206	439.182	421.018	527.948	977.429	306.696	245.274	642.062	288.805	2.22313
NM_026054	Resf1	chr6	149257936	149284185	+	6073	1	0.00470502	0	473.495	360.116	384.355	245.945	300.455	254.866	254.175	131.237	168.464	434.581	161.484	473.495	405.989	184.625	2.19892
NM_001289662	Resf1	chr6	149257936	149284185	+	6055	1	0.00470502	0	470.257	358.115	384.355	246.053	300.654	253.704	253.169	131.237	168.62	431.98	161.712	470.257	404.242	184.342	2.19283
NM_013594	Mbd1	chr18	74427829	74442391	+	2821	1	0.00470502	3	472.293	487.652	390.029	149.029	200.329	170.475	160.747	188.031	115.215	124.679	173.023	472.293	449.991	148.851	3.02296
NM_026790	Ifi27	chr12	104672399	104678455	+	1044	1	0.00470502	9	347.001	272.177	231.731	385.961	341.154	477.536	256.582	411.23	354.279	126.387	266.102	347.001	401.55	196.244	2.04612
NM_001364173	Ifi27	chr12	104672399	104678455	+	1313	1	0.00470502	9	350.963	271.935	232.749	384.355	341.035	475.916	257.098	411.695	355.583	127.072	267.598	350.963	400.435	197.335	2.02916
NM_001357423	Mbd1	chr18	74427829	74442391	+	2988	1	0.00470502	3	490.82	499.089	414.674	149.286	207.098	174.925	166.381	194.515	118.095	138.393	186.315	490.82	468.194	159.664	2.93226
NM_001364174	Ifi27	chr12	104672399	104678455	+	984	1	0.00470502	9	338.633	264.251	227.128	375.608	324.071	473.386	250.405	401.779	339.084	124.191	259.394	338.633	391.022	191.792	2.03872
NM_194067	Ifi27	chr12	104672399	104678455	+	910	1	0.00470502	9	313.15	253.704	204.638	343.302	301.741	441.658	235.901	384.017	315.061	110.431	237.805	313.15	362.234	174.118	2.08033
NM_194066	Ifi27	chr12	104672399	104678455	+	1015	1	0.00470502	9	331.578	261.134	232.311	372.57	334.335	467.542	245.029	395.881	338.766	127.641	263.598	331.578	391.482	195.619	2.00119
NM_001346637	Frmd4b	chr6	97236861	97437814	-	4642	1	0.00470502	18	211.696	276.315	191.019	211.067	246.372	292.043	270.047	355.461	313.615	1473.45	363.441	211.696	918.444	226.343	4.05761
NM_007569	Btg1	chr10	96079635	96085445	+	5004	1	0.00470502	18	227.808	235.43	134.233	151.004	135.196	141.354	345.482	223.103	194.376	514.819	240.88	227.808	377.849	142.518	2.65112
NM_194068	Ifi27	chr12	104672399	104678455	+	881	1	0.00470502	9	297.916	243.111	204.244	330.56	293.889	430.497	225.723	364.398	301.983	110.608	232.311	297.916	351.649	171.459	2.05085
NM_001166580	Depp1	chr6	116600702	116602865	+	1310	1	0.00470502	0	249.153	464.967	126.054	50.627	76.511	87.994	140.429	67.383	51.189	159.504	111.663	249.153	280.058	71.7107	3.90498
NM_145980	Depp1	chr6	116600702	116602865	+	1313	1	0.00470502	0	250.994	466.84	125.052	51.366	77.9	88.39	139.411	66.399	52.07	158.209	110.864	250.994	280.962	72.552	3.87216
NM_011703	Vipr1	chr9	121551834	121582072	+	4887	1	0.00470502	15	95.131	108.596	138.964	106.562	183.691	198.515	272.177	191.833	222.205	806.131	153.424	95.131	479.777	114.23	4.19981
NM_013731	Sgk2	chr2	162813217	162839875	+	2538	1	0.00470502	3	452.676	310.161	304.888	181.426	144.87	171.616	136.407	155.093	155.917	128.137	196.463	452.676	355.908	149.139	2.38633
NM_001291152	Sgk2	chr2	162817151	162839875	+	2421	1	0.00470502	3	449.287	308.698	302.355	179.726	145.102	170.551	136.995	155.455	156.039	128.801	196.938	449.287	353.447	149.496	2.36416
NM_029634	Ip6k2	chr9	108698325	108708664	+	1834	1	0.00470502	21	162.153	227.128	124.324	79.197	134.094	45.958	138.707	118.219	55.992	217.745	138.964	162.153	178.355	86.4163	2.06377
NM_009674	Anxa7	chr14	21274483	21299355	-	2950	1	0.00470502	9	273.885	356.563	359.018	478.796	347.72	378.688	301.874	379.849	380.847	146.856	248.633	273.885	401.735	197.744	2.03153
NM_001363364	Slc16a6	chr11	109312170	109334150	-	4172	1	0.00470502	18	98.821	52.663	126.054	77.495	80.348	118.328	108.169	145.225	209.4	190.22	204.952	98.821	197.586	92.057	2.14622
NM_001291154	Sgk2	chr2	162813217	162839875	+	3053	1	0.00470502	3	446.436	325.049	312.319	179.394	146.344	170.475	142.709	163.304	166.042	126.054	191.989	446.436	361.268	157.352	2.29585
NR_003624	Gm10319	chr6	122086646	122100976	+	1344	1	0.00470502	21	439.632	327.987	336.755	294.516	340.792	301.983	282.97	325.125	302.355	828.182	404.943	439.632	616.562	303.483	2.03158
NM_025623	Nipsnap3b	chr4	53024752	53034932	+	1544	1	0.00470502	6	310.005	247.272	227.252	280.825	211.953	243.678	196.344	234.884	209.856	90.411	132.62	310.005	261.51	111.516	2.34493
NM_001029842	Slc16a6	chr11	109312170	109334912	-	4210	1	0.00470502	18	95.36	53.243	124.679	78.507	79.197	118.219	104.901	138.964	204.834	174.726	201.007	95.36	187.867	91.094	2.06222
NM_134038	Slc16a6	chr11	109312170	109334608	-	4216	1	0.00470502	18	95.617	53.044	123.314	79.274	80.471	117.851	105.536	141.354	203.398	173.924	200.329	95.617	187.126	90.6583	2.06397
NR_034048	Snora81	chr16	23110843	23111006	+	163	1	0.00470502	0	201.346	406.798	127.523	21.284	35.544	24.664	41.234	33.569	26.585	80.348	38.542	201.346	245.222	27.164	9.02452
NM_007811	Cyp26a1	chr19	37772298	37776026	+	1772	1	0.00470502	3	73.326	89.649	172.629	133.898	108.596	28.71	43.535	25.453	26.014	61.411	73.659	73.326	111.868	31.6673	3.5318
NR_104337	Smagp	chr15	100451771	100467371	-	957	1	0.00470502	0	120.975	59.937	106.695	67.383	48.375	42.464	66.718	39.531	41.694	86.668	126.84	120.975	106.754	49.3143	2.16453
NM_175478	Lrfn3	chr7	31140533	31147791	-	2856	1	0.00470502	18	81.038	34.543	50.077	41.803	46.528	56.662	97.346	102.069	90.092	75.935	149.363	81.038	112.649	48.331	2.33051
NM_025360	Tmed3	chr9	89594041	89599881	-	1319	1	0.00470502	21	133.416	91.389	140.429	45.849	59.447	48.375	94.643	60.013	62.014	92.662	81.613	133.416	121.745	51.2237	2.37646
NM_001357682	Gmppb	chr9	107951595	107954251	+	1696	1	0.00470502	3	208.259	142.279	193.938	119.113	125.052	147.446	114.173	101.369	127.271	41.114	130.823	208.259	181.492	85.9685	2.11102
NM_177910	Gmppb	chr9	107951595	107954251	+	1788	1	0.00470502	3	208.956	144.379	199.539	121.114	124.324	148.906	114.962	106.562	127.936	46.528	136.886	208.956	184.291	91.707	2.00946
NM_008566	Mcm5	chr8	77633408	77652338	+	3422	1	0.00470502	9	6.375	14.269	19.124	34.543	21.037	53.817	15.442	74.461	56.662	3.438	10.652	6.375	48.855	7.045	6.92629
NM_001302540	Mcm5	chr8	77633408	77652338	+	3398	1	0.00470502	9	6.94	14.145	20.133	33.95	20.722	53.12	16.445	75.089	57.289	4.535	11.575	6.94	49.6077	8.055	6.15222
NM_182782	Klhl25	chr7	82993224	83012377	+	2298	1	0.00470502	15	57.593	62.885	58.731	85.252	100.47	77.9	86.077	131.081	88.513	97.914	143.674	57.593	120.794	59.7363	2.02195
NM_205823	Tlr12	chr4	128292690	128295863	-	3171	1	0.00470502	9	62.014	59.828	52.663	60.013	84.369	108.169	55.443	116.368	89.339	28.061	51.366	62.014	87.05	39.7135	2.19165
NM_009811	Casp6	chr3	129604333	129617030	+	1466	1	0.00470502	3	98.193	108.169	59.828	74.11	69.945	55.992	62.584	51.189	43.402	19.825	54.379	98.193	88.73	37.102	2.39114
NM_001168318	Scara5	chr14	66285240	66363780	+	3286	1	0.00470502	18	38.433	8.538	21.146	30.432	22.139	15.164	35.818	104	49.891	40.016	119.113	38.433	79.5645	22.5783	3.52281
NM_177922	Mapk15	chr15	75824199	75829583	+	1914	1	0.00470502	0	56.785	47.813	34.42	21.037	22.759	9.759	17.408	32.095	20.722	54.959	30.631	56.785	46.3393	17.8517	2.59491
NM_178926	Vmac	chr17	56853355	56856344	-	2170	1	0.00470502	6	66.84	58.406	34.543	73.869	48.375	75.935	37.601	45.355	36.841	24.103	40.136	66.84	66.0597	32.1195	2.05636
NM_001356493	Gale	chr4	135519640	135524093	+	1419	1	0.00470502	21	57.974	26.859	44.176	34.906	20.256	22.139	12.763	26.014	20.722	95.617	45.236	57.974	70.4265	19.833	3.54969
NM_001100460	Zbtb42	chr12	113917051	113920958	+	3474	1	0.00470502	3	48.375	47.434	51.366	53.243	39.64	35.662	23.258	22.139	36.327	15.863	24.664	48.375	49.0583	20.2635	2.42032
NM_026436	Tmem86a	chr7	54306010	54310146	+	1786	1	0.00470502	6	48.375	48.298	61.411	60.288	36.251	90.813	22.019	28.71	43.402	36.019	25.881	48.375	62.4507	30.95	2.01746
NR_151620	LOC102632463	chr1	191994175	192041158	+	829	1	0.00470502	15	41.572	33.678	36.142	48.05	60.132	63.456	64.434	67.992	58.607	89.649	76.073	41.572	82.861	37.1307	2.23127
NM_172554	Zdhhc17	chr10	110378836	110447122	-	4529	1	0.00470502	18	105.173	125.688	77.9	102.634	104.52	120.819	131.678	110.174	122.675	294.516	127.798	105.173	211.157	102.92	2.05155
NM_007498	Atf3	chr1	192994176	193007212	-	1970	1	0.00470502	15	24.302	17.903	9.867	10.9	14.737	21.146	23.014	47.434	54.013	29.157	45.65	24.302	41.487	15.5943	2.65933
NM_178704	Dpy19l3	chr7	36470519	36539473	-	7650	1	0.00470502	0	85.252	62.885	69.945	55.815	70.796	58.996	56.187	29.276	45.355	119.501	63.86	85.252	91.6805	43.606	2.10222
NM_001037493	Slc41a3	chr6	90569240	90596406	+	2213	1	0.00470502	12	0	16.563	11.147	19.563	18.51	36.718	12.165	60.465	52.192	3.438	5.534	0	41.6073	4.486	9.25652
NM_031842	Smarcd1	chr15	99532718	99544426	+	3138	1	0.00470502	18	54.959	32.488	41.803	30.998	27.112	27.984	58.996	68.347	52.663	37.601	57.133	54.959	60.002	28.698	2.09043
NM_001036684	Atp2b2	chr6	113693826	113841533	-	8882	1	0.00470502	15	7.219	6.94	5.534	5.534	8.082	29.157	29.157	17.408	36.251	48.375	9.379	7.219	28.877	6.56433	4.39391
NM_019506	Gdf2	chr14	34754225	34760384	+	2984	1	0.00470502	15	28.971	32.272	39.531	37.601	44.253	92.786	62.885	49.772	61.302	189.453	49.654	28.971	119.553	33.5913	3.5583
NM_001360710	Pdcd2l	chr7	34969516	34981689	-	1149	1	0.00470502	6	49.32	53.817	22.366	34.543	43.08	24.103	28.71	17.041	15.442	11.342	13.168	49.32	41.8343	12.255	3.41169
NM_009723	Atp2b2	chr6	113693826	113992074	-	8906	1	0.00470502	15	6.118	7.219	4.339	6.497	8.926	29.756	28.971	17.041	36.142	48.05	8.694	6.118	28.372	5.892	4.80888
NM_011076	Abcb1a	chr5	8567091	8748575	+	5145	1	0.00470502	12	15.744	26.585	12.165	25.453	34.42	24.664	45.236	29.276	42.464	3.129	14.465	15.744	38.992	8.797	4.42852
NM_027925	Trnau1ap	chr4	131867678	131885453	-	1119	1	0.00470502	6	54.255	65.699	34.543	54.959	57.289	38.433	41.936	36.959	29.048	20.566	30.323	54.255	51.499	25.4445	2.02357
NR_040265	2310001H17Rik	chr6	129182641	129188063	-	719	1	0.00470502	3	62.014	50.75	22.366	39.64	37.601	25.453	22.139	14.145	11.147	14.269	42.464	62.014	45.0433	15.8103	2.84781
NM_026570	Yeats4	chr10	116652197	116661563	-	1399	1	0.00470502	6	61.411	84.051	59.566	75.935	41.572	65.699	55.334	52.467	52.192	26.138	40.136	61.411	68.3427	33.137	2.06211
NR_110966	Rp2	chrX	19941607	19982779	+	1631	1	0.00470502	6	38.698	27.626	30.75	38.192	28.971	27.984	11.342	15.972	29.632	8.694	6.754	38.698	32.358	7.724	4.18516
NM_172935	Amdhd2	chr17	24292800	24300700	-	1450	1	0.00470502	9	59.324	68.224	58.607	91.203	70.796	54.379	68.955	79.197	66.281	19.124	45.958	59.324	72.126	32.541	2.21609
NM_001290643	Rp2	chrX	19941607	19977984	+	1391	1	0.00470502	6	38.433	27.311	30.631	39.531	30.554	28.459	10.121	19.444	34.652	9.178	9.759	38.433	32.848	9.4685	3.46658
NM_001083334	Bin1	chr18	32536871	32595394	+	2105	1	0.00470502	3	77.233	51.551	54.835	44.675	48.375	38.821	35.544	46.081	36.579	13.748	24.879	77.233	61.2063	19.3135	3.16797
NM_001080381	Ripor2	chr13	24730517	24797870	+	3402	1	0.00470502	9	23.979	15.972	11.342	48.375	47.234	55.992	20.256	14.964	17.15	20.133	10.9	23.979	50.5337	15.5165	3.25532
NM_178612	Cnpy4	chr5	138628763	138635122	+	1773	1	0.00470502	0	52.07	45.727	29.157	24.103	17.903	21.407	38.542	20.842	14.846	23.84	44.176	52.07	42.318	21.1377	2.00154
NM_001289612	Zap70	chr1	36835829	36839665	+	1335	1	0.00470502	15	35.424	26.014	13.748	32.838	33.246	24.544	58.996	61.411	33.127	36.841	39.156	35.424	51.178	25.062	2.04164
NM_001310671	2023-09-11	chr5	93522442	93610404	+	6756	1	0.00470502	21	37.115	67.734	46.214	29.157	42.464	41.114	29.276	44.752	36.251	107.519	53.12	37.115	80.3195	36.7597	2.18467
NM_001039514	Dhps	chr8	87595656	87599060	+	1321	1	0.00470502	9	36.327	37.601	26.703	57.133	53.12	40.919	41.114	29.157	61.858	11.451	34.301	36.327	50.3907	22.876	2.20225
NR_033614	Cyp2c53-ps	chr19	39303744	39349227	+	1434	1	0.00470502	18	35.424	10.652	15.087	12.444	16.445	4.768	17.617	33.445	22.582	89.983	29.157	35.424	59.57	11.219	5.3059
NM_001013022	Odf3b	chr15	89207880	89209685	-	1033	1	0.00470502	21	37.859	19.124	28.71	15.972	26.859	14.465	40.919	18.51	9.867	43.402	56.785	37.859	50.0935	19.0987	2.62203
NM_172252	Mrpl21	chr19	3283042	3292837	+	988	1	0.00470502	3	72.27	60.013	58.607	46.844	41.936	24.664	41.114	40.136	34.42	5.69	43.535	72.27	63.63	24.6125	2.58463
NM_009668	Bin1	chr18	32536871	32595394	+	2434	1	0.00470502	3	77.233	51.551	54.959	44.675	48.375	40.136	35.424	47.557	36.718	17.408	25.035	77.233	61.2477	21.2215	2.88523
NM_173765	Aasdh	chr5	77304960	77334539	-	3676	1	0.00470502	21	78.816	61.607	58.607	26.353	50.75	58.996	57.289	79.197	55.992	131.237	70.796	78.816	101.016	45.3663	2.22641
NM_172612	Rnd1	chr15	98499636	98507892	-	2196	1	0.00470502	21	45.849	41.114	36.447	13.672	42.464	17.408	50.356	40.678	29.889	58.406	57.484	45.849	57.945	24.5147	2.36313
NM_001289765	Zap70	chr1	36823779	36839665	+	2275	1	0.00470502	15	33.569	26.276	11.342	33.323	34.543	26.138	59.828	60.132	30.631	40.521	37.859	33.569	50.197	23.729	2.11496
NM_026682	Cpsf4l	chr11	113559485	113570840	-	1210	1	0.00470502	9	19.563	16.563	12.568	30.75	44.752	20.96	27.112	39.64	29.276	5.534	26.138	19.563	32.154	15.836	2.02979
NM_001164532	Cpsf4l	chr11	113559485	113570840	-	1366	1	0.00470502	9	19.563	16.563	12.686	30.75	43.402	21.037	26.979	41.114	29.276	5.534	26.138	19.563	32.4563	15.836	2.04887
NM_001360876	Bin1	chr18	32536871	32595394	+	2327	1	0.00470502	3	77.157	51.551	54.594	44.675	48.375	40.136	37.369	47.932	36.327	17.903	24.664	77.157	61.1007	21.2835	2.86992
NM_001357875	Dnaja4	chr9	54547090	54564124	+	2963	1	0.00470502	18	19.563	23.014	12.568	27.112	29.276	11.342	28.971	32.095	38.542	38.698	38.433	19.563	38.5655	18.3817	2.09744
NM_008894	Pold2	chr11	5772183	5778259	-	1597	1	0.00470502	6	32.272	44.176	34.543	38.433	24.103	36.019	20.433	28.71	12.686	9.518	23.014	32.272	36.997	16.266	2.27372
NR_028078	Snora21	chr11	97642953	97643080	-	127	1	0.00470502	0	28.71	64.434	14.269	15.286	6.94	7.343	14.145	8.461	6.497	33.817	15.863	28.71	35.8043	9.701	3.68802
NM_001361942	Pold2	chr11	5772183	5777666	-	1616	1	0.00470502	6	32.095	42.971	34.301	38.698	24.103	36.142	21.037	29.157	12.872	9.867	23.258	32.095	36.4557	16.5625	2.20037
NM_001130479	Nucb2	chr7	123647883	123684102	+	1673	1	0.00470502	0	18.146	25.453	32.488	14.846	3.951	8.082	8.461	10.652	4.644	11.575	26.859	18.146	25.3623	7.919	3.19994
NR_104397	Nin	chr12	71119727	71213022	-	6848	1	0.00470502	21	30.631	37.601	30.75	12.444	16.445	30.432	16.049	24.664	22.366	55.443	26.859	30.631	41.151	19.7737	2.08055
NM_031403	Dbr1	chr9	99476218	99484762	+	2093	1	0.00470502	6	41.114	47.557	38.433	65.178	39.531	53.044	26.138	34.906	34.543	5.69	45.65	41.114	52.5843	25.67	2.04807
NM_199257	Tpte	chr8	23393913	23481890	+	2519	1	0.00470502	18	0	14.964	2.808	3.237	3.129	8.461	4.535	16.762	18.743	28.459	25.335	0	26.897	4.94233	5.4332
NM_001244916	Sall2	chr14	52930852	52935998	-	4764	1	0.00470502	12	21.146	13.563	27.311	42.464	24.103	24.103	31.729	34.301	44.752	11.147	23.014	21.146	36.9273	17.0805	2.16128
NM_001359405	Sarnp	chr10	128258820	128314694	+	985	1	0.00470502	0	30.554	36.579	23.014	21.483	24.664	14.145	14.846	14.604	21.284	29.276	44.253	30.554	36.7645	16.9113	2.17326
NM_001359404	Sarnp	chr10	128258820	128314694	+	988	1	0.00470502	0	30.432	36.327	22.759	21.407	24.664	14.269	14.846	14.846	21.146	29.276	44.253	30.432	36.7645	16.946	2.16882
NR_151661	Osgepl1	chr1	53370468	53383186	+	1788	1	0.00470502	9	68.955	54.959	73.326	82.646	88.266	68.224	66.142	64.302	82.526	19.124	59.937	68.955	79.712	39.5305	2.01621
NM_001285421	Bdnf	chr2	109549540	109567200	+	3937	1	0.00470502	12	16.563	16.312	6.831	36.959	22.257	23.84	19.563	24.664	38.116	23.443	7.672	16.563	27.6853	13.2353	2.09095
NM_001356309	Gstcd	chr3	132644714	132755003	-	3408	1	0.00470502	9	27.311	25.562	24.103	48.375	26.585	27.188	37.601	35.818	41.694	20.256	15.863	27.311	38.371	18.0595	2.12408
NM_175751	Zfp608	chr18	55047699	55149834	-	6100	1	0.00470502	15	14.964	11.342	17.795	30.554	20.842	37.859	34.42	32.488	31.729	76.378	27.112	14.964	51.745	14.7003	3.51828
NM_011633	Traf5	chr1	193821084	193916480	-	2098	1	0.00470502	12	20.722	8.538	16.445	30.554	19.444	31.729	29.276	29.632	33.246	12.165	25.035	20.722	30.718	15.235	2.01561
NM_001357444	Ldlrad4	chr18	68387600	68415203	+	1943	1	0.00470502	3	28.061	43.402	45.236	32.597	28.71	25.881	16.445	23.258	16.445	15.744	30.75	28.061	38.8997	18.716	2.07784
NR_002897	Snora64	chr17	24857734	24857850	+	116	1	0.00470502	21	22.019	65.301	23.258	1.22	1.22	4.768	6.497	9.059	1.707	9.867	6.831	22.019	36.8593	2.40267	15.2816
NM_001285422	Bdnf	chr2	109563078	109567200	+	4120	1	0.00470502	12	16.563	16.312	6.754	36.142	23.566	22.582	19.563	24.664	36.579	23.443	7.672	16.563	27.43	13.2097	2.0757
NR_151525	Gm15674	chr1	132319401	132334491	+	2434	1	0.00470502	15	9.867	8.538	16.445	14.145	24.802	24.664	27.984	26.353	34.906	127.523	12.872	9.867	70.1975	11.6167	6.03849
NM_001359637	Sbno2	chr10	79543155	79565447	-	2654	1	0.00470502	18	36.718	40.678	37.601	27.311	24.302	26.353	31.853	58.283	48.375	110.608	36.142	36.718	73.375	25.9887	2.82264
NR_149721	Pdss1	chr2	22751042	22795779	+	2868	1	0.00470502	12	33.569	21.407	9.64	32.095	22.582	29.276	41.803	48.05	44.752	20.133	30.631	33.569	44.8683	21.5387	2.08265
NR_029450	C530005A16Rik	chr4	116262338	116270235	-	2433	1	0.00470502	3	36.142	34.543	30.432	25.562	22.366	14.269	14.145	18.388	18.51	12.872	15.744	36.142	33.7057	14.308	2.35477
NM_001363404	Haus8	chr8	73774496	73796489	-	2072	1	0.00470502	3	21.407	21.146	26.353	22.505	14.846	20.256	8.461	17.408	10.121	7.096	9.059	21.407	22.9687	8.0775	2.84126
NM_019501	Pdss1	chr2	22751042	22795779	+	1622	1	0.00470502	12	30.75	19.563	9.178	28.183	15.567	23.014	36.142	39.531	38.433	11.342	22.759	30.75	38.0353	17.0505	2.23002
NM_007836	Gadd45a	chr6	66985090	66987401	-	1218	1	0.00470502	9	19.124	24.302	6.831	48.375	33.246	34.301	17.903	24.664	30.432	25.453	17.541	19.124	38.6407	16.7523	2.3058
NM_001357143	Dnase1	chr16	4037036	4040024	+	1269	1	0.00470502	9	26.859	30.75	36.959	46.844	33.246	32.597	27.311	43.202	39.289	8.538	22.019	26.859	37.5623	15.2785	2.45756
NM_001359455	Zup1	chr10	33638948	33671065	-	2167	1	0.00470502	15	10.652	14.964	8.926	21.146	26.979	23.138	24.103	25.881	34.301	71.657	18.882	10.652	45.2695	11.514	3.92915
NM_001042580	Cd63	chr10	128345975	128349874	+	930	1	0.00470502	6	16.445	13.563	26.014	15.863	6.94	20.722	2.808	9.759	6.831	4.945	1.784	16.445	18.674	3.3645	5.53682
NM_145973	Ell3	chr2	121264763	121268337	-	1661	1	0.00470502	9	4.644	6.754	4.535	15.744	21.284	16.563	4.339	9.759	17.269	0.233	5.534	4.644	17.8637	2.8835	6.17718
NM_001164581	Zfp961	chr8	74474965	74494232	+	2712	1	0.00470502	6	50.627	34.906	43.402	53.243	50.951	49.772	43.279	33.95	69.623	12.444	31.729	50.627	51.322	22.0865	2.32308
NR_003681	Snora15	chr5	130300437	130300552	+	115	1	0.00470502	3	28.71	37.859	22.366	16.563	21.146	17.408	10.761	15.442	18.882	8.343	10.652	28.71	29.645	9.4975	3.11912
NR_152152	Atg16l2	chr7	108438130	108450602	-	2480	1	0.00470502	21	50.75	16.445	24.664	14.737	16.445	22.505	21.284	30.75	23.979	62.014	30.75	50.75	46.382	17.8957	2.59091
NM_178646	Tigd5	chr15	75740165	75744965	+	4798	1	0.00470502	9	20.722	22.019	14.964	31.273	30.066	16.049	26.276	21.483	32.597	11.694	14.269	20.722	26.7853	12.9815	2.06253
NM_008017	Smc2	chr4	52452093	52501237	+	5428	1	0.00470502	6	21.146	28.71	41.114	25.562	32.095	46.528	23.979	31.729	24.302	20.256	10.652	21.146	34.7283	15.454	2.2464
NM_001356350	Wls	chr3	159502614	159597334	+	1914	1	0.00470502	18	12.444	9.867	14.269	1.53	8.461	15.744	23.979	11.342	21.407	24.103	17.903	12.444	21.003	8.57833	2.44669
NM_025786	Rnf186	chr4	138523034	138524280	+	1244	1	0.00470502	9	16.563	22.019	14.846	27.984	24.664	18.146	21.407	36.718	24.103	9.059	15.442	16.563	27.4093	12.2505	2.2364
NM_001172117	Hck	chr2	152934204	152977177	+	2077	1	0.00470502	21	11.342	21.037	14.737	5.922	5.534	6.118	16.563	3.362	8.082	17.617	15.087	11.342	16.352	5.858	2.78834
NM_008745	Ntrk2	chr13	58907930	59038392	+	7015	1	0.00470502	12	6.118	6.375	2.808	4.945	11.575	11.342	12.444	33.246	14.269	1.53	0	6.118	19.9863	0.765	25.8017
NM_029086	Trmo	chr4	46389847	46402295	-	1550	1	0.00470502	6	19.124	12.872	19.563	21.74	11.147	16.445	5.534	13.44	8.082	7.539	4.535	19.124	17.1863	6.037	2.84378
NM_009764	Brca1	chr11	101350078	101413269	-	6623	1	0.00470502	12	4.339	14.737	15.286	22.582	17.903	31.397	21.037	21.407	37.72	28.971	17.15	4.339	26.7213	11.454	2.33176
NM_145706	Nup43	chr10	7387302	7398684	+	1280	1	0.00470502	3	15.744	22.759	18.388	20.256	19.124	11.451	9.759	9.059	10.652	3.129	12.043	15.744	18.9637	7.586	2.49785
NM_026845	Ppil1	chr17	29387780	29400916	-	1209	1	0.00470502	9	27.311	22.505	32.095	40.016	36.251	27.188	25.453	36.959	23.138	8.082	20.722	27.311	34.485	14.402	2.39349
NM_001110515	Psmg4	chr13	34254833	34270041	+	474	1	0.00470502	9	11.694	5.534	4.216	12.991	21.407	12.686	9.64	10.121	20.722	1.53	11.147	11.694	15.6947	6.3385	2.47376
NM_013755	Gyg	chr3	20021969	20055015	-	1712	1	0.00470502	9	9.518	26.859	10.652	27.311	14.465	36.142	17.269	22.759	12.872	11.342	8.803	9.518	25.9727	10.0725	2.57701
NM_001357206	Nexn	chr3	151899946	151928759	-	2721	1	0.00470502	18	5.534	8.538	6.831	6.754	6.375	11.575	19.444	9.178	11.342	27.188	16.563	5.534	21.8755	6.96767	3.13651
NM_019388	Cd86	chr16	36603955	36666163	-	2529	1	0.00470502	0	1.53	13.672	9.518	4.535	6.94	7.343	1.22	0	1.22	18.146	13.44	1.53	15.793	0.813333	19.1939
NM_001359530	Mcam	chr9	43942741	43950809	+	2757	1	0.00470502	18	12.165	19.563	10.652	18.51	11.575	20.842	22.366	22.759	19.124	61.411	23.979	12.165	42.695	14.1267	3.02087
NM_178417	Zfp867	chr11	59274699	59285976	-	3406	1	0.00470502	9	26.353	36.142	24.302	38.433	42.464	24.879	29.276	23.722	37.859	21.407	12.686	26.353	35.2587	17.0465	2.06776
NM_001304965	Pou6f1	chr15	100405749	100430415	-	4940	1	0.00470502	18	30.75	14.964	18.882	14.465	17.408	21.037	22.366	18.743	22.366	43.402	38.433	30.75	40.9175	17.6367	2.31928
NM_009620	Adam4	chr12	82520430	82523026	-	2594	1	0.00470502	18	29.048	23.566	30.631	9.759	23.367	16.445	26.353	28.592	33.246	68.556	26.979	29.048	47.7675	16.5237	2.88971
NR_155499	Gm42274	chr4	41690061	41702645	-	2382	1	0.00470502	18	14.269	8.926	12.165	8.461	12.444	4.768	27.311	15.972	10.652	26.979	14.465	14.269	20.722	8.55767	2.4198
NM_001114088	Pdlim7	chr13	55598848	55614807	-	2611	1	0.00470502	3	18.743	19.701	24.103	22.139	6.94	13.44	3.004	12.872	11.147	11.342	17.903	18.743	20.849	9.00767	2.31313
NM_001167730	Rad18	chr6	112569845	112646664	-	2685	1	0.00470502	3	14.269	14.846	13.867	11.147	12.165	14.846	4.768	14.269	4.535	6.94	6.831	14.269	14.3273	6.8855	2.07923
NM_027191	Nup37	chr10	87609737	87641140	+	1260	1	0.00470502	9	12.043	5.534	25.453	29.432	17.408	21.037	14.269	9.944	12.686	6.831	5.69	12.043	22.6257	6.2605	3.60987
NR_138591	Rap1gap	chr4	137220641	137285776	+	3165	1	0.00470502	9	12.165	7.096	10.761	19.563	13.168	9.64	15.744	14.269	15.972	5.534	3.129	12.165	15.3283	4.3315	3.53296
NM_199465	Nexn	chr3	151899946	151929314	-	2581	1	0.00470502	18	5.534	8.694	6.94	6.636	6.375	11.575	17.903	9.059	9.867	25.335	16.639	5.534	20.987	7.056	2.97155
NM_001081155	Rap1gap	chr4	137237542	137285776	+	3261	1	0.00470502	9	15.087	6.94	11.342	19.124	15.442	9.178	16.445	14.737	16.563	6.118	4.535	15.087	15.915	5.3265	2.98417
NR_028021	Ppifos	chr14	26515842	26520768	-	1774	1	0.00470502	9	11.575	21.146	21.407	27.984	16.445	24.664	16.312	23.014	25.453	6.94	12.165	11.575	23.031	9.5525	2.40952
NM_001256218	Rap1gap	chr4	137237542	137285776	+	3239	1	0.00470502	9	12.686	7.343	11.342	19.444	12.872	9.518	15.087	14.023	15.744	4.768	2.283	12.686	14.9513	3.5255	4.23174
NM_025770	Atg10	chr13	91074954	91363592	-	1599	1	0.00470502	9	3.129	11.451	9.178	18.388	17.408	17.541	15.744	15.567	11.342	3.812	16.563	3.129	17.779	7.91933	2.24344
NM_001166399	Rab3a	chr8	73278578	73282585	+	1444	1	0.00470502	18	9.867	12.872	18.146	14.604	11.904	6.118	14.465	21.483	16.312	17.408	38.542	9.867	27.975	10.8753	2.57089
NR_001579	Terc	chr3	96218360	96218756	-	396	1	0.00470502	18	8.538	4.535	3.237	0	12.686	0.233	6.94	6.242	12.165	13.563	15.442	8.538	14.5025	4.30633	3.36223
NM_011459	Serpinb8	chr1	109486583	109505555	+	3066	1	0.00470502	3	13.168	37.72	22.139	18.743	21.483	16.563	11.147	12.872	15.972	6.831	16.445	13.168	24.3423	11.638	2.09069
NM_001291153	Xaf1	chr11	72115131	72127235	+	2307	1	0.00470502	3	12.872	26.353	18.146	13.307	17.617	20.256	8.461	4.535	11.342	17.408	16.762	12.872	19.1237	8.11267	2.35559
NM_001159559	Atp23	chr10	126324304	126338427	-	1059	1	0.00470502	9	16.563	10.121	9.867	22.759	19.444	16.445	11.342	19.124	12.165	0	15.442	16.563	19.5493	7.721	2.52999
NR_106168	Mir8093	chr2	32543150	32543286	-	136	1	0.00470502	15	6.754	6.118	3.129	8.461	6.831	11.342	14.964	20.842	9.178	4.535	17.269	6.754	14.9947	5.33367	2.80793
NR_040517	4930545L23Rik	chr2	134995309	135041352	-	2496	1	0.00470502	15	1.53	2.808	7.672	6.118	8.461	9.518	10.761	11.342	15.442	20.566	5.154	1.53	12.86	4.00333	3.20681
NM_001355560	Dph7	chr2	24817942	24827706	+	1267	1	0.00470502	6	14.269	15.567	16.563	19.825	10.41	16.049	11.342	14.465	8.694	8.803	3.237	14.269	15.4663	6.02	2.56656
NM_001033166	Selenoh	chr2	84509372	84510865	-	679	1	0.00470502	9	13.44	12.686	12.763	15.442	27.984	23.014	15.567	14.145	18.51	5.154	15.744	13.44	22.1467	10.449	2.11843
NM_001357591	Ptp4a3	chr15	73555227	73589196	+	3212	1	0.00470502	6	14.465	26.859	7.343	18.743	11.694	17.617	11.147	11.342	11.342	9.759	6.118	14.465	16.2223	7.9385	2.04219
NM_175325	Bbs4	chr9	59169773	59201315	-	2524	1	0.00470502	18	12.686	8.538	14.737	17.408	10.9	12.991	16.563	16.445	18.146	29.276	19.563	12.686	24.4195	11.987	2.0363
NM_001195253	Gm3336	chr8	73242442	73246534	+	1146	1	0.00470502	18	18.882	11.694	11.147	8.926	12.872	2.808	22.139	12.686	15.744	24.103	13.44	18.882	18.7715	8.202	2.28708
NR_001463	Xist	chrX	100655712	100678572	-	17911	1	0.00470502	15	0	1.22	2.928	7.219	3.129	6.636	4.535	5.534	128.801	14.389	8.082	0	46.29	1.38267	33.2456
NR_153656	Gm5481	chr16	16274410	16276090	+	1680	1	0.00470502	15	5.154	5.154	6.497	8.461	6.754	15.286	13.44	9.518	11.771	12.322	9.867	5.154	11.5763	5.60167	2.06469
NM_001205081	Trim47	chr11	115967064	115971549	-	2187	1	0.00470502	21	14.145	16.445	19.563	9.867	12.686	12.043	11.575	14.846	18.388	42.464	14.964	14.145	28.714	11.532	2.48865
NM_026203	Ahi1	chr10	20672353	20800235	+	4825	1	0.00470502	21	15.442	10.652	6.831	5.534	6.375	4.945	14.737	9.178	8.803	13.44	11.451	15.442	12.4455	5.618	2.21313
NM_027373	Afap1	chr5	36235968	36346571	+	6598	1	0.00470502	21	9.944	3.237	9.867	2.685	2.685	6.118	4.945	3.129	7.42	21.037	6.831	9.944	13.934	3.82933	3.63188
NM_001033820	Zfp551	chr7	13000497	13007840	-	2330	1	0.00470502	9	9.867	6.118	18.146	13.44	13.44	17.15	9.867	13.307	9.867	5.813	6.375	9.867	14.6767	6.094	2.40607
NM_001290391	Pdp1	chr4	11885330	11893128	-	4179	1	0.00470502	6	6.497	9.178	6.375	12.872	8.538	12.322	8.926	5.534	5.534	2.685	8.461	6.497	11.244	5.573	2.01576
NM_001098230	Pdp1	chr4	11885332	11893597	-	4228	1	0.00470502	6	6.375	9.178	6.118	12.872	8.538	12.322	9.059	5.534	5.534	2.685	8.343	6.375	11.244	5.514	2.03729
NM_001359682	Ppfia2	chr10	106069584	106370524	+	6171	1	0.00470502	21	7.973	13.44	4.339	5.154	3.438	3.129	7.973	4.339	5.813	16.563	6.118	7.973	11.3405	3.907	2.89775
NM_001359680	Ppfia2	chr10	106069584	106370524	+	6177	1	0.00470502	21	8.082	13.44	4.216	5.154	3.438	3.129	7.973	4.339	5.813	16.639	6.118	8.082	11.3785	3.907	2.90745
NM_001038660	Slc7a15	chr12	8535289	8546372	-	2342	1	0.00470502	15	5.813	1.53	2.026	6.831	2.561	8.082	8.461	7.219	8.926	23.014	3.571	5.813	13.2925	3.123	4.24593
NM_021882	Pmel	chr10	128143314	128157294	+	2117	1	0.00470502	21	5.813	6.94	13.748	1.101	3.951	3.237	6.497	6.118	4.535	4.216	14.846	5.813	9.531	2.763	3.44068
NM_181752	Gpr135	chr12	73168961	73172088	-	3125	1	0.00470502	15	4.535	6.375	1.22	5.154	6.242	3.812	7.973	11.342	6.94	8.461	6.118	4.535	8.75167	4.04333	2.1616
NM_001347629	Eef1akmt2	chr7	140019140	140044330	-	750	1	0.00470502	18	9.518	6.375	4.339	2.026	3.438	1.707	8.082	6.94	4.535	5.534	14.145	9.518	9.8395	2.39033	4.10339
NM_009046	Relb	chr7	20191571	20214787	-	2187	1	0.00470502	3	9.759	13.748	4.644	5.69	6.831	7.219	4.216	5.154	0	4.535	6.94	9.759	9.38367	3.12333	2.99798
NM_001359698	Ppfia2	chr10	106069584	106370524	+	6057	1	0.00470502	21	6.375	13.563	4.535	4.535	3.237	2.808	7.343	3.951	5.534	16.445	5.534	6.375	10.9895	3.52667	3.11013
NM_145211	Oas1a	chr5	121346266	121357534	-	1879	1	0.00470502	6	8.461	3.362	8.082	7.539	6.94	9.518	2.808	6.831	6.831	4.945	1.784	8.461	7.999	3.3645	2.37339
NR_046007	2310010J17Rik	chr7	97273346	97278446	-	376	1	0.00470502	15	0	7.219	1.22	5.154	7.539	5.69	7.973	6.94	12.872	6.754	6.118	0	9.26167	2.813	3.28433
NM_001081316	Dsel	chr1	113755279	113761495	-	5759	1	0.00470502	18	6.497	1.329	6.375	6.118	4.535	5.534	8.926	5.411	6.831	11.147	8.461	6.497	9.804	4.73367	2.06886
NM_001033872	Smagp	chr15	100451771	100467371	-	1023	1	0.00754417	0	120.62	61.411	109.132	69.074	49.059	43.535	67.141	39.531	43.535	89.649	126.949	120.62	108.299	50.069	2.16276
NM_175473	Fras1	chr5	96802974	97213747	+	15772	1	0.00754417	15	24.103	36.019	48.375	48.375	77.233	72.27	80.348	49.654	103.867	125.489	62.153	24.103	93.821	36.1657	2.59376
NM_001359622	Zdhhc17	chr10	110378836	110447065	-	4472	1	0.00754417	18	105.04	126.625	79.197	103.242	104.825	121.114	130.46	108.871	122.218	295.11	126.625	105.04	210.868	103.621	2.03489
NM_001079824	Hnrnph3	chr10	62477412	62486597	-	2156	1	0.00754417	21	65.178	16.445	58.406	24.879	16.445	44.038	44.253	41.803	49.772	88.266	49.891	65.178	69.0785	28.454	2.42722
NM_178658	Ripor2	chr13	24706475	24797870	+	3130	1	0.00754417	9	24.435	15.744	12.165	48.375	48.298	51.475	24.435	14.269	17.903	20.96	12.444	24.435	49.3827	16.702	2.95552
NM_010576	Itga4	chr2	79095583	79173271	+	9802	1	0.00754417	21	26.353	46.528	22.759	19.124	20.842	24.802	32.597	20.842	13.44	78.507	34.42	26.353	56.4635	21.5893	2.61459
NM_001356483	Dennd4b	chr3	90069157	90084587	+	5563	1	0.00754417	18	46.081	45.236	26.353	22.582	45.236	27.984	36.718	47.557	42.464	80.348	49.891	46.081	65.1195	31.934	2.03886
NM_001316310	Bdnf	chr2	109534566	109567200	+	3945	1	0.00754417	12	17.15	16.445	6.94	35.662	20.722	23.443	19.124	24.544	41.114	23.014	6.94	17.15	28.2607	13.5117	2.09077
NM_001310711	Ptbp2	chr3	119421660	119486306	-	3345	1	0.00754417	21	58.996	48.375	63.129	49.772	55.992	48.375	53.12	50.75	54.594	134.094	75.209	58.996	104.651	51.3797	2.03663
NM_001357234	Anapc10	chr8	82235662	82301220	+	2804	1	0.00754417	6	16.445	13.563	15.972	19.444	19.701	14.269	7.343	9.759	2.685	16.445	1.784	16.445	17.8047	6.59567	2.69688
NR_110483	Lncppara	chr15	85534203	85537954	+	1487	1	0.00754417	15	6.118	3.237	12.686	6.375	9.944	18.882	18.882	17.041	19.124	20.722	11.342	6.118	18.349	7.347	2.49545
NM_144810	Klhdc8a	chr1	134195203	134203934	+	4262	1	0.00754417	12	21.037	5.813	9.178	26.859	11.342	18.743	22.139	24.103	36.959	11.342	22.759	21.037	27.7337	12.0093	2.30825
NR_040608	4931402G19Rik	chr2	120281434	120295103	-	2253	1	0.00754417	18	15.442	20.256	8.461	2.561	6.375	6.94	17.903	19.124	11.451	15.744	19.124	15.442	17.434	5.292	3.29008
NR_153192	Pbld1	chr10	62523461	62526873	+	781	1	0.00754417	12	4.768	12.686	11.223	15.744	22.759	15.744	10.652	23.979	29.157	14.269	10.652	4.768	21.2627	9.559	2.22308
NM_013641	Ptger1	chr8	86190543	86194004	+	2075	1	0.00754417	18	16.563	40.016	24.664	16.563	12.686	18.146	44.253	24.802	21.284	66.518	22.366	16.563	44.442	15.7983	2.81193
NM_207131	Cebpe	chr14	55329200	55331011	-	1234	1	0.00754417	3	30.554	29.632	24.664	19.124	14.145	16.445	11.342	16.445	16.563	4.535	17.617	30.554	28.2833	11.076	2.55217
NM_001160165	Neu2	chr1	89480597	89494415	+	1738	1	0.00754417	15	4.535	4.535	2.561	12.872	8.538	8.538	24.435	12.991	12.872	1.53	23.258	4.535	16.766	3.877	4.31592
NM_001358562	Ccdc162	chr10	41258650	41436269	-	7044	1	0.00754417	21	19.563	4.535	20.722	13.168	7.343	8.538	9.518	12.872	15.972	20.722	30.75	19.563	25.736	9.683	2.65614
NR_153193	Pbld1	chr10	62523461	62526873	+	612	1	0.00754417	12	3.237	8.538	9.759	9.759	19.325	14.269	8.803	19.444	25.453	10.9	9.759	3.237	17.9	7.178	2.49165
NR_003282	Slc13a2os	chr11	78207987	78219159	+	3622	1	0.00754417	18	11.342	6.118	3.237	5.813	9.759	3.237	18.146	8.082	8.082	13.748	22.366	11.342	18.057	6.26967	2.87706
NM_001165942	Nsun6	chr2	14958062	14970939	-	2414	1	0.00754417	21	17.041	15.567	16.563	2.561	7.672	10.9	16.445	3.237	14.269	15.442	16.563	17.041	16.3903	7.04433	2.32486
NR_024067	Snhg6	chr1	9932106	9934199	-	403	1	0.00754417	21	14.964	18.743	11.342	13.748	8.343	7.096	23.258	8.343	14.846	17.903	29.432	14.964	23.6675	9.729	2.4312
NM_009667	Ampd3	chr7	117916118	117955922	+	4080	1	0.00754417	21	12.165	16.563	12.686	8.082	9.944	13.44	10.9	8.461	1.53	22.366	16.563	12.165	19.4645	6.96367	2.79258
NM_001304329	Sema4c	chr1	36605484	36614402	-	3626	1	0.00754417	21	16.445	21.483	17.903	12.444	14.964	14.145	11.771	17.903	10.652	62.338	19.563	16.445	40.9505	13.442	3.04494
NM_009001	Rab3a	chr8	73278578	73282585	+	1439	1	0.00754417	18	9.178	13.168	17.15	15.863	12.872	6.831	14.269	21.284	15.863	17.041	38.311	9.178	27.676	11.8553	2.33335
NM_001301305	Arhgdib	chr6	136872181	136890024	-	1140	1	0.00754417	0	13.44	19.701	15.863	9.867	11.342	13.44	12.444	6.831	12.568	40.81	13.168	13.44	26.989	10.6143	2.54124
NM_001304330	Sema4c	chr1	36605484	36614402	-	3905	1	0.00754417	21	15.863	22.366	17.15	13.168	16.312	14.465	14.145	17.15	9.867	63.338	18.991	15.863	41.1645	13.7207	2.99873
NM_001290568	Ift74	chr4	94281182	94331389	+	1697	1	0.00754417	3	12.568	16.563	9.518	12.872	9.867	5.534	4.415	8.461	5.534	6.375	5.534	12.568	12.883	5.9545	2.16162
NM_001166218	Zfp712	chr13	67139530	67162106	-	3964	1	0.00754417	12	8.538	1.784	5.021	9.867	9.518	5.154	9.867	9.379	10.761	4.535	1.329	8.538	10.0023	2.932	3.40324
NR_026843	Bach2os	chr4	32646655	32658637	-	1656	1	0.00754417	21	17.903	6.831	8.461	1.53	4.216	5.154	9.867	4.768	3.438	9.059	9.867	17.903	11.065	3.63333	3.0398
NM_001313714	Sp100	chr1	87546563	87579693	+	1990	1	0.00754417	18	10.652	11.342	17.15	9.059	9.867	9.759	14.269	17.15	9.867	50.077	11.342	10.652	30.7095	9.56167	3.20942
NM_001310608	Pcdh7	chr5	58109320	58524474	+	8766	1	0.00754417	15	0	2.685	4.535	8.082	7.343	8.538	6.118	11.342	8.538	16.563	8.926	0	12.7445	2.40667	5.27772
NM_001310606	Pcdh7	chr5	58109320	58524474	+	8647	1	0.00754417	15	0	2.808	4.339	8.082	7.539	8.538	6.242	11.342	8.538	16.563	8.694	0	12.6285	2.38233	5.28292
NM_028310	2810006K23Rik	chr5	124778098	124790130	+	1632	1	0.00754417	6	9.759	6.754	8.082	6.118	9.867	4.535	4.535	5.534	5.534	0	1.784	9.759	8.19833	0.892	9.10015
NM_173169	Plk4	chr3	40603873	40620805	+	3448	1	0.00754417	6	4.216	10.652	16.563	8.343	10.652	11.575	6.754	7.539	8.803	3.129	3.237	4.216	10.477	3.183	3.28437
NR_157064	Letm2	chr8	26688962	26708461	-	1815	1	0.00754417	6	8.343	11.575	7.672	11.342	9.759	6.497	7.672	6.94	5.534	6.375	0	8.343	9.19933	3.1875	2.88017
NM_001359694	Ppfia2	chr10	106069584	106370524	+	6078	1	0.00754417	21	6.375	13.44	4.535	4.535	3.129	2.928	7.672	4.216	5.534	16.563	4.945	6.375	10.754	3.53067	3.04011
NM_001359687	Ppfia2	chr10	106069584	106370524	+	6098	1	0.00754417	21	6.375	13.44	4.535	4.535	3.129	2.928	7.539	4.216	5.534	16.563	4.945	6.375	10.754	3.53067	3.04011

## Sheet: B
Table S2. Diurnal rhythmic transcripts identified by RNA-seq in liver macrophages from Scap-hKO liver. Related to Figure S3B.
Transcript	Symbol	chr	start	end	strand	Length	ADJ.P	LAG	ScapKO_LM_ZT4_rep1	ScapKO_LM_ZT4_rep2	ScapKO_LM_ZT4_rep3	ScapKO_LM_ZT10_rep1	ScapKO_LM_ZT10_rep2	ScapKO_LM_ZT10_rep3	ScapKO_LM_ZT16_rep1	ScapKO_LM_ZT16_rep2	ScapKO_LM_ZT16_rep3	ScapKO_LM_ZT22_rep1	ScapKO_LM_ZT22_rep2	ScapKO_LM_ZT22_rep3	max	min	Fold_Change
NM_010362	Gsto1	chr19	47929463	47939278	+	1169	2.24632e-09	9	205.168	212.688	216.524	330.503	295.997	340.71	231.541	234.1	221.73	200.85	104.422	167.761	322.403	157.678	2.04463
NM_020582	Atp5j2	chr5	145944575	145952461	-	471	2.24632e-09	9	67.767	57.322	62.357	101.309	107.014	105.992	93.513	70.125	77.074	45.785	53.11	42.31	104.772	47.0683	2.22569
NM_144853	Cyyr1	chr16	85456490	85550618	-	2027	2.24632e-09	18	5.022	7.929	10.42	2.916	4.285	2.736	16.89	13.139	15.594	26.317	193.794	49.455	89.8553	3.31233	27.0489
NM_024184	Asf1b	chr8	86479593	86494094	+	1593	1.97841e-08	9	11.062	4.285	10.327	30.466	28.665	31.707	14.436	12.923	16.102	7.521	3.324	1.889	30.2793	4.24467	7.11908
NM_001163028	Bco1	chr8	119619765	119657620	+	2518	1.97841e-08	18	4.923	6.724	5.371	3.009	0	4.285	16.35	7.153	11.289	12.633	86.249	34.084	44.322	2.43133	18.1589
NR_110337	Spn	chr7	134275746	134281337	-	2166	1.97841e-08	9	1.78	2.095	2.736	5.464	14.656	9.643	5.238	7.153	3.009	1.002	1.532	0	9.921	0.844667	11.6197
NM_001243008	Col6a3	chr1	92663435	92740548	-	10793	5.31231e-08	21	23.852	26.082	25.117	21.349	14.882	16.542	22.193	22.519	23.48	25.117	123.224	29.492	59.2777	17.591	3.36843
NM_145546	Gtf2b	chr3	142428211	142446569	+	1243	1.34733e-07	9	77.183	68.698	75.726	100.983	99.054	132.504	103.655	81.906	97.746	56.633	49.348	55.576	110.847	53.8523	2.05815
NM_019489	Ppie	chr4	122804358	122817194	-	1176	1.34733e-07	6	40.989	37.275	38.282	44.175	54.474	80.38	21.349	28.345	33.724	32.708	4.743	19.97	59.6763	19.1403	3.11673
NM_025589	Rpl36al	chr12	70283721	70285054	-	513	1.34733e-07	9	30.111	25.117	30.851	43.32	63.691	46.414	31.042	38.282	26.667	25.024	20.634	22.662	51.1417	22.7733	2.24514
NM_001243009	Col6a3	chr1	92663435	92740548	-	8975	1.34733e-07	21	24.349	25.117	24.457	16.102	14.085	17.622	20.634	14.981	22.519	25.876	106.671	28.144	53.5637	15.9363	3.35962
NM_001355141	Pde1a	chr2	79674610	79969815	-	4318	1.34733e-07	18	5.607	3.324	4.285	3.009	0	0	7.727	5.131	4.923	9.643	15.197	19.249	14.6963	1.003	14.5176
NM_016744	Pde1a	chr2	79674610	79969128	-	4273	1.34733e-07	18	5.607	3.324	4.285	3.009	0	0	7.727	5.131	4.923	9.643	15.197	19.249	14.6963	1.003	14.5176
NM_001037810	Spn	chr7	134276978	134281337	-	1476	3.24609e-07	9	1.532	2.455	2.095	5.706	14.436	9.843	5.464	5.922	3.009	1.002	2.095	0	9.995	1.03233	9.59866
NM_001012323	Mup20	chr4	61711269	61715151	-	877	7.46511e-07	18	835.006	1591.08	690.976	661.478	550.938	715.456	1678.78	1151.92	1067.29	2658.4	3175.2	1710.62	2514.74	642.624	3.91319
NR_102366	AW112010	chr19	11122102	11125056	-	772	7.46511e-07	9	463.82	502.743	490.277	1065.73	985.189	1017.76	571.983	640.639	654.903	522.961	131.176	386.223	1022.89	346.787	2.94958
NM_010745	Ly86	chr13	37437214	37510905	+	990	7.46511e-07	9	414.169	294.478	438.105	631.202	577.073	726.568	407.175	553.542	550.938	373.553	98.591	263.277	644.948	245.14	2.63087
NM_007703	Elovl3	chr19	46206389	46210184	+	1873	7.46511e-07	21	236.477	252.864	93.513	70.032	9.843	49.455	249.314	98.591	88.262	334.627	1035.07	512.746	627.48	43.11	14.5522
NM_008013	Fgl2	chr5	20878491	20884204	+	3765	7.46511e-07	9	458.097	370.881	425.636	646.102	580.109	640.175	416.133	477.46	462.751	411.424	89.663	230.455	622.129	243.847	2.55124
NM_001110825	Foxp4	chr17	48004082	48061581	-	3970	7.46511e-07	21	74.934	89.761	45.192	27.239	29.359	29.359	44.986	42.31	34.084	51.778	151.615	83.336	95.5763	28.6523	3.33491
NM_008727	Npr1	chr3	90254514	90269788	-	4041	7.46511e-07	18	46.414	51.778	55.803	52.682	47.093	31.707	88.355	69.22	58.357	88.596	985.189	246.117	439.967	43.8273	10.0366
NM_026559	Txndc17	chr11	72021056	72023989	+	1440	7.46511e-07	9	76.504	84.121	73.94	128.263	135.278	115.024	86.8	78.753	89.074	78.66	53.781	56.453	126.188	62.9647	2.00395
NM_001081161	Fam171a1	chr2	3035654	3145073	+	4134	7.46511e-07	18	5.922	19.465	13.992	18.312	4.743	12.923	42.996	19.69	27.896	50.513	370.212	55.576	158.767	11.9927	13.2285
NM_001358914	Relt	chr7	107994362	108011927	-	2986	7.46511e-07	9	46.773	56.453	70.485	116.862	87.371	71.201	64.572	57.902	59.33	46.315	2.736	43.5	91.8113	30.8503	2.97538
NM_001145433	Smim20	chr5	53658345	53669779	+	949	7.46511e-07	9	41.848	42.31	36.73	63.443	60.009	73.13	56.236	56.453	40.772	38.183	14.085	22.1	65.5273	24.7893	2.64271
NM_025315	Med21	chr6	146591101	146599122	+	774	7.46511e-07	9	27.031	29.025	26.45	48.637	43.095	55.22	24.206	34.485	37.049	23.852	11.636	23.852	48.984	19.78	2.47569
NM_001313765	Shroom4	chrX	6154404	6214572	+	8197	7.46511e-07	18	20.525	20.727	18.996	11.729	18.312	14.882	31.707	27.896	31.479	34.893	112.798	22.292	56.661	14.9743	3.78202
NM_001313764	Shroom4	chrX	5992860	6214572	+	8156	7.46511e-07	18	20.525	20.727	19.139	11.636	18.312	14.882	31.479	28.144	31.707	34.893	112.798	22.292	56.661	14.9433	3.78986
NM_001191001	Lins1	chr7	73834775	73862142	+	5218	7.46511e-07	9	32.708	25.117	14.436	36.587	35.284	40.989	33.282	30.466	34.305	14.228	28.144	12.298	37.62	18.2233	2.0638
NM_008852	Pitx3	chr19	46210176	46222815	-	1372	7.46511e-07	18	3.541	4.743	1.532	0	0	0	17.843	10.42	10.42	7.153	115.815	41.848	54.9387	0	5494.87
NM_016863	Fkbp1b	chr12	4839980	4848401	-	974	7.46511e-07	9	12.742	10.743	13.139	30.851	23.852	18.996	10.881	16.102	23.232	5.607	3.541	2.095	24.5663	3.74767	6.54032
NR_028331	Zfp672	chr11	58133236	58136867	-	475	7.46511e-07	9	5.922	3.541	1.889	22.883	15.594	14.436	3.217	13.277	12.191	2.916	1.002	0	17.6377	1.306	13.4101
NM_001159582	Pde1a	chr2	79674610	79969569	-	4477	7.46511e-07	21	6.031	4.743	5.022	1.889	0	0	6.252	4.512	3.541	9.843	14.085	18.312	14.08	0.629667	22.0271
NR_035445	Mir1894	chr17	36054834	36054914	+	80	7.46511e-07	6	2.916	5.022	2.916	4.285	14.436	9.066	0	1.002	2.593	0	0.447	0	9.26233	0.149	58.3166
NM_001285961	Lyrm1	chr7	127039375	127060270	+	1089	7.46511e-07	6	5.238	5.022	5.607	11.062	7.521	8.146	2.095	4.923	5.922	1.218	0.34	1.002	8.90967	0.853333	10.3317
NM_008764	Tnfrsf11b	chr15	54082174	54110039	-	2811	7.46511e-07	18	4.512	5.022	1.002	3.541	0	3.217	4.923	5.922	5.922	6.359	21.991	7.153	11.8343	2.25267	5.23468
NM_133882	C8b	chr4	104438922	104477153	+	2225	1.64541e-06	21	184.52	321.571	149.824	69.22	86.249	48.78	125.494	107.878	69.22	185.092	833.446	202.849	407.129	68.083	5.97916
NM_001360873	Tubgcp5	chr7	63049495	63086829	+	3503	1.64541e-06	9	42.748	42.748	60.009	97.307	96.716	91.279	70.352	91.279	88.596	52.129	28.144	42.748	95.1007	41.007	2.31881
NM_001347067	Fam171a1	chr2	3035957	3145073	+	4114	1.64541e-06	18	5.607	18.996	13.504	18.996	5.238	11.636	43.5	20.727	28.144	49.239	368.262	56.453	157.985	11.9567	13.2029
NM_026725	Dusp23	chr1	174560900	174563105	-	1413	1.64541e-06	9	34.084	29.738	45.692	49.348	74.156	62.115	47.192	35.036	44.986	34.084	12.534	14.436	61.873	20.3513	3.03924
NM_028083	Chaf1b	chr16	93884146	93906351	+	1897	1.64541e-06	9	20.525	13.637	17.313	56.633	40.772	42.748	27.141	16.783	20.077	11.729	7.153	13.637	46.7177	10.8397	4.30683
NM_152815	Lins1	chr7	73834775	73862142	+	5233	1.64541e-06	9	32.571	24.457	14.436	37.275	34.893	40.772	32.708	30.111	34.485	14.436	29.359	12.441	37.6467	18.7453	2.00778
NM_001347060	Cfap54	chr10	92238354	92544367	-	10042	1.64541e-06	18	3.009	5.238	0.678	0.447	0	0	7.929	3.009	8.283	5.922	18.179	10.881	11.6607	0.149	73.4004
NR_126475	Lyrm1	chr7	127043625	127060270	+	904	1.64541e-06	6	5.022	3.541	5.238	7.521	8.695	7.521	3.217	5.238	4.285	0.821	1.002	1.532	7.91233	1.11833	7.02127
NM_027400	Lman1	chr18	66140393	66162289	-	3560	3.48824e-06	21	413.186	618.566	410.997	272.919	254.209	323.364	386.023	376.323	362.433	404.901	891.35	415.884	570.712	283.497	2.01308
NM_181348	Prune2	chr19	17030608	17298422	+	12490	3.48824e-06	9	225.652	186.785	249.972	343.324	307.273	359.134	314.271	302.431	291.88	283.495	43.751	130.158	336.577	152.468	2.20745
NM_001162500	Parvg	chr15	84156549	84173408	+	2685	3.48824e-06	6	247.186	236.107	264.067	270.42	378.601	344.616	186.785	233.013	255.897	232.921	62.537	200.625	331.212	165.361	2.0029
NM_009930	Col3a1	chr1	45368383	45406551	+	5511	3.48824e-06	21	99.187	79.176	101.509	60.009	41.262	38.183	62.537	48.78	28.144	102.688	311.004	151.939	188.544	46.4847	4.05538
NM_134005	Enpp3	chr10	24493620	24556001	-	2788	3.48824e-06	21	74.249	145.616	34.084	23.852	25.546	28.144	56.633	32.957	41.262	75.478	392.807	84.832	184.372	25.8473	7.13076
NM_001110824	Foxp4	chr17	48004082	48061581	-	4006	3.48824e-06	21	74.249	90.732	44.175	28.665	30.111	28.144	46.414	42.748	34.578	51.561	153.03	84.832	96.4743	28.9733	3.32896
NM_023258	Pycard	chr7	135134887	135137381	-	2130	3.48824e-06	6	116.336	113.232	128.17	178.61	118.371	137.911	89.173	121.149	111.789	88.355	39.077	79.962	144.964	69.1313	2.09678
NM_009902	Cldn3	chr5	135462084	135463346	+	1260	3.48824e-06	0	51.561	82.978	43.86	25.546	17.622	17.071	14.436	16.35	4.605	45.785	71.201	18.996	59.4663	11.797	5.03738
NM_010169	F2r	chr13	96371735	96388421	-	3334	3.48824e-06	18	32.571	39.283	25.117	12.441	14.656	16.35	62.357	47.093	31.85	44.175	286.913	103.016	144.701	14.4823	9.98537
NM_025553	Mrpl11	chr19	4962306	4966995	+	2875	3.48824e-06	6	62.847	55.803	61.446	100.201	90.003	95.64	73.13	49.863	56.776	47.545	32.571	38.282	95.2813	39.466	2.41391
NM_001361386	Fam171a1	chr2	3035654	3145073	+	4020	3.48824e-06	18	7.153	19.871	12.441	17.622	5.238	13.277	34.893	20.525	25.024	49.455	360.589	45.966	152.003	12.0457	12.6093
NM_011244	Rarg	chr15	102065369	102087953	-	2946	3.48824e-06	18	41.262	32.571	53.781	40.879	37.6	28.665	70.352	54.026	43.5	56.776	137.156	71.818	88.5833	35.7147	2.47989
NM_019537	Psmg1	chr16	96201540	96212567	-	1035	3.48824e-06	6	34.485	40.772	34.485	39.702	60.46	39.922	18.796	16.89	25.024	11.636	18.996	12.923	46.6947	14.5183	3.21473
NM_001356463	Susd4	chr1	184695027	184826720	+	2976	3.48824e-06	21	42.31	43.86	31.263	12.742	5.238	16.674	27.763	23.852	23.573	36.19	108.345	32.066	58.867	11.5513	5.09258
NM_001356462	Susd4	chr1	184694175	184826720	+	2929	3.48824e-06	21	42.31	43.751	31.479	12.441	5.464	16.542	27.332	24.069	23.48	35.633	107.878	31.707	58.406	11.4823	5.08304
NR_110992	Ap5s1	chr2	131036096	131039250	+	1388	3.48824e-06	6	67.218	64.463	70.485	99.054	64.271	74.934	53.11	62.357	60.009	54.857	28.144	34.893	79.4197	39.298	2.0207
NM_001362648	Itpa	chr2	130493538	130507350	+	1115	3.48824e-06	6	32.708	39.077	31.707	46.63	36.052	62.537	23.573	21.349	34.893	22.519	14.436	16.102	48.4063	17.6857	2.73606
NM_001013833	Prkg1	chr19	30638977	31839523	-	6958	3.48824e-06	18	7.836	14.882	4.743	1.218	0	8.146	23.852	15.959	10.218	29.831	86.938	19.97	45.5797	3.12133	14.5592
NM_001363282	Fam161a	chr11	22908347	22923742	+	1951	3.48824e-06	9	11.97	12.534	24.793	25.546	48.637	39.077	20.304	27.332	25.117	19.465	9.843	3.541	37.7533	10.9497	3.44566
NM_026412	Knstrn	chr2	118639739	118661948	+	3107	3.48824e-06	9	11.729	11.062	13.139	41.361	23.852	43.32	22.519	14.436	22.193	14.656	6.359	5.922	36.1777	8.979	4.02577
NM_030203	Tspyl4	chr10	34017227	34021126	+	3897	3.48824e-06	18	16.102	10.42	16.102	8.838	11.838	8.695	24.069	28.144	23.852	23.852	75.478	28.144	42.4913	9.79033	4.33672
NM_146178	Ccdc106	chr7	5008328	5012386	+	1997	3.48824e-06	9	12.441	7.245	27.031	29.492	38.282	26.894	14.882	16.783	21.349	7.153	2.916	5.131	31.556	5.06667	6.21786
NM_008867	Pla2r1	chr2	60255600	60391365	-	7080	3.48824e-06	21	22.1	18.312	9.843	8.515	7.62	5.706	21.349	10.42	17.17	28.144	218.542	38.571	95.0857	7.28033	13.0441
NM_001365338	Shld3	chr13	104963801	104968539	-	1626	3.48824e-06	6	22.1	27.239	35.284	35.633	43.227	25.117	23.852	16.89	22.292	14.882	11.062	9.066	34.659	11.67	2.96824
NM_021486	Bco1	chr8	119619765	119657620	+	2314	3.48824e-06	18	4.923	7.245	5.131	2.916	0	5.238	17.622	7.153	11.062	12.534	86.249	33.625	44.136	2.718	16.1826
NR_045902	Gm11747	chr11	118305514	118316309	-	1645	3.48824e-06	18	5.706	7.153	9.843	5.238	6.031	5.022	8.283	19.465	7.929	14.436	137.488	55.912	69.2787	5.43033	12.7361
NM_008634	Map1b	chr13	100191419	100286557	-	11843	3.48824e-06	18	10.075	14.981	7.521	4.285	2.916	0.678	16.102	12.441	10.327	13.504	75.478	17.843	35.6083	2.62633	13.5106
NM_019919	Ltbp1	chr17	75404869	75791852	+	7419	3.48824e-06	18	9.066	7.245	3.009	4.923	2.916	0	12.191	10.218	5.238	15.594	42.748	11.636	23.326	2.613	8.89668
NM_001355140	Pde1a	chr2	79674610	79969815	-	4307	3.48824e-06	21	7.153	5.022	4.743	1.218	0	0	7.245	4.923	3.217	9.843	13.504	17.622	13.6563	0.406	32.8518
NM_001009978	Pde1a	chr2	79699182	79748556	-	1597	3.48824e-06	21	4.743	3.324	5.238	0.821	0	0	7.929	1.002	3.118	7.836	8.146	8.146	8.04267	0.273667	28.3878
NR_130340	Mir3113	chrX	148294105	148294180	+	75	3.48824e-06	9	4.923	1.002	3.217	7.62	5.607	9.843	3.324	1.78	5.464	1.002	1.002	0	7.69	0.668	11.3569
NM_001128180	Dlgap1	chr17	70871450	71170753	+	5294	3.48824e-06	21	5.238	2.916	1.439	0	0	0	4.285	0.678	1.002	3.324	22.519	11.636	12.493	0	1250.3
NM_172731	Fgd5	chr6	91928959	92025999	+	5986	7.13434e-06	18	34.893	59.757	43.095	34.893	28.345	38.183	116.429	69.673	39.077	89.266	830.625	185.539	368.477	33.807	10.8965
NM_001310434	Fam171a1	chr2	3031496	3145073	+	3905	7.13434e-06	18	5.607	18.996	12.742	18.996	6.031	12.191	44.175	21.118	27.896	48.879	367.541	55.912	157.444	12.406	12.6815
NM_183275	Tefm	chr11	79950180	79955655	-	1281	7.13434e-06	6	32.571	39.283	41.262	51.561	56.776	43.32	27.896	39.283	30.851	37.707	10.527	12.742	50.5523	20.3253	2.48643
NM_025922	Itpa	chr2	130493538	130507350	+	1188	7.13434e-06	6	34.084	38.183	34.893	51.103	37.955	61.673	25.117	22.662	36.406	22.662	20.304	24.926	50.2437	22.6307	2.21962
NM_001290432	Ccdc106	chr7	5008328	5012386	+	1364	7.13434e-06	9	12.191	5.464	25.876	30.466	39.702	26.667	17.622	18.07	18.179	5.607	3.324	5.464	32.2783	4.79833	6.71508
NM_001040459	Shroom4	chrX	5977150	6214572	+	8267	7.13434e-06	18	19.97	20.634	18.179	12.441	19.465	14.436	34.084	29.359	31.707	34.084	116.645	22.662	57.797	15.4473	3.73978
NM_175199	Hspa12a	chr19	58870241	58935474	-	5719	7.13434e-06	18	1.002	10.327	11.062	6.905	2.916	1.002	16.102	16.783	7.727	20.525	103.295	19.97	47.93	3.60767	13.2516
NM_011160	Prkg1	chr19	30638977	31738860	-	6881	7.13434e-06	18	4.743	14.085	7.153	3.324	0	7.245	16.783	11.062	12.534	31.479	65.653	16.783	37.9717	3.523	10.7505
NR_046017	9530052E02Rik	chr8	11007850	11054541	+	949	7.13434e-06	21	20.727	9.843	4.037	0	0	1.78	2.916	9.843	3.009	4.743	89.266	36.299	43.436	0.593333	72.0099
NM_011441	Sox17	chr1	4481009	4487435	-	4064	7.13434e-06	18	3.541	0	1.218	0	0	0	1.78	2.736	3.324	7.153	30.466	28.144	21.921	0	2193.1
NM_009504	Vdr	chr15	97684858	97738727	-	4342	7.13434e-06	12	0	1.002	3.217	5.238	7.929	5.022	5.607	9.843	7.929	1.002	3.217	2.095	7.793	1.40633	5.5093
NM_001347413	Dlgap1	chr17	70871234	71170753	+	5539	7.13434e-06	21	5.131	3.009	1.002	0	0	0	4.743	0.579	1.002	3.541	22.662	11.838	12.6803	0	1269.03
NM_001357515	Mybph	chr1	136090025	136097814	+	1824	7.13434e-06	6	2.095	2.916	3.118	9.843	7.929	5.238	1.002	1.78	4.743	1.002	1.439	0	7.67	0.813667	9.32416
NM_001312908	Cux2	chr5	122310225	122499860	-	4909	7.13434e-06	21	5.607	2.916	1.889	0	0	0	0.678	1.532	1.002	1.002	23.672	14.436	13.0367	0	1304.67
NM_009693	Apob	chr12	7984483	8023645	+	13878	1.41148e-05	21	8676.8	25165	9135.67	2753.72	3866.31	3702.91	7438.08	6379.15	4789.05	9012.22	26882.3	7936.88	14610.5	3440.98	4.24601
NM_008645	Mug1	chr6	121788559	121839075	+	4619	1.41148e-05	21	5116.72	11196.9	3797.35	1513.28	1969.81	1494.1	3987.86	2863.06	1743.86	4425.02	22983	5957.6	11121.9	1659.07	6.70367
NM_198672	Ces3a	chr8	107572499	107582314	+	2034	1.41148e-05	21	2404.36	4675.61	1650.61	891.812	899.845	1060.41	1374.9	1524.16	983.726	1905.96	7726.04	2119.12	3917.04	950.69	4.12018
NM_001164681	Ces3a	chr8	107572499	107582314	+	1894	1.41148e-05	21	2226.54	4313.82	1556.62	841.693	842.502	984.533	1272.34	1412.3	927.681	1758.52	7438.08	1985.91	3727.5	889.576	4.19017
NM_010259	Gbp2b	chr3	142257811	142282140	+	2807	1.41148e-05	9	736.974	974.792	882.086	1001	1520.35	1195.19	1258	1151.45	888.445	725.954	181.388	872.621	1238.85	593.321	2.08797
NM_012021	Prdx5	chr19	6981187	6984596	-	1263	1.41148e-05	6	705.809	564.884	736.206	999.208	989.803	1008.06	723.223	654.008	648.436	631.447	210.862	542.467	999.023	461.592	2.16427
NM_001358444	Prdx5	chr19	6981187	6984596	-	1256	1.41148e-05	6	685.222	550.938	715.122	982.254	956.999	971.981	705.809	636.339	624.119	615.221	201.775	524.13	970.411	447.042	2.17071
NM_001017525	Btbd11	chr10	85061156	85123037	+	3918	1.41148e-05	12	208.544	176.316	270.001	333.51	338.125	270.42	420.139	378.601	414.169	322.564	59.33	215.612	404.303	199.169	2.0299
NM_001316671	C8b	chr4	104438922	104477153	+	2028	1.41148e-05	21	176.934	303.079	142.543	67.767	78.969	45.444	110.884	96.716	65.653	173.712	765.694	191.318	376.908	64.06	5.88291
NM_031997	Cemip2	chr19	21852830	21932850	+	6675	1.41148e-05	18	246.849	301.514	264.932	286.171	275.731	244.864	314.491	334.928	352.764	337.925	1496.73	452.271	762.309	268.922	2.83461
NM_021424	Nectin1	chr9	43552037	43615544	+	5675	1.41148e-05	21	140.078	375.33	104	34.786	22.1	48.879	73.586	77.663	62.537	81.475	492.024	131.176	234.892	35.255	6.66104
NM_021547	Stard3	chr11	98219682	98242426	+	2066	1.41148e-05	6	227.989	233.693	305.209	376.323	252.771	307.981	181.208	284.217	226.98	197.224	73.94	178.61	312.358	149.925	2.08336
NM_022321	Parvg	chr15	84155150	84173408	+	2640	1.41148e-05	6	247.394	238.275	266.775	270.001	378.871	345.364	190.466	225.868	258.296	232.813	62.357	195.53	331.412	163.567	2.0261
NM_019802	Ggcx	chr6	72364302	72381100	+	3306	1.41148e-05	21	183.324	410.148	185.092	95.64	113.232	134.482	153.267	137.156	140.723	148.408	735.019	190.033	357.82	114.451	3.12621
NM_027209	Ms4a6b	chr19	11593049	11604893	+	1678	1.41148e-05	9	93.282	64.752	127.253	139.281	149.917	147.357	121.04	145.616	145.616	118.371	10.881	54.857	145.518	61.3697	2.37095
NM_031164	F13b	chr1	141398284	141420333	+	2364	1.41148e-05	21	79.672	298.96	75.825	34.305	60.009	34.485	61.337	77.938	45.692	106.671	266.201	83.226	152.033	42.933	3.54057
NM_001310591	Mtss2	chr8	113249626	113265301	+	4675	1.41148e-05	18	22.662	34.485	31.707	29.831	38.183	20.077	85.997	64.364	44.765	64.86	587.571	134.482	262.304	29.3637	8.93025
NM_001025192	Cxadr	chr16	78301916	78341004	+	5557	1.41148e-05	21	49.863	219.722	80.054	12.742	41.262	36.19	43.86	41.081	67.767	73.719	621.193	89.266	261.393	30.0647	8.69179
NM_001360874	Tubgcp5	chr7	63049495	63086829	+	3624	1.41148e-05	9	44.175	43.643	60.553	94.482	86.938	95.249	77.482	85.997	93.513	51.561	25.024	46.414	92.223	40.9997	2.24906
NM_028767	Foxp4	chr17	48004082	48061581	-	3967	1.41148e-05	21	74.583	88.931	44.268	28.665	37.275	28.144	46.315	42.748	34.485	51.423	152.696	84.264	96.1277	31.3613	3.06451
NM_153537	Phldb1	chr9	44494391	44543281	-	5437	1.41148e-05	21	53.638	73.13	61.446	32.708	23.672	23.672	84.121	56.633	51.887	77.074	255.425	116.156	149.552	26.684	5.60282
NR_027897	0610012G03Rik	chr16	31947137	31948607	-	1470	1.41148e-05	9	55.22	45.785	67.218	118.272	96.716	125.814	78.66	62.115	79.672	48.78	25.546	63.911	113.601	46.079	2.46503
NM_001310771	Bud31	chr5	145901245	145908947	+	845	1.41148e-05	9	84.121	60.009	83.983	136.731	110.224	170.359	75.385	101.509	105.375	75.072	34.893	81.774	139.105	63.913	2.17629
NM_001024719	Cyp2c67	chr19	39683349	39723532	-	1695	1.41148e-05	21	55.22	123.224	37.707	16.542	19.97	12.191	22.519	33.724	20.634	35.036	116.336	65.653	72.3417	16.2343	4.45396
NM_008609	Mmp15	chr8	97876196	97898193	+	4308	1.41148e-05	0	64.752	149.341	80.054	62.115	33.857	46.315	44.175	31.707	28.144	58.882	128.479	65.653	98.049	34.6753	2.8271
NM_029269	Spp2	chr1	90303585	90323013	+	869	1.41148e-05	21	30.851	94.482	34.305	24.793	25.117	13.637	29.831	31.042	19.97	69.465	132.706	55.077	85.7493	21.1823	4.04672
NM_144875	Rab29	chr1	133763854	133769464	+	1181	1.41148e-05	9	99.054	79.672	95.64	128.17	142.543	112.218	77.938	104.422	101.509	81.567	34.893	60.009	127.644	58.823	2.16976
NM_177073	Relt	chr7	107994362	108011927	-	2804	1.41148e-05	9	43.5	56.236	65.52	118.478	88.355	69.673	63.443	58.773	60.009	45.785	3.324	44.986	92.1687	31.365	2.93797
NM_001042727	Rarg	chr15	102065369	102076931	-	2710	1.41148e-05	18	40.772	34.677	57.682	40.15	36.587	30.111	69.673	53.11	44.175	57.902	138.837	77.663	91.4673	35.616	2.56771
NM_025570	Mrpl20	chr4	155176987	155182940	+	1123	1.41148e-05	9	55.803	44.765	47.545	79.672	68.972	72.7	63.911	37.275	51.561	43.32	2.916	30.851	73.7813	25.6957	2.87063
NM_001356464	Susd4	chr1	184694347	184826720	+	3046	1.41148e-05	21	43.095	44.765	32.957	11.729	4.923	17.622	26.317	25.117	22.519	39.922	115.815	30.718	62.1517	11.4247	5.43625
NM_001356461	Susd4	chr1	184694347	184826720	+	3040	1.41148e-05	21	42.748	44.986	32.957	11.97	4.512	17.843	26.45	25.024	22.662	39.922	115.924	31.263	62.3697	11.4417	5.44721
NM_144796	Susd4	chr1	184695027	184826720	+	2970	1.41148e-05	21	42.748	44.986	31.707	11.97	4.743	17.843	26.45	23.232	22.519	36.587	106.671	31.042	58.1	11.5187	5.04048
NM_001109873	Cbfa2t3	chr8	125149036	125202075	-	7655	1.41148e-05	18	20.304	36.587	25.024	36.73	19.97	36.299	39.283	38.571	42.31	47.093	183.712	119.786	116.864	27.305	4.27874
NM_001363283	Fam161a	chr11	22908347	22923742	+	2059	1.41148e-05	9	11.97	12.633	25.024	25.117	48.637	39.077	20.077	27.332	26.667	19.249	9.843	3.541	37.6103	10.8777	3.45532
NM_023653	Wnt2	chr6	17938940	17980445	-	2108	1.41148e-05	18	3.009	15.594	9.843	7.836	0	4.512	18.996	12.742	7.929	21.349	150.024	40.772	70.715	4.116	17.1413
NM_172904	Fsd2	chr7	88679240	88711867	-	2961	1.41148e-05	9	22.662	26.894	34.677	40.15	40.772	49.106	37.049	29.831	37.275	34.893	0.678	18.179	43.3427	17.9167	2.41833
NM_001359477	Mrpl42	chr10	94943439	94964583	-	499	1.41148e-05	6	30.111	34.084	28.665	66.686	41.848	74.249	28.144	29.359	44.986	27.896	25.546	26.667	60.9277	26.703	2.2812
NM_001327998	Hspa12a	chr19	58870240	59018162	-	5892	1.41148e-05	18	0.34	9.843	11.062	7.836	3.118	0	16.35	20.727	8.146	19.465	104.515	21.349	48.443	3.65133	13.2337
NM_145588	Kif22	chr7	134171245	134185934	-	2048	1.41148e-05	9	16.674	9.843	15.594	30.466	24.069	14.656	17.622	22.519	21.991	5.607	3.324	3.324	23.0637	4.085	5.6346
NM_001301705	Adamtsl4	chr3	95480125	95491840	-	4015	1.41148e-05	21	43.86	25.117	44.986	31.707	20.304	31.957	42.748	40.772	32.708	45.301	97.746	49.348	64.1317	27.9893	2.29083
NM_017407	Spag5	chr11	78115093	78135959	+	3799	1.41148e-05	6	13.744	19.97	16.102	17.622	23.48	25.117	2.095	15.594	8.695	6.359	8.416	7.153	22.073	7.30933	3.01708
NR_156178	Spag5	chr11	78115093	78135959	+	3828	1.41148e-05	6	13.992	19.97	16.35	17.622	23.48	25.117	2.228	15.594	9.066	6.359	8.416	7.153	22.073	7.30933	3.01708
NM_001290477	Klhl4	chrX	111587942	111674738	+	3853	1.41148e-05	18	0	0	1.002	5.022	0	0	7.245	8.416	7.153	15.594	16.783	11.838	14.7383	0.334	42.8731
NM_001312903	Ptch2	chr4	116768661	116788706	+	5090	1.41148e-05	18	0.447	5.238	2.736	0	0	0	24.457	7.929	3.009	2.916	65.52	27.239	31.8917	0	3190.17
NM_183023	Rims4	chr2	163689617	163744419	-	825	1.41148e-05	6	16.89	15.197	20.077	29.359	27.439	20.634	5.022	20.304	14.436	11.838	0.579	11.388	25.8107	7.935	3.24993
NM_172781	Klhl4	chrX	111587942	111674738	+	3871	1.41148e-05	18	0	0	1.002	3.894	0	0	7.521	9.643	5.706	14.882	16.102	11.062	14.0153	0.334	40.7713
NM_001361413	Tmem237	chr1	59157428	59177252	-	1870	1.41148e-05	6	20.87	21.991	19.97	18.996	26.082	25.546	13.139	12.742	20.727	10.881	10.075	10.42	23.5413	10.4587	2.2497
NR_040265	2310001H17Rik	chr6	129182641	129188063	-	719	1.41148e-05	0	18.312	21.349	17.313	9.066	9.843	16.102	2.916	9.066	9.066	13.637	16.35	25.974	18.9913	7.016	2.70443
NM_001033449	Tmem237	chr1	59157428	59176940	-	1862	1.41148e-05	6	19.97	21.594	16.89	19.139	21.775	25.546	10.743	12.633	20.727	9.843	10.218	10.218	22.1533	10.093	2.19374
NM_008958	Ptch2	chr4	116768661	116788706	+	5095	1.41148e-05	18	1.002	5.922	2.916	0	0	0.678	24.069	7.62	2.593	3.118	61.337	25.974	30.143	0.226	127.767
NM_001145034	Gm13889	chr2	93795967	93797257	-	1288	1.41148e-05	21	5.607	7.727	7.245	0	5.464	4.285	2.916	1.439	4.923	12.633	34.893	12.441	19.989	3.09267	6.44575
NM_178198	Hist1h2bj	chr13	22135067	22135527	+	458	1.41148e-05	6	10.218	7.521	7.521	26.667	18.996	10.881	4.923	9.843	10.075	6.359	0.34	1.002	18.848	2.567	7.31781
NR_105793	Mir6374	chr6	83350990	83351096	-	106	1.41148e-05	6	1.218	3.009	5.607	11.289	18.996	5.706	2.593	1.002	10.075	0	0.34	0	11.997	0.113333	97.3541
NM_001355144	Pde1a	chr2	79699182	79748556	-	1645	1.41148e-05	21	5.238	5.131	5.607	0	0	0.34	7.521	0.821	2.455	7.929	7.153	7.245	7.44233	0.113333	60.4243
NM_011458	Serpina3k	chr12	105576696	105583949	+	1645	2.70759e-05	21	8358.16	19000.4	4537.32	2548.33	3586.69	2587.59	7936.88	6477.68	2632.03	8358.16	27938.4	10775.6	15690.7	2907.54	5.39656
NM_009692	Apoa1	chr9	46036713	46038552	+	982	2.70759e-05	21	4636.61	9744.43	2329.36	1190.43	1108.83	1142.35	4636.61	2038.58	1254.1	2674.6	10155.7	4871.42	5900.58	1147.2	5.14341
NM_001286784	Magi1	chr6	93625447	94233911	-	7778	2.70759e-05	21	139.945	193.794	68.698	51.561	32.708	53.318	132.613	53.318	54.159	56.144	621.193	200.482	292.606	45.8623	6.37893
NM_146190	Tubgcp5	chr7	63049495	63086829	+	3691	2.70759e-05	9	43.751	47.093	63.443	99.187	96.937	100.693	78.66	93.043	99.187	53.781	31.479	49.455	98.939	44.905	2.20303
NM_009621	Adamts1	chr16	85794073	85803358	-	4872	2.70759e-05	18	16.102	45.785	25.546	22.519	16.102	17.622	71.437	40.772	26.45	91.52	343.324	67.35	167.398	18.7477	8.92478
NM_028894	Lonrf3	chrX	33868404	33906851	+	7357	2.70759e-05	18	27.896	26.45	14.436	14.436	4.285	28.665	41.848	51.887	39.922	43.751	94.814	49.455	62.6733	15.7953	3.96596
NM_001038654	Slc16a3	chr11	120810381	120820314	+	2379	2.70759e-05	12	12.191	7.153	23.48	36.587	33.724	24.069	36.587	40.15	29.359	16.102	14.436	16.35	35.3653	14.2747	2.47645
NM_001290274	Amot	chrX	141886411	141922182	-	2927	2.70759e-05	18	12.191	7.153	13.139	5.022	1.002	7.521	22.519	26.317	12.191	12.441	77.074	29.025	39.5133	4.515	8.73444
NM_009255	Serpine2	chr1	79790896	79855240	-	2044	2.70759e-05	21	12.441	27.141	8.416	3.541	3.009	0	15.594	5.922	5.922	14.882	39.077	15.594	23.1843	2.18333	10.5749
NR_028081	Pradc1	chr6	85396779	85401964	-	1101	2.70759e-05	6	19.97	26.667	24.926	25.546	63.691	36.587	20.304	14.436	22.1	16.102	14.882	14.436	41.9413	15.14	2.76906
NM_008921	Prim1	chr10	127452271	127467086	+	1518	2.70759e-05	6	21.118	16.102	19.249	14.436	32.957	21.991	14.436	18.07	11.062	5.607	3.217	7.929	23.128	5.58433	4.13597
NM_001013820	Slc22a28	chr19	8136699	8206472	-	1992	2.70759e-05	21	11.388	13.637	7.521	4.285	0	0	0	5.607	0.821	9.843	48.637	13.637	24.039	1.42833	16.72
NM_001310469	Osmr	chr15	6763577	6824313	-	4812	2.70759e-05	18	4.037	10.42	7.521	6.359	0	3.541	7.521	12.441	18.996	14.981	111.789	11.388	46.0527	3.3	13.9162
NM_001362293	Celf4	chr18	25636121	25912658	-	4119	2.70759e-05	18	0.447	1.002	3.118	2.916	0	0	14.436	3.324	1.218	14.436	20.525	7.929	14.2967	0.972	14.5689
NM_001362326	Celf4	chr18	25636121	25912658	-	4079	2.70759e-05	18	0.447	1.002	3.118	2.916	0	0	14.436	3.324	1.218	14.436	20.525	7.929	14.2967	0.972	14.5689
NM_001362327	Celf4	chr18	25636121	25912658	-	4079	2.70759e-05	18	0.447	1.002	3.118	2.916	0	0	14.436	3.324	1.218	14.436	20.525	7.929	14.2967	0.972	14.5689
NM_001362299	Celf4	chr18	25636121	25912658	-	4166	2.70759e-05	18	0.579	1.002	3.217	2.916	0	0	14.436	3.324	1.218	14.436	20.525	7.929	14.2967	0.972	14.5689
NM_001146293	Celf4	chr18	25636121	25912658	-	4109	2.70759e-05	18	0.579	1.002	3.118	2.916	0	0	14.436	3.324	1.218	14.436	20.525	7.929	14.2967	0.972	14.5689
NM_001362275	Celf4	chr18	25636121	25912658	-	4244	2.70759e-05	18	0.579	0.821	3.118	3.009	0	0	14.436	3.217	1.002	14.436	20.525	7.836	14.2657	1.003	14.0925
NR_155529	Celf4	chr18	25636121	25912658	-	4162	2.70759e-05	18	0.579	0.821	3.118	2.916	0	0	14.436	3.217	1.218	14.436	20.634	7.836	14.302	0.972	14.5743
NM_001362288	Celf4	chr18	25636121	25912658	-	4157	2.70759e-05	18	0.579	0.821	3.118	2.916	0	0	14.436	3.217	1.002	14.436	20.634	7.836	14.302	0.972	14.5743
NM_001362323	Celf4	chr18	25636121	25912658	-	4106	2.70759e-05	18	0.579	1.002	3.217	2.916	0	0	14.436	3.324	1.218	14.436	20.525	7.836	14.2657	0.972	14.5373
NM_001362285	Celf4	chr18	25636121	25912658	-	4181	2.70759e-05	18	0.579	1.002	3.217	2.916	0	0	14.436	3.324	1.218	14.436	20.525	7.836	14.2657	0.972	14.5373
NM_001362291	Celf4	chr18	25636121	25912658	-	4151	2.70759e-05	18	0.579	1.002	3.217	2.916	0	0	14.436	3.324	1.218	14.436	20.525	7.836	14.2657	0.972	14.5373
NM_001331235	Ltbp1	chr17	75578121	75791852	+	6151	2.70759e-05	18	5.922	5.238	1.889	5.131	1.78	0	8.416	5.238	2.916	12.441	31.707	9.843	17.997	2.30367	7.78288
NM_001285959	Lyrm1	chr7	127039375	127060270	+	892	2.70759e-05	9	3.217	4.037	3.324	12.191	8.146	7.388	0	5.238	7.245	0.821	1.002	0	9.24167	0.607667	14.9784
NM_001040136	Pdzd9	chr7	127802810	127813857	-	1609	2.70759e-05	9	1.218	0	4.923	5.922	7.521	11.062	4.923	2.916	2.095	1.218	0	1.002	8.16833	0.74	10.9044
NM_016749	Mybph	chr1	136090025	136097809	+	1816	2.70759e-05	6	1.889	2.916	3.217	9.843	7.929	5.131	0.447	1.889	4.743	1.002	1.218	0	7.63433	0.74	10.1924
NM_001161516	Dctd	chr8	49184446	49227021	+	1849	2.70759e-05	9	1.532	2.593	2.455	5.607	5.238	7.245	3.009	3.009	4.923	4.923	0	0.447	6.03	1.79	3.35556
NM_013465	Ahsg	chr16	22892088	22899524	+	1505	5.04637e-05	21	3502.41	8521.82	2688.41	1212.09	1837.45	1465.84	3743.39	2922.17	1475.25	4011.34	11196.9	4537.32	6581.85	1505.12	4.37294
NM_001276450	Ahsg	chr16	22892088	22899524	+	1484	5.04637e-05	21	3301.35	8358.16	2636.69	1176.31	1795.41	1427.12	3688.25	2823.4	1442.67	3866.31	10775.6	4167.6	6269.85	1466.28	4.27599
NM_144559	Fcgr4	chr1	172949057	172959892	+	1243	5.04637e-05	9	573.12	367.541	662.143	854.808	852.163	1205.89	543.48	962.514	719.975	543.255	162.617	515.62	970.953	407.164	2.38464
NM_001042767	Proc	chr18	32282780	32299224	-	1558	5.04637e-05	21	467.182	1147.07	323.364	112.931	120.525	188.479	452.054	275.947	156.994	327.064	2174.9	612.323	1038.1	140.645	7.38051
NM_008934	Proc	chr18	32282780	32297859	-	1570	5.04637e-05	21	467.96	1146.48	323.786	113.232	122.024	195.072	451.298	275.266	158.301	327.337	2244.01	613.141	1061.5	143.443	7.3997
NM_144511	Ces3b	chr8	107607655	107617491	+	2050	5.04637e-05	21	526.03	863.842	238.726	75.478	115.024	71.685	141.639	243.218	86.938	325.859	1322.44	369.642	672.647	87.3957	7.69581
NM_001042768	Proc	chr18	32282780	32297859	-	1637	5.04637e-05	21	466.716	1145.22	323.929	113.232	120.006	187.439	450.89	275.514	156.994	327.064	2179.68	612.865	1039.87	140.226	7.41524
NM_001313938	Proc	chr18	32282780	32297859	-	1574	5.04637e-05	21	466.484	1144.87	322.384	113.459	121.664	187.086	452.942	276.57	157.174	325.859	2190.68	613.589	1043.38	140.736	7.41323
NM_023125	Kng1	chr16	23058373	23082151	+	1932	5.04637e-05	21	320.068	1531.06	288.44	207.383	246.849	203.572	479.132	402.122	249.171	571.577	3022.51	623.57	1405.89	219.268	6.41148
NM_001159415	Ces3b	chr8	107607655	107617491	+	1901	5.04637e-05	21	494.359	795.116	219.722	75.478	103.115	67.037	141.285	232.082	78.66	302.332	1265.27	346.974	638.19	81.8767	7.7937
NM_007976	F5	chr1	166081966	166150408	+	7406	5.04637e-05	21	515.412	1494.1	520.403	237.682	188.952	180.533	438.105	351.672	250.389	499.454	2664.79	443.077	1202.44	202.389	5.94099
NM_013478	Azgp1	chr5	138422749	138431460	+	1308	5.04637e-05	21	450.256	1255.26	308.674	201.913	219.614	262.688	621.65	401.979	305.904	517.623	2878.45	698.344	1364.81	228.072	5.98389
NM_001361501	Aif1	chr17	35307931	35312997	-	925	5.04637e-05	6	783.081	634.562	897.557	975.61	1238.27	989.803	689.574	620.028	835.481	726.892	176.089	610.42	1067.89	504.467	2.11685
NM_019467	Aif1	chr17	35307931	35312997	-	922	5.04637e-05	6	783.318	634.453	897.45	975.901	1238.77	991.47	690.009	619.681	835.006	729.987	176.537	610.219	1068.71	505.581	2.11381
NM_001361502	Aif1	chr17	35307931	35312997	-	748	5.04637e-05	6	784.968	633.188	894.634	969.304	1240.5	990.324	689.9	621.193	839.584	726.366	176.089	612.55	1066.71	505.002	2.11227
NM_009993	Cyp1a2	chr9	57524744	57531462	-	1883	5.04637e-05	0	400.667	1038.01	491.509	198.017	138.02	141.285	147.225	188.82	130.059	204.266	582.003	273.244	643.395	155.368	4.1409
NM_009252	Serpina3n	chr12	105644918	105652539	+	2078	5.04637e-05	21	261.602	795.259	206.063	104.422	160.295	142.444	325.059	281.191	164.496	367.541	1507.71	390.73	755.326	135.72	5.56498
NM_021475	Adamdec1	chr14	69181444	69200129	-	2396	5.04637e-05	9	295.727	185.987	283.836	482.196	468.542	445.267	281.851	364.732	393.954	361.958	44.175	181.208	465.335	195.78	2.37675
NM_152811	Ugt2b1	chr5	87345664	87355528	-	2537	5.04637e-05	21	185.539	649.331	204.613	121.149	118.791	47.793	152.13	206.063	108.01	342.808	983.726	250.11	525.548	95.911	5.47907
NM_007576	C4bp	chr1	132532498	132558195	-	1871	5.04637e-05	18	162.081	721.303	248.923	104	113.808	140.723	286.913	291.88	185.755	383.063	1151.92	355.05	630.01	119.51	5.27124
NM_010260	Gbp2	chr3	142283627	142300972	+	2442	5.04637e-05	9	346.515	245.791	410.056	563.692	431.584	412.754	305.904	419.346	313.911	284.739	181.1	162.75	469.343	209.53	2.23993
NM_007686	Cfi	chr3	129539657	129578250	+	2061	5.04637e-05	21	222.182	983.158	211.568	71.685	156.331	123.224	262.013	156.994	141.186	286.171	883.557	266.882	478.87	117.08	4.08985
NM_013797	Slco1a1	chr6	141855802	141895483	-	3951	5.04637e-05	21	257.421	826.791	236.107	88.931	106.671	105.992	190.466	169.526	115.815	230.357	890.497	215.705	445.52	100.531	4.43131
NM_001329552	Cfi	chr3	129539657	129578250	+	2058	5.04637e-05	21	220.613	978.017	210.862	71.437	154.528	124.155	262.781	157.174	140.866	285.086	883.241	263.504	477.277	116.707	4.08928
NM_007768	Crp	chr1	174628187	174630097	+	1694	5.04637e-05	18	136.731	354.705	102.457	47.093	77.938	43.5	218.102	149.341	103.857	287.382	1002.93	251.084	513.798	56.177	9.14461
NM_133996	Apon	chr10	127691187	127692957	+	1614	5.04637e-05	21	109.143	383.904	122.596	87.694	78.969	55.22	140.723	193.701	94.482	252.771	875.65	196.538	441.653	73.961	5.97076
NM_172881	Ugt2b35	chr5	87429885	87442299	+	3350	5.04637e-05	21	129.807	310.894	142.444	41.262	93.981	75.934	62.537	105.801	59.231	233.013	485.389	156.994	291.799	70.3923	4.14487
NM_001364973	Rnf125	chr18	21119865	21145860	+	5141	5.04637e-05	21	156.994	185.092	45.785	30.111	30.943	33.625	158.301	63.911	39.077	104	1312.5	247.094	554.53	31.5597	17.5656
NM_001170333	Clec4a2	chr6	123073334	123094017	+	2544	5.04637e-05	9	95.64	65.219	110.785	224.736	211.11	247.296	119.342	205.738	217.065	152.696	25.655	86.249	227.714	88.2	2.58161
NM_019824	Arpc3	chr5	122841887	122856190	+	892	5.04637e-05	9	238.825	181.702	272.117	361.501	418.249	420.139	271.128	268.981	263.277	252.221	131.502	215.612	399.963	199.778	2.00198
NM_001170332	Clec4a2	chr6	123072708	123094017	+	2392	5.04637e-05	9	93.513	64.86	111.244	225.652	210.454	246.849	118.478	205.486	215.406	152.696	26.45	87.154	227.652	88.7667	2.56443
NM_011999	Clec4a2	chr6	123073334	123094017	+	2473	5.04637e-05	9	94.482	65.653	111.381	224.603	209.152	248.067	117.799	204.365	214.815	153.267	25.117	85.997	227.274	88.127	2.57876
NM_001033759	Cemip2	chr19	21852830	21932850	+	6594	5.04637e-05	18	243.12	298.274	262.781	284.838	271.87	244.49	313.503	329.313	351.874	337.826	1494.54	454.196	762.188	267.066	2.85386
NM_013508	Elk3	chr10	92710161	92773904	-	4227	5.04637e-05	18	106.671	95.249	104.515	81.774	81.011	149.473	185.092	123.357	119.678	205.349	563.835	177.733	315.639	102.145	3.0899
NM_008039	Fpr2	chr17	18024788	18030916	+	1292	5.04637e-05	9	120.392	97.746	170.575	199.462	180.4	240.16	143.26	142.444	205.97	137.156	29.93	73.379	206.674	80.155	2.57823
NM_021456	Ces1g	chr8	95826268	95861108	-	2273	5.04637e-05	21	97.654	318.046	111.244	56.453	62.537	70.485	154.528	95.497	89.173	170.674	482.55	98.591	250.605	63.1583	3.96742
NM_145434	Nr1d1	chr11	98629246	98636691	-	2755	5.04637e-05	6	81.011	162.75	89.761	135.387	143.353	113.232	85.233	70.485	76.721	31.707	79.176	16.102	130.657	42.3283	3.08627
NM_144856	Slc22a7	chr17	46569134	46575426	-	1995	5.04637e-05	21	84.699	186.993	94.814	25.117	31.707	41.848	42.748	84.121	57.455	44.986	272.776	119.15	145.637	32.8907	4.42688
NM_007883	Dsg2	chr18	20716575	20763027	+	5754	5.04637e-05	21	103.522	295.176	81.567	50.332	36.587	49.863	86.249	65.653	47.545	98.591	366.395	114.323	193.103	45.594	4.23456
NM_001322268	Elk3	chr10	92710161	92773904	-	3900	5.04637e-05	18	100.983	89.266	96.288	74.825	81.011	134.798	150.773	111.381	113.808	187.872	480.933	149.341	272.715	95.5123	2.85509
NM_001322265	Elk3	chr10	92710161	92773904	-	3770	5.04637e-05	18	98.312	86.708	94.814	70.98	80.38	135.033	148.166	106.125	111.111	188.109	460.67	141.879	263.553	93.278	2.82526
NM_001359356	Ptprk	chr10	27794626	28317203	+	6108	5.04637e-05	21	84.121	187.763	70.352	26.317	28.345	28.144	51.561	36.587	36.587	59.231	317.937	66.686	147.951	27.602	5.35859
NM_008983	Ptprk	chr10	27794626	28317203	+	6143	5.04637e-05	21	84.121	187.547	71.685	26.082	28.665	30.466	51.561	36.587	36.587	59.231	325.059	66.594	150.295	28.4043	5.28975
NM_001359355	Ptprk	chr10	27794626	28317203	+	6183	5.04637e-05	21	84.121	188.252	71.201	25.117	28.882	31.263	51.985	37.142	36.406	58.773	323.471	65.653	149.299	28.4207	5.25169
NM_133954	Usb1	chr8	97856184	97871413	+	1755	5.04637e-05	6	121.664	71.437	130.059	141.186	142.444	142.924	67.767	97.307	102.795	118.272	29.359	58.592	142.185	68.741	2.06826
NM_011663	Zrsr1	chr11	22872005	22876496	+	4489	5.04637e-05	18	103.295	88.262	64.463	65.653	83.552	41.848	131.176	96.288	115.024	105.005	157.401	121.149	127.852	63.6843	2.00743
NM_001109045	Aqp8	chr7	130605808	130611517	+	1475	5.04637e-05	21	34.485	341.517	42.418	20.304	14.085	10.218	44.986	19.97	23.852	46.63	289.143	80.38	139.473	14.869	9.37451
NM_008150	Gpc4	chrX	49406195	49518100	-	2314	5.04637e-05	21	51.561	153.129	45.785	32.957	43.5	14.436	56.884	55.077	44.986	88.355	271.87	81.906	147.377	30.2977	4.86303
NM_153414	Ints9	chr14	65569130	65658672	+	2410	5.04637e-05	9	64.752	104	115.815	140.078	136.731	132.504	85.997	110.018	111.244	90.141	46.315	51.561	136.438	62.6723	2.17681
NM_181039	Adgrl1	chr8	86423997	86465853	+	8163	5.04637e-05	18	71.685	77.795	43.227	73.719	46.315	40.673	86.348	93.981	66.829	112.798	324.619	113.808	183.742	53.569	3.42955
NM_001310770	Bud31	chr5	145901306	145908947	+	905	5.04637e-05	9	84.121	59.866	85.233	132.613	110.367	170.575	75.478	99.861	107.878	78.324	35.036	81.666	137.852	65.0087	2.12034
NM_001253731	Ints9	chr14	65568882	65658672	+	2690	5.04637e-05	9	64.364	103.115	115.024	141.285	137.488	128.17	86.8	110.692	111.49	89.266	47.413	52.682	135.648	63.1203	2.14885
NM_197999	Ces2g	chr8	107485618	107493437	+	2845	5.04637e-05	21	40.989	149.473	44.986	26.667	14.436	20.634	64.463	36.299	27.239	43.095	292.918	87.551	141.188	20.579	6.85793
NM_001290761	Nmral1	chr16	4711318	4719356	-	1421	5.04637e-05	9	28.345	34.893	45.785	86.938	73.586	85.997	73.13	74.583	62.63	57.455	15.594	43.227	82.1737	36.341	2.26084
NM_001277101	Cops5	chr1	10014681	10028240	-	1472	5.04637e-05	6	104.422	99.545	131.176	204.613	153.267	161.524	95.249	116.429	110.884	93.043	99.861	61.337	173.135	84.747	2.04284
NM_001290762	Nmral1	chr16	4711318	4719356	-	1498	5.04637e-05	9	28.665	35.633	45.301	86.708	73.94	86.348	73.719	74.727	62.537	58.882	17.622	42.748	82.332	36.533	2.25329
NM_172671	Lgr4	chr2	109757804	109854414	+	5040	5.04637e-05	21	81.666	118.791	49.348	47.093	26.667	31.707	65.653	53.781	48.637	68.698	197.769	74.476	113.648	35.1557	3.23206
NM_013562	Ifrd1	chr12	40929716	40949776	-	1802	5.04637e-05	21	92.359	108.807	86.249	62.63	46.098	50.765	62.537	74.476	97.307	109.143	406.785	87.154	201.027	53.1643	3.78072
NM_026393	Nmral1	chr16	4711318	4719356	-	1450	5.04637e-05	9	30.718	37.6	46.315	85.997	72.807	87.371	72.281	74.156	62.357	57.682	13.744	44.175	82.0583	38.211	2.14721
NM_177337	Arl11	chr14	61928590	61930773	+	1478	5.04637e-05	9	19.69	29.359	29.93	85.233	71.201	93.175	36.19	31.707	50.897	51.561	7.929	16.89	83.203	25.46	3.2671
NM_133738	Antxr2	chr5	98313707	98460036	-	3787	5.04637e-05	21	28.144	64.364	32.957	27.332	11.729	22.292	17.843	19.97	23.852	50.332	97.746	78.551	75.543	20.451	3.69254
NM_001346514	BC028528	chr3	95687885	95695928	-	790	5.04637e-05	9	33.724	37.707	65.653	91.279	104.422	69.22	53.889	67.91	74.727	51.103	20.727	43.227	88.307	38.3523	2.30218
NM_153513	BC028528	chr3	95687885	95695928	-	793	5.04637e-05	9	33.375	38.183	65.653	91.727	91.727	69.22	54.159	66.594	73.379	51.561	21.217	43.32	84.2247	38.6993	2.17608
NM_015780	Cfhr1	chr1	141443641	141456799	-	1724	5.04637e-05	18	29.492	72.607	31.707	22.292	29.831	11.289	56.236	54.474	33.857	103.522	218.866	55.22	125.869	21.1373	5.95249
NM_001163454	Prorsd1	chr11	29411757	29415033	-	2123	5.04637e-05	12	57.902	61.337	62.946	81.774	78.66	77.183	115.565	88.596	96.607	66.345	11.729	57.184	100.256	45.086	2.22339
NM_026465	Prorsd1	chr11	29411757	29415033	-	2033	5.04637e-05	12	58.249	61.446	62.537	81.567	73.13	75.478	116.336	89.074	96.288	66.011	11.388	56.982	100.566	44.7937	2.24482
NM_010015	Dad1	chr14	54859336	54873604	-	3502	5.04637e-05	6	74.249	41.262	70.125	78.66	110.116	85.997	49.348	64.86	48.78	64.271	32.478	38.282	91.591	45.0103	2.03466
NM_175095	Commd2	chr3	57448271	57455606	-	2954	5.04637e-05	9	38.807	37.955	40.15	64.86	65.219	81.475	46.414	39.5	62.016	53.11	13.139	23.573	70.518	29.9407	2.35481
NM_001202500	Armcx4	chrX	131221058	131232311	+	9003	5.04637e-05	18	4.923	15.594	9.843	14.436	10.218	9.643	48.879	22.519	21.118	32.571	214.706	72.607	106.628	10.12	10.5269
NM_011239	Ranbp1	chr16	18240072	18248787	-	844	5.04637e-05	6	67.767	55.576	63.911	86.938	86.106	117.799	56.453	59.757	51.778	49.239	29.252	62.357	96.9477	46.9493	2.06472
NM_001033548	Dnaaf3	chr7	4474535	4484067	-	2222	5.04637e-05	9	36.052	33.857	39.077	89.266	85.997	50.513	54.159	45.192	39.185	23.573	13.139	48.364	75.2587	28.3587	2.65323
NM_009824	Cbfa2t3	chr8	125149036	125223009	-	7636	5.04637e-05	18	20.727	39.5	27.62	39.283	18.996	36.19	46.414	38.183	44.986	47.545	195.215	120.76	121.173	29.2823	4.13703
NM_146105	Cnst	chr1	181476660	181557604	+	4532	5.04637e-05	18	77.663	93.42	76.942	91.279	75.478	81.121	84.121	100.201	101.509	108.807	287.779	109.143	168.576	82.626	2.04011
NM_001204912	Ptrhd1	chr12	4234013	4240123	+	4023	5.04637e-05	9	23.852	13.139	40.772	61.873	76.504	51.778	29.025	32.571	29.359	28.665	0.821	20.634	63.385	16.7067	3.79232
NM_026330	Nsmce1	chr7	132611158	132634957	-	953	5.04637e-05	6	48.637	54.026	39.922	49.647	65.219	61.446	32.957	23.852	30.851	44.175	15.594	29.93	58.7707	29.22	2.01097
NM_001360659	Nsmce1	chr7	132611158	132634957	-	914	5.04637e-05	6	49.455	49.348	38.282	46.315	58.773	57.455	31.957	23.852	28.665	37.707	10.881	25.546	54.181	24.7113	2.19207
NM_001102615	Kif19a	chr11	114626703	114651889	+	3411	5.04637e-05	9	56.982	27.332	69.327	76.721	70.873	70.584	59.099	69.465	45.192	54.375	8.416	34.485	72.726	32.4253	2.24249
NM_001361975	Arsg	chr11	109347206	109434643	+	3191	5.04637e-05	21	34.893	45.785	48.364	22.883	15.594	26.317	25.117	32.066	32.957	56.884	125.494	29.025	70.4677	21.598	3.26165
NM_028710	Arsg	chr11	109334688	109434643	+	3261	5.04637e-05	21	34.893	45.785	49.348	25.117	15.594	26.667	25.117	31.707	32.957	58.882	125.715	31.707	72.1013	22.4593	3.20932
NM_133750	Fam118a	chr15	84867492	84893260	+	2534	5.04637e-05	6	39.077	50.765	50.332	61.873	59.65	70.485	31.707	35.633	57.455	46.63	16.783	22.519	64.0027	28.644	2.23399
NM_001356618	Fam118a	chr15	84867492	84893260	+	2618	5.04637e-05	6	39.283	50.897	52.862	61.446	60.009	71.201	32.571	36.299	57.184	46.414	16.102	22.193	64.2187	28.2363	2.27388
NM_001356616	Fam118a	chr15	84873172	84893260	+	2594	5.04637e-05	6	40.772	50.332	50.332	61.446	60.009	70.352	31.707	35.633	57.322	44.986	16.674	22.292	63.9357	27.984	2.28426
NM_001356617	Fam118a	chr15	84867492	84893260	+	2537	5.04637e-05	6	39.5	50.765	49.863	61.337	60.46	71.201	32.298	36.299	56.982	46.315	16.102	21.775	64.3327	28.064	2.2919
NM_001304267	Tmem265	chr7	134704737	134708784	+	1216	5.04637e-05	9	38.714	14.882	39.185	54.474	49.647	57.455	43.095	48.364	41.498	22.1	41.848	15.594	53.8587	26.514	2.03094
NM_177289	Cbfa2t3	chr8	125149036	125202075	-	7578	5.04637e-05	18	19.97	36.406	25.117	37.142	19.249	35.633	39.077	36.587	42.748	47.413	185.092	118.272	116.926	27.1643	4.30317
NM_030696	Slc16a3	chr11	120809798	120820314	+	2485	5.04637e-05	12	12.441	7.62	23.852	36.19	31.707	25.117	35.036	39.077	28.665	16.783	13.637	15.594	34.2593	14.6377	2.33958
NM_001038653	Slc16a3	chr11	120810381	120820314	+	2473	5.04637e-05	12	12.441	7.62	23.852	36.19	31.707	25.117	34.893	39.077	28.665	16.783	13.744	15.594	34.2117	14.6377	2.33632
NM_001313734	Apool	chrX	109424961	109486364	+	1113	5.04637e-05	9	20.87	15.594	23.852	47.093	37.275	35.284	38.462	33.173	34.485	32.571	5.607	16.783	39.884	18.3203	2.17639
NM_011923	Angptl2	chr2	33071481	33103234	+	3437	5.04637e-05	15	13.139	16.674	9.066	18.312	20.304	20.077	26.45	39.077	23.852	24.069	145.999	37.384	69.1507	12.9597	5.33249
NM_001357505	Rexo2	chr9	48282266	48288716	-	571	5.04637e-05	6	32.066	31.707	31.707	42.31	40.772	45.444	24.349	16.783	32.571	18.996	16.542	25.876	42.842	20.4713	2.09225
NM_001290429	Ccdc106	chr7	5007754	5012386	+	1312	5.04637e-05	9	11.838	3.324	25.117	30.851	39.283	25.876	16.674	17.843	18.312	5.706	3.894	5.607	32.0033	5.069	6.30308
NM_019686	Cib2	chr9	54392601	54407997	-	1397	5.04637e-05	9	28.144	22.519	31.707	44.765	40.772	41.262	36.95	23.573	36.299	22.292	2.916	32.957	42.2663	19.3883	2.17938
NM_027928	Chst13	chr6	90258345	90275179	-	1646	5.04637e-05	21	12.441	28.345	5.022	0	0	2.916	3.894	4.512	0	5.238	27.896	18.179	17.1043	0.972	17.428
NM_001358998	Mcf2	chrX	57309133	57401018	-	3716	5.04637e-05	12	9.843	7.929	10.327	16.783	22.193	17.071	31.042	14.436	26.667	12.534	1.218	12.298	24.0483	8.68333	2.76745
NM_001164493	Klhl29	chr12	5084274	5382488	-	7029	5.04637e-05	15	5.706	0.678	5.238	9.843	1.002	12.191	19.97	26.317	32.708	7.521	7.727	16.542	26.3317	3.874	6.7821
NM_144818	Ncaph	chr2	126929546	126959690	-	2674	5.04637e-05	6	29.492	24.349	18.889	44.765	29.831	30.111	13.139	23.573	26.317	22.193	7.153	17.843	34.9023	15.7297	2.21811
NM_028505	Pradc1	chr6	85396779	85401296	-	908	5.04637e-05	6	14.085	23.48	26.317	23.852	48.257	28.345	22.292	12.441	18.312	9.843	13.139	14.882	33.4847	12.6213	2.65171
NM_001359840	Ncald	chr15	37295930	37610329	-	3548	5.04637e-05	0	18.07	38.282	16.783	12.191	8.283	14.436	7.929	7.245	9.843	17.313	31.263	20.87	24.3783	8.339	2.92111
NM_001110233	Bex3	chrX	132804792	132806517	+	928	5.04637e-05	6	7.727	16.783	17.622	44.175	18.449	18.312	2.736	12.441	10.327	11.838	0.579	7.245	26.9787	6.554	4.11162
NM_001289581	Liph	chr16	21953891	21995615	-	3848	5.04637e-05	9	11.838	3.324	15.959	28.345	21.991	16.542	7.836	12.742	12.441	7.62	1.889	5.607	22.2927	5.03867	4.41754
NM_001083894	Liph	chr16	21953891	21995615	-	3789	5.04637e-05	9	10.42	3.541	15.594	28.665	21.349	16.542	7.836	12.534	12.534	7.727	1.889	6.359	22.1853	5.325	4.16032
NM_011019	Osmr	chr15	6763577	6824313	-	4815	5.04637e-05	18	4.285	10.327	7.521	5.922	0	3.217	7.245	12.441	18.889	14.656	115.024	11.289	46.9897	3.04633	15.3778
NM_001362284	Celf4	chr18	25636121	25912658	-	4238	5.04637e-05	18	0.34	0.579	3.894	3.009	0	0	13.139	3.118	1.78	14.436	20.727	8.146	14.4363	1.003	14.2609
NR_155527	Celf4	chr18	25636121	25912658	-	4165	5.04637e-05	18	0.447	0.447	4.285	3.009	0	0	13.504	3.118	1.889	14.436	20.87	7.929	14.4117	1.003	14.2366
NM_001362302	Celf4	chr18	25636121	25912658	-	4154	5.04637e-05	18	0.447	0.447	3.761	3.009	0	0	13.637	3.118	1.532	14.436	21.217	7.929	14.5273	1.003	14.3508
NM_001362328	Celf4	chr18	25636121	25912658	-	4076	5.04637e-05	18	0.34	0.447	4.037	3.009	0	0	13.277	3.118	1.532	14.436	20.727	7.929	14.364	1.003	14.1895
NM_001362283	Celf4	chr18	25636121	25912658	-	4184	5.04637e-05	18	0.34	0.447	4.037	3.009	0	0	13.277	3.118	1.532	14.436	20.727	7.929	14.364	1.003	14.1895
NM_001362331	Celf4	chr18	25636121	25912658	-	4026	5.04637e-05	18	0.34	0.447	4.037	3.009	0	0	13.139	3.118	1.532	14.436	20.727	7.929	14.364	1.003	14.1895
NM_001362304	Celf4	chr18	25636121	25912658	-	4139	5.04637e-05	18	0.579	1.002	3.118	3.009	0	0	14.436	3.217	1.002	14.436	20.634	7.836	14.302	1.003	14.1283
NM_001362282	Celf4	chr18	25636121	25912658	-	4184	5.04637e-05	18	0.579	1.002	3.118	2.916	0	0	14.436	3.217	1.002	14.436	20.634	7.836	14.302	0.972	14.5743
NR_045783	Gm10814	chr19	6012620	6018459	+	1961	5.04637e-05	3	16.542	15.594	12.298	14.436	10.218	13.992	0	5.238	7.521	4.743	12.633	7.929	14.8113	4.253	3.47674
NM_001011873	Xkr9	chr1	13658852	13691804	+	1920	5.04637e-05	21	5.922	39.077	7.62	0	0	0	1.889	5.607	1.002	8.416	22.519	5.238	17.5397	0	1754.97
NM_001355142	Pde1a	chr2	79674610	79879059	-	4480	5.04637e-05	21	7.245	5.238	7.245	5.607	0	0	7.836	5.022	4.743	9.843	18.07	19.139	15.684	1.869	8.35232
NM_001290540	Pdzd4	chrX	71038696	71070308	-	3619	5.04637e-05	6	5.607	7.727	7.929	16.783	12.534	11.729	0	9.843	4.743	2.916	3.894	2.095	13.682	2.96833	4.5972
NR_045893	Snhg15	chr11	6425594	6428763	-	588	5.04637e-05	6	11.838	9.843	9.843	10.075	16.89	16.35	7.727	9.843	13.992	4.743	3.541	2.593	14.4383	3.62567	3.97405
NM_198599	Map6d1	chr16	20233382	20241431	-	3269	5.04637e-05	21	6.905	5.131	1.002	0	0	3.324	0	5.607	0.821	7.153	13.637	11.388	10.726	1.108	9.60286
NM_173068	Syt7	chr19	10463580	10527671	+	6821	5.04637e-05	18	0	0	3.009	0	0	0	4.285	5.607	5.238	3.217	25.117	9.843	12.7257	0	1273.57
NM_001331234	Ltbp1	chr17	75578121	75791852	+	6188	5.04637e-05	18	7.153	5.922	2.736	4.512	0	0.821	7.62	4.743	3.324	15.197	30.111	9.643	18.317	1.77767	10.2519
NM_001009979	Pde1a	chr2	79699182	79748556	-	1623	5.04637e-05	21	5.238	5.022	5.464	0	0	1.002	7.62	0.821	2.228	7.929	7.153	7.245	7.44233	0.334	21.6638
NM_172845	Adamts4	chr1	173180260	173192398	+	6300	5.04637e-05	18	2.916	0	2.916	0	0	1.002	2.916	2.916	2.228	7.153	16.35	7.245	10.2493	0.334	29.8236
NM_029610	Lyrm1	chr7	127039806	127060270	+	1276	5.04637e-05	6	5.922	4.923	5.607	11.97	7.153	7.929	0	4.037	7.153	2.593	3.009	0	9.01733	1.86733	4.80859
NM_023821	Cmya5	chr13	93810670	93914679	-	11833	5.04637e-05	21	4.743	6.905	3.541	3.324	0	0	3.009	1.002	5.607	4.923	8.146	8.146	7.07167	1.108	6.33423
NM_029816	2610028H24Rik	chr10	75911826	75923963	+	1753	5.04637e-05	6	1.889	3.324	0.678	3.118	3.324	4.743	0	1.218	3.009	0	0	0	3.72833	0	373.833
NM_001009550	Mup21	chr4	61808866	61811875	-	747	9.15504e-05	18	49.239	136.731	69.327	40.772	44.765	20.304	136.731	65.653	61.446	214.347	257.23	123.826	198.468	35.2803	5.62414
NM_008677	Ncf4	chr15	78075241	78093010	+	1442	9.15504e-05	6	271.128	215.406	321.129	393.645	338.604	286.913	265.749	286.913	209.56	211.568	55.576	212.688	339.721	159.944	2.12393
NM_198625	Mtss2	chr8	113245376	113265301	+	4702	9.15504e-05	18	22.519	34.305	30.718	30.718	39.5	19.69	85.013	65.219	44.986	63.911	588.351	134.798	262.353	29.1807	8.98792
NM_001008705	Bud31	chr5	145901245	145908947	+	723	9.15504e-05	9	68.879	53.318	71.685	108.807	110.116	150.024	53.318	85.997	91.727	62.537	24.793	56.633	122.982	47.9877	2.56246
NM_001085515	Myorg	chr4	41442634	41450108	-	4171	9.15504e-05	21	51.887	144.341	43.5	12.191	9.066	10.42	15.594	33.857	14.436	51.887	110.116	20.525	79.9093	10.559	7.56167
NM_194336	Gbp6	chr5	105699721	105722718	-	4303	9.15504e-05	9	55.22	54.375	63.3	62.357	128.479	89.173	52.461	86.249	55.22	34.084	23.852	42.748	93.3363	33.5613	2.78054
NM_001310605	Pmf1	chr3	88198060	88214319	-	866	9.15504e-05	6	61.337	36.406	59.231	121.149	62.946	61.337	49.106	46.773	31.707	42.748	23.852	45.692	81.8107	37.4307	2.18534
NM_001291032	Ap5s1	chr2	131036096	131039250	+	1162	9.15504e-05	6	56.236	26.45	47.093	54.026	64.86	64.139	25.024	53.318	47.093	39.185	15.594	15.197	61.0083	23.3253	2.61485
NM_011293	Polr2j	chr5	136592561	136598817	+	580	9.15504e-05	9	24.206	14.436	37.275	42.748	44.986	67.66	42.748	32.571	29.025	25.876	25.117	7.245	51.798	19.4127	2.6674
NM_009226	Snrpd1	chr18	10617794	10628228	+	831	9.15504e-05	9	37.707	36.73	34.893	55.576	53.318	43.5	33.375	41.361	37.6	36.73	19.97	5.464	50.798	20.7213	2.45078
NM_028672	Fam161a	chr11	22913387	22923742	+	1932	9.15504e-05	9	11.289	13.139	25.117	25.117	47.093	39.283	18.179	26.45	26.45	20.727	7.521	3.009	37.1643	10.419	3.56452
NM_008976	Ptpn14	chr1	191552147	191700572	+	10723	9.15504e-05	18	10.42	7.836	7.929	7.929	9.843	14.228	22.193	14.436	18.449	31.263	155.703	64.572	83.846	8.72833	9.59634
NM_001170866	Ncald	chr15	37295930	37721755	-	3529	9.15504e-05	0	18.796	39.077	17.622	11.062	7.521	15.594	7.521	5.922	8.515	18.449	29.831	19.97	25.165	7.31933	3.43483
NM_024406	Fabp4	chr3	10204343	10208616	-	675	9.15504e-05	21	11.289	11.729	11.729	0	11.636	5.238	20.525	10.327	5.238	27.239	79.068	30.851	45.7193	5.62467	8.11571
NM_023908	Slco3a1	chr7	81426802	81699666	-	4685	9.15504e-05	21	26.45	21.991	29.93	18.996	21.349	7.153	29.93	27.332	16.102	35.633	104.515	31.707	57.285	15.8327	3.6165
NM_001037812	Tmem237	chr1	59157428	59176650	-	1821	9.15504e-05	6	20.634	22.662	17.843	17.622	21.118	27.332	9.843	12.441	19.97	9.843	8.416	9.066	22.024	9.10833	2.41645
NR_155436	Gm2788	chr7	56136670	56141978	+	1388	9.15504e-05	21	9.843	14.436	5.607	4.923	0	3.009	1.889	2.593	3.894	20.634	30.718	9.843	20.3983	2.644	7.68965
NM_175093	Trib3	chr2	152163161	152169796	-	2046	9.15504e-05	0	17.071	30.111	9.843	9.066	7.521	4.037	0	5.607	3.324	7.153	36.587	9.066	19.0083	2.977	6.36703
NM_001110234	Bex3	chrX	132804792	132806517	+	887	9.15504e-05	6	7.521	16.102	16.783	45.192	19.97	16.783	3.009	13.504	10.881	10.218	0	7.836	27.315	6.018	4.53301
NM_001289582	Liph	chr16	21953891	21995615	-	3783	9.15504e-05	6	11.636	4.923	16.102	26.667	21.349	18.312	7.521	12.441	11.388	7.929	0.447	4.923	22.1093	4.433	4.97847
NM_001362336	Celf4	chr18	25636121	25912658	-	3993	9.15504e-05	18	0.447	0.447	3.894	3.009	0	0	13.637	3.009	1.532	14.436	21.118	7.929	14.4943	1.003	14.3182
NR_155533	Celf4	chr18	25636121	25912658	-	4192	9.15504e-05	18	0.447	0.447	3.894	3.009	0	0	13.637	3.009	1.439	14.436	21.118	7.929	14.4943	1.003	14.3182
NM_001362322	Celf4	chr18	25636121	25912658	-	4106	9.15504e-05	18	0.447	0.447	3.894	3.009	0	0	13.637	3.009	1.532	14.436	21.118	7.929	14.4943	1.003	14.3182
NM_133195	Celf4	chr18	25636121	25912658	-	4106	9.15504e-05	18	0.447	0.447	3.894	3.009	0	0	13.637	3.009	1.532	14.436	21.118	7.929	14.4943	1.003	14.3182
NM_001362303	Celf4	chr18	25636121	25912658	-	4154	9.15504e-05	18	0.821	1.002	4.923	2.455	0	0	12.441	2.593	1.002	15.594	19.465	7.62	14.2263	0.818333	17.1867
NR_155532	Celf4	chr18	25636121	25912658	-	4189	9.15504e-05	18	0.821	1.002	4.923	2.455	0	0	12.441	2.593	1.002	15.594	19.69	7.521	14.2683	0.818333	17.2374
NM_153404	Liph	chr16	21953891	21995615	-	3700	9.15504e-05	9	11.388	5.022	16.102	24.793	20.727	18.449	7.62	12.298	11.636	7.929	0.579	5.022	21.323	4.51	4.71969
NM_001364136	Samd14	chr11	94871193	94887401	+	3140	9.15504e-05	21	6.359	7.245	3.009	1.889	0	5.238	0	0.678	2.736	12.191	11.838	11.636	11.8883	1.138	10.3644
NM_001362329	Celf4	chr18	25636121	25912658	-	4076	9.15504e-05	18	1.218	1.532	4.743	1.218	0	0	12.534	2.916	0.678	14.882	18.889	7.153	13.6413	0.406	32.8157
NM_001362286	Celf4	chr18	25636121	25912658	-	4160	9.15504e-05	18	1.218	1.532	4.743	1.218	0	0	12.534	2.916	0.678	14.882	18.996	7.153	13.677	0.406	32.9014
NM_001362330	Celf4	chr18	25636121	25912658	-	4073	9.15504e-05	18	1.218	1.532	4.743	1.218	0	0	12.534	2.916	0.678	14.882	18.889	7.153	13.6413	0.406	32.8157
NR_155523	Celf4	chr18	25636121	25912658	-	4222	9.15504e-05	18	1.218	1.532	4.743	1.218	0	0	12.441	2.916	0.678	14.882	18.996	7.153	13.677	0.406	32.9014
NR_155525	Celf4	chr18	25636121	25912658	-	4195	9.15504e-05	18	1.439	1.218	4.743	1.218	0	0	12.633	2.916	0.678	14.882	18.996	6.905	13.5943	0.406	32.7027
NR_155522	Celf4	chr18	25636121	25912658	-	4225	9.15504e-05	18	1.439	1.218	4.743	1.218	0	0	12.633	2.916	0.678	14.882	18.996	6.905	13.5943	0.406	32.7027
NM_001331233	Ltbp1	chr17	75578121	75791852	+	6310	9.15504e-05	18	5.607	5.464	1.889	5.238	0	0	9.066	5.238	4.512	14.436	31.707	10.075	18.7393	1.746	10.6773
NM_001331236	Ltbp1	chr17	75578121	75791852	+	6029	9.15504e-05	18	5.607	5.464	1.889	5.238	0	0	9.066	5.238	3.009	12.441	31.707	10.075	18.0743	1.746	10.2986
NM_001290679	Tmem14a	chr1	21208656	21220248	+	1344	9.15504e-05	9	1.439	4.923	2.916	3.541	9.843	8.515	9.843	7.727	5.022	0	2.736	1.002	7.53067	1.246	6.00372
NM_001040137	Pdzd9	chr7	127802810	127813764	-	1379	9.15504e-05	9	0.447	0	3.894	7.836	7.929	9.843	5.238	3.009	3.009	1.002	0	2.095	8.536	1.03233	8.19891
NR_152219	Gm10575	chr7	148647380	148653670	-	1671	9.15504e-05	9	7.929	11.289	12.191	17.071	12.441	14.326	7.929	12.534	14.882	4.923	7.929	4.743	14.6127	5.865	2.48896
NM_001167923	Col6a5	chr9	105758400	105862974	-	9253	9.15504e-05	18	7.929	2.916	0.202	0	0	0	5.922	3.217	2.916	4.512	28.665	7.836	13.671	0	1368.1
NM_001017983	Foxred2	chr15	77770952	77787152	-	4782	9.15504e-05	6	5.464	2.593	2.593	5.607	9.843	14.436	5.238	1.002	1.889	1.002	0	2.736	9.962	1.246	7.93949
NR_030698	A630066F11Rik	chr10	7383169	7384421	+	1252	9.15504e-05	21	5.238	7.62	5.464	4.512	0	4.037	10.327	4.743	0	7.929	16.542	11.289	11.92	2.84967	4.17181
NR_027895	A930005H10Rik	chr3	115590066	115591038	-	972	9.15504e-05	6	7.153	3.217	5.464	9.066	5.022	6.724	2.916	4.743	2.228	3.217	0	1.002	6.93733	1.40633	4.90515
NM_001285960	Lyrm1	chr7	127039375	127060270	+	1025	9.15504e-05	9	3.894	5.131	4.512	11.289	7.245	9.066	0	4.743	6.031	1.532	2.736	0	9.2	1.42267	6.42857
NR_027759	Dctd	chr8	49195312	49227021	+	2695	9.15504e-05	9	3.118	2.916	3.118	7.727	5.607	7.62	5.922	3.217	4.512	5.607	0	0	6.98467	1.869	3.72255
NM_001289464	Sox17	chr1	4481009	4487435	-	3282	9.15504e-05	18	3.009	0	0.678	0	0	0	3.009	3.009	3.118	2.916	32.571	29.93	21.8057	0	2181.57
NR_075099	Ahsg	chr16	22892088	22899524	+	1423	0.000161934	21	2928.69	7283.43	2454.41	1150.4	1700.47	1394.55	3424.2	2688.41	1307.28	3728.09	10474.7	4113.34	6105.37	1415.14	4.31429
NM_009247	Serpina1e	chr12	105185142	105195107	-	1366	0.000161934	21	2794.64	2476.62	2061.22	1464.86	1464.86	1572.95	3001.06	2308.24	1335.77	6379.15	5368.74	6716.63	6154.84	1500.89	4.10078
NM_013697	Ttr	chr18	20823751	20832827	+	1215	0.000161934	21	1825.08	5498.34	1373.97	802.169	761.793	969.726	2367.28	1278.46	807.031	1671.41	5892.72	2816.6	3460.24	844.563	4.09705
NM_001276449	Ahsg	chr16	22892088	22899524	+	1106	0.000161934	21	1915.82	5116.72	1575.92	842.151	1272.34	1006.43	2553.37	1858.9	936.873	2596.31	7654.69	2626.12	4292.37	1040.31	4.12604
NM_017371	Hpx	chr7	112740125	112748630	-	1468	0.000161934	21	1522.58	5025.05	1677.18	805.047	801.707	796.775	1606.76	1181.92	662.143	2119.12	4743.09	2030.49	2964.24	801.176	3.69982
NM_181849	Fgb	chr3	82846168	82853785	-	1695	0.000161934	21	1179.06	4050.73	915.189	340.809	557.71	435.235	1664.53	658.991	408.401	1317.81	7283.43	1704.27	3435.17	444.585	7.72654
NM_011707	Vtn	chr11	78312622	78315827	+	1735	0.000161934	21	1652.43	4936.09	1475.25	651.326	712.544	728.67	1617.58	1072.86	572.348	1624.62	7219.04	2132.29	3658.65	697.513	5.24522
NM_010168	F2	chr2	91465477	91476614	-	2015	0.000161934	21	1527.63	4598.28	1282.05	515.62	507.779	503.802	1123.38	859.985	520.403	1110.83	3962.73	1524.16	2469.32	509.067	4.85061
NM_080844	Serpinc1	chr1	162908737	162933145	+	2151	0.000161934	21	941.287	3130.67	791.868	407.274	470.318	447.434	1277.35	819.868	475.559	1181.12	4140.75	1048.58	2123.48	441.675	4.80771
NM_001252600	Irf7	chr7	148449082	148452323	-	1755	0.000161934	6	1423.2	992.561	1683.29	2308.24	1785.38	2205.86	1144.66	1579.31	1366.23	1011.66	550.226	1257.33	2099.83	939.74	2.23446
NM_007443	Ambp	chr4	62804309	62815206	-	1255	0.000161934	21	559.233	1658.13	512.134	259.115	355.828	316.593	697.893	428.279	240.498	800.035	2840.98	721.663	1454.22	310.512	4.68319
NM_020495	Slco1b2	chr6	141578039	141635167	+	3289	0.000161934	21	785.76	3188.45	645.272	272.919	318.831	291.88	382.487	476.453	383.336	538.2	2515.24	527.932	1539.83	294.543	5.2277
NM_001291058	Cd68	chr11	69477715	69479672	-	1239	0.000161934	9	709.52	418.249	916.875	1173.65	1006.29	1448.05	568.255	865.618	742.691	692.788	254.632	484.399	1209.33	477.273	2.5338
NM_001369178	Ece1	chr4	137476708	137521143	+	4706	0.000161934	21	599.174	1111.83	527.022	321.129	337.034	302.538	525.268	417.411	326.288	389.885	2006.05	790.92	1062.28	320.234	3.31714
NM_001369177	Ece1	chr4	137469473	137521143	+	4635	0.000161934	21	615.015	1118.44	537.538	321.709	339.531	312.893	530.299	420.725	329.313	408.401	2113.33	779.314	1100.35	324.711	3.38863
NM_001369179	Ece1	chr4	137418195	137521143	+	4665	0.000161934	21	617.634	1118.06	537.113	319.817	339.19	313.804	528.987	416.881	328.723	403.452	2094.8	774.083	1090.78	324.27	3.36372
NM_007912	Egfr	chr11	16652206	16787661	+	2660	0.000161934	21	510.104	910.087	456.97	98.095	110.367	186.785	206.063	217.517	129.615	241.847	2137.5	451.298	943.549	131.749	7.16125
NM_199307	Ece1	chr4	137418152	137521144	+	4794	0.000161934	21	617.16	1119.28	537.921	320.295	339.057	314.491	533.095	418.139	329.653	403.726	2100.3	774.331	1092.79	324.614	3.36634
NM_001102411	Kng1	chr16	23058373	23080079	+	2287	0.000161934	21	332.419	1562.84	300.166	195.072	263.712	227.989	545.683	403.452	250.532	561.107	3116.19	576.508	1417.93	228.924	6.19367
NM_001102412	Kng1	chr16	23058373	23080079	+	1743	0.000161934	21	292.229	1442.67	278.058	187.872	242.374	204.041	479.38	390.122	239.5	546.951	2782.89	563.036	1297.62	211.429	6.13716
NM_028808	P2ry13	chr3	59011814	59014804	-	2524	0.000161934	9	377.304	338.461	471.508	687.715	635.414	796.27	368.976	658.548	590.471	490.575	108.246	320.629	706.466	306.483	2.30503
NM_053176	Hrg	chr16	22951145	22961732	+	1728	0.000161934	21	241.715	953.598	205.486	124.382	147.126	98.961	434.51	297.965	182.655	466.961	1381.78	397.552	748.765	123.49	6.06297
NM_010560	Il6st	chr13	113254278	113297068	+	5433	0.000161934	18	496.696	709.382	553.542	512.134	415.26	520.495	766.905	681.214	595.056	647.532	3188.45	1115.35	1650.44	482.63	3.41964
NM_013521	Fpr1	chr17	18013435	18020903	-	1319	0.000161934	9	310.291	307.273	465.036	578.142	428.487	641.659	466.617	596.564	542.467	423.987	74.727	291.363	549.429	263.359	2.0862
NR_028593	Gm10069	chr6	128388775	128453299	+	1484	0.000161934	21	278.702	1107.28	341.517	90.003	97.746	150.245	255.517	189.24	105.992	199.462	1470.33	300.067	656.62	112.665	5.82767
NM_153598	Ugt2b34	chr5	87318795	87335962	-	3040	0.000161934	21	257.421	754.523	244.633	153.607	207.747	56.236	204.365	286.373	163.46	409.947	843.111	271.349	508.136	139.197	3.6503
NM_007385	Apoc4	chr7	20263433	20266809	-	513	0.000161934	21	176.089	538.989	145.725	110.116	90.284	81.666	287.563	117.103	100.693	163.46	747.75	377.211	429.474	94.022	4.56742
NM_001316667	C8a	chr4	104488285	104549003	-	1978	0.000161934	21	303.079	703.434	268.559	105.148	146.781	152.696	280.873	167.069	145.616	280.504	1268.7	339.057	629.421	134.875	4.66642
NM_001024945	Qsox1	chr1	157625285	157660029	-	3347	0.000161934	21	347.306	776.023	258.785	176.089	106.671	121.149	251.3	194.411	137.488	204.365	1224.31	327.064	585.247	134.636	4.34662
NM_011189	Psme1	chr14	56197331	56200364	+	964	0.000161934	6	469.634	419.346	510.104	704.074	708.783	655.151	400.667	533.449	443.692	447.434	168.773	365.668	689.336	327.292	2.10615
NM_001368421	C9	chr15	6395346	6448825	+	2249	0.000161934	21	241.715	489.666	184.52	68.345	149.341	137.488	260.891	190.239	112.218	297.63	739.676	318.831	452.046	118.391	3.81799
NM_013485	C9	chr15	6395346	6448825	+	2090	0.000161934	21	239.593	488.469	183.938	69.673	149.917	136.367	259.115	192.454	112.931	295.864	737.706	320.537	451.369	118.652	3.80389
NM_023268	Qsox1	chr1	157625285	157660029	-	2480	0.000161934	21	313.503	742.178	244.864	158.301	97.307	108.452	243.12	174.477	128.17	184.619	1079.82	279.504	514.646	121.353	4.24062
NM_001368420	C9	chr15	6395346	6448825	+	1862	0.000161934	21	212.688	428.487	170.359	62.016	138.704	128.83	247.186	174.108	106.671	259.485	704.181	298.181	420.616	109.85	3.82874
NM_016854	Ppp1r3c	chr19	36806221	36811094	-	2672	0.000161934	18	40.772	127.253	43.32	33.857	29.93	45.444	298.817	82.417	99.861	164.181	215.612	203.572	194.455	36.4103	5.33946
NM_008490	Lcat	chr8	108463451	108467302	-	1354	0.000161934	21	195.072	488.08	113.459	51.561	30.466	28.144	167.069	64.86	67.767	138.498	492.133	165.767	265.537	36.7237	7.22898
NM_023383	Aadac	chr3	59835710	59844079	+	1287	0.000161934	21	181.208	913.335	167.761	102.55	101.509	71.437	195.668	213.378	136.048	316.784	973.65	205.486	498.64	91.832	5.42943
NM_001359945	Oasl1	chr5	115373249	115387920	+	2193	0.000161934	6	213.487	173.392	378.733	299.387	222.182	290.673	128.83	172.124	199.797	78.66	99.762	179.604	270.747	119.342	2.26856
NM_001163587	Etnppl	chr3	130320366	130338668	+	2637	0.000161934	18	63.691	89.266	18.179	36.587	57.455	71.818	369.642	100.418	113.808	105.375	525.689	232.704	287.923	55.2867	5.20705
NM_027907	Etnppl	chr3	130320493	130338668	+	2676	0.000161934	18	64.271	90.003	18.996	35.633	56.453	73.13	368.022	99.861	113.808	105.992	521.411	231.299	286.234	55.072	5.19669
NM_011048	Pcsk6	chr7	73007022	73195272	+	4274	0.000161934	21	173.392	427.493	132.613	55.912	41.498	39.077	105.992	74.727	62.537	65.312	436.971	165.634	244.499	45.4957	5.37316
NM_001039546	Myo6	chr9	80012841	80159536	+	7833	0.000161934	21	240.051	335.637	185.446	115.024	132.027	178.61	222.429	156.531	190.239	204.941	938.108	305.904	482.984	141.887	3.40384
NM_001291184	Pcsk6	chr7	73007022	73195272	+	4236	0.000161934	21	169.109	420.139	132.922	55.328	41.848	38.282	101.608	75.072	62.537	65.003	428.8	165.413	240.723	45.1527	5.33036
NM_001029977	Gm4788	chr1	141594496	141677816	-	2870	0.000161934	21	158.301	542.793	112.218	51.561	96.469	55.803	199.019	151.939	146.983	222.635	914.447	165.767	434.283	67.9443	6.39095
NM_001160303	Gm4788	chr1	141594496	141677816	-	2867	0.000161934	21	158.158	542.936	111.97	51.561	96.288	56.236	199.462	151.939	147.126	222.86	915.621	166.112	434.864	68.0283	6.39161
NM_026301	Rnf125	chr18	21103116	21145860	+	4847	0.000161934	21	134.798	164.971	28.144	26.667	25.117	22.662	137.156	57.902	38.282	99.861	869.862	189.339	386.354	24.8153	15.5633
NM_001271531	Insig2	chr1	123200930	123224255	-	2446	0.000161934	21	212.688	382.245	147.918	101.309	103.115	154.528	186.993	180.4	137.488	202.248	1538.74	283.628	674.873	119.651	5.63997
NM_001160304	Gm4788	chr1	141594496	141677816	-	2694	0.000161934	21	155.703	532.283	110.884	50.897	94.814	56.236	193.701	151.003	144.341	218.685	888.868	162.888	423.48	67.3157	6.29018
NM_178082	Insig2	chr1	123200930	123229166	-	2453	0.000161934	21	207.526	377.52	148.166	100.561	101.509	155.703	192.454	180.08	137.73	203.572	1494.1	281.191	659.622	119.258	5.53069
NM_009931	Col4a1	chr8	11198423	11312826	-	6561	0.000161934	21	154.528	197.769	145.616	103.115	70.485	54.159	109.837	85.326	41.848	124.622	1122.58	298.074	515.091	75.9197	6.78392
NR_133670	Col4a1	chr8	11198423	11312826	-	6579	0.000161934	21	153.717	197.224	140.723	104	71.201	53.318	108.807	85.997	42.748	121.149	1118.06	298.96	512.722	76.173	6.73026
NM_145146	Afm	chr5	90947975	90982570	+	2005	0.000161934	21	113.808	582.834	92.359	48.879	72.607	65.312	142.543	88.487	50.332	120.525	1083.62	226.98	477.042	62.266	7.66029
NM_001357776	Snrk	chr9	122026577	122078820	+	4689	0.000161934	18	235.262	354.497	203.473	217.065	187.219	207.526	256.176	327.156	241.507	258.785	1155.02	447.434	620.414	203.937	3.04209
NM_001164572	Snrk	chr9	122026384	122078820	+	4787	0.000161934	18	234.779	355.58	203.931	215.406	186.214	208.544	254.632	326.744	240.16	259.115	1145.79	445.917	616.94	203.388	3.03322
NR_110508	Gm30505	chr16	22875056	22894459	-	1765	0.000161934	21	128.479	369.75	117.579	47.413	55.077	88.355	135.387	145.725	77.074	175.019	677.764	185.539	346.107	63.615	5.43996
NM_133741	Snrk	chr9	122026384	122078820	+	4836	0.000161934	18	238.825	356.261	202.958	219.314	187.547	207.747	259.905	333.923	242.846	261.034	1150.4	446.243	619.225	204.869	3.02244
NM_011780	Adam23	chr1	63492465	63642675	+	6227	0.000161934	18	33.625	77.938	49.455	46.098	50.111	85.997	129.95	137.911	82.417	153.129	1471.56	340.21	654.965	53.6727	12.2009
NM_001357775	Snrk	chr9	122026384	122078820	+	4958	0.000161934	18	237.234	355.05	207.747	217.965	186.785	208.677	257.865	329.653	242.594	267.294	1167.71	445.917	626.974	204.476	3.06615
NM_021704	Cxcl12	chr6	117118553	117125087	+	1873	0.000161934	18	111.697	192.971	84.121	62.946	81.567	132.706	266.527	136.731	137.156	169.526	1136.68	247.791	518	92.4063	5.60518
NM_001271532	Insig2	chr1	123200930	123224601	-	2314	0.000161934	21	182.762	361.167	133.813	92.359	97.746	147.225	156.994	163.14	141.285	188.82	1763.22	248.067	733.37	112.443	6.52164
NM_001029850	Magi1	chr6	93625447	94233911	-	7780	0.000161934	21	139.281	192.635	69.327	50.765	31.707	54.583	131.176	52.354	53.781	56.633	623.786	199.235	293.218	45.685	6.41707
NM_001286785	Magi1	chr6	93625447	94233911	-	7904	0.000161934	21	139.281	192.862	69.465	50.513	31.707	54.474	131.176	52.461	53.781	56.633	623.786	199.462	293.294	45.5647	6.43567
NM_172921	Nxpe4	chr9	48170124	48208108	+	3162	0.000161934	9	156.331	90.284	178.61	222.182	258.188	251.521	143.26	213.378	221.149	191.044	18.996	114.787	243.964	108.276	2.25306
NM_007446	Amy1	chr3	113258870	113277680	-	1759	0.000161934	21	93.656	363.655	60.147	45.785	41.262	58.357	155.703	77.282	86.249	161.988	673.224	142.543	325.918	48.468	6.72322
NM_010367	Magi1	chr6	93625447	94233911	-	7580	0.000161934	21	134.581	186.884	67.767	50.513	31.707	54.159	125.715	52.461	52.461	56.453	609.224	198.886	288.188	45.4597	6.33824
NM_008304	Sdc2	chr15	32850478	32964476	+	3306	0.000161934	18	188.82	323.929	171.599	153.607	145.725	154.297	328.022	218.866	189.24	261.493	817.473	211.849	430.272	151.21	2.84541
NM_011183	Psen2	chr1	182157135	182176081	-	1993	0.000161934	21	227.3	325.716	215.612	139.945	149.341	192.046	251.521	201.13	188.82	226.621	721.663	265.041	404.442	160.444	2.52067
NM_001128605	Psen2	chr1	182157135	182186431	-	1984	0.000161934	21	226.373	327.064	214.908	141.186	150.024	198.017	253.2	201.775	190.033	225.868	730.368	269.23	408.489	163.076	2.50481
NM_009932	Col4a2	chr8	11312805	11449287	+	6400	0.000161934	21	119.678	153.607	122.276	73.379	53.11	56.633	87.694	74.934	50.765	81.475	862.927	220.313	388.238	61.0407	6.35944
NM_021893	Cd274	chr19	29441928	29462584	+	3629	0.000161934	9	258.008	221.946	345.652	290.215	309.566	327.156	224.736	283.628	265.041	205.595	34.305	177.733	308.979	139.211	2.21941
NM_001002842	Pram1	chr17	33775001	33782651	+	2266	0.000161934	6	215.612	156.193	295.176	241.507	260.551	242.846	208.185	230.765	193.203	151.939	54.026	140.723	248.301	115.563	2.14853
NR_028279	Pram1	chr17	33775040	33782651	+	2264	0.000161934	6	215.505	156.331	295.176	241.847	256.176	243.351	208.677	230.455	193.451	152.13	54.764	140.866	247.125	115.92	2.13176
NM_001199999	Mup14	chr4	60961069	60965030	-	917	0.000161934	21	76.942	108.452	34.893	41.262	57.184	43.095	49.106	61.446	71.685	186.993	301.514	147.918	212.142	47.1803	4.49566
NM_015731	Atp9a	chr2	168459938	168567300	-	3499	0.000161934	0	86.938	270.67	76.942	34.893	24.069	53.11	46.315	29.025	23.48	54.159	255.197	91.279	144.85	32.94	4.39636
NR_028101	Gm12191	chr15	34370261	34372988	-	473	0.000161934	9	104.422	73.586	148.788	202.012	177.043	242.167	103.115	129.478	129.011	103.522	72.807	97.08	207.074	91.1363	2.27199
NM_001354978	Atp9a	chr2	168459938	168537335	-	3838	0.000161934	0	83.983	271.128	75.385	35.036	23.852	53.318	46.521	28.665	22.193	54.375	249.972	91.52	143.499	32.4597	4.41978
NM_001289446	Atp9a	chr2	168459938	168567636	-	3429	0.000161934	0	84.121	271.87	75.072	34.485	24.349	53.638	46.63	29.359	21.775	53.781	248.717	91.052	143.688	32.588	4.40817
NM_009083	Rpl30	chr15	34370263	34372980	-	569	0.000161934	9	106.234	73.719	148.695	202.601	176.537	233.92	103.522	129.478	128.17	103.655	73.13	97.307	204.353	91.364	2.23655
NM_009273	Srp14	chr2	118301579	118305432	-	783	0.000161934	9	105.992	111.789	166.509	155.043	224.736	232.462	116.336	135.387	148.166	135.141	34.893	103.016	204.08	91.0167	2.24209
NM_001331110	Alcam	chr16	52249109	52453194	-	4987	0.000161934	21	55.576	124.155	66.686	29.93	13.637	46.773	45.192	46.098	43.32	53.638	229.169	106.125	129.644	30.1133	4.30411
NM_009655	Alcam	chr16	52249109	52453194	-	5025	0.000161934	21	55.803	123.826	66.829	29.738	14.085	46.63	44.986	46.315	43.227	53.318	229.07	105.992	129.46	30.151	4.29263
NM_029432	4930402H24Rik	chr2	130531936	130665881	-	6600	0.000161934	21	175.621	224.736	131.176	112.798	127.569	155.703	166.013	146.781	160.841	183.423	432.048	196.322	270.598	132.023	2.04954
NM_001161715	Tgm1	chr14	56318846	56332329	-	2835	0.000161934	9	121.797	103.115	196.141	221.597	181.1	142.791	129.708	152.13	131.176	104.315	68.698	91.388	181.829	88.1337	2.06299
NM_001368412	Arntl	chr7	120351025	120457640	+	2857	0.000161934	21	144.099	72.281	101.608	50.765	61.873	82.417	71.685	56.236	70.125	115.565	323.364	106.455	181.795	65.0183	2.79578
NM_183195	Marveld1	chr19	42221879	42226193	+	3073	0.000161934	18	59.231	92.359	86.938	103.115	57.902	62.357	96.937	126.699	89.173	136.367	180.308	138.597	151.757	74.458	2.03802
NM_001161714	Tgm1	chr14	56318846	56332329	-	2736	0.000161934	9	122.276	100.418	195.668	218.195	180.08	143.857	130.059	147.225	130.059	102.1	67.767	91.052	180.711	86.973	2.07766
NM_016847	Avpr1a	chr10	121885555	121890509	+	2667	0.000161934	21	49.863	72.987	37.955	3.009	16.783	4.285	7.727	11.289	7.521	29.359	165.114	56.453	83.642	8.02567	10.4101
NM_019984	Tgm1	chr14	56318846	56331925	-	2784	0.000161934	9	121.256	100.561	196.637	217.723	178.61	144.208	128.17	146.447	132.504	103.522	67.35	90.284	180.18	87.052	2.06968
NM_001163042	Haus8	chr8	73775023	73796489	-	1657	0.000161934	6	87.371	77.183	129.807	99.054	117.579	116.336	53.11	86.708	86.938	61.766	30.851	63.3	110.99	51.9723	2.13533
NM_029621	Haus8	chr8	73775023	73796489	-	1654	0.000161934	6	87.694	77.282	129.615	98.591	118.272	116.96	53.781	86.938	86.708	61.446	29.93	62.537	111.274	51.3043	2.16868
NM_029612	Slamf9	chr1	174405491	174408540	+	1139	0.000161934	9	70.485	62.537	101.608	139.945	143.151	113.459	42.748	96.288	104.648	88.704	9.843	42.31	132.185	46.9523	2.81492
NM_007474	Aqp8	chr7	130605808	130611517	+	1478	0.000161934	21	33.375	341.517	41.262	21.349	14.436	9.843	46.414	20.634	24.793	45.785	291.88	82.015	139.893	15.2093	9.19247
NM_007771	Cry1	chr10	84594445	84647799	-	3001	0.000161934	18	61.446	25.117	25.546	15.732	36.299	46.521	73.94	64.463	55.077	62.946	142.543	129.807	111.765	32.8507	3.40149
NM_019773	Rab9	chrX	162895184	162917799	-	1443	0.000161934	9	48.879	48.78	58.882	69.22	105.005	89.173	65.653	80.38	75.478	74.934	20.727	33.625	87.7993	43.0953	2.03709
NM_001009927	Mief2	chr11	60541900	60546453	+	2516	0.000161934	21	66.686	108.807	70.032	37.384	39.077	26.082	51.778	48.637	50.897	41.081	147.225	70.485	86.2637	34.181	2.52329
NM_001177838	Smox	chr2	131317598	131350919	+	1244	0.000161934	6	49.348	43.227	73.379	92.359	107.489	72.607	50.332	42.31	56.236	48.364	14.085	39.185	90.8183	33.878	2.68025
NM_008599	Cxcl9	chr5	92750357	92757105	-	2899	0.000161934	9	39.283	42.31	29.252	63.443	81.011	150.024	48.637	59.33	27.332	16.783	36.299	30.466	98.1593	27.8493	3.52375
NM_025928	Pmf1	chr3	88198060	88214319	-	1071	0.000161934	6	77.074	47.093	68.345	145.616	69.673	72.281	54.764	55.576	39.077	48.879	31.707	40.15	95.8567	40.2453	2.38146
NM_001370771	Ifi44	chr3	151393886	151412874	-	2750	0.000161934	6	65.653	54.159	87.551	84.264	94.814	121.149	60.009	59.099	86.249	56.884	31.479	51.778	100.076	46.7137	2.14208
NM_019772	1110004F10Rik	chr7	123236894	123248724	+	1393	0.000161934	9	55.22	59.231	50.765	82.978	82.015	98.591	52.261	81.666	61.766	71.685	28.665	22.99	87.8613	41.1133	2.13678
NM_172601	Rab2b	chr14	52881434	52899070	-	2746	0.000161934	9	55.22	45.785	67.35	57.455	88.596	88.596	67.767	62.115	74.249	56.884	22.99	31.707	78.2157	37.1937	2.10263
NM_001285997	Prc1	chr7	87439337	87461145	+	3000	0.000161934	9	17.071	7.62	32.708	42.418	64.752	45.192	18.996	34.485	54.583	31.707	4.923	15.594	50.7873	17.408	2.91637
NM_010774	Mbd4	chr6	115790715	115803359	-	3574	0.000161934	9	46.414	59.65	51.561	77.074	81.011	47.093	48.637	74.156	72.607	34.677	13.637	36.95	68.3927	28.4213	2.40589
NM_029840	Tstd3	chr4	21684529	21694358	-	1581	0.000161934	9	23.852	38.282	23.573	71.201	50.897	48.637	57.184	41.498	50.513	33.625	25.546	22.662	56.9117	27.2777	2.08599
NM_001008231	Daam2	chr17	49595347	49703662	-	6017	0.000161934	18	31.707	44.765	32.957	36.406	36.19	37.142	48.257	54.159	42.31	61.873	340.53	75.934	159.446	36.4763	4.37028
NM_145154	Angptl6	chr9	20678253	20684154	-	1556	0.000161934	18	40.15	42.748	50.765	39.077	24.069	34.485	47.192	66.829	36.587	49.106	358.918	86.348	164.791	32.5437	5.06243
NM_001354986	Cdr2	chr7	128100554	128125826	-	2539	0.000161934	9	32.708	21.118	25.117	34.485	51.561	51.887	37.384	34.084	63.443	33.375	9.843	16.102	45.9777	19.7733	2.32457
NM_007743	Col1a2	chr6	4455618	4491543	+	5168	0.000161934	21	28.144	44.986	54.159	26.667	23.573	32.571	34.893	36.299	25.974	44.765	185.539	64.752	98.352	27.6037	3.56208
NM_001079822	Tcf7l1	chr6	72576365	72739039	-	2867	0.000161934	21	26.667	38.183	54.764	22.99	33.857	16.783	41.848	37.049	25.117	38.945	116.429	57.455	70.943	24.5433	2.88975
NM_022418	Tmub1	chr5	23951281	23953664	-	1315	0.000161934	9	18.449	28.665	25.117	41.848	34.485	29.831	34.893	46.63	27.239	21.991	6.497	9.066	36.254	12.518	2.89464
NM_010929	Notch4	chr17	34701240	34725488	+	6572	0.000161934	18	24.349	30.359	13.637	22.193	9.843	18.312	35.036	34.485	20.077	31.707	288.794	132.027	150.843	16.7827	8.98325
NM_009332	Tcf7l1	chr6	72576365	72739039	-	2826	0.000161934	21	27.62	38.462	53.318	23.48	32.957	16.89	42.31	36.73	25.117	39.077	113.459	57.902	70.146	24.4423	2.86909
NM_008480	Lama1	chr17	68046605	68171985	+	9453	0.000161934	21	22.292	26.317	21.118	21.217	10.075	16.35	18.996	14.436	8.146	35.633	89.266	40.772	55.2237	13.8593	3.98243
NM_011495	Plk4	chr3	40603873	40620805	+	3529	0.000161934	6	32.708	23.573	34.893	38.945	33.724	41.262	16.89	22.662	39.922	19.249	12.441	3.217	37.977	11.6357	3.2619
NM_173169	Plk4	chr3	40603873	40620805	+	3448	0.000161934	6	30.851	24.349	35.036	38.183	32.066	40.15	16.102	21.991	38.282	18.889	9.066	1.002	36.7997	9.65233	3.8096
NM_001243132	Tspan2	chr3	102539138	102576233	+	4056	0.000161934	18	3.009	15.594	0.821	7.727	3.217	1.889	10.42	12.742	16.102	23.232	74.249	29.738	42.4063	4.27767	9.89264
NM_018779	Pde3a	chr6	141197790	141454461	+	10776	0.000161934	21	14.436	21.349	2.916	4.512	5.022	3.894	16.102	14.085	12.742	30.111	103.295	34.485	55.9637	4.476	12.4774
NM_134102	Pla1a	chr16	38396203	38433225	-	1961	0.000161934	21	16.35	49.239	8.416	0	9.843	5.922	18.548	14.326	12.633	23.852	115.245	27.62	55.5723	5.255	10.5569
NM_007555	Bmp5	chr9	75623172	75748123	+	3818	0.000161934	18	13.637	29.025	12.441	6.359	27.439	9.066	32.571	23.852	21.349	36.299	138.704	30.466	68.4897	14.288	4.79086
NM_001355752	Car14	chr3	95705821	95708608	-	596	0.000161934	21	16.783	29.93	12.633	1.889	2.736	2.916	22.883	5.607	3.541	15.594	33.625	18.312	22.5103	2.51367	8.92366
NM_001146268	Pdgfrb	chr18	61204804	61244721	+	5388	0.000161934	18	12.534	17.071	9.843	14.882	12.441	16.674	28.144	16.102	18.312	32.708	138.268	29.831	66.9357	13.1493	5.08731
NM_001256493	Zfp995	chr17	22016537	22046893	-	2214	0.000161934	6	7.62	16.542	22.662	31.707	29.359	39.5	18.312	10.075	15.594	8.695	0	11.838	33.522	6.84433	4.89209
NM_054056	Pawr	chr10	107769245	107851447	+	1819	0.000161934	21	27.62	17.843	12.742	3.009	10.42	12.441	14.436	14.436	2.916	19.465	34.893	21.118	25.1587	8.62333	2.91529
NM_172462	Zfp11	chr5	130160470	130175963	-	3911	0.000161934	9	5.922	3.009	11.636	20.525	29.359	29.601	15.378	13.637	16.783	3.541	14.436	9.843	26.495	6.85567	3.86051
NM_001039220	AI429214	chr8	38056629	38058587	+	1956	0.000161934	9	11.97	7.245	12.742	23.573	41.631	14.436	25.546	22.519	16.783	10.42	1.218	12.441	26.5467	8.02633	3.30458
NM_001359845	Ncald	chr15	37295930	37721843	-	3510	0.000161934	0	18.312	38.807	17.843	11.729	7.245	14.882	7.153	5.607	9.314	18.996	30.466	20.525	24.9873	7.358	3.39269
NM_018882	Adgrg1	chr8	97508299	97538108	+	3539	0.000161934	18	11.388	9.066	16.102	1.889	7.521	11.388	16.102	19.97	3.324	25.117	163.46	25.974	71.517	6.93267	10.3025
NM_001198894	Adgrg1	chr8	97501009	97538108	+	3589	0.000161934	18	11.289	8.283	16.674	1.889	7.153	10.075	14.882	19.97	3.541	25.117	163.46	26.45	71.6757	6.37233	11.2319
NM_144899	Adamtsl4	chr3	95480125	95491840	-	3897	0.000161934	21	44.175	25.876	43.227	31.707	20.727	32.708	43.32	39.077	32.571	44.986	97.307	48.78	63.691	28.3807	2.24373
NR_027831	2810002D19Rik	chr2	94246864	94251837	+	1480	0.000161934	9	6.031	9.843	16.674	18.179	25.117	22.193	14.656	10.327	29.025	5.238	9.423	7.521	21.8297	7.394	2.94971
NM_176933	Dusp4	chr8	35870664	35882948	+	2421	0.000161934	21	9.066	14.436	5.022	4.923	2.736	7.836	12.191	5.607	3.541	20.634	51.887	34.786	35.769	5.165	6.91382
NM_001358999	Mcf2	chrX	57309133	57401018	-	3669	0.000161934	12	9.843	7.521	11.388	16.102	20.525	18.07	29.359	13.637	26.667	14.085	1.002	11.838	23.221	8.975	2.58553
NM_001033543	Il20rb	chr9	100358138	100386892	-	2469	0.000161934	18	15.594	12.923	19.139	9.643	13.992	5.238	22.99	18.449	17.843	36.406	45.444	16.102	32.6507	9.62433	3.39003
NM_001102650	Nt5c3b	chr11	100290666	100302412	-	1398	0.000161934	9	16.674	7.153	13.139	27.896	37.707	21.594	11.636	14.656	20.634	9.066	9.843	12.191	29.0657	10.3667	2.80202
NM_001360938	Zfp239	chr6	117812042	117822784	+	3275	0.000161934	9	11.729	7.836	7.153	26.317	14.436	16.542	7.929	25.546	16.443	11.289	2.095	2.736	19.0983	5.37333	3.54954
NM_027113	Wdr5b	chr16	36041276	36043060	+	1782	0.000161934	9	26.667	17.622	19.465	30.111	33.625	33.724	19.69	22.883	29.359	27.763	12.191	7.727	32.4867	15.8937	2.04334
NM_008616	Zfp239	chr6	117812042	117822784	+	3092	0.000161934	9	11.838	7.727	7.245	26.082	12.633	16.542	7.836	25.546	16.102	11.062	1.889	2.095	18.419	5.01533	3.66722
NR_130781	Cep41	chr6	30603457	30643749	-	3568	0.000161934	9	19.97	11.636	9.643	21.118	53.11	22.1	19.97	13.139	22.1	12.441	1.002	12.441	32.1093	8.628	3.71838
NM_001290478	Klhl4	chrX	111587942	111674738	+	3772	0.000161934	18	0	0	1.218	4.923	0	0	6.905	9.066	0.821	13.637	16.783	11.636	14.0187	0.406	33.7228
NM_001190449	Ddah2	chr17	35195980	35199044	+	1341	0.000161934	18	7.929	17.071	10.743	10.42	5.238	7.245	22.519	17.622	14.085	18.312	83.983	12.633	38.3093	7.63433	5.01278
NM_001362324	Celf4	chr18	25636121	25912658	-	4103	0.000161934	18	0.093	0.678	3.541	3.217	0	0	13.744	3.009	1.889	14.436	21.217	8.515	14.7227	1.07233	13.6119
NM_001362281	Celf4	chr18	25636121	25912658	-	4187	0.000161934	18	0.093	0.678	3.541	3.217	0	0	13.637	3.009	1.889	14.436	21.349	8.515	14.7667	1.07233	13.6526
NM_001362280	Celf4	chr18	25636121	25912658	-	4187	0.000161934	18	0.093	0.678	3.541	3.217	0	0	13.992	3.009	1.889	14.436	21.217	8.515	14.7227	1.07233	13.6119
NM_001083902	Slc12a8	chr16	33518621	33664224	+	3099	0.000161934	9	5.607	2.736	0.447	14.436	8.283	14.436	14.436	5.238	7.929	2.736	5.238	0	12.385	2.658	4.6458
NM_001146294	Celf4	chr18	25636121	25912658	-	4139	0.000161934	18	0.34	0.579	3.541	3.324	0	0	14.228	3.009	1.889	14.436	21.349	8.146	14.6437	1.108	13.107
NM_001362277	Celf4	chr18	25636121	25912658	-	4268	0.000161934	18	0.34	0.579	3.541	3.324	0	0	14.228	3.009	1.889	14.436	21.349	8.146	14.6437	1.108	13.107
NR_155524	Celf4	chr18	25636121	25912658	-	4195	0.000161934	18	0.447	0.447	3.541	3.118	0	0	13.637	3.009	1.439	14.436	21.118	7.929	14.4943	1.03933	13.8224
NM_001362294	Celf4	chr18	25636121	25912658	-	4107	0.000161934	18	0.447	0.447	3.541	3.118	0	0	13.637	3.009	1.218	14.436	21.118	7.929	14.4943	1.03933	13.8224
NM_001362316	Celf4	chr18	25636121	25912658	-	4109	0.000161934	18	0.447	0.447	3.541	3.118	0	0	13.637	3.009	1.439	14.436	21.118	7.929	14.4943	1.03933	13.8224
NM_001163833	Msl3l2	chr10	55826723	55836686	+	2136	0.000161934	6	18.796	14.656	22.519	29.025	23.573	20.634	12.633	14.228	19.97	13.277	16.102	1.002	24.4107	10.127	2.40906
NM_011812	Fbln5	chr12	102984775	103057329	-	5880	0.000161934	21	2.916	7.521	7.521	1.532	0	3.217	2.455	7.727	0.678	11.636	16.102	11.062	12.9333	1.583	8.12513
NM_001362295	Celf4	chr18	25636121	25912658	-	4169	0.000161934	18	1.002	1.889	4.512	1.532	0	0	12.742	2.916	0.821	14.882	18.996	7.245	13.7077	0.510667	26.3464
NM_001362290	Celf4	chr18	25636121	25912658	-	4154	0.000161934	18	1.002	1.002	5.022	2.095	0	0	12.298	2.736	1.002	15.594	19.465	7.245	14.1013	0.698333	19.9219
NM_001362310	Celf4	chr18	25636121	25912658	-	4130	0.000161934	18	1.002	1.002	5.022	1.996	0	0	12.191	2.736	1.002	15.594	19.465	7.245	14.1013	0.665333	20.8954
NM_001362325	Celf4	chr18	25636121	25912658	-	4082	0.000161934	18	1.002	1.532	4.743	1.218	0	0	12.441	2.916	0.678	14.656	18.449	7.153	13.4193	0.406	32.2821
NM_001362334	Celf4	chr18	25636121	25912658	-	3999	0.000161934	18	1.002	1.889	4.512	1.532	0	0.447	12.923	2.916	0.821	14.981	18.996	7.245	13.7407	0.659667	20.5336
NM_001361987	Fbln5	chr12	102984775	103056694	-	5746	0.000161934	21	2.916	5.607	7.727	1.996	0	3.009	1.889	7.521	1.002	12.191	16.783	11.636	13.5367	1.66833	8.0715
NR_155526	Celf4	chr18	25636121	25912658	-	4192	0.000161934	18	1.002	1.889	4.512	1.78	0	0.34	12.742	2.916	0.821	14.882	18.996	7.245	13.7077	0.706667	19.1409
NM_001362292	Celf4	chr18	25636121	25912658	-	4190	0.000161934	18	1.002	1.889	4.512	1.78	0	0.34	12.742	2.916	0.821	14.882	18.996	7.245	13.7077	0.706667	19.1409
NM_029104	Mss51	chr14	21302086	21316123	-	1820	0.000161934	18	7.929	3.324	7.245	3.009	5.607	1.889	10.881	9.843	9.843	16.542	4.037	18.996	13.1917	3.50167	3.75937
NM_027085	Clic3	chr2	25312363	25314292	+	791	0.000161934	21	4.285	5.022	7.521	1.218	2.916	3.118	18.312	4.923	2.095	9.843	51.561	19.97	27.1247	2.41733	11.1788
NM_001080979	Tead4	chr6	128177161	128250831	-	2934	0.000161934	21	1.002	1.002	5.922	4.743	0	0	0	0.678	1.002	7.153	22.519	7.521	12.3977	0.56	21.7678
NM_130890	Capn8	chr1	184495138	184562483	+	2388	0.000161934	21	5.022	5.238	7.153	0	0.678	0	0	2.095	1.002	0.821	25.546	9.843	12.07	0.226	51.1864
NR_105949	Mir6983	chr18	61277122	61277185	+	63	0.000161934	9	2.095	2.916	6.359	12.441	7.929	7.727	1.218	5.238	7.245	1.002	0	3.324	9.36567	1.442	6.45707
NM_009867	Cdh4	chr2	179177136	179634080	+	6372	0.000161934	18	1.002	5.607	5.607	0	0	0	7.245	0.579	7.153	10.075	9.843	3.009	7.64233	0	765.233
NM_001360755	Prss23	chr7	96656293	96666431	-	3175	0.000161934	21	3.009	5.238	0.678	0	0	0	5.238	1.218	0	4.923	18.179	5.607	9.56967	0	957.967
NR_045699	1700028E10Rik	chr5	152171250	152198739	+	2064	0.000161934	6	4.923	4.037	7.153	7.521	13.139	7.521	3.118	2.095	1.002	2.736	3.009	3.324	9.39367	2.07167	4.51737
NM_001168260	Foxred2	chr15	77770952	77787152	-	4880	0.000161934	6	6.031	2.916	3.009	4.743	9.423	14.882	3.761	0.678	1.002	1.889	0	1.218	9.68267	1.03567	9.26937
NM_021415	Cacna1h	chr17	25511232	25570728	-	8191	0.000161934	9	3.118	1.002	0	5.238	7.929	12.298	3.324	1.889	5.607	1.002	0	1.996	8.48833	0.999333	8.41975
NM_001163691	Cacna1h	chr17	25511232	25570728	-	8138	0.000161934	9	3.118	1.002	0	5.238	7.929	12.298	3.324	1.889	5.464	1.002	0	2.095	8.48833	1.03233	8.15318
NM_001370850	Wdr49	chr3	75077850	75235159	-	3207	0.000161934	9	1.889	0.447	0.821	3.009	10.075	1.889	2.916	1.439	3.009	0	1.78	0	4.991	0.593333	8.28895
NM_178936	Tmem56	chr3	120904926	120966258	-	6238	0.000279673	21	300.731	602.831	180.08	116.429	192.046	175.375	289.143	180.08	141.186	344.708	1068.87	428.487	614.023	161.283	3.80693
NM_018782	Calcrl	chr2	84170783	84265423	-	4719	0.000279673	18	113.808	116.429	77.938	106.671	113.808	101.509	103.857	169.109	204.365	224.736	563.036	221.597	336.456	102.725	3.27509
NM_001313925	Asgr2	chr11	69906146	69919688	+	1434	0.000279673	21	122.024	259.115	74.934	66.829	63.443	61.873	136.048	74.934	77.074	97.307	525.921	163.232	262.153	64.0483	4.09257
NM_133660	Ces1e	chr8	95725117	95753518	-	2057	0.000279673	21	87.154	344.363	42.748	12.191	10.881	26.317	36.299	29.359	37.6	26.317	454.854	88.931	190.034	16.463	11.5367
NM_001163485	Rpl30	chr15	34370263	34373031	-	512	0.000279673	9	104.422	75.825	149.341	204.613	182.762	243.218	104.422	131.176	131.502	106.671	72.607	96.716	210.198	91.998	2.28467
NM_001282967	Elk3	chr10	92710161	92773904	-	3427	0.000279673	18	82.751	69.465	86.575	64.752	69.465	123.224	121.149	83.226	104	160.54	406.053	124.721	230.438	79.597	2.89482
NM_001357070	Arntl	chr7	120350979	120457640	+	2883	0.000279673	21	142.924	72.607	101.509	50.111	62.357	82.978	72.607	56.453	69.673	116.429	318.699	105.992	180.373	65.1487	2.76837
NM_011578	Tgfbr3	chr5	107535586	107718648	-	6071	0.000279673	18	40.772	75.478	37.275	38.282	36.299	31.707	77.074	43.32	37.275	62.946	634.918	203.572	300.479	35.4293	8.47896
NM_001290685	Shroom2	chrX	149044052	149079091	-	4818	0.000279673	18	18.996	51.561	23.672	10.42	21.349	18.996	65.312	34.786	19.69	37.707	252.633	81.906	124.082	16.9217	7.32899
NM_001177840	Smox	chr2	131317598	131350919	+	1071	0.000279673	6	43.751	39.5	68.345	88.596	103.115	69.673	47.093	38.571	48.364	47.093	14.436	37.384	87.128	32.971	2.64207
NM_015807	Nt5c	chr11	115351740	115353128	-	797	0.000279673	6	71.201	39.077	71.685	96.288	89.761	99.861	48.637	70.584	62.115	62.537	27.332	48.637	95.3033	46.1687	2.06401
NM_001360710	Pdcd2l	chr7	34969516	34981689	-	1149	0.000279673	9	30.466	25.117	44.986	68.698	66.594	44.986	48.04	52.261	51.561	36.587	16.783	32.957	60.0927	28.7757	2.08794
NM_029628	Ppp1r3g	chr13	36059775	36062257	+	2304	0.000279673	21	19.97	89.266	0.34	0	0	0	0.34	5.238	4.743	1.002	544.532	27.031	190.855	0	19086.5
NM_001198971	BC049352	chr9	45003849	45058068	+	1672	0.000279673	9	23.573	11.062	16.783	32.957	56.884	56.236	16.783	22.292	29.738	26.667	4.512	4.743	48.6923	11.974	4.06395
NM_001185182	Pfdn6	chr17	34075854	34077275	-	508	0.000279673	9	38.282	28.144	37.275	38.282	58.249	99.054	42.748	26.45	44.628	36.587	11.838	20.304	65.195	22.9097	2.84494
NM_001083958	Zfp655	chr5	145992611	145999191	+	1731	0.000279673	21	35.633	30.359	56.453	27.031	5.022	30.111	18.996	32.571	28.665	39.922	66.829	32.571	46.4407	20.7213	2.2406
NM_001363284	Fam161a	chr11	22908347	22923742	+	1947	0.000279673	9	12.441	13.637	25.117	24.457	47.793	40.15	18.996	26.667	25.117	20.525	9.066	2.916	37.4667	10.8357	3.45545
NM_027533	Tspan2	chr3	102538693	102576233	+	4251	0.000279673	18	3.118	16.102	0.34	7.727	3.541	2.916	11.97	13.139	16.102	22.883	74.156	29.359	42.1327	4.728	8.89461
NM_001361977	Arsg	chr11	109356653	109434643	+	2558	0.000279673	21	31.707	37.049	28.144	20.304	14.085	22.292	20.525	18.312	22.519	41.498	115.815	22.292	59.8683	18.8937	3.16755
NM_172991	Rbm48	chr5	3583978	3596547	-	2323	0.000279673	21	34.893	19.139	29.601	21.217	17.622	7.62	17.622	30.359	18.179	32.571	37.955	31.707	34.0777	15.4863	2.19972
NM_001289731	Mcf2	chrX	57309133	57432266	-	4197	0.000279673	12	9.843	7.245	10.327	14.436	26.45	16.89	33.857	14.436	26.667	12.441	1.002	16.783	24.9867	9.13833	2.73237
NM_133197	Mcf2	chrX	57309133	57401018	-	3785	0.000279673	12	9.843	7.929	11.838	16.783	26.667	17.071	36.587	16.102	26.667	12.441	1.218	16.542	26.452	9.87	2.67834
NM_001170868	Ncald	chr15	37295930	37389137	-	3414	0.000279673	0	17.313	40.772	17.622	11.062	7.521	15.732	7.521	5.922	8.515	18.449	29.831	19.97	25.2357	7.31933	3.44447
NM_001359843	Ncald	chr15	37295930	37664386	-	3775	0.000279673	0	17.843	37.707	16.89	12.633	7.836	14.085	7.836	6.905	9.843	18.07	32.066	21.349	24.1467	8.19467	2.94426
NM_001289730	Mcf2	chrX	57309133	57401018	-	3832	0.000279673	12	9.843	9.843	11.838	16.674	26.45	16.89	39.283	16.35	26.667	12.441	1.002	16.674	27.4333	10.039	2.73095
NM_001359839	Ncald	chr15	37295930	37610329	-	3539	0.000279673	0	17.843	38.282	16.783	12.441	7.929	14.436	9.066	7.153	9.843	17.843	31.707	21.118	24.3027	8.68733	2.79542
NM_001362967	Nt5c3b	chr11	100290666	100302412	-	1416	0.000279673	9	16.674	7.245	11.838	28.144	32.957	22.1	11.838	14.436	20.634	9.066	9.843	12.441	27.7337	10.45	2.65236
NM_001359000	Mcf2	chrX	57309133	57401018	-	3666	0.000279673	12	7.521	7.929	11.97	16.542	19.97	12.191	36.587	14.436	26.667	12.441	1.002	14.436	25.8967	9.14	2.83133
NR_040268	2310001H17Rik	chr6	129182641	129188500	-	564	0.000279673	0	16.102	19.97	12.441	8.695	7.245	8.515	2.736	9.423	0.821	9.843	16.102	23.852	16.599	4.32667	3.8299
NR_027955	4931440P22Rik	chr3	65331407	65333336	-	1857	0.000279673	21	19.97	9.843	12.298	12.441	5.238	0	7.727	9.843	8.146	19.465	20.727	19.249	19.8137	5.893	3.35824
NM_031998	Cep41	chr6	30603457	30643749	-	3434	0.000279673	9	19.97	11.636	9.643	20.727	53.11	21.991	19.97	13.139	22.1	12.441	1.002	12.441	31.9427	8.628	3.69908
NM_001362966	Nt5c3b	chr11	100290666	100302412	-	1515	0.000279673	9	17.071	7.521	13.637	26.667	36.587	22.519	9.843	14.436	19.97	9.843	8.283	11.289	28.591	9.805	2.91401
NM_026644	Agpat4	chr17	12312150	12412506	+	1899	0.000279673	15	9.843	5.464	5.238	9.843	10.42	5.131	22.662	11.636	14.656	14.436	20.525	14.436	16.4657	6.84833	2.40228
NM_001043335	Eml1	chr12	109661026	109777774	+	4136	0.000279673	18	2.736	11.838	7.521	2.593	9.066	5.607	18.312	8.515	9.843	18.996	125.494	11.838	52.1093	5.75533	9.04012
NM_009750	Bex3	chrX	132804792	132806517	+	933	0.000279673	6	7.245	15.594	16.783	45.785	18.996	16.542	2.916	12.534	11.289	11.289	1.889	8.515	27.1077	7.231	3.74502
NR_037588	Cahm	chr17	10512784	10514006	+	1222	0.000279673	9	5.022	7.929	9.843	18.889	11.062	9.843	14.436	11.729	16.783	7.521	1.002	3.217	14.316	3.91333	3.65149
NR_155530	Celf4	chr18	25636121	25912658	-	4162	0.000279673	18	0.34	0.579	3.324	3.324	0	0	14.085	3.009	1.889	14.436	21.349	8.283	14.6893	1.108	13.1479
NM_175563	Prr11	chr11	86902658	86922216	-	3815	0.000279673	9	10.881	5.238	3.894	12.534	14.882	21.217	7.836	11.289	18.312	7.62	3.894	5.607	16.211	5.707	2.83733
NM_001359001	Mcf2	chrX	57309133	57401018	-	3550	0.000279673	12	7.245	7.153	10.881	16.89	14.436	11.838	30.111	12.633	27.141	12.742	2.095	10.881	23.295	8.42633	2.76246
NR_152254	Gm15559	chr5	111199968	111208279	+	2258	0.000279673	9	14.228	10.743	18.449	19.139	19.249	18.996	10.743	12.633	26.894	7.62	7.929	5.607	19.128	7.052	2.71
NR_131057	Gm38416	chr8	120205522	120217098	+	3557	0.000279673	0	15.594	7.929	3.324	2.916	0.579	0	0	0	0	0.821	70.485	14.436	28.5807	0	2859.07
NM_025520	Lsm5	chr6	56651057	56654693	-	494	0.000279673	9	5.022	5.238	9.843	14.436	6.252	9.843	11.636	13.139	12.191	0	0	3.217	12.322	1.07233	11.3939
NM_001362308	Celf4	chr18	25636121	25912658	-	4136	0.000279673	18	0.821	1.002	4.923	2.736	0	0	12.441	2.228	1.002	15.594	19.97	7.521	14.3617	0.912	15.5875
NM_001362278	Celf4	chr18	25636121	25912658	-	4211	0.000279673	18	0.821	1.002	4.923	2.736	0	0	12.441	2.228	1.002	15.594	19.97	7.521	14.3617	0.912	15.5875
NM_029305	1700003F12Rik	chr2	154374640	154375784	+	728	0.000279673	3	7.727	5.131	7.521	11.289	7.245	5.922	0	0	0	5.238	0.447	0	8.152	0	816.2
NM_001362315	Celf4	chr18	25636121	25912658	-	4104	0.000279673	18	0.678	0.821	3.324	2.736	0.821	0	14.436	3.541	1.002	14.326	20.077	7.727	14.0433	1.18567	11.7536
NM_001174074	Celf4	chr18	25636121	25912658	-	4023	0.000279673	18	1.439	1.218	4.743	1.439	0	0	12.633	2.916	0.678	14.882	18.996	6.905	13.5943	0.479667	27.7828
NR_151538	Gm17634	chr1	107252584	107258314	+	1390	0.000279673	0	15.594	7.836	5.238	7.521	1.889	5.022	0	1.889	2.916	5.607	14.436	7.62	9.556	1.60167	5.93547
NM_029398	Tmem14a	chr1	21208656	21220248	+	1161	0.000279673	12	0.34	3.541	2.095	5.607	9.843	7.245	11.289	7.836	5.607	0	4.285	2.593	8.244	1.992	4.12288
NM_001331237	Ltbp1	chr17	75578121	75791852	+	6154	0.000279673	18	5.922	5.238	1.996	5.238	2.095	0	8.515	5.238	2.916	12.441	31.707	9.843	17.997	2.44433	7.33682
NM_001005860	Clec4a4	chr6	122940385	122974439	+	1084	0.000279673	9	7.153	4.923	1.002	5.922	9.843	8.283	2.228	4.923	12.742	0	0.34	0	8.016	0.113333	65.0757
NM_001358283	Fam161b	chr12	85686259	85702778	-	2984	0.000279673	21	5.607	9.843	7.153	0	0.34	4.923	3.118	9.843	4.285	10.218	7.62	9.843	9.227	1.75433	5.23541
NM_001360753	Prss23	chr7	96656293	96667055	-	3190	0.000279673	21	1.532	5.238	0.678	0.579	0	0	5.238	1.002	0	4.923	18.179	6.359	9.82033	0.193	48.4253
NM_001360754	Prss23	chr7	96656293	96666714	-	3265	0.000279673	21	1.532	5.238	0.678	0.579	0	0	5.238	1.002	0	4.923	18.179	6.359	9.82033	0.193	48.4253
NM_001267583	Zfp811	chr17	32932621	32946876	-	3549	0.000279673	9	2.455	0.678	3.324	9.843	1.889	9.843	3.324	5.238	7.245	0	1.002	1.532	7.19167	0.844667	8.42629
NM_011567	Tead4	chr6	128177161	128250831	-	3062	0.000279673	18	0.579	0.821	5.131	5.238	0	0	1.002	5.238	1.002	5.607	23.573	7.836	12.3387	1.746	7.03227
NM_001347414	Dlgap1	chr17	70871234	71170753	+	5461	0.000279673	18	4.743	2.455	0.579	1.002	0	0	5.238	1.002	1.889	3.009	24.069	12.742	13.2733	0.334	38.6143
NM_009654	Alb	chr5	90889896	90905628	+	2044	0.00047225	21	43548.2	70231.7	23961.9	10155.7	16510	15171.2	43548.2	25165	16046.5	43548.2	70231.7	43548.2	52442.7	13945.6	3.76051
NM_133977	Trf	chr9	103111206	103132616	-	2313	0.00047225	21	19559	32996.8	17513.1	9840.92	10474.7	11447.5	19559	12924.6	10775.6	17513.1	29174.2	25165	23950.8	10587.7	2.26213
NM_009778	C3	chr17	57343390	57367559	-	5096	0.00047225	21	6477.68	12924.6	6109.43	1829.34	1993.6	2961.6	5667.22	3197.78	2061.22	2944.88	20039.8	7219.04	10067.9	2261.51	4.45182
NM_007376	Pzp	chr6	128433585	128476738	-	4643	0.00047225	21	3249.04	10775.6	3223.42	1077.77	1318.99	1245.22	2636.69	2166.02	1177.34	2651.94	15171.2	3175.2	6999.45	1213.99	5.76559
NM_010233	Fn1	chr1	71632047	71699808	-	8377	0.00047225	21	2746.42	7219.04	2038.58	718.662	896.008	1152.15	2383.08	1655.45	999.841	1349.78	19559	3301.35	8070.03	922.275	8.75005
NM_001276410	Fn1	chr1	71632047	71699808	-	7836	0.00047225	21	2753.72	7377.69	2056.12	720.962	915.528	1168.03	2416.9	1669.72	1007.65	1358.62	19870.9	3310.31	8179.94	934.839	8.75003
NM_001276408	Fn1	chr1	71632047	71699808	-	8105	0.00047225	21	2739.68	7136.61	2034.17	719.727	897.557	1151.92	2379.14	1660.03	996.349	1347.76	19485.2	3278.86	8037.26	923.067	8.70704
NM_001276409	Fn1	chr1	71632047	71699808	-	8030	0.00047225	21	2730.75	7022.19	2025.32	711.229	896.512	1143.55	2375.87	1648.26	997.695	1348.17	19000.4	3270.09	7872.88	917.098	8.58447
NM_001276411	Fn1	chr1	71632047	71699808	-	7761	0.00047225	21	2720.49	6933.69	2021.3	708.566	893.883	1143.9	2373.33	1643	998.282	1348.54	18243.5	3249.04	7613.7	915.451	8.31681
NM_001276412	Fn1	chr1	71632047	71699808	-	7745	0.00047225	21	2693.14	6838.22	1995.92	699.869	875.65	1136.94	2322.88	1609.82	971.981	1320.93	17513.1	3223.42	7352.48	904.152	8.13183
NM_010196	Fga	chr3	82830075	82837539	+	3353	0.00047225	21	2436.81	6379.15	1716.12	563.366	691.546	589.477	2194.84	1161.8	577.747	1346.13	9503.1	2680.52	4509.92	614.796	7.33553
NM_001276413	Fn1	chr1	71632047	71699808	-	7476	0.00047225	21	2684.78	6716.63	1993.6	695.605	874.554	1136.68	2317.46	1605.33	972.553	1320.47	16510	3209.32	7013.25	902.281	7.77273
NM_133862	Fgg	chr3	82811646	82818978	+	1690	0.00047225	21	1720.5	5205.44	1046.67	363.748	483.091	423.987	1348.17	713.453	431.368	1033.1	6158.31	1680.06	2957.16	423.609	6.98073
NM_001317105	Fgg	chr3	82811646	82818639	+	1879	0.00047225	21	1620.18	4760.81	949.717	340.21	455.382	364.072	1203.54	653.245	384.495	881.59	5768.33	1503.7	2717.87	386.555	7.03086
NM_017370	Hp	chr8	112099028	112103072	-	1338	0.00047225	21	1120.23	3549.12	1208.89	454.448	568.677	631.748	1694.56	1046.67	537.538	1585.84	3895.66	1531.06	2337.52	551.624	4.23746
NM_001329965	Hp	chr8	112099028	112103072	-	1252	0.00047225	21	1029.64	3388.36	1128.44	417.658	514.572	593.327	1549.07	991.827	497.517	1442.67	3743.39	1395.55	2193.87	508.519	4.31418
NM_013475	Apoh	chr11	108256611	108275710	+	1176	0.00047225	21	910.087	3581.34	792.32	466.961	629.125	355.828	1068.87	819.047	448.742	1400.69	3484.22	1168.03	2017.65	483.971	4.16887
NM_016850	Irf7	chr7	148449082	148452323	-	1847	0.00047225	6	1569.18	1091.91	1855.47	2491.3	1892.4	2350.74	1266.34	1707.7	1476.65	1120.92	584.42	1478.53	2244.81	1061.29	2.11516
NM_013492	Clu	chr14	66587320	66600385	+	1800	0.00047225	21	1094.06	2622.06	828.962	384.495	493.474	412.994	864.905	647.532	381.905	935.784	2984.4	884.586	1601.59	430.321	3.72179
NM_001252601	Irf7	chr7	148449082	148452323	-	1751	0.00047225	6	1513.28	1032.65	1782.64	2436.81	1817.34	2300.69	1228.6	1611.89	1409.42	1070.12	544.975	1421.05	2184.95	1012.05	2.15893
NM_008406	Itih1	chr14	31742366	31756475	-	3053	0.00047225	21	782.184	2030.49	547.373	224.736	192.454	249.77	639.485	406.146	269.23	359.503	4537.32	725.954	1874.26	222.32	8.43012
NM_001306078	Itih1	chr14	31742366	31756475	-	3065	0.00047225	21	770.671	2018.38	538.989	225.652	191.692	244.288	631.31	398.208	268.46	357.629	4460.85	726.366	1848.28	220.544	8.38022
NM_013584	Lifr	chr15	7090542	7147489	+	9641	0.00047225	21	925.649	1162.99	595.056	304.139	409.143	407.032	776.343	606.137	449.572	530.408	4022.94	1070.31	1874.55	373.438	5.01961
NM_001142706	Cfb	chr17	34993319	34999459	-	2723	0.00047225	0	1139.91	3209.32	1454.69	718.904	739.428	1043.36	979.223	965.59	705.025	994.813	3161.18	1191.7	1934.64	833.896	2.31999
NM_001358593	Lifr	chr15	7079572	7147489	+	9854	0.00047225	21	926.084	1165.85	598.953	309.24	411.914	409.143	780.416	606.732	454.448	532.283	4072.89	1072.08	1892.42	376.766	5.02269
NM_008198	Cfb	chr17	34993319	34999459	-	2727	0.00047225	0	1158.9	3249.04	1473.64	741.715	772.782	1049.4	1002.04	979.223	715.963	1002.93	3223.42	1202	1960.53	854.634	2.29398
NM_001347129	Mup7	chr4	60079341	60083347	-	983	0.00047225	21	275.622	745.408	251.521	186.884	448.156	105.899	161.524	403.726	226.621	763.713	1819.51	780.416	1121.21	246.98	4.53955
NM_007752	Cp	chr3	19857054	19892998	+	3868	0.00047225	21	737.525	3029.61	915.528	282.738	421.405	351.54	785.968	644.69	466.617	700.096	3819.25	751.474	1756.94	351.894	4.99269
NM_010582	Itih2	chr2	10016218	10052310	-	3099	0.00047225	21	698.836	2336.38	647.217	252.221	321.571	359.977	853.07	546.719	345.364	585.153	3084.67	902.493	1524.11	311.256	4.8965
NM_001044740	Slc7a2	chr8	41947721	42007424	+	7706	0.00047225	21	797.192	1499.67	559.715	229.972	291.363	318.699	456.431	364.072	405.347	389.885	1982.17	490.277	954.112	280.011	3.40732
NM_146148	C8a	chr4	104488285	104549003	-	3622	0.00047225	21	466.375	1012.72	397.552	195.53	262.924	241.606	480.84	268.111	232.813	420.139	2140.94	593.572	1051.55	233.353	4.50611
NM_007514	Slc7a2	chr8	41947721	42007424	+	7703	0.00047225	21	802.613	1524.16	575.355	228.977	298.817	329.834	482.55	368.262	403.545	386.604	1952.29	487.972	967.376	285.876	3.38382
NM_201410	Ugt1a6b	chr1	89999832	90115573	+	2285	0.00047225	21	450.007	1517.7	378.871	224.736	287.382	199.797	402.33	364.303	193.594	428.892	1699.29	441.361	856.514	237.305	3.60923
NM_021489	F12	chr13	55519319	55528165	-	1955	0.00047225	21	346.974	836.379	238.825	135.568	74.727	89.266	314.491	157.958	97.746	265.507	1388.11	297.965	650.529	99.8537	6.51427
NM_201643	Ugt1a5	chr1	90062587	90116577	+	3201	0.00047225	21	445.7	1542.59	361.609	212.03	267.294	207.383	406.785	348.626	194.411	408.401	1681.3	438.566	842.755	228.902	3.6816
NM_007428	Agt	chr8	127080487	127093606	-	1831	0.00047225	21	349.555	1097.49	233.693	138.597	170.359	186.785	400.11	392.807	178.858	412.754	2194.84	396.75	1001.45	165.247	6.06
NM_201644	Ugt1a9	chr1	89967354	90116577	+	3209	0.00047225	21	430.042	1452.27	359.503	206.961	263.819	210.862	378.601	351.22	203.572	426.753	1572.95	428.892	809.531	227.214	3.56275
NM_001355678	Tmem56	chr3	120904926	120966085	-	6539	0.00047225	21	310.894	605.366	185.092	115.815	192.454	175.621	305.904	187.086	141.988	346.136	1098.51	439.571	628.073	161.297	3.89372
NM_013701	Ugt1a2	chr1	90097186	90116577	+	3199	0.00047225	21	430.273	1453.43	356.162	208.185	260.643	198.017	378.97	351.874	187.872	403.343	1586.84	420.725	803.637	222.282	3.61528
NM_201641	Ugt1a10	chr1	89951986	90116577	+	3235	0.00047225	21	428.279	1419.59	349.664	207.747	262.781	197.224	374.417	338.604	186.785	404.457	1549.07	420.139	791.222	222.584	3.5546
NM_028595	Ms4a6c	chr19	11543858	11556686	+	1834	0.00047225	9	376.731	315.825	475.559	632.997	514.435	672.404	265.507	587.993	551.274	450.256	58.357	260.442	606.612	256.352	2.36627
NM_201642	Ugt1a7c	chr1	89991576	90116577	+	3287	0.00047225	21	438.35	1432.39	361.058	225.868	264.067	225.652	372.88	349.555	206.485	430.273	1552.43	430.807	804.503	238.529	3.37267
NM_017376	Tef	chr15	81641844	81657293	+	4238	0.00047225	12	213.579	428.279	225.868	477.835	386.356	395.855	564.037	725.954	694.352	411.914	321.129	394.412	661.448	289.242	2.28679
NM_010591	Jun	chr4	94715727	94718913	-	3184	0.00047225	21	446.965	496.912	415.884	419.455	302.671	241.507	226.28	284.838	400.776	477.835	899.845	516.082	631.254	303.965	2.0767
NM_011340	Serpinf1	chr11	75223531	75236125	-	1484	0.00047225	21	294.902	811.031	230.765	126.699	162.081	104.515	286.373	190.575	110.116	290.673	1041.68	286.171	539.507	131.098	4.11505
NM_027571	P2ry12	chr3	59020193	59066907	-	2486	0.00047225	9	158.301	98.591	167.513	333.51	257.421	390.938	153.607	272.008	295.997	235.262	40.989	84.121	327.29	120.124	2.72445
NM_007972	F10	chr8	13037308	13056676	+	2492	0.00047225	21	241.507	736.734	182.286	59.866	84.121	64.752	259.773	128.83	100.693	197.224	1014.32	218.102	476.549	69.5797	6.84812
NM_001242368	F10	chr8	13037308	13056676	+	2682	0.00047225	21	241.147	736.069	182.517	60.009	84.121	63.911	258.785	128.731	101.509	197.444	1015.73	218.542	477.237	69.347	6.88102
NM_001357007	P2ry12	chr3	59020193	59066907	-	2356	0.00047225	9	158.051	94.722	165.114	333.923	247.296	384.253	149.341	267.639	295.426	232.214	41.262	84.699	321.824	119.392	2.69539
NM_001357010	P2ry12	chr3	59020193	59066907	-	2420	0.00047225	9	158.874	96.288	164.971	334.278	247.394	384.362	149.473	270.001	295.426	232.462	41.262	84.699	322.011	119.474	2.69509
NM_001357008	P2ry12	chr3	59020193	59066907	-	2550	0.00047225	9	159.828	100.983	168.773	332.625	255.425	391.384	151.003	273.997	295.727	236.334	39.702	83.552	326.478	119.863	2.72362
NM_133997	Apof	chr10	127705755	127708306	+	2323	0.00047225	21	247.611	681.214	232.813	138.597	200.625	183.324	374.417	321.129	205.168	451.298	1385.48	300.367	712.382	174.182	4.08969
NM_013655	Cxcl12	chr6	117118553	117131386	+	3167	0.00047225	18	174.384	365.668	108.452	96.19	160.202	153.129	312.893	186.537	173.819	209.26	2229.95	480.84	973.352	136.507	7.12997
NM_001347167	Rarres2	chr6	48519695	48522801	-	837	0.00047225	21	116.96	256.176	85.997	48.879	70.352	84.363	232.462	85.013	62.537	95.151	791.355	244.397	376.968	67.8647	5.55403
NM_027852	Rarres2	chr6	48519695	48522801	-	834	0.00047225	21	117.799	255.897	85.997	48.637	70.485	84.121	232.082	85.542	62.357	94.814	790.92	243.964	376.566	67.7477	5.55769
NM_133748	Insig2	chr1	123200930	123224601	-	2689	0.00047225	21	226.98	427.72	149.473	100.983	101.309	176.537	197.769	191.692	151.506	208.185	2234.6	326.288	923.025	126.276	7.30906
NM_001357251	Insig2	chr1	123200930	123224601	-	2622	0.00047225	21	226.837	425.223	149.341	101.402	103.295	176.089	190.239	192.862	150.024	207.526	2203.45	326.744	912.573	126.929	7.18916
NM_001024932	Pilrb2	chr5	138307057	138312986	-	1801	0.00047225	9	204.613	132.504	321.129	336.157	387.062	297.21	160.649	251.521	263.819	222.635	41.262	128.479	340.143	130.792	2.60052
NM_145209	Oasl1	chr5	115373249	115387920	+	2115	0.00047225	6	208.544	170.575	378.327	300.067	222.768	288.794	129.95	172.34	200.375	77.938	101.309	180.4	270.543	119.882	2.25663
NM_019423	Elovl2	chr13	41277751	41315772	-	3827	0.00047225	21	175.956	760.824	212.688	71.685	86.106	97.654	149.341	122.596	100.693	192.454	624.506	122.276	383.156	85.1483	4.49945
NM_028094	Ugt2a3	chr5	87753997	87766220	-	2109	0.00047225	21	178.61	597.398	104.515	65.873	111.244	65.52	159.971	158.434	121.149	221.946	560.207	175.019	319.057	80.879	3.94451
NM_001357774	Snrk	chr9	122026384	122078820	+	5047	0.00047225	18	238.275	354.049	207.526	225.424	192.145	209.26	267.195	333.702	245.791	266.775	1177.34	447.186	630.433	208.943	3.01715
NM_001243102	AI182371	chr2	34937381	34956205	-	1669	0.00047225	21	118.791	385.791	94.814	63.911	86.938	111.111	165.767	90.003	103.522	184.52	756.748	194.939	378.736	87.32	4.33695
NM_001243103	AI182371	chr2	34937381	34956205	-	1666	0.00047225	21	119.786	385.205	94.383	64.364	88.487	110.224	167.513	91.279	103.857	183.324	757.381	195.215	378.64	87.6917	4.31748
NM_001110505	Amy1	chr3	113258870	113280668	-	1650	0.00047225	21	92.359	350.072	58.357	42.748	40.15	59.423	154.396	75.385	83.226	160.742	652.589	139.281	317.537	47.4403	6.6922
NM_001077687	Lrba	chr3	86028612	86550632	+	8778	0.00047225	21	228.977	300.51	170.575	137.156	162.617	223.087	224.981	155.344	194.619	227.989	524.495	310.678	354.387	174.287	2.0333
NM_010074	Dpp4	chr2	62168130	62250288	-	5240	0.00047225	18	94.202	267.639	79.672	74.934	103.522	92.359	151.003	152.696	104.648	178.858	1011.2	260.643	483.566	90.2717	5.3563
NM_001359946	Oasl1	chr5	115373249	115387920	+	1829	0.00047225	6	152.923	122.276	305.904	210.862	157.75	234.233	94.722	131.176	146.447	71.201	64.463	136.367	200.948	90.677	2.21596
NM_001363216	Kdr	chr5	76353390	76374480	-	4005	0.00047225	18	35.036	92.359	61.337	88.355	51.561	72.807	154.396	96.288	79.672	143.533	1308.53	288	580.022	62.9107	9.21847
NM_001370754	Plac8	chr5	100982745	100992115	-	891	0.00047225	9	177.865	157.174	255.65	318.699	333.51	255.897	168.173	201.239	188.82	111.697	72.987	189.591	302.702	124.758	2.42619
NM_001083320	Magi1	chr6	93625447	93863684	-	7156	0.00047225	21	104.422	127.073	51.561	35.633	18.996	44.986	118.272	36.406	41.631	47.793	363.548	133.813	181.718	33.205	5.47126
NM_018866	Cxcl13	chr5	96385958	96390087	+	1156	0.00047225	9	125.715	118.791	207.526	263.504	212.909	267.294	138.597	183.712	193.794	168.773	28.236	132.504	247.902	109.838	2.25687
NM_023049	Asb2	chr12	104559352	104594211	-	2678	0.00047225	9	81.774	74.934	174.477	248.923	151.003	212.339	190.132	121.664	109.143	137.73	49.548	67.767	204.088	85.015	2.40045
NM_001163486	Hsd17b13	chr5	104392484	104406407	-	1275	0.00047225	21	76.942	365.776	83.983	49.455	19.249	50.332	201.683	69.673	30.851	104.422	413.186	122.276	213.295	39.6787	5.37445
NM_022563	Ddr2	chr1	171902438	172019075	-	8271	0.00047225	18	41.848	75.825	25.117	38.183	47.545	55.22	110.884	69.22	52.129	149.341	611.597	163.979	308.306	46.9827	6.56093
NM_007977	F8	chrX	72418056	72625380	-	7479	0.00047225	18	75.825	122.596	75.478	83.983	99.762	119.786	177.733	126.837	121.149	152.13	1423.2	353.089	642.807	91.2997	7.03997
NM_001161374	F8	chrX	72418056	72625380	-	7264	0.00047225	18	75.072	122.596	72.807	83.983	97.746	116.96	180.308	122.276	127.569	149.341	1394.55	340.809	628.234	90.1583	6.96746
NM_007493	Asgr2	chr11	69906146	69919688	+	1361	0.00047225	21	121.664	258.537	73.94	67.443	62.537	61.446	135.568	74.476	77.183	97.963	527.022	163.666	262.884	63.8087	4.11939
NM_001313926	Asgr2	chr11	69906146	69919688	+	1354	0.00047225	21	122.276	258.785	73.719	66.594	63.911	61.766	136.048	74.934	77.074	97.307	525.921	162.75	261.993	64.0903	4.08738
NM_001136260	Slc4a4	chr5	89316285	89668681	+	7368	0.00047225	21	122.024	310.399	99.861	37.275	28.665	50.332	98.591	63.083	41.262	53.11	613.589	102.55	256.416	38.7573	6.6145
NM_001161373	F8	chrX	72418056	72625380	-	7270	0.00047225	18	74.249	121.256	72.607	85.326	98.095	115.565	173.392	124.155	118.272	149.341	1393.81	342.808	628.654	89.3707	7.03356
NM_008555	Masp1	chr16	23451858	23520888	-	2959	0.00047225	21	90.732	280.597	81.475	37.275	85.997	43.227	135.568	69.673	66.829	101.309	743.367	161.343	335.34	55.4997	6.04128
NM_172530	She	chr3	89635292	89662768	+	5737	0.00047225	18	121.149	134.482	92.944	107.878	157.174	91.279	173.392	169.526	100.418	183.324	376.731	232.704	264.253	116.192	2.27418
NM_001289445	Atp9a	chr2	168459938	168559839	-	3699	0.00047225	0	86.106	272.919	82.196	34.485	24.457	56.453	47.093	30.466	21.594	53.781	257.421	93.043	147.074	33.051	4.44886
NM_011055	Pde3b	chr7	121558768	121681451	+	5268	0.00047225	21	144.099	224.736	101.741	84.121	84.832	67.66	106.671	77.938	110.116	120.392	400.667	136.367	219.142	78.871	2.77826
NM_001037764	Rai1	chr11	59953584	60012697	+	7118	0.00047225	21	234.779	250.665	254.523	192.862	145.126	124.382	245.194	226.373	215.612	146.447	563.692	257.23	322.456	154.123	2.09213
NM_001354977	Atp9a	chr2	168459938	168538457	-	3592	0.00047225	0	84.832	272.349	75.478	33.625	22.883	55.22	45.785	28.144	21.349	54.583	247.394	90.003	144.22	31.7593	4.5399
NM_001313927	Asgr2	chr11	69906146	69919688	+	1219	0.00047225	21	113.808	233.693	65.312	61.446	49.455	59.33	118.07	69.22	73.94	91.52	494.142	127.569	237.744	56.7437	4.18922
NM_009021	Rai1	chr11	59918515	60012697	+	7340	0.00047225	21	238.275	251.757	252.005	196.141	145.725	128.263	247.094	226.98	219.314	149.341	582.834	259.592	330.589	156.71	2.10949
NM_001033228	Itga1	chr13	115748289	115892172	-	5951	0.00047225	21	47.902	113.139	47.545	27.896	34.084	49.348	64.364	64.271	39.5	90.003	626.763	141.988	286.251	37.1093	7.71192
NM_008125	Gjb2	chr14	57717439	57723539	-	2400	0.00047225	21	92.359	313.503	91.52	40.989	53.318	81.567	124.923	80.38	61.446	93.656	340.809	113.232	182.566	58.6247	3.11378
NM_031170	Krt8	chr15	101827142	101834773	-	1794	0.00047225	3	116.336	138.597	98.591	81.567	77.074	145.225	59.231	37.384	47.545	38.183	115.565	67.35	117.841	48.0533	2.452
NM_022316	Smoc1	chr12	82127795	82287401	+	3448	0.00047225	21	94.923	295.634	61.446	23.573	41.262	28.144	81.121	77.282	64.271	65.52	550.938	100.561	239.006	30.993	7.70946
NM_001146217	Smoc1	chr12	82127795	82287401	+	3481	0.00047225	21	95.64	297.21	61.873	22.193	40.772	30.111	80.488	77.074	63.3	66.011	549.273	98.591	237.958	31.0253	7.66766
NM_007489	Arntl	chr7	120350979	120457640	+	2886	0.00047225	21	142.444	71.437	102.55	51.561	62.537	81.121	73.13	56.633	70.485	114.081	321.129	107.588	180.933	65.073	2.78018
NM_001102409	Kng2	chr16	22985925	23029174	-	1599	0.00047225	21	74.727	199.462	53.318	28.144	30.575	16.89	93.656	41.262	54.026	79.672	582.111	54.159	238.647	25.203	9.46565
NM_001290551	Tek	chr4	94405980	94541667	+	4525	0.00047225	18	23.573	52.682	39.077	43.86	34.893	26.317	98.591	49.863	40.15	71.685	969.304	183.423	408.137	35.0233	11.6503
NM_027866	Colec11	chr12	29279037	29308195	-	1415	0.00047225	18	40.15	44.175	27.141	53.781	30.851	29.025	79.176	65.219	35.036	86.249	439.904	95.64	207.264	37.1553	5.57709
NM_001177833	Smox	chr2	131317598	131350919	+	2252	0.00047225	9	99.861	68.345	139.281	163.031	221.946	139.853	122.976	102.457	112.218	120.392	51.985	78.076	174.943	83.4843	2.09539
NM_001313978	Colec11	chr12	29279037	29308195	-	1433	0.00047225	18	40.989	44.986	28.144	51.887	30.111	29.93	77.282	64.752	34.677	86.938	434.896	94.482	205.439	37.3093	5.50515
NM_133918	Emilin1	chr5	31216159	31223646	+	3454	0.00047225	18	92.359	81.774	117.579	105.992	67.66	95.497	124.382	128.479	91.52	134.013	450.007	198.017	260.679	89.7163	2.90538
NM_007934	Enpep	chr3	128972095	129035667	-	4186	0.00047225	18	57.902	249.171	38.282	36.299	36.299	34.485	117.799	69.22	50.111	78.969	637.867	75.825	264.22	35.6943	7.40051
NR_138563	Zfas1	chr2	166888434	166891362	+	733	0.00047225	9	23.852	23.852	43.86	69.22	77.795	74.476	47.093	77.663	62.537	35.284	28.665	29.359	73.8303	30.5213	2.41851
NM_001310710	Slc17a8	chr10	89036765	89062560	-	3842	0.00047225	18	16.89	61.766	7.521	6.905	14.228	8.695	107.878	20.304	25.117	31.707	215.505	50.897	99.3697	9.94267	9.98523
NM_028066	F11	chr8	46326522	46347385	-	2229	0.00047225	21	84.264	144.433	44.986	31.707	44.765	31.957	55.576	49.348	43.32	51.887	373.553	76.504	167.315	36.143	4.62824
NM_001370902	Hmcn2	chr2	31169852	31316258	+	15554	0.00047225	21	52.461	39.922	9.643	0	0	2.736	17.071	7.929	4.743	2.916	449.799	45.301	166.005	0.912	180.06
NM_008861	Pkd2	chr5	104888476	104934838	+	5195	0.00047225	18	135.033	141.186	132.706	134.482	92.359	123.963	112.218	175.621	145.818	170.575	398.881	160.649	243.368	116.935	2.08114
NM_007412	Gpr182	chr10	127186658	127188854	-	1690	0.00047225	18	16.102	55.22	40.53	54.857	54.026	37.707	67.35	62.537	50.111	85.997	788.314	149.341	341.217	37.284	9.14966
NM_001081050	Pard3b	chr1	61685398	62688858	+	8367	0.00047225	21	73.94	90.003	46.414	31.479	40.879	70.584	83.226	70.764	51.561	78.66	346.515	137.911	187.695	47.6473	3.93865
NM_001357488	Mreg	chr1	72205807	72258888	-	3522	0.00047225	21	51.561	56.236	22.1	12.441	12.742	16.89	70.485	18.07	26.667	55.22	73.94	51.985	60.3817	14.0243	4.30314
NM_001177839	Smox	chr2	131317598	131350919	+	1404	0.00047225	9	52.461	43.095	90.003	99.762	135.8	93.656	60.46	51.778	66.594	55.576	14.882	44.986	109.739	38.4813	2.85127
NM_007819	Cyp3a13	chr5	138334161	138362847	-	2940	0.00047225	21	44.175	177.482	49.863	17.843	16.35	20.634	67.218	31.263	43.095	34.677	407.032	73.379	171.696	18.2757	9.3902
NM_001290687	Shroom2	chrX	149044052	149078860	-	4975	0.00047225	18	21.349	50.513	24.069	9.843	20.304	20.304	64.364	33.857	18.996	43.5	253.869	80.62	125.996	16.817	7.48834
NM_001359158	Shroom2	chrX	149044052	149092437	-	4717	0.00047225	18	18.996	52.461	23.852	10.218	23.852	18.996	69.816	34.893	19.249	37.384	249.77	79.672	122.275	17.6887	6.9093
NM_001359163	Shroom2	chrX	149044052	149078860	-	4957	0.00047225	18	20.727	48.637	23.672	10.327	21.349	18.996	64.86	34.893	19.69	42.748	255.425	79.781	125.985	16.8907	7.45501
NM_172611	Gramd4	chr15	85888125	85968051	+	4081	0.00047225	21	56.453	64.463	24.349	18.312	18.07	46.63	23.573	35.633	21.594	40.15	88.355	71.685	66.73	26.9333	2.47705
NM_016696	Gpc1	chr1	94728222	94756788	+	3597	0.00047225	21	46.414	101.402	30.111	17.843	18.548	16.102	29.738	37.707	14.436	34.786	145.616	50.897	77.0997	17.4977	4.40434
NM_001253781	Prlr	chr15	10153661	10278935	+	3904	0.00047225	21	22.662	118.07	24.349	4.923	11.729	17.622	37.049	16.783	41.848	53.318	347.174	41.631	147.374	11.4247	12.8893
NM_133871	Ifi44	chr3	151393886	151412874	-	2850	0.00047225	6	69.22	54.026	95.64	86.938	94.482	125.715	62.537	66.594	89.663	57.455	32.571	52.461	102.378	47.4957	2.15529
NM_001205353	Gramd4	chr15	85889157	85968066	+	4289	0.00047225	21	56.453	64.463	24.349	22.519	18.07	46.63	23.48	37.275	22.662	40.15	88.355	71.685	66.73	27.8057	2.39937
NM_001290763	Nmral1	chr16	4712295	4719356	-	1392	0.00047225	9	22.292	24.793	43.227	75.825	62.946	71.685	64.86	45.444	50.897	54.026	14.882	36.299	70.152	30.104	2.32988
NM_138596	Med10	chr13	69948760	69954972	+	856	0.00047225	9	48.637	58.357	61.446	71.685	108.246	100.201	48.879	61.673	88.931	57.184	10.075	60.009	93.3773	42.4227	2.20084
NM_183170	Mpv17l2	chr8	73282548	73284820	-	948	0.00047225	6	34.084	20.525	51.887	77.663	61.446	56.453	22.519	43.095	25.117	19.139	12.441	35.036	65.1873	22.2053	2.93479
NM_001347433	Slc6a12	chr6	121293094	121315791	+	2275	0.00047225	21	29.831	107.489	26.317	23.852	0	16.674	51.778	34.786	25.546	31.479	221.946	54.474	102.633	13.5087	7.59269
NM_145150	Prc1	chr7	87439337	87461145	+	3009	0.00047225	9	16.542	7.153	34.084	43.751	67.35	43.227	19.139	34.893	55.912	31.479	5.922	16.89	51.4427	18.097	2.84159
NM_021099	Kit	chr5	75971016	76052746	+	5142	0.00047225	18	14.436	17.622	13.139	34.485	11.062	23.852	25.117	38.945	24.069	45.444	555.989	74.249	225.227	15.0657	14.9405
NM_001122733	Kit	chr5	75971012	76052746	+	5158	0.00047225	18	14.085	17.071	13.504	34.893	10.075	23.48	24.349	38.282	24.349	45.785	553.193	74.825	224.601	14.8867	15.0779
NM_177692	Bloc1s3	chr7	20091153	20093719	-	1869	0.00047225	9	84.121	84.121	110.884	154.528	108.807	139.064	93.513	88.355	102.457	95.64	17.071	83.891	134.133	65.534	2.04661
NM_011091	Pira4	chr7	3789729	3849694	-	2115	0.00047225	9	32.957	27.332	35.036	42.31	45.444	75.478	29.831	62.537	39.283	38.282	4.923	13.277	54.4107	18.8273	2.88898
NM_011094	Pira7	chr7	3789724	3849722	-	2148	0.00047225	9	32.708	26.894	35.86	43.095	44.986	75.478	29.359	62.357	39.702	38.571	5.238	14.085	54.5197	19.298	2.8242
NM_001370757	Trim62	chr4	128561288	128588570	+	3192	0.00047225	9	45.785	27.439	60.009	86.938	69.564	43.095	46.315	42.748	60.28	35.86	12.742	23.232	66.5323	23.9447	2.77784
NM_173427	Klhdc7a	chr4	139518088	139523941	-	5851	0.00047225	3	45.301	114.787	47.793	16.102	18.312	29.359	18.07	13.744	13.139	5.238	42.748	15.732	69.2937	14.9843	4.62199
NM_020259	Hhip	chr8	82489750	82581907	-	9063	0.00047225	18	4.743	21.991	2.095	5.706	0	9.843	30.111	12.441	12.441	28.144	83.552	29.831	47.1757	5.183	9.0864
NM_007672	Cdr2	chr7	128100550	128125826	-	2518	0.00047225	9	30.111	20.525	25.024	34.677	50.897	50.897	39.185	35.036	60.009	31.957	9.843	16.443	45.4903	19.4143	2.34244
NM_001278272	Gm44504	chrX	71612786	71618688	-	1142	0.00047225	9	16.674	23.573	30.851	59.423	46.63	46.315	49.455	26.317	36.587	43.751	14.436	9.843	50.7893	22.6767	2.23917
NM_183221	Fat4	chr3	38785862	38910905	+	16088	0.00047225	18	12.298	38.945	26.667	40.772	25.024	32.066	42.748	43.227	37.275	46.63	601.524	117.103	255.086	25.97	9.81892
NM_013843	Zfp53	chr17	21625952	21647441	+	3072	0.00047225	9	51.985	40.772	41.498	72.607	60.009	52.461	27.239	49.455	93.175	39.922	16.542	23.852	61.6923	26.772	2.30387
NM_028457	Exo5	chr4	120593807	120597610	-	1986	0.00047225	9	34.084	29.601	46.63	66.686	44.175	61.446	30.466	60.009	49.348	29.025	5.238	39.702	57.4357	24.655	2.32904
NM_001278271	Gm44504	chrX	71612786	71618688	-	1178	0.00047225	9	16.542	23.232	29.93	58.357	46.315	45.785	48.879	25.876	30.851	44.175	15.197	10.327	50.1523	23.233	2.15817
NM_001160043	Exo5	chr4	120593807	120597610	-	1965	0.00047225	9	34.084	29.738	46.63	66.829	43.86	61.873	30.851	60.009	49.455	29.359	5.238	40.15	57.5207	24.9157	2.30809
NM_026503	Sdhaf4	chr1	24002778	24012479	-	662	0.00047225	9	28.566	25.024	28.665	45.966	50.111	38.282	46.414	48.637	29.831	34.485	13.139	8.283	44.7863	18.6357	2.40251
NM_001201413	Apbb2	chr5	66689964	67010056	-	6646	0.00047225	18	48.78	58.357	37.707	28.665	30.466	25.546	67.66	39.702	44.986	40.772	295.426	105.005	147.068	28.2257	5.20893
NM_001201415	Apbb2	chr5	66689964	67010056	-	6584	0.00047225	18	48.879	56.884	37.955	28.345	30.466	25.546	67.66	39.922	44.986	40.879	291.88	102.55	145.103	28.119	5.15884
NM_177388	Slc41a2	chr10	82693884	82800562	-	4373	0.00047225	21	29.831	74.727	27.332	17.313	14.436	4.923	25.117	18.996	19.465	16.542	117.799	38.282	57.541	12.224	4.70419
NM_001313733	Apool	chrX	109424961	109486364	+	1313	0.00047225	9	25.546	17.843	32.957	52.461	49.348	39.077	37.142	37.384	40.772	39.922	7.521	20.304	46.962	22.5823	2.07911
NM_001039084	Mrpl1	chr5	96639134	96668703	+	1570	0.00047225	9	29.492	44.986	27.896	33.857	40.772	49.863	48.78	34.485	47.545	22.193	18.996	13.637	43.6033	18.2753	2.38515
NM_001099674	Rbis	chr3	14606289	14611256	-	395	0.00047225	12	14.326	7.727	9.843	21.349	37.275	43.095	29.93	38.282	23.232	23.48	18.07	12.441	33.9063	10.632	3.18703
NM_026153	Ankrd33b	chr15	31253710	31297514	-	1819	0.00047225	21	24.069	38.945	7.727	7.153	4.923	12.441	6.359	13.992	6.905	15.594	285.307	61.446	120.782	8.17233	14.7626
NM_009686	Apbb2	chr5	66689964	67010056	-	6651	0.00047225	18	49.455	59.423	37.955	27.141	29.831	27.896	67.35	39.077	44.175	41.262	293.527	103.857	146.215	28.2893	5.16709
NM_001310626	Apbb2	chr5	66689964	67010056	-	6581	0.00047225	18	49.239	57.682	38.282	27.439	29.359	27.141	66.594	39.077	44.765	41.848	289.587	101.608	144.348	27.9797	5.15753
NM_001201414	Apbb2	chr5	66689964	67010056	-	6650	0.00047225	18	49.348	57.682	38.282	27.763	29.359	27.239	66.686	39.077	44.765	43.5	290.215	101.509	145.075	28.1203	5.15759
NR_045576	Plk4	chr3	40603873	40620805	+	3527	0.00047225	6	32.957	23.852	36.19	38.282	31.707	41.361	14.882	21.775	39.5	20.525	11.729	3.009	37.1167	11.7543	3.15587
NR_155534	Gm16090	chr18	20756465	20823761	-	1701	0.00047225	21	8.838	32.708	11.636	2.095	2.916	7.836	9.843	4.285	0	16.783	27.896	26.317	23.6653	4.28233	5.51573
NM_001302939	Sh2b2	chr5	136699631	136720810	-	1886	0.00047225	9	30.851	30.111	53.11	54.474	51.985	37.275	53.209	36.299	29.93	26.667	8.283	25.546	47.9113	20.1653	2.37524
NM_022988	Nif3l1	chr1	58501995	58519120	+	2580	0.00047225	9	36.299	49.863	46.63	57.902	77.938	51.561	14.436	50.513	54.026	39.077	17.622	29.025	62.467	28.5747	2.18568
NM_033602	Peli2	chr14	48740544	48880558	+	5841	0.00047225	21	44.175	28.665	18.996	10.743	5.131	15.594	37.707	23.852	27.332	31.707	90.639	30.111	50.819	10.4893	4.84116
NM_001177887	Igsf5	chr16	96583364	96625637	+	1879	0.00047225	21	19.139	19.249	16.674	2.095	4.923	10.218	7.153	25.117	5.238	16.89	106.671	32.708	52.0897	5.74533	9.05242
NM_025460	Tmem126a	chr7	97599210	97605713	-	766	0.00047225	9	21.349	20.525	19.465	43.095	59.423	34.084	22.519	35.036	22.662	42.31	12.441	14.436	45.534	20.4463	2.2264
NR_036602	4933421O10Rik	chr4	33114114	33118298	-	3848	0.00047225	18	13.992	13.277	17.622	8.283	7.62	11.062	32.199	23.852	39.283	23.852	18.996	23.852	31.778	8.98833	3.53265
NM_023211	Atp5md	chr19	47157961	47165137	-	357	0.00047225	6	26.667	34.485	28.144	34.485	70.352	67.767	23.672	19.69	17.843	22.519	28.144	18.312	57.5347	20.4017	2.8192
NM_144553	Dlgap5	chr14	48007454	48038082	-	2943	0.00047225	6	17.843	9.843	23.48	30.359	12.742	28.882	3.324	11.729	19.249	4.512	1.218	3.541	23.9943	3.09033	7.7425
NM_054071	Fgfrl1	chr5	109123248	109135969	+	2647	0.00047225	0	23.573	77.938	22.292	16.89	3.009	21.349	14.085	12.633	19.69	21.457	41.262	27.332	41.2677	13.7493	2.99998
NR_103489	Gm44504	chrX	71612786	71618688	-	972	0.00047225	9	7.153	16.783	17.17	44.628	25.117	30.111	29.831	20.077	14.436	18.889	9.066	2.916	33.2853	10.2903	3.23245
NM_008809	Pdgfrb	chr18	61204804	61244721	+	5385	0.00047225	18	13.744	18.312	9.843	13.139	12.191	18.179	26.667	15.594	17.406	32.708	135.387	27.896	65.3303	13.9663	4.67507
NM_008713	Nos3	chr5	23870637	23890292	+	4095	0.00047225	18	10.42	12.441	10.527	7.929	14.436	9.843	25.117	20.525	19.465	11.289	308.08	45.785	121.718	10.736	11.3277
NR_155552	Ercc8	chr13	108948932	108985176	+	2096	0.00047225	9	16.783	11.289	13.139	30.111	31.042	23.852	8.146	27.763	18.179	16.102	5.238	9.843	28.335	10.3943	2.72435
NM_001359844	Ncald	chr15	37295930	37721843	-	3601	0.00047225	0	18.179	39.077	17.843	14.228	7.153	15.594	7.245	5.464	9.843	18.996	30.943	20.525	25.033	7.51733	3.32694
NM_144820	Ccdc28a	chr10	17933482	17954787	-	1167	0.00047225	18	10.527	18.996	12.298	10.075	14.656	9.423	13.139	14.436	28.236	25.024	34.893	25.117	28.3447	11.3847	2.48842
NM_134094	Ncald	chr15	37295930	37722183	-	3719	0.00047225	0	18.179	39.077	17.843	11.97	6.905	15.594	7.153	5.464	9.843	18.996	30.851	20.634	25.033	7.48667	3.34055
NM_025610	Asrgl1	chr19	9186209	9210056	-	2265	0.00047225	15	16.783	11.838	11.388	16.35	20.304	7.929	40.673	32.199	17.843	22.519	28.144	24.349	30.2383	13.3363	2.26642
NM_001170867	Ncald	chr15	37295930	37389137	-	3465	0.00047225	0	16.783	40.673	17.843	11.97	7.153	15.594	7.245	5.464	9.843	18.996	31.042	20.525	25.0997	7.51733	3.3358
NM_001362403	Ercc8	chr13	108948932	108985176	+	1993	0.00047225	9	16.674	11.388	12.742	30.466	30.851	24.069	9.066	27.332	16.783	16.102	5.464	10.075	28.462	10.547	2.69698
NM_175270	Sowahb	chr5	93470149	93474048	-	3897	0.00047225	18	11.062	12.441	6.905	0	1.002	5.022	28.144	11.729	4.285	17.622	23.232	20.727	20.527	2.008	10.1769
NR_153348	Hscb	chr5	111258089	111268796	-	803	0.00047225	9	13.637	13.637	19.97	27.031	64.752	18.548	16.102	14.085	31.479	15.378	7.245	9.314	36.777	10.6457	3.45234
NM_001103182	Lin9	chr1	182571281	182620818	+	3143	0.00047225	9	17.843	11.388	24.793	32.708	30.851	14.436	25.546	27.332	20.634	16.102	7.836	10.075	25.9983	11.3377	2.29195
NM_153571	Hscb	chr5	111258089	111268796	-	796	0.00047225	9	13.637	13.637	19.97	27.031	64.752	18.449	16.102	13.992	31.479	15.485	7.245	9.066	36.744	10.5987	3.46453
NM_001081160	Mdga1	chr17	29964903	30024827	-	7548	0.00047225	9	8.283	7.929	14.436	25.117	22.292	23.852	5.607	19.465	13.504	9.066	0	7.727	23.7537	5.59767	4.23771
NM_001159901	Hopx	chr5	77516011	77524292	-	1229	0.00047225	21	20.634	32.957	16.102	15.594	5.022	13.744	24.349	12.298	17.622	23.852	27.62	62.537	38.003	11.4533	3.31605
NR_136938	Adamts6	chr13	105077915	105286775	+	6961	0.00047225	21	25.117	36.19	17.843	16.102	13.504	25.024	34.485	11.97	35.036	41.848	49.239	37.384	42.8237	18.21	2.35091
NM_001359842	Ncald	chr15	37295930	37388266	-	3322	0.00047225	0	16.542	39.283	15.594	12.742	7.836	14.436	7.929	6.252	9.843	18.312	32.571	21.349	24.0773	8.008	3.00416
NR_040269	Kantr	chrX	148729367	148762036	-	4255	0.00047225	9	9.843	18.996	14.436	21.217	21.594	23.48	13.504	11.388	31.957	9.643	10.075	2.455	22.097	7.391	2.98703
NM_001276263	Cxadr	chr16	78301916	78330213	+	1381	0.00047225	21	13.744	27.239	12.441	3.541	7.521	5.607	15.594	2.916	8.695	14.656	144.798	17.313	58.9223	5.55633	10.5873
NM_175606	Hopx	chr5	77516011	77544148	-	1260	0.00047225	21	15.959	32.708	16.674	15.732	4.923	12.441	17.843	12.191	17.843	22.292	27.896	62.847	37.6783	11.032	3.41318
NR_073429	4930577N17Rik	chr3	51080683	51082329	+	1646	0.00047225	12	22.193	9.843	12.191	21.349	28.144	14.436	32.957	32.957	40.673	12.742	26.667	21.457	35.529	14.7423	2.40904
NM_007671	Cdkn2c	chr4	109333481	109337977	-	1102	0.00047225	9	8.695	4.743	7.727	11.636	25.117	34.485	9.643	13.992	20.304	11.97	0.678	7.521	23.746	6.723	3.52829
NM_001113529	Csf1	chr3	107543966	107563387	-	3280	0.00047225	18	22.519	26.45	32.571	20.634	19.97	14.436	30.466	16.542	32.957	30.851	125.715	47.093	67.8863	18.3467	3.69873
NM_001368423	Mdga1	chr17	29964901	30025523	-	8269	0.00047225	9	7.62	8.146	14.981	25.117	20.634	24.457	4.285	18.312	13.139	9.843	0	5.131	23.4027	4.99133	4.68128
NM_009015	Rad54l	chr4	115769560	115796294	-	3055	0.00047225	9	27.239	18.312	22.519	22.1	34.677	32.571	23.852	26.667	31.042	20.077	2.736	13.139	29.7827	11.984	2.48396
NR_040270	Kantr	chrX	148729367	148762036	-	4211	0.00047225	9	10.218	19.97	14.656	19.465	20.87	25.117	12.441	10.881	31.263	9.843	8.283	1.002	21.8173	6.376	3.418
NM_001163427	Pradc1	chr6	85396779	85401296	-	1075	0.00047225	6	20.304	25.117	26.894	22.519	59.65	37.049	23.573	13.637	21.457	17.071	14.436	14.326	39.7393	15.2777	2.60009
NM_001290733	Osbpl6	chr2	76244565	76438704	+	8258	0.00047225	9	5.022	2.736	7.929	25.117	13.139	26.45	5.607	14.656	12.191	10.327	3.009	3.217	21.5687	5.229	4.11885
NM_001361625	Tdrp	chr8	13952008	13975074	-	2482	0.00047225	18	12.191	15.959	7.153	5.238	8.515	7.521	19.97	13.277	16.783	9.066	71.201	24.793	35.02	7.09133	4.93288
NM_001361629	Tdrp	chr8	13952008	13975074	-	2458	0.00047225	18	12.191	15.594	7.153	5.238	8.695	7.521	19.97	13.139	16.783	9.066	70.764	22.519	34.1163	7.15133	4.76536
NM_001361628	Tdrp	chr8	13952008	13975074	-	2539	0.00047225	18	12.191	16.102	7.153	5.022	8.416	7.521	19.69	13.504	16.783	9.066	70.485	22.662	34.071	6.98633	4.87127
NR_077059	2610027K06Rik	chr11	85605162	85645890	-	2321	0.00047225	21	16.783	11.289	14.436	20.634	4.285	2.736	8.416	9.843	7.245	17.622	20.525	22.519	20.222	8.50133	2.37707
NM_001166177	Arsg	chr11	109405025	109434643	+	1543	0.00047225	21	14.436	24.069	17.843	9.843	11.388	12.742	9.843	19.598	20.525	30.466	59.099	20.525	36.6967	11.3243	3.23854
NR_156429	Gtdc1	chr2	44642632	44782756	-	2491	0.00047225	6	18.796	12.191	22.519	17.843	21.217	32.571	9.843	16.89	12.633	16.783	0.447	9.066	23.877	8.76533	2.72206
NM_001030274	Ndufs5	chr4	123389953	123395429	-	504	0.00047225	6	7.836	14.882	13.637	17.843	12.191	15.959	0	5.706	5.022	11.636	4.743	4.923	15.331	3.576	4.27803
NM_173744	Tdrp	chr8	13952008	13974777	-	2458	0.00047225	18	12.441	16.35	7.727	4.923	7.245	7.836	18.07	12.191	16.674	9.843	70.125	22.292	34.0867	6.668	5.10582
NM_023294	Ndc80	chr17	71845440	71876197	-	2182	0.00047225	6	10.42	12.441	18.312	21.457	21.349	7.245	7.929	7.836	17.071	3.009	2.455	5.922	16.6837	3.79533	4.38691
NM_016765	Ddah2	chr17	35195980	35199044	+	1315	0.00047225	18	9.066	16.783	11.289	9.066	5.022	9.066	21.991	16.783	12.742	18.996	81.666	11.289	37.317	7.718	4.8301
NR_155528	Celf4	chr18	25636121	25912658	-	4165	0.00047225	18	1.002	1.002	4.923	2.736	0	0	12.441	2.455	1.002	15.594	19.97	7.521	14.3617	0.912	15.5875
NM_001362311	Celf4	chr18	25636121	25912658	-	4112	0.00047225	18	1.002	1.002	4.923	2.593	0	0	12.441	2.455	1.002	15.959	19.97	7.521	14.4833	0.864333	16.5764
NM_001362279	Celf4	chr18	25636121	25912658	-	4190	0.00047225	18	1.002	1.002	4.923	2.593	0	0	12.441	2.455	1.002	15.959	19.97	7.521	14.4833	0.864333	16.5764
NM_199201	Cd300ld3	chr11	114903418	114909644	-	794	0.00047225	6	20.525	16.542	16.674	27.239	27.332	12.441	12.191	15.197	22.519	11.97	0.678	9.843	22.3373	7.497	2.97687
NM_001146292	Celf4	chr18	25636121	25912658	-	4166	0.00047225	18	0.678	0.678	3.217	2.916	1.002	0	14.436	3.324	1.002	14.436	20.304	7.727	14.1557	1.306	10.7642
NM_001362319	Celf4	chr18	25636121	25912658	-	4106	0.00047225	18	1.218	1.439	4.605	1.532	0	0	12.534	2.916	0.678	14.882	18.996	7.153	13.677	0.510667	26.2875
NM_001362335	Celf4	chr18	25636121	25912658	-	3996	0.00047225	18	1.218	1.218	4.743	1.532	0	0	12.633	2.916	0.678	14.882	18.996	7.153	13.677	0.510667	26.2875
NM_001362300	Celf4	chr18	25636121	25912658	-	4166	0.00047225	18	1.218	1.439	4.605	1.532	0	0	12.534	2.916	0.678	14.882	18.996	7.153	13.677	0.510667	26.2875
NM_145228	Oas1h	chr5	121311431	121323514	+	1693	0.00047225	6	7.521	3.541	16.783	9.843	20.077	9.843	3.217	9.843	9.843	2.736	1.002	0	13.2543	1.246	10.5608
NR_155531	Celf4	chr18	25636121	25912658	-	4114	0.00047225	18	1.218	1.218	4.743	1.532	0	0	12.633	2.916	0.678	14.882	18.996	6.905	13.5943	0.510667	26.1287
NM_001364256	Csgalnact1	chr8	70880680	71258984	-	4510	0.00047225	21	0.821	7.521	5.607	0	2.455	3.009	0	4.037	0	10.075	61.446	9.843	27.1213	1.34567	20.0133
NM_011657	Tulp3	chr6	128271179	128305869	-	3361	0.00047225	18	6.905	7.62	7.521	4.285	9.843	3.324	5.022	10.42	14.436	16.783	13.744	15.594	15.3737	5.81733	2.63992
NM_009326	Tcea2	chr2	181415002	181422772	+	1180	0.00047225	12	7.521	15.959	9.843	16.542	1.889	19.249	25.117	21.217	22.662	14.436	12.441	16.35	22.9987	11.1077	2.06956
NM_178726	Ppm1l	chr3	69120840	69359318	+	3948	0.00047225	21	13.139	17.622	9.843	12.191	8.146	7.245	7.929	11.729	10.881	17.313	70.485	33.625	40.4743	9.194	4.39856
NM_001029868	Pdzd4	chrX	71038696	71070308	-	3962	0.00047225	6	7.153	9.643	8.283	15.594	11.838	13.637	0	9.643	3.324	7.153	4.923	1.002	13.6897	4.32233	3.16219
NM_030720	Gpr84	chr15	103138666	103140869	-	1547	0.00047225	6	8.838	5.607	11.729	15.594	11.636	14.882	1.532	9.066	5.238	9.843	0	0	14.0373	3.281	4.26841
NM_009520	Wnt2b	chr3	104747723	104764627	-	3566	0.00047225	18	18.179	16.674	14.882	7.245	2.593	3.009	1.889	19.97	16.783	20.634	19.871	20.634	20.3797	4.28233	4.75025
NR_151480	2900052L18Rik	chr11	120086843	120092931	-	5891	0.00047225	21	4.743	23.48	10.743	5.607	0	4.923	7.929	6.031	7.521	9.843	90.003	12.534	37.46	3.51	10.6449
NM_175488	Ccdc38	chr10	93003377	93047071	+	3637	0.00047225	6	9.843	11.729	5.922	11.838	14.085	12.534	4.285	10.075	0	8.146	2.916	5.131	12.819	4.78667	2.67457
NM_001371005	0	chr11	5006268	5052233	-	1722	0.00047225	15	1.889	1.002	1.889	2.916	3.324	2.916	11.838	11.636	7.245	5.607	1.218	33.724	13.5163	1.59333	8.43638
NM_001285814	Tmem53	chr4	116924556	116941193	+	1079	0.00047225	18	3.009	14.326	3.541	0.447	0	1.996	13.992	5.022	3.118	5.922	15.594	10.881	10.799	0.814333	13.1124
NM_175669	Gpr82	chrX	13238489	13244559	+	2491	0.00047225	12	3.118	2.916	3.118	9.843	10.881	5.238	6.031	24.349	18.179	10.743	5.607	7.836	16.1863	3.05067	5.29177
NM_175314	Adamts9	chr6	92722694	92893528	-	8015	0.00047225	21	7.62	12.923	7.727	11.636	4.923	2.916	6.359	7.521	9.643	11.97	84.699	22.519	39.7293	6.49167	6.11218
NM_172581	Fam161b	chr12	85686259	85702778	-	3362	0.00047225	21	5.607	11.289	7.153	0	1.002	4.923	3.118	9.843	4.512	10.218	9.843	9.843	9.968	1.975	5.0267
NR_154992	Ggn	chr7	29955229	29958952	+	1733	0.00047225	6	7.727	5.922	8.146	11.388	14.436	9.066	7.62	4.743	2.228	9.843	0.579	1.002	11.63	3.808	3.04872
NM_001362337	Celf4	chr18	25636121	25838249	-	3424	0.00047225	18	1.218	1.218	4.743	1.439	0	0	12.742	2.916	0.678	14.882	18.996	4.923	12.9337	0.479667	26.4336
NM_198037	Cachd1	chr4	100449284	100676353	+	4936	0.00047225	21	2.916	3.009	7.521	0	5.238	0	2.593	5.706	3.217	7.929	41.848	17.071	22.2827	1.746	12.6951
NM_001289612	Zap70	chr1	36835829	36839665	+	1335	0.00047225	21	2.916	5.706	4.743	0	3.009	0	4.923	0	0	5.022	11.062	9.066	8.38333	1.003	8.28562
NM_001368290	Fam71e1	chr7	51751965	51759636	+	3575	0.00047225	18	1.532	0.579	0.678	3.324	0	0	5.464	1.002	1.889	4.923	7.929	4.512	5.788	0.929667	6.17027
NM_178206	Hist1h3h	chr13	21809497	21809984	+	485	0.00047225	6	3.324	4.923	4.923	4.923	7.153	5.607	0	4.285	5.238	0	0	3.118	5.89433	1.03933	5.62675
NM_177868	Fhad1	chr4	141446538	141567566	-	4471	0.00047225	6	4.037	5.022	5.607	4.285	2.916	18.312	2.736	4.743	2.593	1.78	0	1.002	8.50433	0.927333	9.08357
NM_009467	Ugt2b5	chr5	87553972	87569365	-	1885	0.000780587	21	253.299	1159	345.364	115.815	150.773	180.08	253.299	278.522	185.446	429.609	842.502	197.636	585.889	148.889	3.93486
NM_009776	Serping1	chr2	84605517	84615586	-	1810	0.000780587	21	225.652	704.181	193.701	113.988	192.454	158.781	332.419	192.454	148.166	271.69	1215.96	242.703	576.783	155.074	3.71922
NM_011519	Sdc1	chr12	8778202	8800493	+	3049	0.000780587	21	115.924	282.738	104	28.144	55.576	93.513	138.837	135.667	102.457	115.924	885.528	155.703	385.718	59.0777	6.52807
NM_011387	Slc10a1	chr12	82056479	82069066	-	1500	0.000780587	21	71.201	391.743	86.938	51.887	32.571	55.077	140.078	86.938	54.474	88.355	627.742	118.791	278.296	46.5117	5.98229
NM_008683	Nedd8	chr14	56281100	56290717	-	574	0.000780587	9	110.692	104	138.837	177.043	217.723	177.043	110.692	119.342	111.789	107.878	51.561	116.336	190.603	91.925	2.07335
NR_038049	D130020L05Rik	chr12	102320661	102327137	+	2459	0.000780587	21	113.988	111.244	91.279	70.125	71.201	29.93	83.552	46.414	64.463	72.281	196.009	113.988	127.426	57.0853	2.23199
NM_008055	Fzd4	chr7	96552876	96558620	+	3681	0.000780587	18	18.312	46.414	20.304	5.922	43.095	15.594	43.095	32.708	32.571	44.765	147.918	80.054	90.9123	21.537	4.21972
NM_205819	Tlr11	chr14	50977589	50983338	+	3203	0.000780587	9	27.896	17.622	27.332	53.318	24.457	38.807	28.144	36.95	55.22	17.622	1.002	22.519	40.1047	13.7143	2.92289
NM_001039061	Klhl15	chrX	91480269	91518854	+	2358	0.000780587	6	23.672	18.996	28.665	54.159	48.364	33.375	16.783	28.665	14.085	29.738	2.228	10.42	45.2993	14.1287	3.20464
NM_001347206	Rbis	chr3	14606289	14611221	-	553	0.000780587	12	14.436	9.423	9.843	19.97	38.945	45.192	29.831	37.384	22.292	22.292	16.542	13.504	34.7023	11.234	3.08719
NM_001081020	Adamts6	chr13	105077915	105286775	+	6765	0.000780587	18	23.573	33.857	15.594	17.071	14.436	23.573	36.19	12.534	34.485	40.989	50.765	38.282	43.3453	18.36	2.36012
NM_001364736	Nhp2	chr11	51433275	51437220	+	897	0.000780587	9	31.707	26.667	33.625	99.408	39.702	78.969	51.887	35.284	36.406	43.643	20.077	31.707	72.693	30.6663	2.37
NR_027943	1110038B12Rik	chr17	35087181	35089413	-	581	0.000780587	6	16.783	9.843	25.546	34.084	29.738	34.485	9.843	5.607	16.674	7.153	9.643	18.179	32.769	10.708	3.05831
NM_175413	Lrrc39	chr3	116265891	116286052	+	3081	0.000780587	18	29.738	21.217	21.349	13.139	21.349	3.324	18.796	36.299	37.049	39.5	27.239	41.262	36.0003	12.604	2.85479
NM_001033399	Gfod1	chr13	43290888	43399541	-	6650	0.000780587	18	11.729	22.1	7.929	7.929	14.436	11.97	27.896	22.292	16.102	16.542	135.141	43.32	65.001	11.445	5.67534
NM_025281	Lyar	chr5	38611721	38625545	+	1540	0.000780587	6	22.193	32.571	20.87	43.86	45.785	50.332	22.193	17.622	32.066	28.144	18.179	14.981	46.659	20.4347	2.2827
NM_194464	Mrvi1	chr7	118011772	118125975	-	6187	0.000780587	18	9.843	7.245	11.729	9.066	7.245	14.882	28.665	10.327	13.139	22.292	79.176	32.708	44.7253	9.60567	4.65234
NM_010826	Mrvi1	chr7	118011772	118089701	-	5945	0.000780587	18	9.843	6.359	11.062	10.075	7.836	14.085	29.93	11.289	14.085	21.349	77.375	34.084	44.2693	9.088	4.86693
NR_073368	Smim10l1	chr6	133055257	133060917	+	757	0.000780587	15	16.542	22.1	22.292	23.852	30.111	28.144	39.077	30.111	34.578	51.561	35.633	40.879	42.691	20.3113	2.10129
NM_008392	Acod1	chr14	103446229	103455790	+	2581	0.000780587	9	12.633	14.085	27.763	41.262	18.996	32.957	41.262	17.843	8.146	7.62	3.541	12.534	31.0717	7.89833	3.93024
NM_001360913	Fmo2	chr1	164804449	164828624	-	4196	0.000780587	15	8.146	11.388	3.118	21.118	5.607	9.843	22.662	22.519	22.99	21.349	20.634	5.607	22.7237	7.55067	3.00683
NM_173397	Fitm2	chr2	163294439	163298365	-	1639	0.000780587	21	22.662	44.765	24.457	13.744	18.312	10.218	18.07	18.312	6.905	30.359	28.144	24.069	30.628	14.0913	2.1727
NM_019583	Il17rb	chr14	30809354	30822082	-	2048	0.000780587	21	14.436	19.97	8.515	8.283	0	3.118	2.095	5.922	5.022	6.252	41.631	19.97	22.6177	3.80033	5.9385
NM_001359841	Ncald	chr15	37295930	37722183	-	3823	0.000780587	0	17.071	39.077	16.102	11.289	7.521	16.102	7.62	5.607	9.066	18.996	30.111	19.97	24.0833	7.431	3.23792
NM_001302538	Zbed3	chr13	96093560	96107797	+	1949	0.000780587	6	31.707	23.672	28.345	47.093	39.593	31.707	17.622	22.519	18.179	27.896	20.634	21.118	39.4643	19.44	2.02953
NM_001166360	6030458C11Rik	chr15	12749659	12754412	-	1982	0.000780587	9	9.843	14.436	9.843	12.298	15.594	19.139	14.436	19.465	31.707	9.066	1.002	0	21.8693	3.356	6.5001
NM_001312690	Ror1	chr4	99768396	100008366	+	2149	0.000780587	21	12.534	17.313	5.238	3.118	0	0	7.929	12.633	3.118	5.922	53.781	12.742	24.1483	1.03933	23.0226
NM_001177799	Capn3	chr2	120289329	120330655	+	2867	0.000780587	6	21.349	13.139	21.349	18.312	24.793	22.519	9.843	18.312	9.843	18.996	5.131	7.62	21.8747	10.5823	2.06609
NM_001356342	Tcea2	chr2	181415002	181422772	+	1942	0.000780587	15	10.881	17.843	14.436	18.996	0	19.465	30.851	19.249	29.492	17.843	20.525	22.883	26.5307	12.8203	2.06859
NM_181075	2610524H06Rik	chr5	115271946	115273477	-	941	0.000780587	9	5.607	7.929	15.594	23.232	24.069	14.436	14.436	11.636	9.843	12.441	0	3.541	20.579	5.32733	3.85754
NM_008405	Itgb2l	chr16	96643905	96665221	-	2600	0.000780587	0	18.889	9.843	9.843	7.929	3.009	2.095	0	3.009	0.447	1.002	74.727	8.416	28.0483	1.152	24.1466
NM_016662	Mxd3	chr13	55426531	55431092	-	1290	0.000780587	9	18.996	17.843	16.783	20.727	50.765	26.667	42.31	18.07	9.843	16.102	9.843	14.436	32.7197	13.4603	2.42976
NR_024067	Snhg6	chr1	9932106	9934199	-	403	0.000780587	9	5.022	7.929	11.97	16.542	10.881	16.783	28.144	9.843	10.881	5.607	1.002	5.464	16.2893	4.02433	4.04016
NM_001357743	Rasgrf1	chr9	89804613	89921817	+	4193	0.000780587	9	17.17	5.022	11.388	24.069	18.996	8.146	12.534	14.436	12.742	5.022	0	4.923	17.0703	3.315	5.13694
NM_172655	Hecw2	chr1	53987659	54251878	-	1121	0.000780587	18	4.743	0.447	7.245	0	0	0	7.727	0	7.929	1.002	40.989	14.656	18.8823	0	1889.23
NM_026793	Myct1	chr10	4739752	4752813	-	2773	0.000780587	18	3.009	5.238	2.736	3.009	19.139	1.78	7.727	7.153	5.607	10.881	122.976	36.299	56.7187	3.661	15.4532
NM_139139	Dnajc17	chr2	118998236	119034531	-	995	0.000780587	6	21.349	13.139	18.996	25.024	13.992	26.667	14.656	12.191	18.996	13.637	11.636	5.238	21.8943	10.1703	2.15163
NM_001362276	Celf4	chr18	25636121	25912658	-	4271	0.000780587	18	0.678	0.821	3.324	2.736	1.002	0	14.436	3.541	1.002	14.326	20.304	7.727	14.119	1.246	11.2492
NM_001362313	Celf4	chr18	25636121	25912658	-	4109	0.000780587	18	0.821	0.678	3.217	2.916	1.439	0	14.436	3.541	1.002	14.436	20.525	7.62	14.1937	1.45167	9.71745
NM_001285812	Tmem53	chr4	116924556	116941193	+	1015	0.000780587	18	2.095	11.289	2.095	0	0.678	2.593	14.436	3.541	4.512	5.607	14.436	9.843	9.962	1.09033	9.06271
NM_001360898	Slamf1	chr1	173697263	173723260	+	1734	0.000780587	12	2.736	0	0	7.245	2.593	10.42	7.245	11.97	2.916	5.464	1.002	1.218	7.377	0.912	8.01193
NM_026837	Tmem53	chr4	116924556	116941193	+	994	0.000780587	18	1.889	11.636	1.889	0	0	2.916	14.436	3.217	2.916	5.607	14.656	10.075	10.1127	0.972	10.3082
NR_045840	4933416M07Rik	chr8	28253382	28260178	+	1516	0.000780587	9	4.285	5.022	7.245	22.292	11.97	16.102	5.022	9.066	3.324	5.238	2.916	2.916	16.788	3.69	4.54
NM_001255991	Btbd8	chr5	107867016	107920615	+	1124	0.000780587	18	4.285	0	2.916	0	0	0	7.245	4.923	5.922	9.843	0	11.289	7.044	0	705.4
NM_153596	Tmem17	chr11	22412286	22419234	+	1364	0.000780587	3	10.075	10.42	5.464	1.78	4.923	13.504	0	2.916	0.821	1.532	0	1.002	8.653	0.844667	10.1361
NM_001177699	Ablim2	chr5	36100529	36227628	+	3526	0.000780587	18	12.633	7.836	11.062	5.464	7.836	11.636	13.139	12.742	4.923	14.436	53.318	29.831	32.5283	8.312	3.90992
NM_027975	Fam83d	chr2	158593835	158612373	+	2254	0.000780587	21	5.238	1.889	1.002	1.78	0	0.34	0	4.743	0	5.238	7.153	11.388	7.92633	0.706667	11.074
NM_175549	Robo2	chr16	73892551	74412070	-	8930	0.000780587	18	7.521	5.238	12.191	7.521	5.922	7.521	14.436	8.283	7.929	12.441	37.275	12.191	20.6357	6.988	2.95022
NM_013709	Sh3yl1	chr12	31596534	31645025	+	1735	0.000780587	21	8.515	4.743	3.009	0	9.643	0	9.643	0.678	2.736	9.843	14.228	9.843	11.3047	3.21433	3.50915
NM_011766	Zfpm2	chr15	40486588	40936138	+	4964	0.000780587	18	4.923	4.285	0.34	2.916	3.324	2.916	3.324	9.843	7.388	4.512	56.453	16.674	25.8797	3.052	8.45515
NM_001255992	Bbs12	chr3	37211476	37220372	+	2343	0.000780587	3	6.905	7.929	14.981	9.643	4.923	3.009	0	2.736	3.541	5.238	5.131	3.009	9.93833	2.09233	4.73204
NR_132431	Gm12610	chr4	88941084	89185312	+	2059	0.000780587	6	1.002	5.131	5.607	6.724	14.228	20.634	2.736	2.916	5.131	5.238	0.447	0	13.862	1.895	7.28189
NM_183368	Sytl3	chr17	6910179	6942393	+	1493	0.000780587	18	1.78	2.095	2.736	0	0	1.78	2.916	5.131	5.607	12.534	0	7.929	6.821	0.593333	11.3221
NR_027914	5430405H02Rik	chr2	156678139	156688681	-	1220	0.000780587	9	12.441	10.327	13.637	15.594	12.191	13.744	10.327	14.085	12.742	7.153	9.066	0	13.843	5.40633	2.55763
NM_146337	Olfr1396	chr11	48926279	48927259	-	978	0.000780587	18	0.447	0	5.238	0	0	0	2.916	3.009	1.532	1.002	12.742	5.607	6.45033	0	646.033
NM_001360915	Zfp934	chr13	62618155	62659989	-	2201	0.000780587	6	3.009	3.324	7.929	5.238	5.464	21.118	2.916	3.118	3.009	4.743	0	2.228	10.6067	2.32367	4.54935
NM_173383	Dnd1	chr18	36923325	36925868	-	1463	0.000780587	6	4.923	7.929	5.131	7.62	7.929	7.62	3.324	7.245	4.743	5.607	3.217	0	7.723	2.94133	2.62017
NM_010378	H2-Aa	chr17	34419689	34424768	-	1121	0.00126436	9	3188.45	3743.39	5025.05	5454.04	7022.19	7936.88	6838.22	3702.91	5076.02	3639.99	1125.37	5368.74	6804.37	3378.04	2.01429
NM_001111048	Fga	chr3	82830075	82837539	+	2631	0.00126436	21	2416.9	6028.3	1675.87	553.542	651.773	571.983	2122.44	1116.57	553.336	1286.78	9012.22	2616.7	4305.23	592.433	7.26693
NM_008877	Plg	chr17	12571475	12612250	+	2734	0.00126436	21	1817.34	5549.09	1620.18	587.571	749.42	603.972	1705.49	1147.07	616.777	1407.81	7515.97	1697.71	3540.49	646.988	5.47221
NM_008407	Itih3	chr14	31721760	31736773	-	2794	0.00126436	21	1258	2194.84	777.45	234.922	228.977	406.053	1648.26	721.663	476.273	460.222	6933.69	1743.86	3045.93	289.984	10.5034
NM_009245	Serpina1c	chr12	105133136	105143160	-	1417	0.00126436	21	936.873	2730.75	702.634	403.545	741.039	422.913	1739.36	835.481	415.668	1327.01	3040.47	1748.66	2038.71	522.499	3.90179
NM_010517	Igfbp4	chr11	98902558	98913969	+	2088	0.00126436	21	1056.03	2160.82	753.526	467.96	434.896	604.454	1505.63	740.019	507.878	713.453	3468.5	1827.66	2003.2	502.437	3.98692
NM_007954	Ces1c	chr8	95622915	95655182	-	1824	0.00126436	21	1429.03	4959.99	1320.47	606.28	762.245	546.719	1331.48	892.979	671.284	1379.25	3906.24	1177.34	2569.83	638.415	4.02529
NM_011082	Pigr	chr1	132723261	132748826	+	3836	0.00126436	21	902.493	2688.41	557.916	257.23	309.019	409.391	1526.56	650.967	385.924	712.676	4936.09	1204.76	2284.51	325.213	7.02446
NM_001289632	Itih4	chr14	31699662	31715172	+	3089	0.00126436	21	1199.02	4011.34	1090.47	357.2	395.722	438.105	1193.01	631.202	402.33	812.883	4506.09	1110.83	2143.27	397.009	5.39842
NM_008646	Mug2	chr6	121956816	122035985	+	4507	0.00126436	21	1007.65	2782.89	601.524	241.715	165.634	253.77	793.346	391.743	235.17	413.413	4836.65	882.086	2044.05	220.373	9.27504
NM_009246	Serpina1d	chr12	105001797	105011843	-	1435	0.00126436	21	561.477	2250.41	442.526	334.627	557.601	318.94	903.385	707.423	323.786	1081.45	3106.77	1195.19	1794.47	403.723	4.44472
NM_010406	Hc	chr2	34838849	34916932	-	5378	0.00126436	21	1097.14	2210.53	739.428	188.952	210.862	406.146	823.273	566.109	385.924	433.545	3866.31	948.993	1749.62	268.653	6.51234
NM_001359206	Tfr2	chr5	138011068	138029309	+	3653	0.00126436	21	780.317	1635.48	515.412	193.203	191.137	234.233	508.62	357.093	240.16	231.299	2968.6	719.131	1306.34	206.191	6.33534
NM_009243	Serpina1a	chr12	105091505	105101829	-	1717	0.00126436	21	499.702	1382.61	357.856	280.082	400.776	280.397	905.33	512.134	329.834	805.047	1531.06	967.08	1101.06	320.418	3.43625
NM_001252569	Serpina1a	chr12	105091505	105101829	-	1931	0.00126436	21	504.752	1384.41	360.837	278.413	400.11	288	904.833	512.565	329.834	813.302	1534.45	965.59	1104.45	322.174	3.42803
NM_015799	Tfr2	chr5	138011068	138029309	+	3515	0.00126436	21	775.787	1611.89	502.293	192.454	182.762	234.922	496.805	350.627	238.825	224.736	2954.91	710.02	1296.56	203.379	6.3748
NM_027884	Tns1	chr1	73956806	74171122	-	10029	0.00126436	18	533.095	1094.28	345.364	300.51	319.817	454.448	1375.29	591.461	460.87	495.724	4425.02	1333.87	2084.87	358.258	5.81932
NM_027918	1300017J02Rik	chr9	103152860	103190627	-	2256	0.00126436	21	748.57	2375.87	556.773	256.176	333.103	219.314	625.324	433.16	209.741	509.339	2648.43	795.734	1317.84	269.531	4.88922
NM_001276250	Cp	chr3	19857054	19909750	+	4690	0.00126436	21	724.883	2831.66	882.892	294.686	428.8	363.655	772.431	624.119	456.97	678.922	3310.31	706.546	1565.26	362.38	4.31929
NM_001276248	Cp	chr3	19857054	19907609	+	4539	0.00126436	21	708.783	2810.17	873.145	281.191	416.881	335.637	747.203	616.26	452.714	680.222	3319.76	676.597	1558.86	344.57	4.52397
NM_009512	Slc27a5	chr7	13573696	13583541	-	2317	0.00126436	21	612.865	2575.82	525.268	155.703	134.798	113.988	428.892	217.281	142.543	223.186	1624.62	445.376	1237.98	134.83	9.18122
NM_008878	Serpinf2	chr11	75245238	75253003	-	2180	0.00126436	21	621.193	2218.85	563.835	228.977	223.087	231.052	603.972	470.776	207.526	521.731	2669.17	663.264	1284.72	227.705	5.64183
NM_013737	Pla2g7	chr17	43705400	43749150	+	1901	0.00126436	12	500.253	325.617	540.215	556.088	663.357	1167.71	907.345	921.335	796.171	653.005	131.792	451.514	874.95	412.104	2.1231
NM_010005	Cyp2d10	chr15	82233276	82237624	-	1636	0.00126436	21	582.933	2278.32	553.336	133.534	197.769	295.997	590.471	381.618	231.541	348.626	2506.96	612.657	1156.08	209.1	5.52862
NM_010006	Cyp2d9	chr15	82282807	82287257	+	1640	0.00126436	21	814.551	1969.81	554.109	234.571	229.07	382.245	504.752	384.362	284.469	370.113	2061.22	582.319	1112.82	281.962	3.94661
NM_001290645	C8a	chr4	104488285	104549003	-	3529	0.00126436	21	463.463	1002.93	389.052	198.017	272.216	239.149	487.091	262.688	234.326	409.391	2122.44	606.95	1046.26	236.461	4.42452
NM_010705	Lgals3	chr14	47993535	48005842	+	1371	0.00126436	6	647.906	523.615	882.892	1051.34	891.812	1056.94	508.862	731.803	662.782	665.67	195.668	510.501	1000.03	457.28	2.18689
NM_001145953	Lgals3	chr14	47993535	48005842	+	1398	0.00126436	6	642.56	521.731	883.241	1053.05	890.497	1056.38	508.347	728.803	659.559	662.782	197.224	512.134	999.975	457.38	2.18629
NR_110993	Cd68	chr11	69477715	69479672	-	808	0.00126436	9	439.571	275.947	617.634	782.085	629.218	1025.58	306.312	651.219	508.862	498.505	144.099	334.928	812.295	325.844	2.49285
NR_028538	Scarna2	chr3	108357260	108357320	-	60	0.00126436	0	487.091	575.355	337.404	414.169	290.215	422.28	204.941	224.736	225.652	428.8	1159	1053.29	880.364	218.443	4.03004
NM_011584	Nr1d2	chr14	19036570	19071620	-	4630	0.00126436	9	204.041	335.436	243.218	355.58	494.998	303.319	370.774	597.753	678.922	199.235	151.363	154.816	549.15	168.471	3.25947
NM_201645	Ugt1a1	chr1	90108534	90116577	+	3222	0.00126436	21	507.498	1786.49	417.996	266.201	331.312	246.849	483.507	436.543	235.586	489.226	2027.79	493.793	1003.6	281.454	3.56568
NM_145079	Ugt1a6a	chr1	90031384	90116577	+	3294	0.00126436	21	459.253	1540.49	362.185	217.281	280.397	210.753	414.658	363.748	204.365	447.93	1733.94	439.121	873.665	236.144	3.6996
NM_029796	Lrg1	chr17	56259101	56261369	-	1349	0.00126436	21	382.619	729.987	292.229	124.622	119.678	189.684	269.23	216.838	101.509	254.947	961.193	346.515	520.885	144.661	3.60054
NM_008342	Igfbp2	chr1	72871054	72899045	+	1321	0.00126436	21	305.904	612.865	198.748	91.279	61.446	91.279	229.07	138.597	71.685	100.693	912.784	314.491	442.656	81.3347	5.44186
NM_153484	Tef	chr15	81633103	81657293	+	4145	0.00126436	12	204.941	412.155	223.8	473.306	385.564	390.622	558.54	724.256	686.479	411.325	307.481	391.527	656.425	280.299	2.34183
NM_175121	Slc38a2	chr15	96517823	96530159	-	4640	0.00126436	21	537.921	748.57	286.171	276.364	272.576	255.897	395.722	346.515	397.552	303.546	1946.31	541.374	930.41	268.279	3.46798
NM_007815	Cyp2c29	chr19	39361575	39405203	+	1775	0.00126436	21	341.517	1739.36	291.88	102.55	167.513	130.059	319.161	142.444	168.773	187.439	1597.75	331.866	790.92	133.374	5.92972
NM_028769	Syvn1	chr19	6046576	6053718	+	3452	0.00126436	21	374.882	514.435	551.737	225.652	196.538	193.594	272.919	286.472	292.918	253.549	729.987	324.392	480.351	205.261	2.34013
NM_009063	Rgs5	chr1	171585632	171625944	+	4089	0.00126436	18	101.884	160.742	85.997	149.473	219.614	147.126	274.361	202.958	169.86	376.864	1626.53	441.048	814.815	116.208	7.0112
NM_001012477	Cxcl12	chr6	117118553	117131386	+	5664	0.00126436	18	234.233	468.75	148.515	104.422	183.324	167.311	402.867	251.521	227.3	234.326	2674.6	606.137	1171.69	151.686	7.72401
NM_001164709	Syvn1	chr19	6047145	6053718	+	3085	0.00126436	21	356.508	492.133	527.823	217.374	183.072	192.454	266.201	275.947	283.727	253.869	698.344	310.678	458.821	197.633	2.32151
NM_010012	Cyp8b1	chr9	121823474	121825423	-	1947	0.00126436	21	220.313	665.115	134.798	63.083	52.129	70.584	315.598	165.876	135.667	201.775	1271.58	297.63	590.328	61.932	9.5305
NM_017473	Rdh7	chr10	127321083	127325755	-	1555	0.00126436	21	295.319	963.202	244.864	79.781	126.699	160.742	283.727	169.86	132.706	226.621	1341.01	267.639	611.756	122.407	4.99738
NM_001150749	Rdh7	chr10	127321083	127325789	-	1589	0.00126436	21	292.775	960.726	244.633	81.121	127.701	159.828	284.838	170.895	133.313	226.049	1334.92	269.23	610.065	122.883	4.96427
NM_021564	Fetub	chr16	22920295	22939841	+	1565	0.00126436	21	271.87	628.893	211.849	99.861	144.208	120.254	310.894	237.825	127.073	277.032	1190.43	244.864	570.776	121.441	4.69972
NM_007825	Cyp7b1	chr3	17971950	18143338	-	2158	0.00126436	0	132.922	267.062	168.882	41.262	53.209	67.35	30.851	125.921	42.748	201.466	298.074	130.795	210.112	53.9403	3.89472
NM_001083905	Fetub	chr16	22918455	22939841	+	1500	0.00126436	21	258.008	608.511	202.601	96.716	134.482	118.791	293.527	221.946	123.224	262.688	1130.19	234.68	542.518	116.663	4.64999
NM_011461	Spic	chr10	88138015	88145768	-	1257	0.00126436	9	138.597	120.76	198.748	277.507	311.004	281.191	193.794	265.507	359.503	231.634	64.86	132.706	289.901	143.067	2.02626
NR_002899	Snora70	chrX	71517831	71517959	+	128	0.00126436	0	841.693	917.007	305.451	248.923	265.507	227.989	212.688	167.761	213.893	82.978	1134.65	295.997	688.05	198.114	3.47288
NM_001164565	Acnat1	chr4	49456404	49463981	-	5044	0.00126436	21	241.507	389.885	127.569	47.093	98.591	139.281	253.549	113.808	147.918	174.704	564.525	275.947	338.392	94.9883	3.56219
NM_001134644	Gm2083	chr4	60591133	60675237	-	870	0.00126436	18	92.716	361.058	77.074	86.249	101.402	86.938	113.232	183.938	134.013	228.315	723.813	270.001	407.376	91.5297	4.45038
NM_008455	Klkb1	chr8	46352042	46380189	-	5209	0.00126436	21	240.498	788.55	162.298	112.218	224.736	123.357	231.299	169.427	118.272	288.687	921.335	233.92	481.314	153.437	3.13674
NM_001302498	Gjb1	chrX	98577457	98580968	+	1532	0.00126436	0	194.52	573.12	177.733	48.637	95.64	80.488	129.478	90.639	62.224	157.75	856.057	146.447	386.751	74.9217	5.16152
NM_008124	Gjb1	chrX	98572574	98580968	+	1599	0.00126436	0	193.594	573.347	175.267	48.364	95.64	80.38	129.478	90.639	62.357	157.75	844.029	144	381.926	74.7947	5.10578
NM_023624	Lrat	chr3	82696504	82707896	-	5345	0.00126436	18	75.825	95.64	60.46	72.607	139.754	95.249	183.324	153.129	75.934	223.295	815.81	243.218	427.441	77.3083	5.52846
NM_001302496	Gjb1	chrX	98571715	98580968	+	1511	0.00126436	0	192.454	572.348	174.384	49.348	96.716	79.672	130.059	91.279	62.537	156.994	845.473	145.126	382.531	75.2453	5.08324
NM_001302497	Gjb1	chrX	98579071	98580968	+	1585	0.00126436	0	193.794	576.857	176.316	49.348	96.288	78.324	134.89	91.279	67.767	156.994	858.045	150.024	388.354	74.6533	5.20154
NM_008295	Hsd3b5	chr3	98422559	98449457	-	1601	0.00126436	0	165.114	204.365	84.121	50.111	89.761	84.832	53.318	28.144	25.024	70.485	202.248	189.24	153.991	35.4953	4.3374
NM_011802	Clpx	chr9	65142067	65178465	+	2870	0.00126436	18	309.566	329.313	223.087	181.208	161.74	168.882	475.559	236.334	276.679	256.176	683.326	385.205	441.569	170.61	2.58808
NM_001044389	Clpx	chr9	65142067	65178465	+	2829	0.00126436	18	309.24	324.392	218.866	181.208	161.343	169.427	457.765	230.357	274.577	254.947	668.049	382.487	435.161	170.659	2.54979
NM_008080	B4galnt1	chr10	126602212	126609396	+	2461	0.00126436	21	186.785	259.115	116.752	142.444	136.939	106.234	171.231	113.232	82.978	187.872	343.324	274.577	268.591	122.48	2.19283
NM_001311121	Elovl2	chr13	41277751	41315531	-	3904	0.00126436	21	177.733	763.713	216.062	71.437	90.639	105.992	150.024	123.224	100.693	192.362	647.532	122.167	385.836	89.356	4.31759
NR_015505	Firre	chrX	47916297	47988498	-	5795	0.00126436	21	324.392	366.67	300.067	178.61	215.612	201.775	291.363	256.176	242.374	192.635	1025.26	337.826	518.573	198.666	2.6102
NM_013471	Anxa4	chr6	86686834	86743578	-	1988	0.00126436	9	307.888	278.702	303.186	353.089	209.741	535.817	238.825	331.728	343.659	181.702	105.899	137.911	366.216	141.837	2.58183
NM_001293727	Cgn	chr3	94563991	94590404	-	4959	0.00126436	21	175.813	158.301	83.983	28.345	12.441	63.691	172.124	66.686	69.327	54.026	578.322	209.56	280.636	34.8257	8.05628
NM_001037711	Cgn	chr3	94563991	94590404	-	4983	0.00126436	21	176.089	158.301	83.552	27.896	13.139	64.463	173.392	67.218	69.22	53.781	573.795	206.063	277.88	35.166	7.89998
NM_001331120	Anxa4	chr6	86686834	86725108	-	2078	0.00126436	9	305.904	278.522	301.514	351.22	209.56	523.615	229.972	328.723	342.48	184.52	106.671	138.597	361.465	143.263	2.52299
NM_001172062	Lman1	chr18	66143341	66162289	-	1727	0.00126436	21	225.325	338.125	197.224	108.452	96.288	175.375	204.266	172.124	199.698	180.08	553.542	238.275	323.966	126.705	2.55673
NM_001134480	Plcxd2	chr16	45959374	46010526	-	7331	0.00126436	21	178.61	317.138	151.615	73.586	128.731	93.656	162.298	105.992	90.639	132.027	428.892	192.362	251.094	98.6577	2.54494
NM_139198	Plac8	chr5	100982745	101001224	-	696	0.00126436	9	182.762	154.528	253.549	318.699	333.923	246.369	169.526	206.063	188.479	110.116	66.829	189.448	299.664	122.131	2.45351
NM_010734	Lst1	chr17	35322040	35325385	-	410	0.00126436	9	96.288	87.371	155.487	225.652	196.322	244.49	116.645	185.092	123.963	142.543	29.601	118.478	222.155	96.874	2.2931
NM_026232	Slc25a30	chr14	76161806	76186844	-	1694	0.00126436	0	290.879	154.528	133.813	83.552	118.272	149.917	61.673	110.116	88.262	111.244	262.263	189.339	193.073	86.6837	2.22719
NM_029084	Slamf8	chr1	174511508	174520699	-	2033	0.00126436	6	128.83	71.685	203.065	150.024	206.063	175.621	111.49	121.664	131.176	122.167	14.436	59.65	177.236	65.4177	2.70904
NM_029357	Pcdh1	chr18	38356348	38369416	-	3897	0.00126436	0	111.97	251.3	95.64	25.876	37.275	40.772	59.33	30.359	37.955	42.748	230.455	68.345	152.97	34.641	4.41488
NM_009534	Yap1	chr9	7932001	8004596	-	4111	0.00126436	21	122.596	197.769	85.997	63.911	62.357	77.282	147.918	69.22	75.072	98.591	573.12	144.099	271.937	67.85	4.00747
NM_001177561	Slc10a1	chr12	82054172	82069066	-	1667	0.00126436	21	97.307	550.226	128.17	61.446	64.752	85.326	195.53	129.615	79.068	137.248	848.185	143.857	376.43	70.508	5.33821
NM_007979	F9	chrX	57252641	57283937	+	2725	0.00126436	18	77.282	252.864	66.594	39.922	110.116	47.093	126.014	116.429	68.118	183.423	524.495	129.37	279.096	65.7103	4.24687
NM_001361972	Slc10a1	chr12	82054172	82069692	-	1739	0.00126436	21	97.08	555.856	128.479	61.446	68.698	84.121	191.137	129.478	80.62	137.488	860.945	144.099	380.844	71.4217	5.33172
NM_010172	F7	chr8	13026034	13035805	+	1845	0.00126436	21	82.978	224.736	74.934	14.436	44.175	31.707	70.873	47.093	30.466	39.077	489.666	108.807	212.517	30.106	7.05694
NM_001271728	Trim2	chr3	83964361	84016760	-	7180	0.00126436	18	65.653	103.522	22.193	12.191	37.707	61.446	138.597	33.724	67.767	73.13	419.346	139.754	210.743	37.1147	5.67691
NM_054098	Steap4	chr5	7960472	7982213	+	3133	0.00126436	21	97.746	137.488	69.22	45.785	71.437	32.957	84.121	58.357	26.894	97.654	330.635	105.005	177.765	50.0597	3.55055
NM_177732	Slc35d1	chr4	102843256	102887781	-	4240	0.00126436	0	168.882	274.577	158.301	95.64	121.149	136.14	111.111	92.359	93.981	77.074	187.547	154.297	200.587	99.1503	2.02295
NM_001356276	Slc35d1	chr4	102843256	102887781	-	4385	0.00126436	0	177.974	292.437	163.846	108.807	124.622	145.126	110.884	95.249	102.1	85.898	192.454	157.618	211.419	102.744	2.05762
NM_001271725	Trim2	chr3	83964361	84074705	-	7077	0.00126436	18	66.345	104	22.519	11.388	36.587	63.443	137.488	32.571	67.218	73.94	414.41	138.268	208.873	37.1393	5.62278
NM_023143	C1ra	chr6	124462639	124473458	+	2749	0.00126436	21	129.011	281.399	160.54	77.282	103.522	101.509	82.978	146.447	127.569	149.681	488.866	127.701	255.416	94.1043	2.714
NM_001271726	Trim2	chr3	83964361	84108697	-	7113	0.00126436	18	66.594	104	22.662	10.881	36.587	62.537	137.156	32.708	67.218	73.94	413.731	137.911	208.527	36.6683	5.68557
NM_198030	Hsd17b13	chr5	104384461	104406407	-	1721	0.00126436	21	56.236	239.5	65.653	39.077	14.656	25.546	140.723	39.922	14.882	63.911	287.14	93.656	148.236	26.4263	5.60765
NM_181344	C1rl	chr6	124443131	124460661	+	3002	0.00126436	21	105.992	231.541	95.64	50.897	44.175	61.446	62.63	84.699	35.036	69.816	279.504	97.654	148.991	52.1727	2.85538
NM_175263	Notum	chr11	120515103	120522151	-	2005	0.00126436	21	81.475	149.681	77.074	19.69	18.996	18.179	53.318	36.299	48.879	25.117	231.541	71.201	109.286	18.955	5.76305
NM_001271476	Pglyrp2	chr17	32549406	32561112	-	2807	0.00126436	21	43.643	172.34	46.63	36.95	30.851	31.707	60.553	51.887	24.069	100.983	261.034	81.567	147.861	33.1693	4.45673
NM_021319	Pglyrp2	chr17	32549406	32557920	-	2700	0.00126436	21	43.643	172.34	45.444	37.049	30.851	31.707	60.553	51.887	24.069	100.983	261.133	81.567	147.894	33.2023	4.4533
NM_001271477	Pglyrp2	chr17	32549406	32557920	-	2671	0.00126436	21	43.5	172.34	45.444	37.049	30.851	31.707	60.46	51.778	21.991	100.693	260.891	79.176	146.92	33.2023	4.42396
NM_201375	Kng2	chr16	22987408	23029174	-	2293	0.00126436	21	81.774	198.886	43.86	20.727	33.625	14.436	78.753	37.049	49.348	76.504	523.394	47.093	215.664	22.9293	9.40192
NM_001167877	Cyp2c50	chr19	40164169	40166823	+	1885	0.00126436	21	74.934	208.185	59.757	7.153	29.601	46.414	77.074	37.384	36.299	66.345	193.203	78.66	114.292	27.7227	4.12157
NM_008591	Met	chr6	17413957	17523980	+	6628	0.00126436	21	74.249	219.722	73.94	14.981	28.144	43.32	113.808	46.63	57.902	51.561	274.577	81.906	136.015	28.815	4.71898
NM_028957	Hyal5	chr6	24807997	24841958	+	2064	0.00126436	12	51.561	36.406	77.074	80.488	59.231	78.66	104.515	97.654	108.103	60.46	10.075	23.48	103.424	31.3383	3.29951
NM_001177837	Smox	chr2	131317598	131350919	+	1653	0.00126436	9	70.485	56.453	121.664	120.525	174.704	116.429	106.871	79.672	90.003	86.106	34.305	57.455	137.219	59.2887	2.31421
NM_001271478	Pglyrp2	chr17	32549406	32561112	-	2510	0.00126436	21	42.31	153.129	43.095	32.957	25.876	28.236	51.778	48.637	23.48	94.589	240.16	70.485	135.078	29.023	4.65291
NM_001102410	Kng2	chr16	22987408	23029174	-	1673	0.00126436	21	70.032	185.446	41.991	17.622	32.571	16.102	77.375	36.299	47.192	77.183	463.131	43.5	194.605	22.0983	8.80277
NM_016674	Cldn1	chr16	26356732	26371925	-	3235	0.00126436	21	27.763	117.579	28.345	32.571	7.929	14.656	31.042	25.974	20.634	95.64	147.126	53.889	98.885	18.3853	5.37609
NM_198967	Tmtc1	chr6	148180952	148392874	-	8324	0.00126436	9	169.247	136.731	141.639	215.406	178.3	135.033	213.487	142.924	157.174	118.791	16.783	119.678	176.246	85.084	2.07131
NM_001347518	Tmtc1	chr6	148180952	148392874	-	8211	0.00126436	9	163.14	132.027	138.837	204.365	177.482	132.706	198.649	134.798	153.129	118.371	16.102	113.988	171.518	82.8203	2.07083
NM_001363406	Haus8	chr8	73774496	73796489	-	2123	0.00126436	6	88.596	78.66	141.285	105.148	119.786	116.429	61.446	100.693	100.418	64.86	34.084	67.66	113.788	55.5347	2.04876
NM_001081300	Tshz1	chr18	84181019	84255857	-	5713	0.00126436	18	91.279	115.815	82.652	75.934	75.478	73.477	137.631	135.141	112.798	95.64	267.294	107.241	156.725	74.963	2.09055
NM_021530	Slc4a8	chr15	100592178	100654402	+	11766	0.00126436	9	58.357	42.31	77.074	157.958	113.808	77.938	92.359	102.55	79.176	83.983	36.587	53.11	116.568	57.8933	2.01332
NM_001363403	Haus8	chr8	73774496	73796489	-	2119	0.00126436	6	94.589	77.375	137.73	100.418	118.272	107.014	62.115	96.716	96.288	62.537	29.93	64.86	108.568	52.4423	2.07003
NM_001304757	Col13a1	chr10	61300982	61441856	-	2932	0.00126436	15	3.009	7.727	5.238	10.218	14.882	18.996	53.889	42.748	13.992	32.571	331.213	91.279	151.688	5.32467	28.4362
NM_001363402	Haus8	chr8	73774496	73796489	-	2251	0.00126436	6	95.64	77.938	138.597	103.522	121.797	115.815	62.946	101.608	100.418	63.691	31.707	65.653	113.711	53.6837	2.11797
NM_001364994	Tshz1	chr18	84181019	84255857	-	5062	0.00126436	18	91.52	115.565	81.567	74.476	74.825	75.478	132.027	132.706	111.97	93.175	262.781	104	153.319	74.9263	2.04612
NM_009535	Yes1	chr5	32913544	32989439	+	4594	0.00126436	21	36.299	76.041	25.117	7.836	14.882	21.118	38.945	14.436	25.546	28.144	155.703	74.727	86.1913	14.612	5.89532
NM_080455	Tshz2	chr2	169458009	169714004	+	6246	0.00126436	18	31.707	61.337	39.283	36.406	24.793	29.492	91.279	44.765	26.667	72.987	501.639	67.767	214.131	30.2303	7.0813
NM_001177836	Smox	chr2	131317598	131350919	+	1754	0.00126436	9	74.934	56.236	118.07	135.568	165.222	108.345	99.762	70.485	88.355	87.371	39.283	67.35	136.378	64.668	2.10873
NM_001005423	Mreg	chr1	72205807	72258881	-	2486	0.00126436	21	51.887	54.764	25.117	11.97	11.388	18.07	69.22	16.674	26.45	55.077	70.485	51.561	59.041	13.8093	4.27307
NM_008280	Lipc	chr9	70645935	70782615	-	1909	0.00126436	21	61.446	238.825	55.576	51.778	16.542	29.831	77.183	89.173	51.985	70.485	527.16	80.054	225.9	32.717	6.90285
NM_001276383	Spns2	chr11	72265140	72288529	-	2894	0.00126436	21	37.049	86.938	26.45	33.724	23.232	27.896	45.966	36.19	18.996	54.764	176.537	94.482	108.594	28.284	3.83842
NM_134007	Cisd1	chr10	70793242	70807597	-	960	0.00126436	0	81.475	136.731	54.026	31.707	52.129	44.986	53.318	42.418	43.095	67.66	99.762	67.218	90.744	42.9407	2.11298
NM_001363135	Flt1	chr5	148446736	148537587	-	6299	0.00126436	18	7.836	30.111	20.077	11.062	34.578	15.959	48.364	26.667	22.292	65.653	451.106	73.13	196.63	19.3413	10.1616
NM_153060	Spns2	chr11	72265140	72303422	-	3242	0.00126436	21	36.95	81.666	26.45	31.707	23.232	27.896	45.785	36.19	19.97	54.583	183.324	94.722	110.876	27.6117	4.01447
NM_001145164	Tgtp2	chr11	48870698	48877714	-	2812.5	0.00126436	9	26.45	39.922	70.873	45.692	88.355	103.522	39.5	63.443	54.026	34.084	5.607	26.894	79.1897	22.195	3.56675
NM_001290686	Shroom2	chrX	149044052	149079091	-	4625	0.00126436	18	18.996	50.111	23.232	10.075	22.1	19.598	65.653	34.893	19.139	37.275	245.89	81.567	121.577	17.2577	7.04133
NM_001033322	Gucy1a2	chr9	3532349	3905787	+	13713	0.00126436	18	23.852	64.86	21.118	37.142	37.275	11.636	53.889	24.069	41.262	84.699	267.294	66.829	139.607	28.6843	4.86568
NM_001001883	Hecw2	chr1	53863718	54251878	-	11148	0.00126436	18	34.893	53.11	29.738	36.73	41.361	36.406	73.586	48.879	49.455	58.882	552.761	104.515	238.719	38.1657	6.25344
NM_001160712	Cd300lg	chr11	101902825	101916931	+	2470	0.00126436	18	17.843	54.474	34.786	53.638	32.957	51.561	78.969	58.882	43.751	62.224	882.892	156.752	367.289	35.701	10.2853
NM_026439	Ccdc80	chr16	45094124	45128037	+	3680	0.00126436	18	11.636	28.665	30.359	10.881	21.118	20.525	59.099	23.852	18.996	47.793	292.775	62.537	134.368	17.508	7.67087
NM_001205132	Yes1	chr5	32913544	32989439	+	4132	0.00126436	21	28.665	71.201	21.118	7.929	14.882	18.996	38.945	14.436	23.232	26.667	137.911	70.485	78.3543	13.9357	5.61926
NM_133661	Slc6a12	chr6	121296715	121315791	+	2546	0.00126436	21	30.851	110.116	26.667	22.1	0	18.312	53.638	36.299	25.024	31.707	218.542	52.862	101.037	13.4707	7.4957
NM_172822	Pigz	chr16	31933937	31946132	+	2179	0.00126436	9	32.708	38.282	83.552	73.13	61.446	85.997	60.009	62.115	49.348	55.22	7.62	22.662	73.5243	28.5007	2.57919
NM_001159318	Il1rap	chr16	26581791	26725233	+	4307	0.00126436	21	78.753	193.794	67.35	47.793	52.461	71.685	121.256	75.825	65.312	85.013	375.671	79.781	180.155	57.313	3.14298
NR_045520	Lmf1	chr17	25716119	25799771	+	1531	0.00126436	21	49.455	75.726	55.576	56.453	34.485	22.519	61.766	39.283	40.772	61.337	160.54	71.201	97.6927	37.819	2.58275
NM_019745	Pdcd10	chr3	75320412	75360774	-	1913	0.00126436	9	62.63	55.803	57.455	89.266	87.694	88.355	41.262	81.567	70.485	86.708	18.312	16.89	88.4383	40.6367	2.17603
NM_172589	Lhfpl2	chr13	94827751	94965364	+	4342	0.00126436	18	20.634	25.546	22.519	10.881	16.674	39.593	43.095	51.561	22.292	29.738	384.906	69.22	161.288	22.3827	7.20316
NM_019483	Smad9	chr3	54559504	54605191	+	5372	0.00126436	21	56.236	74.727	27.763	23.573	10.075	18.796	41.262	39.922	29.738	42.748	38.183	87.154	56.0283	17.4813	3.20378
NM_019454	Dll4	chr2	119151520	119161402	+	3438	0.00126436	18	11.062	31.042	7.836	16.783	10.42	9.843	52.461	25.974	13.637	26.45	187.219	54.026	89.2317	12.3487	7.22098
NM_028069	Cdhr5	chr7	148454984	148462685	-	2127	0.00126436	21	43.751	62.357	34.893	7.521	11.062	23.852	25.117	40.15	15.959	30.718	137.156	35.284	67.7193	14.145	4.78483
NM_001363023	Tshz2	chr2	169458009	169738592	+	4812	0.00126436	18	23.672	45.692	34.893	37.384	16.783	23.852	84.121	41.081	24.457	49.455	434.51	52.461	178.809	26.0063	6.87332
NM_009988	Cxadr	chr16	78301916	78360030	+	1743	0.00126436	21	17.622	66.594	27.439	12.742	7.836	7.245	25.117	6.359	19.69	19.97	187.872	45.785	84.5423	9.27433	9.10699
NM_001270646	Prob1	chr18	35810001	35814875	-	4872	0.00126436	18	18.996	37.955	12.191	7.929	14.436	16.674	49.348	17.622	16.102	31.479	81.121	54.474	55.6913	13.013	4.27715
NM_007993	Fbn1	chr2	125126330	125332174	-	9832	0.00126436	18	21.349	29.93	26.667	9.843	11.388	34.786	23.852	26.45	38.945	51.985	85.326	57.455	64.922	18.6723	3.47558
NM_178110	Trim62	chr4	128561288	128588570	+	3287	0.00126436	9	46.098	29.738	62.357	90.732	74.249	43.32	46.63	43.095	60.009	38.807	12.191	25.024	69.4337	25.3407	2.73932
NM_001370756	Trim62	chr4	128561288	128588570	+	3305	0.00126436	9	45.785	29.359	62.537	91.388	73.719	43.095	46.315	42.748	60.28	39.077	15.594	25.117	69.4007	26.596	2.60884
NM_026919	Tmem258	chr19	10278692	10282314	+	412	0.00126436	9	35.633	40.772	62.537	67.767	70.485	95.151	53.781	44.986	38.282	41.262	18.996	39.077	77.801	33.1117	2.34925
NM_010706	Lgals4	chr7	29618813	29626722	+	1427	0.00126436	21	24.069	46.315	12.441	7.245	0	7.929	20.634	16.674	20.525	12.191	173.392	49.348	78.3103	5.058	15.4539
NM_001252482	Inca1	chr11	70501863	70513657	-	1180	0.00126436	21	32.708	51.887	31.707	14.228	2.593	15.594	34.677	3.894	16.783	17.071	128.17	34.893	60.0447	10.805	5.5529
NM_008894	Pold2	chr11	5772183	5778259	-	1597	0.00126436	6	29.359	40.772	46.414	50.765	53.781	51.887	31.707	18.312	17.843	33.282	14.436	37.275	52.1443	22.6207	2.30459
NM_027280	Nkd1	chr8	91045243	91118786	+	4302	0.00126436	18	11.838	12.298	13.139	35.036	10.327	9.843	24.457	17.843	31.707	19.69	168.773	62.357	83.6067	12.425	6.7243
NM_175283	Srd5a1	chr13	69712327	69750341	-	2658	0.00126436	21	31.707	58.882	25.974	18.796	19.97	16.783	39.283	43.095	18.07	40.772	128.479	44.986	71.4123	18.5163	3.85518
NM_008482	Lamb1	chr12	31950158	32014509	+	5749	0.00126436	0	47.793	40.772	14.882	27.332	20.304	15.594	15.197	12.191	12.191	30.466	216.205	28.665	91.7787	13.193	6.95211
NM_026565	Apool	chrX	109424961	109486364	+	1330	0.00126436	9	25.117	17.17	32.571	54.159	50.111	38.282	39.077	37.955	41.262	39.283	8.146	21.349	47.5173	22.926	2.07217
NM_010707	Lgals6	chr7	29619189	29626719	+	969	0.00126436	21	22.292	39.283	12.298	3.009	0	7.153	18.996	19.139	14.882	9.843	135.033	43.095	62.657	3.38733	18.4459
NR_030457	Mir686	chr14	55235514	55235622	-	108	0.00126436	9	11.636	22.662	26.45	29.359	18.996	45.444	32.571	23.672	38.282	13.637	0.678	11.289	31.5083	8.53467	3.68866
NM_010264	Nr6a1	chr2	38578894	38781981	-	6172	0.00126436	21	36.95	50.897	36.587	4.605	11.97	23.232	24.069	40.772	33.857	23.852	138.837	41.262	67.9837	13.269	5.12039
NR_152258	Trmt13	chr3	116283646	116297805	-	2022	0.00126436	21	41.262	31.707	54.159	25.117	49.239	10.42	23.852	56.144	40.772	58.357	67.443	61.446	62.4153	28.2587	2.20829
NM_029766	Dtl	chr1	193361235	193399423	-	4204	0.00126436	6	21.775	10.42	23.852	38.282	36.587	30.111	2.916	7.62	23.852	16.783	2.916	11.289	34.9933	10.3293	3.38545
NM_001362154	B9d2	chr7	26465799	26471581	+	993	0.00126436	12	20.525	14.436	18.07	29.738	49.348	36.587	31.263	46.414	34.084	31.707	16.542	24.069	38.5577	17.677	2.18057
NM_138650	Dgkg	chr16	22466642	22657304	-	5478	0.00126436	3	43.32	39.5	70.125	37.275	23.672	18.996	5.238	30.111	21.118	32.708	5.922	32.066	50.9817	18.8223	2.70767
NR_030259	Mir546	chr10	126435496	126435616	+	120	0.00126436	6	34.578	17.313	34.893	32.957	34.786	48.364	19.249	18.996	28.345	25.117	7.929	14.882	38.7023	15.976	2.42164
NM_001363452	Zfp655	chr5	145992611	145999191	+	1646	0.00126436	21	34.786	26.45	53.781	28.665	3.009	28.345	19.465	32.957	29.831	39.283	65.873	34.305	46.487	20.0063	2.32295
NM_146235	Ercc6l	chrX	99338159	99352430	-	4194	0.00126436	6	22.662	18.179	25.117	18.312	25.024	22.519	1.889	8.695	13.504	15.594	0.821	3.118	21.986	6.511	3.3731
NM_001081354	Mamld1	chrX	68303431	68407892	+	3448	0.00126436	6	29.025	18.179	34.485	46.63	40.15	41.991	26.45	18.312	17.843	27.439	11.97	24.349	42.9237	20.8683	2.05637
NM_001324550	Gm6712	chr17	17431407	17456549	+	2001	0.00126436	9	16.542	11.062	28.665	32.957	32.708	30.851	22.292	26.894	62.63	19.97	4.285	21.349	37.272	15.2013	2.45094
NM_001293728	Tuft1	chr3	94416675	94462794	-	2547	0.00126436	0	26.894	20.727	34.485	13.992	11.729	5.238	7.153	7.521	6.497	12.191	45.785	9.843	27.3687	7.057	3.87416
NM_028078	Igsf5	chr16	96583371	96625637	+	1573	0.00126436	21	16.674	17.622	15.594	2.916	0.34	9.843	7.929	26.317	5.238	14.228	104	33.482	50.57	4.36633	11.5576
NM_009705	Arg2	chr12	80231775	80257288	+	1407	0.00126436	9	29.025	18.996	30.851	43.095	66.011	38.945	11.729	31.957	34.305	32.298	3.118	16.35	49.3503	17.2553	2.85893
NM_001163359	Fignl1	chr11	11700291	11708965	-	2969	0.00126436	6	23.48	22.519	22.519	29.025	43.32	22.662	2.593	17.071	29.93	18.548	0.447	8.838	31.669	9.27767	3.41087
NM_001302539	Zbed3	chr13	96096722	96107797	+	1961	0.00126436	6	31.707	23.852	28.345	47.093	39.702	36.587	17.622	22.519	18.179	30.851	20.634	21.118	41.1273	19.44	2.11503
NM_027009	Rfc3	chr5	152445399	152453783	-	1204	0.00126436	6	23.852	22.193	22.193	36.587	35.633	36.299	33.482	9.843	9.843	22.662	3.009	18.996	36.173	14.889	2.42855
NM_015775	Tmprss2	chr16	97786289	97832802	-	3145	0.00126436	18	5.607	5.607	11.838	5.238	0	9.843	30.851	14.436	16.102	9.066	23.48	22.99	20.463	5.027	4.06452
NM_001166539	Hmga1	chr17	27693519	27700617	+	1753	0.00126436	9	30.111	31.042	36.299	43.5	44.175	89.173	39.702	30.359	32.957	40.772	12.441	10.075	58.9493	21.096	2.79349
NM_021891	Fignl1	chr11	11700291	11708965	-	2959	0.00126436	6	22.99	22.662	22.519	29.359	42.748	22.883	2.736	16.89	30.111	18.796	0.579	9.643	31.6633	9.67267	3.27114
NM_001360914	Fmo2	chr1	164804449	164828624	-	4113	0.00126436	15	7.929	11.636	3.217	21.118	5.607	9.843	22.662	22.519	22.99	21.118	20.525	5.607	22.7237	7.594	2.9897
NM_019877	Copz2	chr11	96711190	96722516	+	918	0.00126436	6	15.197	31.479	23.48	36.95	32.957	36.299	14.436	14.436	30.718	24.457	17.313	10.075	35.402	17.2817	2.04792
NM_029321	Ttc32	chr12	9036803	9043200	+	995	0.00126436	6	16.783	14.436	38.282	36.587	42.748	27.332	12.441	27.896	32.708	14.085	3.009	7.521	35.5557	8.205	4.32936
NM_178375	Zswim3	chr2	164630614	164647627	+	2685	0.00126436	9	12.534	7.153	16.783	39.283	18.996	21.217	16.674	41.262	18.449	18.179	10.42	6.724	26.4987	11.7743	2.24948
NM_001008498	Wdr34	chr2	29887078	29904399	-	1789	0.00126436	6	25.117	20.525	27.239	32.571	37.955	21.594	22.519	7.245	22.662	10.327	12.441	16.542	30.7067	13.1033	2.3424
NM_028106	Zbed3	chr13	96094780	96107797	+	2303	0.00126436	6	31.707	23.573	28.665	46.773	39.922	31.263	16.783	22.99	18.179	27.763	20.304	20.727	39.3193	19.3173	2.03491
NM_001159900	Hopx	chr5	77516011	77524292	-	1100	0.00126436	21	14.882	32.571	15.594	17.071	5.238	11.838	19.139	14.436	18.449	21.349	29.359	64.463	38.3903	11.3823	3.37072
NR_120498	Lin9	chr1	182571281	182620818	+	3143	0.00126436	9	18.312	12.191	25.117	31.707	29.831	16.102	24.069	26.667	20.304	16.783	7.153	9.643	25.88	11.193	2.31099
NM_024215	Zfp593	chr4	133799221	133801506	-	1971	0.00126436	6	18.889	26.45	28.665	47.793	36.95	23.573	7.836	22.292	18.449	23.48	18.179	15.197	36.1053	16.1923	2.22902
NR_045807	4931431C16Rik	chr5	35923876	35931412	-	2731	0.00126436	9	11.838	6.359	15.732	23.852	32.957	35.633	5.238	18.996	16.102	9.843	5.607	14.436	30.814	9.962	3.09105
NM_001038643	Slco3a1	chr7	81420304	81699666	-	2844	0.00126436	21	22.519	19.139	28.665	16.674	19.465	2.916	20.077	16.542	7.929	24.793	95.64	21.118	47.1837	13.0183	3.62239
NR_155551	Zfp458	chr13	67327789	67369930	-	5411	0.00126436	15	12.441	9.843	9.066	27.332	4.923	17.622	37.275	25.117	23.852	20.634	14.436	18.07	28.748	10.45	2.74933
NM_025536	Commd5	chr15	76730371	76731727	+	994	0.00126436	9	34.485	31.707	28.144	59.231	36.587	68.698	38.282	26.667	34.084	31.707	11.289	28.144	54.8387	23.7133	2.31201
NM_175656	Hist1h4i	chr13	22132829	22133231	-	400	0.00126436	9	3.541	1.002	9.066	18.312	14.085	19.97	7.153	12.191	15.594	5.238	11.729	3.009	17.4557	4.53633	3.8417
NM_001122958	Rad54l	chr4	115769560	115796294	-	2724	0.00126436	9	26.45	16.102	23.232	23.573	26.667	29.025	25.546	24.069	31.707	19.465	3.324	10.075	27.1073	10.9547	2.47316
NM_001361108	1110032A03Rik	chr9	50569479	50576289	-	3032	0.00126436	6	14.436	16.35	14.882	25.117	36.299	31.707	12.191	14.882	14.436	22.519	7.521	13.992	31.041	13.8363	2.24254
NM_029331	Nat8f4	chr6	85849044	85854932	-	3068	0.00126436	21	12.441	16.783	8.146	8.695	2.916	0.34	12.742	4.743	5.131	11.729	25.024	15.594	17.449	3.98367	4.37167
NM_011245	Rasgrf1	chr9	89804613	89921817	+	4199	0.00126436	9	16.542	5.238	11.062	25.655	19.139	7.153	13.504	14.436	14.085	4.743	0	5.706	17.3157	3.483	4.96011
NM_001081064	Pdzd2	chr15	12289466	12669647	-	11454	0.00126436	21	16.542	12.298	12.191	7.929	12.534	9.843	7.836	16.102	14.656	23.48	50.656	47.793	40.643	10.102	4.02027
NM_001113399	Zfp385b	chr2	77248689	77541329	-	2660	0.00126436	21	15.594	14.656	2.916	4.923	0	0	7.153	2.593	4.037	8.416	58.882	7.62	24.9727	1.641	15.1318
NM_001364193	Eml1	chr12	109648846	109777786	+	3894	0.00126436	18	1.532	11.062	7.245	3.118	9.843	4.743	19.249	9.843	9.843	18.179	126.699	12.742	52.54	5.90133	8.8897
NM_001364197	Eml1	chr12	109648846	109777786	+	3839	0.00126436	18	1.532	11.289	7.153	3.217	9.843	4.743	19.139	9.843	9.843	18.179	126.699	12.742	52.54	5.93433	8.84035
NM_001357787	Celf3	chr3	94288249	94296120	+	2925	0.00126436	12	7.929	5.238	12.191	17.17	12.441	7.245	19.465	31.707	16.102	13.139	6.252	5.922	22.4247	8.43767	2.65572
NM_134251	Slc12a8	chr16	33518281	33664224	+	3288	0.00126436	9	7.929	2.095	0.821	14.436	7.836	13.992	13.277	5.238	8.146	2.916	5.607	0	12.088	2.841	4.24342
NR_046280	Zfp672	chr11	58133236	58136867	-	444	0.00126436	9	6.031	4.743	3.009	18.179	9.423	10.075	1.439	12.191	10.42	3.217	0.678	0	12.559	1.29833	9.60688
NM_001081557	Camta1	chr4	150433632	151235877	-	8422	0.00126436	6	7.153	12.191	14.436	15.594	23.232	30.111	13.139	4.743	10.218	5.238	7.245	11.289	22.979	7.924	2.89753
NM_001362301	Celf4	chr18	25636121	25912658	-	4157	0.00126436	18	0.678	0.678	3.324	2.916	1.889	0	14.436	3.324	1.002	14.436	20.304	7.62	14.12	1.56	9
NM_001362297	Celf4	chr18	25636121	25912658	-	4169	0.00126436	18	0.678	0.678	3.324	2.916	1.889	0	14.436	3.324	1.002	14.436	20.304	7.62	14.12	1.56	9
NR_028572	Snora43	chr2	26493367	26493505	-	138	0.00126436	0	13.637	21.349	5.464	1.78	0	6.905	0	2.916	2.455	3.217	11.388	2.916	13.4833	1.79033	7.49491
NM_023134	Sftpa1	chr14	41945077	41949662	+	2767	0.00126436	21	8.515	8.283	5.922	0	0	5.238	6.359	0	1.002	3.217	16.542	9.843	9.86733	1.746	5.62491
NM_001362289	Celf4	chr18	25636121	25912658	-	4154	0.00126436	18	1.002	1.889	4.285	1.889	0	1.002	13.139	2.916	0.821	15.485	19.139	7.245	13.9563	0.963667	14.3441
NM_001362332	Celf4	chr18	25636121	25912658	-	4023	0.00126436	18	1.002	1.78	4.285	1.78	0	1.002	13.139	2.916	0.821	15.594	19.139	7.153	13.962	0.927333	14.9061
NM_177678	Ablim2	chr5	36100529	36227628	+	3548	0.00126436	18	13.139	7.929	10.42	5.238	6.031	12.191	14.436	13.139	4.285	14.436	49.455	26.667	30.186	7.82	3.85645
NM_001359749	Ccdc38	chr10	93017626	93047071	+	3474	0.00126436	6	9.843	11.729	5.922	11.636	13.992	12.441	3.894	10.327	0	7.929	0.678	5.238	12.6897	4.615	2.74587
NM_019814	Higd1a	chr9	121757675	121766914	-	1666	0.00126436	18	30.466	25.117	24.457	15.959	22.519	22.193	31.263	16.783	27.62	50.111	45.692	26.45	40.751	20.2237	2.01451
NM_001177700	Ablim2	chr5	36100529	36227628	+	3428	0.00126436	18	13.139	7.929	10.42	5.131	5.922	12.191	14.436	13.277	4.285	14.228	49.455	26.667	30.1167	7.748	3.8833
NM_001101535	Ccdc8	chr7	17579251	17582864	+	3611	0.00126436	21	5.238	4.923	5.607	0	7.521	3.217	2.455	2.916	5.022	22.1	69.564	25.546	39.07	3.46433	11.2482
NM_016801	Stx1a	chr5	135499352	135526970	+	2150	0.00126436	18	3.118	2.916	0.34	2.916	0	0	0.34	9.843	9.843	4.512	12.441	7.929	8.294	0.972	8.45621
NR_002858	Gm4956	chr1	21275327	21288393	-	1142	0.00126436	21	7.727	7.62	1.002	0	2.916	0	7.521	0	5.131	3.118	18.996	15.594	12.5693	0.972	12.8099
NM_001039485	Piezo2	chr18	63169867	63546837	-	10668	0.00126436	18	7.521	7.929	2.095	5.022	4.037	0	8.146	9.843	7.245	5.607	70.485	18.889	31.6603	3.01967	10.4534
NM_001302533	Esr1	chr10	5379205	5636383	-	2720	0.00126436	15	7.153	10.075	7.521	11.062	14.436	11.062	45.785	17.071	11.388	7.929	41.848	12.923	24.748	8.24967	2.99746
NM_001162977	Megf6	chr4	153544822	153649830	+	6837	0.00126436	21	9.643	5.706	5.607	3.894	2.916	0	0	9.643	2.095	11.636	11.062	7.153	9.95033	2.27	4.36857
NM_206958	Ltbp1	chr17	75578121	75791852	+	6313	0.00126436	18	5.464	5.238	2.455	5.607	0	0	7.836	5.022	4.923	14.436	32.571	10.881	19.296	1.869	10.2746
NM_011395	Slc22a3	chr17	12612840	12700570	-	3486	0.00126436	21	7.153	9.066	5.607	5.922	7.521	0	4.923	7.727	3.217	13.139	38.945	13.139	21.741	4.481	4.84324
NM_001288628	Emp1	chr6	135312949	135333191	+	2824	0.00126436	6	5.022	5.607	17.843	18.312	2.593	7.929	1.889	4.285	0	0	3.009	0	9.61133	1.003	9.49786
NM_133776	Adgrf1	chr17	43407296	43461355	+	3486	0.00126436	0	1.002	16.542	7.521	0	4.743	3.009	0	0	2.916	5.464	12.191	5.238	8.355	0.972	8.51833
NM_030159	Troap	chr15	98905404	98913840	+	2250	0.00126436	12	0.579	4.285	3.118	5.238	5.706	5.238	9.066	9.843	5.464	0	0	1.889	8.12433	0.629667	12.7165
NM_001039562	Ankrd37	chr8	47082262	47085204	-	897	0.00126436	3	5.922	3.009	4.923	9.843	2.593	10.42	0	0	1.002	0.447	1.002	3.009	7.61867	0.334	22.1764
NM_001358494	Robo2	chr16	73892551	74412070	-	8544	0.00126436	18	7.521	5.464	11.838	7.727	5.607	7.62	14.436	7.929	7.929	12.534	37.955	12.441	20.9767	6.98467	3.00038
NM_008887	Phox2a	chr7	108966827	108971240	+	1604	0.00126436	9	7.929	4.512	3.217	5.238	32.957	12.298	8.695	7.929	1.218	2.916	3.217	0	16.831	2.04433	8.19779
NM_001360752	Prss23	chr7	96656293	96675697	-	3253	0.00126436	21	1.78	5.238	0.579	0.678	0	0	5.464	1.002	0	5.022	18.312	5.922	9.752	0.226	41.3644
NR_027894	A930005H10Rik	chr3	115584497	115590977	-	703	0.00126436	9	7.727	5.131	4.512	15.594	11.838	13.637	5.022	9.643	9.066	7.153	4.923	7.245	13.6897	5.79	2.36201
NM_181315	Car5b	chrX	160414754	160465942	-	3439	0.00126436	9	1.002	3.118	5.464	4.512	9.843	6.905	7.62	5.607	9.066	5.238	0.678	0	7.431	1.972	3.75429
NM_001033220	AU021092	chr16	5211912	5222392	-	1362	0.00126436	18	0	4.923	3.009	0	0	0	1.889	7.521	7.153	8.416	7.521	1.439	5.792	0	580.2
NM_027930	Mtfr2	chr10	20067625	20081475	+	2298	0.00126436	6	5.371	0	4.743	11.062	12.298	3.324	0	1.002	3.217	0	0	1.002	8.89467	0.334	25.8857
NM_001285816	Tmem53	chr4	116924556	116941193	+	879	0.00126436	18	2.228	9.843	0.447	0	0.678	0	11.388	3.541	2.916	4.285	7.62	7.727	6.544	0.226	27.7712
NM_001162911	Zfp934	chr13	62618155	62659989	-	2261	0.00126436	6	3.541	4.743	9.066	4.923	4.923	22.292	1.532	2.736	2.736	5.238	0	1.002	10.7127	2.08	5.13046
NR_131025	0610039H22Rik	chr11	88480565	88484740	+	727	0.00126436	18	1.002	1.002	1.002	0	2.736	0	0	3.894	2.916	7.245	3.009	5.238	5.164	0.912	5.61171
NM_001001177	BC051142	chr17	34535765	34597679	+	1878	0.00126436	15	2.095	0.821	0	2.736	4.037	0	11.636	3.541	12.191	2.736	3.009	1.78	9.12267	0.972	9.30007
NM_173778	Sh2d7	chr9	54381930	54392826	+	3059	0.00126436	9	0	3.541	2.455	3.217	3.009	7.245	3.009	3.009	3.118	0	0	0.678	4.49033	0.226	19.0692
NM_001358059	Slc38a4	chr15	96825254	96850790	-	3869	0.00200883	21	604.071	1754.02	360.837	139.611	236.334	231.634	392.466	236.334	225.652	240.16	2575.82	517.375	1111.12	202.526	5.48606
NM_011595	Timp3	chr10	85763157	85812250	+	4674	0.00200883	15	22.1	44.986	44.986	65.219	95.748	44.986	143.151	115.024	73.586	115.024	891.812	179.131	395.322	37.3573	10.5796
NM_027987	Cd300lg	chr11	101902825	101916931	+	2339	0.00200883	18	17.622	53.889	35.036	53.889	32.708	50.111	77.938	58.357	43.86	62.357	863.247	152.13	359.245	35.5157	10.1125
NM_001145857	Lrp4	chr2	91297688	91319444	+	3232	0.00200883	21	37.275	80.62	34.893	28.665	7.929	16.542	24.457	28.665	24.349	25.117	77.663	54.159	52.313	17.712	2.95243
NM_145406	Slc10a3	chrX	71614558	71618688	-	2016	0.00200883	9	39.185	40.772	55.803	100.983	61.766	94.482	71.437	41.848	51.561	48.637	28.144	51.561	85.7437	42.7807	2.00403
NM_001167936	Zyg11a	chr4	107854539	107890648	-	2400	0.00200883	0	29.93	37.707	19.97	0	14.882	4.743	0	1.218	0	0	35.036	12.441	29.2023	0.406	70.222
NM_172603	Phf11a	chr14	59895750	59916359	-	1344	0.00200883	6	13.139	27.031	38.282	32.066	36.052	39.283	1.889	27.896	9.843	8.515	9.843	20.525	35.8003	12.961	2.7608
NM_001304832	Maff	chr15	79178832	79189506	+	2017	0.00200883	21	21.775	37.384	23.852	15.594	5.022	9.066	16.102	16.89	9.066	7.929	87.371	46.414	47.238	9.894	4.7706
NR_040305	Gm2061	chr1	187270995	187279447	-	2758	0.00200883	21	19.139	21.349	7.521	0	0	0	12.742	9.423	0.821	0	93.656	22.193	38.6163	0	3862.63
NM_028120	Cep89	chr7	36182082	36224849	+	3722	0.00200883	21	46.414	39.077	46.315	46.414	27.439	39.922	29.738	36.19	30.111	53.209	78.753	61.337	64.433	32.013	2.0124
NM_172486	Zfp677	chr17	21520712	21536229	+	2906	0.00200883	6	25.117	25.024	45.966	43.86	59.099	53.209	16.783	30.111	43.86	37.6	0	10.527	52.056	16.0423	3.24352
NM_016928	Tlr5	chr1	184884919	184906175	+	3193	0.00200883	0	20.304	21.118	5.706	0	4.512	5.464	0	0.678	2.916	2.455	39.702	18.312	20.1563	1.198	16.694
NM_172148	B9d2	chr7	26466177	26471581	+	1020	0.00200883	12	21.118	11.636	16.783	28.144	48.637	31.707	30.851	45.785	31.707	32.298	17.313	25.117	36.1627	16.5123	2.18932
NR_045614	4930413G21Rik	chr7	130112572	130113973	-	1401	0.00200883	21	25.117	20.634	22.1	25.117	12.633	19.465	5.607	13.139	13.637	40.772	31.707	34.084	35.521	10.7943	3.28859
NM_013548	Hist1h3f	chr13	23635921	23636823	+	900	0.00200883	9	10.42	7.153	7.929	39.283	23.672	38.282	11.062	22.519	12.534	14.436	10.42	8.515	33.7457	8.50067	3.96628
NM_009626	Adh7	chr3	137880737	137895006	+	2068	0.00200883	0	13.277	26.894	25.546	7.153	4.923	0	0	7.521	2.736	7.153	136.367	7.521	50.347	3.419	14.6856
NM_027374	Ppil3	chr1	58490631	58502330	-	1284	0.00200883	9	12.633	26.317	28.665	28.665	37.142	28.345	33.173	28.665	29.831	18.312	4.605	14.882	31.384	12.5997	2.48968
NM_001114088	Pdlim7	chr13	55598848	55614807	-	2611	0.00200883	18	13.139	19.465	20.525	2.593	13.744	20.525	31.707	21.349	22.519	18.996	49.348	32.957	33.767	12.2873	2.74669
NM_001291455	Dpysl3	chr18	43480633	43597940	-	5468	0.00200883	18	11.636	19.97	9.843	15.594	7.521	0	18.312	23.852	7.62	18.312	195.668	36.587	83.5223	7.705	10.8273
NR_002445	BC002163	chr4	123389953	123395404	+	490	0.00200883	6	9.066	17.843	14.981	34.305	14.085	17.622	1.889	7.521	7.727	13.744	7.521	5.022	22.004	5.71233	3.84703
NM_001001792	Zfp239	chr6	117812899	117822784	+	3003	0.00200883	9	10.743	7.727	7.245	25.546	14.882	16.35	7.727	25.876	16.102	11.062	1.78	2.455	18.926	5.099	3.7064
NM_001290734	Osbpl6	chr2	76244565	76438704	+	7927	0.00200883	9	4.743	2.593	7.929	26.317	12.441	25.974	5.238	14.436	12.534	11.289	4.285	4.743	21.5773	5.08833	4.23419
NM_001113400	Zfp385b	chr2	77248689	77357723	-	2682	0.00200883	21	16.542	15.594	2.736	5.464	0	0	7.62	3.118	5.607	7.62	68.698	12.534	29.6173	1.82133	16.178
NM_001083628	Greb1l	chr18	10325177	10562939	+	8386	0.00200883	18	12.441	9.066	18.996	15.485	0	8.146	9.843	18.996	18.889	16.674	44.765	23.852	28.4303	7.877	3.60598
NM_021288	Tyms	chr5	30384740	30400165	-	3789	0.00200883	9	15.594	7.153	16.783	32.298	31.263	23.852	14.436	19.465	19.139	22.662	5.238	14.436	29.1377	13.1767	2.21039
NM_001098237	Zbtb3	chr19	8877038	8879336	+	2007	0.00200883	6	9.643	13.277	22.519	33.625	28.144	15.959	4.923	16.89	18.548	11.636	4.743	4.923	25.9093	7.10067	3.64513
NR_040266	2310001H17Rik	chr6	129182641	129188500	-	577	0.00200883	0	14.882	18.996	12.191	10.327	7.727	7.245	3.009	9.843	1.889	7.727	18.312	25.117	17.052	4.91367	3.4653
NM_021497	Nectin3	chr16	46436092	46497080	-	1852	0.00200883	0	15.594	23.573	9.843	7.521	5.922	9.843	3.118	7.245	4.512	5.607	20.304	16.542	16.3367	4.95833	3.29017
NM_009561	Zfp61	chr7	25076065	25084568	-	2338	0.00200883	9	16.102	7.62	24.069	22.1	29.831	16.102	16.102	14.085	26.317	11.838	4.923	7.245	22.6777	8.002	2.83171
NR_126101	Mrpl55	chr11	59015988	59019640	+	662	0.00200883	12	4.923	10.527	13.277	16.783	10.327	18.996	18.996	17.843	20.727	9.843	7.929	7.929	19.1887	8.567	2.23839
NR_027938	4930481A15Rik	chr19	5406815	5422847	+	1271	0.00200883	9	22.519	14.436	22.1	9.843	37.275	28.665	25.117	22.662	13.744	9.066	9.843	5.607	25.261	8.172	3.08861
NM_013565	Itga3	chr11	94905789	94938028	-	4832	0.00200883	21	9.843	20.077	11.062	0	3.217	9.843	5.238	9.843	7.521	11.289	26.667	7.929	15.295	4.35333	3.50764
NM_198048	Prx	chr7	28284343	28305060	+	4659	0.00200883	15	9.843	5.238	3.541	10.42	3.009	0	13.992	14.436	17.071	9.843	12.923	8.515	15.1663	4.47633	3.38279
NM_001285956	Podn	chr4	107687398	107703591	-	3231	0.00200883	21	3.324	18.179	2.916	2.736	2.593	0	9.843	7.521	1.002	17.071	22.662	7.521	15.7513	1.77633	8.82329
NM_001360394	Klhl23	chr2	69660898	69674708	+	4486	0.00200883	18	2.916	0	3.009	9.843	2.916	2.916	4.285	5.607	5.238	15.594	42.748	9.843	22.7283	1.975	11.4551
NM_021371	Caln1	chr5	130924662	131316515	+	2561	0.00200883	18	7.153	1.439	0	0	0	5.607	7.521	10.527	5.706	1.439	18.996	13.139	11.1913	1.869	5.96133
NM_146025	Samd14	chr11	94871193	94887401	+	3306	0.00200883	21	5.607	7.153	2.095	2.736	0.678	4.923	0	2.095	2.916	10.327	12.298	12.191	11.6053	1.67033	6.91252
NM_025415	Cks2	chr13	51740601	51746031	+	689	0.00200883	15	7.521	4.285	5.238	2.916	3.324	5.131	17.313	13.139	13.744	7.521	5.464	10.075	14.732	3.79033	3.87913
NM_177784	Klhl23	chr2	69660427	69674708	+	4611	0.00200883	18	2.736	0	3.009	9.423	2.736	2.916	3.894	5.607	5.238	15.594	42.418	9.843	22.6183	1.915	11.755
NM_001364135	Samd14	chr11	94871193	94887401	+	3312	0.00200883	21	5.607	6.359	2.593	3.118	0	4.512	0	1.218	3.009	11.062	12.742	12.441	12.0817	1.409	8.52126
NR_040292	2310040G24Rik	chr6	86433370	86438221	-	773	0.00200883	6	10.881	7.245	10.327	25.117	24.069	12.298	20.077	1.889	9.843	2.916	9.843	5.607	20.4947	6.122	3.34388
NM_029589	Tmem53	chr4	116924945	116941193	+	915	0.00200883	18	3.217	14.436	3.324	0	0.447	2.455	14.436	5.238	2.916	5.607	14.436	9.843	9.962	0.967333	10.2033
NM_138948	Cabp7	chr11	4636896	4647182	-	3021	0.00200883	6	12.191	14.436	18.179	16.674	15.594	19.249	0	13.139	10.743	12.441	7.727	12.191	17.1723	7.96067	2.1557
NM_001159365	Cep97	chr16	55924477	55934961	-	980	0.00200883	12	1.889	2.095	0	5.238	10.218	4.285	10.42	7.153	5.607	1.002	0	5.706	7.72667	1.328	5.78226
NM_028713	Rftn2	chr1	55227004	55283626	-	3665	0.00200883	0	14.436	20.525	18.312	16.443	8.416	16.783	7.929	9.942	7.929	14.436	12.298	18.996	17.7577	8.6	2.06361
NM_001368700	Sh2d4b	chr14	41673673	41706603	-	1191	0.00200883	18	7.521	2.916	3.118	5.238	0.202	2.916	14.436	3.217	5.371	10.743	5.607	12.298	9.54933	2.78533	3.41975
NM_148951	Gipc3	chr10	80798007	80806104	-	3609	0.00200883	18	0	1.002	3.009	0	0	5.371	7.153	4.285	1.002	8.283	28.144	5.022	13.8163	1.337	10.2645
NM_176959	Fbxl7	chr15	26470214	26825319	-	4610	0.00200883	18	1.78	5.238	3.324	0.678	5.238	2.455	3.009	3.009	7.521	7.836	41.361	12.633	20.61	2.79033	7.36341
NR_015487	A930005H10Rik	chr3	115584497	115591048	-	625	0.00200883	9	5.607	3.324	3.894	14.436	12.633	11.729	5.238	6.905	7.929	5.706	5.607	3.541	12.9327	4.275	3.02046
NM_020583	Isg20	chr7	86058651	86065282	+	1077	0.00200883	9	9.643	13.277	17.622	15.594	16.674	15.959	15.594	12.441	14.981	9.843	11.062	2.916	16.0757	7.94033	2.02327
NM_001162506	Troap	chr15	98905404	98913840	+	2225	0.00200883	9	1.218	5.022	4.743	3.541	5.131	5.607	7.245	9.843	5.022	0	0	1.002	7.37	0.334	21.4535
NM_001290384	Arhgef9	chrX	92244274	92361878	-	4684	0.00200883	0	4.512	9.066	1.002	3.541	0	0	0	0	0	1.218	7.153	1.002	4.86	0	487
NM_001162925	Nudt17	chr3	96509815	96512483	-	1326	0.00200883	9	3.324	2.736	5.238	12.191	8.515	7.521	3.217	5.238	4.285	2.916	5.238	0	9.409	2.718	3.45271
NM_001008502	Bbs12	chr3	37211476	37220373	+	2430	0.00200883	3	5.607	7.929	14.436	9.843	5.607	2.916	0.678	3.324	4.743	4.512	5.464	3.541	9.324	2.915	3.19111
NR_040417	1810021B22Rik	chr15	88901628	88906284	-	650	0.00200883	0	5.706	7.929	6.905	2.916	1.218	2.736	0	3.324	1.002	5.607	3.118	0	6.84667	1.442	4.72222
NM_029408	Iqcd	chr5	121039032	121057122	+	1661	0.00200883	18	2.916	1.218	2.916	1.439	0	0	0	2.916	5.022	6.905	7.153	2.916	5.658	0.479667	11.5752
NM_007721	Ccr10	chr11	101034312	101036757	-	1721	0.00200883	9	4.923	2.736	5.238	9.843	3.761	7.521	3.118	7.245	4.285	2.736	3.009	1.889	7.04167	2.54467	2.76031
NR_045734	4930486I03Rik	chr1	20346535	20382381	+	783	0.00200883	15	0.678	0.821	0	5.022	0.821	2.593	3.118	3.541	4.512	4.285	3.009	1.78	3.72367	0.499667	7.3257
NR_045912	Frs3os	chr17	47836918	47838945	-	977	0.00200883	18	1.889	0.447	0.678	0	0	0	2.916	1.218	0	1.002	10.327	2.095	4.47467	0	448.467
NR_149826	Mup3	chr4	61744511	61748351	-	936	0.00313352	18	1869.53	6477.68	1471.56	1154.13	2006.05	964.591	4167.6	2199.68	1603.39	3549.12	9840.92	4656.09	6015.38	1374.92	4.37504
NM_001039544	Mup3	chr4	61744511	61748351	-	903	0.00313352	18	1838.65	6271.41	1439.97	1129.11	1995.92	923.885	4121.91	2156.94	1562.04	3415.06	9744.43	4274.96	5811.48	1349.64	4.30593
NM_021282	Cyp2e1	chr7	147949718	147960889	+	1751	0.00313352	0	4373.14	9305.65	2867.2	857.61	1156.87	1070.31	2271	1306.58	824.01	1179.28	3831.84	2006.05	5515.33	1028.27	5.36368
[truncated: 771 more rows]
