# Supplementary material for: Hepatocyte SREBP signaling mediates clock communication within the liver
Source: J Clin Invest. 2023 Apr 17;133(8):e163018. doi: 10.1172/JCI163018 (PMC10104893; doi:10.1172/JCI163018)
Supplement: Supplemental table 3 [file jci-133-163018-s098.xlsx]

## Sheet: A
Table S3. Diurnal rhythmic enhancers in isolated LMs. Related to Figure 3A.
A. Rhythmic enhancers in LMs dependent on hepatocytic REV-ERB (377)
Chr	Start	End	Strand	ADJ.P.Control	LAG.Control	Control.KC.ZT4.req1	Control.KC.ZT4.req2	Control.KC.ZT4.req3	Control.KC.ZT10.req1	Control.KC.ZT10.req2	Control.KC.ZT10.req3	Control.KC.ZT16.req1	Control.KC.ZT16.req2	Control.KC.ZT16.req3	Control.KC.ZT22.req1	Control.KC.ZT22.req2	Control.KC.ZT22.req3	max.Control	min.Control	Control.Fold_Change	ADJ.P.DKO	LAG.DKO	RevDKO.KC.ZT4.req1	RevDKO.KC.ZT4.req2	RevDKO.KC.ZT4.req3	RevDKO.KC.ZT10.req1	RevDKO.KC.ZT10.req2	RevDKO.KC.ZT10.req3	RevDKO.KC.ZT16.req1	RevDKO.KC.ZT16.req2	RevDKO.KC.ZT16.req3	RevDKO.KC.ZT22.req1	RevDKO.KC.ZT22.req2	RevDKO.KC.ZT22.req3	max.DKO	min.DKO	DKO.Fold_Change	ADJ.P.TKO	LAG.TKO	RevScapTKO.KC.ZT4.req1	RevScapTKO.KC.ZT4.req2	RevScapTKO.KC.ZT4.req3	RevScapTKO.KC.ZT10.req1	RevScapTKO.KC.ZT10.req2	RevScapTKO.KC.ZT10.req3	RevScapTKO.KC.ZT16.req1	RevScapTKO.KC.ZT16.req2	RevScapTKO.KC.ZT16.req3	RevScapTKO.KC.ZT22.req1
chr12	112611337	112612337	+	0.0156768	0	5.36833	5.49861	4.96278	4.81833	3.98028	5.55972	0.645	1.13556	0	1.91944	5.39972	8.67972	5.33296	0.593519	8.85302	1	6	0	2.71417	3.13889	1.77917	2.75833	5.82556	0	0	4.20306	4.20306	0	3.28556	3.45435	1.40102	2.45521	1	12	5.47028	1.60389	1.47222	3.74056	1.12278	0.906111	2.21389	4.05472	3.34472	1.61806
chr8	123071188	123072188	+	0.0107354	15	0.46	0.818056	0.645	0.950278	0	1.70972	6.46722	3.57056	4.88375	0.832778	0	4.05472	4.97384	0.641019	7.65545	0.656073	0	7.40653	2.05861	5.04667	1.77917	2.75833	0	0	4.47222	2.16528	6.64778	0	1.88722	4.83727	1.5125	3.18376	0.256787	15	0	0.617222	5.02528	0	1.12278	2.21389	4.20306	3.13889	4.77528	3.46194
chr2	18103008	18104008	+	0.0319872	9	0.832778	0.818056	2.39444	4.81833	1.84361	3.57056	0.645	1.73778	4.88375	1.91944	0	0	3.41083	0.639815	5.26432	0.656073	3	3.43083	5.67611	2.30472	5.49861	0	5.1325	0	0	3.66139	0	6.3675	1.88722	3.80389	1.22046	3.09956	0.656073	0	3.98028	5.30611	1.81444	0	2.47889	1.61806	2.75833	0	1.70972	5.49861
chr5	113576863	113577863	+	0.000161934	6	5.36833	1.88722	4.20306	0.950278	3.98028	5.55972	0.645	1.73778	1.52694	0.181944	0	0	3.81954	0.0606481	54.2058	0.986803	3	0	5.67611	6.29778	12.6775	2.75833	4.24417	0	4.47222	3.66139	0	5.00611	4.12722	6.56	2.7112	2.41437	0.419161	6	5.47028	4.30139	2.33167	0	9.68028	2.47889	1.47222	4.63806	5.06083	1.61806
chr1	129628743	129629743	+	0.0447418	21	3.06306	1.88722	3.78944	0	0	0	0.645	0	1.52694	0.632222	5.39972	0	2.91324	0	292.324	1	0	0	4.37611	1.8725	3.64639	2.75833	0	0	0	3.38694	4.20306	0	1.88722	2.13491	1.12898	1.88318	0.808532	9	3.34472	2.45056	0.617222	3.74056	2.21389	1.61806	2.75833	2.465	2.1025	2.61611
chr14	75578789	75579789	+	0.00723863	6	2.55278	1.88722	1.60389	6.135	6.33833	12.2536	2.465	0	1.52694	7.06931	0	0	8.24231	1.33065	6.15547	1	0	3.43083	2.71417	2.07333	1.77917	0	1.37	0	7.77667	3.07917	1.29333	0	4.12722	3.61861	1.04972	3.42412	0.986803	6	3.34472	0	4.25722	11.5708	5.36833	1.61806	0.818056	0	2.34833	10.2953
chr15	58909119	58910119	+	0.0107354	6	9.31167	6.00944	10.0733	0	6.33833	6.62694	2.04361	3.57056	3.18528	0	0	0	8.46481	0	847.481	0.329852	0	0	9.13875	5.04667	1.77917	5.83833	2.67139	0	0	5.06083	3.3725	11.1486	8.30264	7.60792	1.68694	4.4892	0.329852	6	8.65222	7.39889	5.38361	3.74056	4.81833	10.3513	4.20306	11.7086	6.19722	0.950278
chr16	91795015	91796015	+	0.0319872	12	2.55278	3.55583	4.96278	8.80417	6.33833	4.72694	7.43	5.47708	6.61389	6.63972	3.74056	0	6.62315	3.46009	1.91152	1	18	0	0	2.30472	4.72694	2.75833	1.37	0	0	5.06083	4.20306	0	8.30264	4.16856	0.768241	5.36924	0.52709	3	8.65222	5.78722	3.57056	10.1178	1.54306	2.21389	6.91167	1.61806	1.5125	0
chr3	95472309	95473309	+	0.0107354	9	0	1.88722	1.60389	2.21389	6.33833	5.55972	1.60389	1.73778	1.52694	2.20139	0	0	4.70398	0.733796	6.33773	0.986803	0	0	3.31389	1.06278	1.77917	0	2.67139	0	0	0.554722	1.91944	42.3978	0	14.7724	0.184907	75.8432	0.656073	15	1.25028	1.60389	1.81444	1.73778	2.47889	2.21389	2.21389	3.13889	1.27722	0
chr19	31970917	31971917	+	0.00723863	6	3.64639	3.55583	2.91181	2.94889	3.98028	12.2536	0.645	0	1.52694	0	0	8.67972	6.39426	0.723981	8.72537	1	6	0	0.525	3.50472	10.9815	0	1.37	0	0	3.07917	1.91944	0	1.88722	4.11718	1.02639	3.98227	0.0841339	3	3.98028	3.99306	5.89944	0	2.93194	2.47889	0	3.13889	2.80222	0
chr5	38872325	38873325	+	0.0447418	0	1.995	8.06167	8.11569	0.950278	1.84361	0	0	0	3.18528	0.181944	0	4.05472	6.05745	0.931296	6.44585	0.419161	6	0	3.31389	4.68167	12.0481	0	2.67139	0	0	6.96944	0	0	0	4.90648	0	491.648	1	12	1.25028	0	4.58111	1.73778	4.08389	2.84528	0	10.3743	3.07917	1.61806
chr13	73904953	73905953	+	0.0319872	3	9.31167	6.55361	11.3775	8.80417	1.84361	3.57056	4.4225	0	4.88375	1.60389	5.39972	4.05472	9.08093	3.10208	2.92117	1	12	0	1.61806	6.96944	10.1178	1.8725	2.67139	4.72694	0	7.73361	6.64778	0	8.30264	4.98347	2.8625	1.73837	0.113204	21	4.75583	8.60944	6.75889	0	2.21389	7.50389	2.75833	4.63806	6.63972	7.68778
chr15	85572806	85573806	+	0.00126436	3	20.8914	76.9822	127.321	24.6676	12.2536	23.6726	8.49333	8.74139	9.92972	0	0	14.1408	75.0647	4.71361	15.8935	0.0841339	6	0	28.0386	18.9875	43.7103	20.5758	8.83083	0	0	19.1501	6.64778	0	1.88722	24.3723	2.845	8.54022	1	6	22.9781	6543.08	10.5514	3.74056	28.4196	6.96944	13.6003	13.0964	16.9461	10.2953
chr17	82035816	82036816	+	0.00047225	9	3.64639	0.818056	0.645	14.5514	14.1953	6.62694	4.4225	6.48	6.61389	6.03	5.39972	0	11.7912	1.70315	6.88861	1	18	0	4.37611	0.181944	7.21889	5.83833	0	0	4.47222	1.29333	4.20306	6.3675	1.88722	4.35241	1.51935	2.85246	1	9	2.47889	5.30611	0.992222	11.5708	5.36833	0.285833	8.12944	1.61806	1.27722	1.61806
chr10	19790152	19791152	+	0.000161934	6	3.06306	2.99333	3.34472	3.55583	1.84361	1.70972	1.60389	1.73778	1.52694	0.632222	0	0	3.1337	0.210741	14.2416	1	0	0	0.906111	3.84528	0	0	7.30694	0	4.47222	0	0	5.00611	0	2.43565	1.49074	1.62963	0.0617515	18	1.25028	0	2.07333	0	1.12278	3.57056	5.61667	1.61806	2.34833	1.61806
chr7	114807539	114808539	+	0.00313352	6	0.832778	6.00944	3.34472	2.21389	3.98028	5.55972	1.60389	0	3.18528	1.14806	0	0	3.91796	0.382685	10.0028	0.656073	6	0	0	4.02083	1.77917	0	2.67139	0	0	2.43556	0	0	0	1.48352	0	149.352	1	12	2.47889	0.617222	4.72694	3.74056	2.47889	1.38528	1.47222	1.61806	6.19722	0
chr6	134022726	134023726	+	0.0225544	15	3.06306	4.05472	2.91181	3.55583	1.84361	3.57056	5.48389	7.43	4.88375	5.44194	0	4.05472	5.93255	2.99	1.98085	1	18	3.43083	0.906111	1.06278	0	0	2.67139	0	4.47222	5.38361	4.20306	0	0	3.28528	0.890463	3.65954	0.113204	12	3.98028	0.617222	1.37	3.74056	7.87986	3.92139	1.47222	4.63806	3.75972	1.61806
chr2	32017396	32018396	+	0.0319872	6	0.832778	4.61028	1.60389	6.135	0	3.57056	0.645	2.78944	2.44306	0.632222	0	0	3.23519	0.210741	14.7013	1	12	0	0	3.50472	1.77917	0	3.63056	4.72694	0	1.84361	0	0	1.88722	2.19019	0.629074	3.44277	1	6	3.98028	2.45056	2.465	0	1.81444	2.21389	1.47222	3.13889	2.56583	0
chr9	107528802	107529802	+	0.0447418	12	3.06306	0	1.60389	2.21389	9.21111	5.55972	10.4425	1.13556	5.89944	3.88806	5.39972	0	5.82583	1.55565	3.72742	0.656073	15	0	2.05861	5.24056	0	5.83833	0	0	17.7861	5.6025	4.20306	5.00611	5.39972	7.7962	1.94611	3.99067	1	0	3.34472	1.60389	5.48389	1.73778	2.21389	2.84528	2.75833	1.61806	4.58111	5.49861
chr6	31029308	31030308	+	0.00126436	3	13.6592	16.0942	19.1172	12.5007	9.21111	5.55972	7.96722	3.57056	6.61389	4.24417	5.39972	0	16.2902	3.21463	5.0549	0.808532	21	3.43083	21.3872	14.9992	7.21889	0	8.2425	4.72694	7.77667	13.23	4.20306	8.39028	15.3387	13.2724	5.1538	2.57222	0.656073	9	18.0646	17.9428	10.7039	6.01583	18.9564	22.5278	10.7039	23.9371	19.3965	15.6139
chr4	62310470	62311470	+	0.00200883	9	4.81042	0.818056	1.25028	3.55583	9.21111	3.57056	3.51111	3.57056	1.52694	2.86417	0	0	5.44583	0.954722	5.65534	1	18	0	3.31389	1.52694	0	0	1.37	4.72694	0	2.43556	4.20306	0	0	2.3875	0.456667	5.1375	0.986803	15	2.47889	2.97889	0.710278	3.74056	0.710278	0	2.75833	4.05472	3.34472	0
chr10	53099230	53100230	+	0.0048028	6	12.5764	4.05472	9.26917	4.81833	6.33833	5.55972	2.04361	2.78944	4.88375	0.632222	0	4.05472	8.63343	1.56231	5.49726	0.150484	0	0	9.13875	5.39972	5.49861	0	1.37	0	0	4.76556	4.20306	5.00611	6.19722	5.13546	1.58852	3.21889	0.808532	9	8.65222	2.45056	1.17833	3.74056	1.81444	4.81833	1.47222	3.13889	5.92917	1.61806
chr11	117139223	117140223	+	0.0156768	12	2.55278	0	2.39444	3.55583	1.84361	1.70972	6.46722	2.78944	4.88375	0.181944	0	0	4.71347	0.0606481	66.8591	0.256787	18	0	2.71417	5.24056	1.77917	0	6.59042	15.3387	0	3.07917	9.42569	5.00611	8.30264	7.57815	2.65157	2.851	0.52709	12	0	2.97889	4.25722	1.73778	2.93194	5.18111	6.33833	4.63806	3.57056	0.950278
chr11	75550994	75551994	+	0.0156768	6	3.06306	6.00944	4.96278	7.43	10.9606	7.67194	3.51111	1.73778	1.52694	1.91944	0	14.1408	8.6875	2.25861	3.83384	1	3	0	3.31389	1.72472	3.64639	2.75833	1.37	0	0	3.66139	1.29333	18.8156	1.88722	7.33204	1.22046	5.96689	0.197702	0	8.65222	0.617222	5.16639	6.01583	3.31389	2.84528	1.47222	4.05472	1.5125	4.65306
chr14	30830010	30831010	+	0.00047225	6	7.39889	7.01278	4.58111	2.21389	6.33833	6.62694	3.51111	1.73778	1.52694	0	0	0	6.33093	0	634.093	1	6	0	3.88806	4.25722	4.72694	2.75833	2.07333	0	0	5.83833	0	0	4.12722	3.1862	1.37574	2.30649	0.256787	3	6.96944	5.30611	9.64236	0	3.68806	2.21389	0	8.93333	2.80222	1.61806
chr1	132990291	132991291	+	0.000161934	3	22.0497	15.2129	10.43	10.6306	7.86556	3.57056	0.645	0	3.18528	4.99903	0	0	15.8975	1.27676	12.3625	0.113204	6	0	5.67611	3.67417	12.6775	2.75833	5.1325	0	0	6.48	0	0	1.88722	6.85611	0.629074	10.7438	0.656073	3	9.41917	9.90722	2.465	8.67972	6.53917	2.21389	0.818056	8.93333	7.77667	9.21111
chr15	58806886	58807886	+	0.0225544	3	1.995	7.01278	5.39972	4.20306	3.10778	5.55972	1.60389	3.57056	0	0.0552778	0	4.05472	4.8025	1.37	3.48732	0.419161	9	0	4.37611	9.41917	4.72694	5.83833	5.82556	10.8344	0	7.21889	4.20306	0	4.12722	6.01778	2.77676	2.16301	0.808532	15	8.65222	2.45056	6.60625	1.73778	2.47889	4.20306	6.91167	11.7086	9.08611	3.46194
chr9	53481406	53482406	+	0.0319872	9	0.832778	2.99333	2.04361	4.81833	1.84361	1.70972	3.51111	0	3.18528	0.181944	0	0	2.79056	0.0606481	39.6409	1	0	0	2.05861	3.33736	5.49861	2.75833	0	0	0	1.29333	9.42569	0	8.30264	5.90944	0.431111	13.4194	0.0841339	18	0	2.05861	2.33167	1.73778	1.12278	0.906111	1.47222	1.61806	4.31667	1.61806
chr18	65266414	65267414	+	0.0319872	21	4.19542	2.99333	1.25028	0	1.84361	0	0.285833	1.73778	6.61389	2.59694	5.39972	4.05472	4.01713	0.614537	6.44818	1	0	2.30472	4.37611	6.01583	1.77917	2.75833	5.82556	4.72694	0	9.76028	1.91944	8.39028	1.26306	4.82907	3.45435	1.39682	1	15	5.47028	5.78722	8.28819	0	6.96944	5.88611	6.33833	12.3165	5.25333	10.2953
chr2	60701659	60702659	+	0.00313352	9	1.995	0.818056	0.645	5.52944	3.98028	1.70972	2.465	3.57056	1.52694	2.86417	0	0	3.73981	0.954722	3.88694	1	6	0	0.906111	1.06278	3.64639	2.75833	0	0	0	1.29333	1.29333	0	8.30264	3.19866	0.431111	7.27403	0.256787	21	2.47889	2.45056	1.60389	0	1.81444	1.61806	4.20306	0	0.963056	2.61611
chr8	122916734	122917734	+	0.0156768	9	1.60389	0	6.07306	5.52944	3.98028	3.57056	3.51111	4.65306	4.88375	1.14806	0	0	4.36009	0.382685	11.1287	1	0	3.43083	3.31389	4.68167	7.21889	0	5.82556	4.72694	0	6.03	3.3725	14.5333	10.2225	9.37611	3.58565	2.61041	0.113204	12	2.47889	4.30139	2.59694	1.73778	14.0572	4.52833	5.61667	13.0964	5.49861	1.61806
chr4	144496110	144497110	+	0.00047225	6	1.995	4.61028	3.34472	3.55583	1.84361	1.70972	1.60389	1.73778	1.52694	0.632222	0	0	3.31667	0.210741	15.0705	1	6	0	2.05861	5.04667	1.77917	0	1.37	0	0	5.06083	0	0	1.88722	2.36843	0.629074	3.72167	0.986803	3	2.47889	3.43083	3.87333	1.73778	4.08389	2.84528	2.75833	0	3.34472	1.61806
chr7	73285860	73286860	+	0.0319872	9	0	0	3.34472	2.94889	5.39972	10.0664	1.60389	0	3.18528	1.77917	0	0	6.13833	0.593056	10.1953	0.656073	6	0	3.88806	0	3.64639	4.65306	1.37	0	0	1.29333	1.29333	0	1.88722	3.22315	0.431111	7.32955	0.329852	3	2.47889	2.45056	0.210833	2.93194	1.81444	2.21389	0	0	1.9	1.61806
chr2	167144231	167145231	+	0.0048028	3	0.832778	1.5	2.39444	0.950278	0	4.72694	0	0	0	0.632222	0	0	1.89241	0	190.241	1	0	0	5.67611	3.13889	1.77917	0	1.37	0	0	3.66139	4.20306	0	0	2.93833	1.04972	2.78218	0.656073	9	2.47889	1.17833	5.16639	1.73778	2.47889	5.49861	8.12944	3.13889	1.70972	1.61806
chr14	32226605	32227605	+	0.00313352	21	4.19542	0.818056	4.20306	0.950278	0	0	0.645	1.73778	0	1.60389	9.85806	4.05472	5.17222	0.316759	15.8595	1	6	3.43083	2.05861	0.415833	2.94889	2.75833	1.37	0	0	5.38361	4.20306	0	1.88722	2.35907	1.79454	1.31284	1	12	3.34472	0	0.510556	3.74056	0	0.1275	3.58583	0	2.56583	1.61806
chr19	55627018	55628018	+	0.0319872	0	1.995	4.05472	4.20306	1.72472	0	1.70972	1.60389	1.73778	1.52694	2.34833	0	4.05472	3.41759	1.14481	2.96809	0.0841339	9	0	2.05861	3.13889	5.49861	0	2.67139	4.72694	10.0733	2.16528	0	0	1.88722	5.65519	0.629074	8.86468	0.808532	9	3.98028	3.99306	0.710278	0	9.21111	2.21389	0.818056	10.3743	3.57056	0
chr4	138798155	138799155	+	0.0107354	9	3.06306	0.818056	1.60389	5.52944	1.84361	7.67194	1.60389	3.57056	3.18528	4.99903	0	0	5.015	1.66634	2.9976	1	6	0	2.71417	0.617222	0	0	2.67139	0	0	1.84361	0	0	0	1.11046	0	112.046	1	18	2.47889	1.17833	1.37	0	6.53917	0	2.75833	3.13889	1.5125	0
chr11	48907212	48908212	+	0.0156768	6	8.43472	6.55361	3.78944	0.950278	6.33833	11.1875	2.465	3.57056	7.50389	2.20139	0	0	6.25926	0.733796	8.42873	0.329852	21	0	4.37611	1.72472	3.64639	0	0	0	0	2.75833	3.3725	4.31667	1.88722	3.19213	0.919444	3.44521	0.256787	3	3.98028	9.24194	5.89944	0	4.39361	0.285833	1.47222	2.465	0.666389	0
chr6	149025616	149026616	+	0.0319872	9	0	0	2.39444	0.950278	1.84361	1.70972	0.645	1.73778	1.52694	0.632222	0	0	1.5012	0.210741	6.84606	0.329852	3	3.43083	5.67611	5.04667	1.77917	2.75833	5.82556	0	10.0733	0	1.91944	5.00611	0	4.71787	2.30852	2.03918	0.113204	21	3.98028	1.60389	3.57056	1.73778	2.93194	4.81833	1.47222	0	4.00806	5.49861
chr10	120865267	120866267	+	0.00200883	0	3.06306	7.01278	7.245	1.72472	1.84361	0	0.645	0	1.52694	3.12361	5.39972	0	5.77361	0.723981	7.87978	0.52709	3	3.43083	6.85361	6.62694	1.77917	9.24194	2.67139	0	4.47222	6.22778	6.64778	0	0	5.63713	2.21593	2.53698	0.419161	12	2.47889	3.43083	7.30694	8.67972	4.39361	3.92139	5.61667	8.93333	5.49861	5.49861
chr16	49905007	49906007	+	0.0156768	12	5.83833	1.88722	3.34472	9.36403	7.86556	7.67194	5.48389	13.6297	15.0514	9.70389	5.39972	0	11.3883	3.69009	3.08055	1	18	7.40653	2.71417	1.52694	1.14806	0	8.83083	8.70833	4.47222	4.47222	9.42569	0	1.88722	5.88426	3.3263	1.76671	0.329852	6	1.93444	10.4569	5.38361	6.01583	5.36833	5.88611	0	3.13889	2.56583	1.61806
chr10	115723463	115724463	+	0.00313352	15	3.64639	0.818056	0	4.81833	1.84361	0	7.96722	8.74139	9.92972	8.74139	5.39972	0	8.87944	1.48815	5.93362	0.419161	15	0	0.906111	1.72472	0	12.5849	2.67139	4.72694	4.47222	2.43556	6.64778	0	4.12722	5.08542	0.876944	5.74491	0.986803	15	2.47889	0	0.510556	1.73778	4.08389	1.61806	6.91167	1.61806	1.27722	1.61806
chr11	75354184	75355184	+	0.00723863	15	3.64639	0.818056	1.25028	1.72472	6.33833	0	4.4225	4.65306	7.50389	3.88806	5.39972	4.05472	5.52648	1.90491	2.89125	1	0	0	5.1325	0.617222	0	0	4.24417	0	0	2.16528	1.91944	0	0	1.91657	0.639815	2.9648	0.52709	18	2.47889	0	0	0	4.81833	0.906111	1.47222	1.61806	2.80222	3.46194
chr16	93726259	93727259	+	2.70759e-05	6	7.92111	3.55583	2.39444	3.55583	3.98028	3.57056	3.03778	2.78944	1.52694	0.181944	0	0	4.6238	0.0606481	65.5898	1	0	3.43083	2.05861	1.06278	0	0	2.67139	0	10.0733	2.16528	1.91944	0	1.88722	4.07954	0.890463	4.54159	0.113204	6	2.47889	6.91167	3.43083	1.73778	3.31389	6.135	1.47222	4.63806	5.06083	0
chr9	32526170	32527170	+	0.00723863	9	1.995	5.06083	3.34472	6.135	6.33833	12.2536	2.465	3.57056	13.3926	5.83833	0	0	8.24231	1.94611	4.21874	0.256787	21	0	3.31389	0.617222	2.94889	0	2.67139	0	0	5.83833	4.20306	18.8156	3.28556	8.76806	1.31037	6.64818	0.329852	6	5.47028	2.45056	0.510556	7.41417	6.15417	0.906111	0.818056	1.61806	3.07917	3.46194
chr11	118093282	118094282	+	0.0319872	9	1.995	2.99333	2.39444	7.43	6.33833	1.70972	3.03778	5.47708	3.18528	5.83833	0	0	5.15935	1.94611	2.64267	1	12	0	5.67611	2.91806	3.64639	2.75833	2.67139	4.72694	4.47222	1.29333	4.20306	0	1.88722	3.4975	2.03009	1.71928	1	6	1.25028	2.45056	0.818056	3.74056	2.47889	1.61806	0	1.61806	2.34833	3.46194
chr15	66982518	66983518	+	9.15504e-05	12	0	1.5	4.20306	5.52944	3.10778	5.55972	10.4425	12.6561	8.36861	3.32194	5.39972	0	10.4891	1.90102	5.49397	0.419161	12	3.43083	0	3.84528	0	2.75833	5.82556	4.72694	17.7861	5.06083	0	0	6.19722	9.1913	2.06574	4.43278	1	12	2.47889	2.45056	5.02528	3.74056	1.81444	7.50389	1.47222	13.0964	4.58111	2.61611
chr1	92970935	92971935	+	0.0048028	6	0.832778	4.05472	1.60389	2.21389	9.21111	1.70972	0.645	2.78944	1.52694	1.60389	0	0	4.37824	0.53463	8.05729	0.419161	3	3.43083	3.31389	4.17444	1.77917	0	5.82556	0	3.21306	1.84361	0	0	4.12722	3.63972	1.37574	2.63377	0.0841339	3	3.98028	4.30139	3.87333	3.74056	0	3.92139	1.47222	0	3.07917	7.68778
chr18	61533264	61534264	+	0.00126436	9	0.832778	0.818056	2.39444	0.950278	6.33833	5.55972	0	3.57056	1.52694	0.0552778	0	0	4.28278	0.0184259	151.016	1	6	3.43083	0.906111	2.30472	2.94889	0	1.37	0	0	3.66139	3.3725	0	0	2.21389	1.12417	1.96081	1	12	1.25028	0.285833	3.3	0	4.81833	2.84528	0	3.13889	2.56583	1.61806
chr4	133256649	133257649	+	0.00313352	6	1.995	13.3926	4.20306	4.81833	1.84361	5.55972	0.645	1.13556	1.52694	2.20139	0	0	6.53023	0.733796	8.79304	1	0	0	5.67611	1.38528	1.77917	5.83833	1.37	0	4.47222	3.07917	1.91944	0	6.19722	2.99583	2.3538	1.27161	1	18	2.47889	1.60389	1.81444	1.73778	0.710278	2.84528	2.75833	2.465	1.27722	5.49861
chr17	71551215	71552215	+	0.0319872	3	5.36833	4.05472	3.34472	0	3.98028	3.57056	0.645	1.73778	1.52694	2.34833	0	0	4.25593	0.782778	5.38099	1	0	0	3.88806	0.617222	0	0	0	4.72694	0	1.84361	0	0	0	2.19019	0	220.019	0.656073	6	2.47889	3.99306	2.33167	0	8.325	5.49861	1.47222	1.61806	5.73361	3.46194
chr3	51030314	51031314	+	0.00313352	9	43.7103	12.6989	4.96278	24.6676	38.3507	35.7494	10.0797	15.7789	15.9867	7.47333	5.39972	8.67972	32.9226	7.18426	4.57762	0.113204	0	12.2751	13.6592	5.39972	3.64639	0	13.0611	0	0	12.5764	5.66139	5.00611	1.88722	10.4447	4.18491	2.49223	0.808532	12	3.98028	10.4569	5.48389	7.41417	30.9272	12.0167	2.75833	18.3299	15.5357	15.6139
chr9	78310904	78311904	+	0.0447418	3	7.39889	5.06083	4.20306	2.21389	0	5.55972	1.60389	0	3.18528	1.14806	0	4.05472	5.55426	1.59639	3.46383	1	6	0	5.67611	1.72472	3.64639	2.75833	0	0	0	2.75833	4.20306	0	1.88722	2.46694	0.919444	2.66497	0.113204	6	6.25611	7.93722	0.992222	3.74056	2.47889	2.21389	1.47222	3.13889	6.96944	0
chr18	53408205	53409205	+	0.00126436	9	0.832778	0	1.25028	11.3775	6.33833	3.57056	1.26306	2.78944	1.52694	7.47333	0	0	7.09546	0.694352	10.0879	0.0841339	9	0	0.906111	3.33736	5.49861	0	5.82556	0	4.47222	3.66139	1.91944	0	0	3.77472	0.639815	5.82431	1	6	2.47889	4.81833	2.07333	5.06083	3.31389	1.61806	4.20306	0	4.00806	0
chr3	21981447	21982447	+	0.00126436	6	0.832778	1.88722	4.58111	4.81833	5.39972	1.70972	1.26306	1.73778	0	1.41306	0	0	3.97593	0.471019	8.28643	1	0	0	0	3.50472	0	0	6.59042	0	0	1.29333	1.91944	0	0	2.19681	0.431111	5.00283	1	18	2.47889	0.285833	5.16639	1.73778	3.31389	6.62694	2.75833	1.61806	5.25333	2.61611
chr8	34952188	34953188	+	0.0319872	6	0	8.06167	7.245	2.21389	3.98028	1.70972	0.645	3.57056	1.52694	0.181944	0	0	5.10222	0.0606481	72.3617	1	0	0	5.1325	5.88611	0	0	2.67139	0	0	5.06083	0	0	4.12722	3.67287	0.890463	4.08997	0.256787	0	10.1342	5.30611	9.01944	0	3.31389	3.57056	0	3.13889	9.43222	1.61806
chr17	25738609	25739609	+	0.0048028	3	0.832778	1.88722	1.25028	0.950278	0	1.70972	0	0	0	0	0	0	1.32343	0	133.343	1	18	0	0.906111	3.84528	1.77917	0	2.67139	4.72694	0	3.07917	0	0	6.19722	2.60204	1.48352	1.74892	0.419161	9	0	2.45056	2.59694	0	0.401389	4.20306	2.75833	3.13889	3.07917	1.61806
chr12	35750974	35751974	+	0.0319872	12	1.60389	0.510556	1.60389	2.94889	3.10778	1.70972	2.465	3.57056	3.18528	3.32194	0	0	3.07361	1.10731	2.75984	0.419161	18	0	0.525	0.818056	0	0	1.37	3.31389	0	0.892222	1.91944	0	4.12722	2.01556	0.447685	4.42565	0.986803	6	1.25028	1.60389	1.60389	8.67972	1.81444	0.285833	2.21389	0	0.196111	0.950278
chr8	123024209	123025209	+	0.0225544	15	0	0.818056	0.285833	0.950278	0	2.75833	20.3904	1.13556	0.832778	1.91944	5.39972	8.67972	7.45292	0.367963	19.7451	1	12	3.43083	2.05861	3.84528	1.77917	2.75833	5.82556	18.2578	0	3.07917	4.20306	0	0	7.11231	1.40102	5.04764	1	18	0	5.30611	4.72694	1.73778	1.81444	14.6839	9.40417	3.13889	6.96944	10.2953
chr7	106205359	106206359	+	5.04637e-05	18	0.832778	0.818056	2.39444	1.72472	0	1.05	4.4225	1.73778	3.18528	4.24417	5.39972	6.91167	5.51852	0.924907	5.91344	0.329852	3	3.43083	0.906111	1.72472	1.77917	0	1.37	0	0	1.29333	4.20306	0	0	2.02056	0.431111	4.60327	1	6	4.75583	0.617222	0.992222	8.67972	1.54306	1.9	2.75833	0	1.27722	1.61806
chr8	10891675	10892675	+	0.0319872	3	0	1.5	1.60389	0.950278	0	1.05	0	0	0	0	0	0	1.03463	0	104.463	0.150484	6	3.43083	10.6083	16.3147	6.49472	0	12.5292	4.72694	0	5.38361	4.20306	0	0	10.118	1.40102	7.17777	0.197702	18	3.98028	3.43083	2.07333	1.73778	1.12278	8.325	9.40417	1.00639	9.70389	3.46194
chr11	34298256	34299256	+	0.0447418	9	2.55278	0	0.285833	3.55583	16.0942	8.93986	0.645	4.65306	0	8.90486	0	0	9.52995	0.946204	9.97691	1	0	3.43083	3.31389	1.38528	0	9.24194	0	0	4.47222	0.554722	0	4.31667	4.12722	3.08065	1.67565	1.83351	1	0	0	2.97889	0.358889	7.41417	1.54306	2.21389	1.47222	0	0.963056	3.46194
chr15	36709003	36710003	+	0.00723863	6	2.55278	1.88722	2.39444	4.81833	1.84361	12.2536	0.645	1.73778	1.52694	5.65431	0	0	6.30519	1.30324	4.80886	0.419161	0	0	5.67611	3.13889	0	0	1.37	0	0	3.07917	1.91944	0	5.39972	2.93833	0.456667	6.31786	0.150484	3	4.75583	3.43083	5.89944	19.4503	1.12278	2.47889	2.75833	0	2.56583	0
chr1	39959542	39960542	+	0.0156768	6	0.832778	2.99333	2.39444	0.950278	3.98028	7.67194	0.645	3.57056	0	2.86417	0	0	4.20083	0.954722	4.36481	0.150484	6	0	2.71417	0.818056	5.49861	1.8725	0	0	0	2.43556	0	0	0	2.45704	0	246.704	0.808532	6	1.25028	2.45056	2.22889	0	4.08389	3.92139	1.47222	1.61806	1.27722	1.61806
chr15	38613665	38614665	+	0.00723863	9	0.832778	0	0	0.950278	6.33833	6.62694	4.05472	1.73778	1.52694	3.67417	0	0	4.63852	0.277593	16.1636	0.113204	0	0	2.05861	1.8725	1.77917	0	1.37	0	0	0	1.91944	5.00611	0	2.30852	0	231.852	0.986803	6	1.25028	0	2.59694	2.93194	0.710278	3.92139	0	0	3.57056	3.46194
chr9	123744696	123745696	+	0.0319872	6	3.06306	5.06083	2.91181	7.43	1.84361	8.93986	0.645	1.13556	3.18528	5.24056	0	0	6.07116	1.65528	3.65174	1	0	0	3.88806	0.818056	0	0	1.37	0	0	3.99306	0	0	1.88722	1.5687	0.456667	3.38294	0.256787	6	7.86556	2.45056	0.210833	3.74056	2.93194	3.92139	0	2.465	1.70972	0
chr5	102475540	102476540	+	0.0107354	18	4.19542	0	1.60389	3.55583	3.98028	0	4.4225	1.73778	1.52694	6.26889	5.39972	6.91167	6.19343	1.9331	3.19254	1	6	0	3.88806	1.06278	0	2.75833	4.24417	0	0	5.83833	0	0	1.88722	2.33417	0.629074	3.66807	0.656073	0	2.47889	6.29778	3.57056	1.73778	2.47889	0.906111	0.818056	4.63806	4.31667	3.46194
chr8	122788552	122789552	+	0.0447418	6	4.19542	1.88722	3.34472	3.55583	0	5.55972	0	1.73778	4.88375	0	0	0	3.14245	0	315.245	1	12	0	3.31389	0.818056	10.9815	5.83833	0	0	0	8.16861	1.91944	0	6.19722	5.60662	1.37731	4.04856	0.113204	6	6.96944	8.60944	0.710278	6.01583	22.2922	3.57056	0.818056	3.13889	6.63972	1.61806
chr2	18910171	18911171	+	0.0048028	12	4.19542	1.88722	0	5.52944	7.86556	3.57056	9.38194	5.47708	8.36861	6.63972	0	4.05472	7.74255	2.02755	3.80484	0.0617515	0	7.40653	7.46611	0.0691667	1.77917	2.75833	8.83083	0	0	1.29333	6.64778	11.1486	10.2225	9.33963	0.431111	21.1956	1	0	2.47889	4.30139	2.78944	13.4917	4.08389	7.245	2.75833	3.13889	1.5125	12.7304
chr3	97828033	97829033	+	0.0319872	21	0.832778	1.88722	3.78944	2.21389	1.84361	0	1.60389	1.73778	1.52694	2.86417	5.39972	4.05472	4.1062	1.3525	3.02107	1	0	0	0.525	1.72472	1.77917	0	1.37	0	0	1.84361	5.66139	0	0	1.88713	0.614537	3.03766	1	6	1.25028	0.617222	2.07333	1.06278	1.12278	4.52833	0	0	2.1025	0
chr2	167414539	167415539	+	0.00313352	0	5.36833	7.50389	3.34472	2.94889	1.84361	1.70972	2.04361	1.73778	1.52694	3.12361	0	4.05472	5.40565	1.76944	3.04345	1	18	0	2.05861	1.8725	1.77917	0	1.37	4.72694	0	5.83833	1.91944	0	4.12722	3.52176	1.04972	3.33272	1	12	3.98028	2.45056	0.617222	11.5708	1.81444	2.84528	2.21389	3.13889	2.80222	0
chr6	31058872	31059872	+	0.00723863	0	11.5708	13.3926	11.3775	7.43	9.21111	5.55972	6.96944	3.57056	5.89944	11.4064	12.6989	2.75833	12.1137	5.47981	2.20839	0.329852	0	21.6244	15.6139	15.7789	3.64639	25.6422	7.30694	10.8344	10.0733	6.48	4.20306	34.9081	15.3387	18.15	9.12926	1.98703	0.113204	9	4.75583	9.90722	15.9106	8.67972	11.2111	12.9389	9.40417	17.389	10.1614	6.62694
chr9	45906251	45907251	+	0.0107354	6	1.60389	2.47889	2.39444	2.21389	5.39972	0	1.60389	1.73778	1.52694	0.181944	0	0	2.53787	0.0606481	36.0642	0.113204	6	3.43083	4.37611	1.8725	3.64639	5.83833	2.07333	3.31389	0	1.29333	0	11.1486	0	3.85269	1.53574	2.49892	1	6	0.645	1.60389	2.78944	0	1.12278	2.84528	0	7.41417	1.27722	0
chr7	106309744	106310744	+	0.00723863	6	15.9106	14.8331	9.65667	0.950278	12.2536	6.62694	3.51111	1.73778	4.88375	0.181944	0	0	13.4668	0.0606481	190.759	0.0841339	12	0	8.00278	9.8925	10.9815	7.92917	5.82556	18.2578	7.77667	13.6003	1.29333	0	4.12722	13.2116	1.80685	7.27719	0.986803	6	3.98028	11.4814	9.21111	0	10.1997	11.3775	5.61667	10.3743	8.36861	7.68778
chr8	119857816	119858816	+	5.04637e-05	3	1.995	1.88722	7.245	0.950278	1.84361	1.70972	1.60389	0	0	0.632222	0	0	3.70907	0.210741	16.8482	1	12	5.98833	5.67611	3.13889	1.77917	2.75833	8.83083	4.72694	10.0733	4.76556	3.3725	0	1.88722	6.52194	1.75324	3.70451	1	0	1.25028	3.43083	7.93722	0	3.31389	3.57056	5.61667	0	5.92917	0
chr9	90155090	90156090	+	0.0319872	18	3.06306	0.818056	0.645	0	1.84361	0	5.03597	1.73778	3.18528	4.49431	5.39972	0	3.31968	0.614537	5.33143	1	6	3.43083	0.906111	1.8725	1.77917	0	4.24417	0	0	4.20306	1.91944	0	1.88722	2.06981	1.26889	1.62627	0.256787	0	5.47028	0.617222	2.78944	2.93194	0.401389	0.906111	0	1.00639	0.510556	0
chr1	196814922	196815922	+	0.0447418	9	6.29778	3.55583	2.39444	3.55583	9.21111	3.57056	0	5.47708	6.61389	2.86417	0	0	5.44583	0.954722	5.65534	0.808532	15	0	0.906111	1.8725	3.64639	0	2.07333	10.8344	0	2.43556	0	6.3675	3.28556	4.42333	0.926204	4.73544	1	18	0	2.97889	2.78944	2.93194	1.81444	0	1.47222	3.13889	1.5125	3.46194
chr13	60745652	60746652	+	0.00723863	9	0.832778	1.88722	1.60389	4.81833	9.21111	5.55972	8.49333	1.73778	4.88375	7.06931	0	0	6.52972	1.4413	4.50612	0.0617515	6	3.43083	2.05861	4.25722	4.72694	2.75833	5.1325	4.72694	0	2.43556	1.91944	0	4.12722	4.20593	2.01556	2.08137	0.256787	15	0	0.617222	5.02528	5.06083	5.73361	3.27167	8.12944	0	4.77528	7.68778
chr4_random	128156	129156	+	0.0319872	6	5.83833	9.25556	1.25028	4.20306	7.86556	4.72694	3.51111	4.65306	6.61389	2.86417	0	0	5.59852	0.954722	5.81361	0.0617515	0	12.2751	3.88806	5.52944	3.64639	0	9.59875	0	0	3.99306	8.325	5.00611	1.26306	7.23088	1.33102	5.39954	0.329852	15	3.98028	4.81833	5.16639	3.74056	6.53917	5.49861	11.3506	4.05472	7.93722	3.46194
chr19	3623410	3624410	+	0.0319872	9	9.76028	8.06167	4.20306	2.21389	14.1953	10.0664	2.04361	30.9272	12.4722	2.86417	0	0	15.1477	0.954722	15.712	0.0841339	9	3.43083	3.31389	4.46472	10.9815	0	5.1325	0	4.47222	12.9235	0	0	1.88722	5.79856	0.629074	9.08903	0.986803	21	6.96944	14.7275	1.60389	0	0.710278	2.21389	5.61667	1.00639	4.58111	0
chr5	145019001	145020001	+	0.00047225	18	3.64639	4.61028	1.60389	0	0	0	4.4225	3.57056	4.88375	2.20139	5.39972	8.67972	5.42694	0	543.694	1	18	12.2751	3.31389	7.80556	1.77917	2.75833	3.63056	10.8344	4.47222	8.16861	9.42569	0	4.12722	7.82509	2.72269	2.86718	0.808532	18	2.47889	4.30139	8.86083	1.73778	0.401389	9.19583	12.8204	4.63806	8.72417	7.68778
chr18	38158764	38159764	+	0.0319872	9	0.832778	1.88722	1.60389	3.55583	1.84361	5.55972	1.60389	3.57056	7.50389	3.55583	0	0	4.22611	1.18528	3.54404	0.52709	21	0	2.71417	2.07333	1.77917	2.75833	0	0	0	2.75833	1.91944	5.00611	12.2751	6.40023	0.919444	6.89684	0.986803	18	2.47889	1.17833	0	1.73778	1.12278	0.285833	0	2.465	1.9	0
chr10	115724836	115725836	+	0.00723863	9	6.95694	4.05472	2.39444	6.135	9.21111	14.4433	0.645	13.6297	13.3926	5.24056	0	0	9.92981	1.74685	5.65774	0.197702	21	3.43083	2.05861	1.52694	1.77917	0	0	0	0	6.22778	6.64778	0	4.12722	3.59167	0.593056	5.97236	0.113204	0	3.98028	8.60944	0.0408333	3.74056	2.47889	0.285833	0.818056	0	0.666389	3.46194
chr3	79090410	79091410	+	0.0156768	9	0.832778	2.47889	3.34472	8.22861	21.3012	1.05	7.43	0	4.88375	3.32194	0	0	10.1933	1.10731	9.13197	1	0	3.43083	3.31389	4.25722	1.77917	0	5.82556	0	10.0733	2.43556	6.64778	0	1.88722	4.16963	2.53491	1.64235	1	0	6.25611	1.60389	4.83819	0	2.21389	6.3675	4.20306	1.61806	2.56583	0
chr8	35163894	35164894	+	0.0319872	3	0.832778	1.88722	3.34472	0.950278	0	1.05	0.645	0	0	1.60389	0	0	2.02157	0.215	9.02922	1	0	3.43083	0	1.72472	0	0	4.24417	0	10.0733	1.29333	0	0	3.28556	3.78889	1.09519	3.43733	1	18	0	1.60389	1.72472	1.73778	0.181944	1.38528	3.58583	0	0.666389	1.61806
chr11	119852410	119853410	+	0.0447418	9	0.832778	4.61028	0.645	0.950278	1.84361	1.70972	3.51111	1.73778	1.52694	0.832778	0	0	2.25861	0.277593	7.88828	1	6	3.43083	5.67611	7.39889	9.21111	0	4.24417	4.72694	4.47222	4.47222	0	6.3675	0	5.50194	2.1225	2.58473	1	12	2.47889	2.45056	9.01944	0	12.4158	12.3165	2.75833	6.03	7.40653	10.2953
chr5	147591261	147592261	+	0.0107354	9	1.60389	0.818056	1.60389	4.81833	7.86556	3.57056	6.46722	3.57056	0.832778	6.26889	0	0	5.41815	1.34194	4.01507	1	0	3.43083	0	1.52694	0	0	5.1325	0	0	2.16528	0	0	4.12722	1.71083	0.721759	2.35164	0.986803	21	2.47889	6.91167	1.81444	0	1.81444	1.38528	3.58583	6.03	1.70972	5.49861
chr8	47570030	47571030	+	0.0225544	6	3.06306	12.2536	3.34472	1.72472	6.33833	3.57056	2.465	0	8.36861	0	0	0	6.22046	0	623.046	1	12	0	2.05861	8.87639	1.77917	0	7.30694	4.72694	0	2.43556	0	0	4.12722	3.645	1.37574	2.63758	1	6	3.98028	0	7.20361	3.74056	0.401389	1.9	8.84611	0	2.1025	0.950278
chr8	121945566	121946566	+	0.00126436	0	2.55278	5.06083	48.1739	2.21389	0	0	1.60389	0	0	2.34833	0	4.05472	18.5958	0.53463	34.1624	0.150484	6	0	2.05861	4.81833	5.49861	2.75833	1.37	0	0	0	0	0	3.28556	3.20898	0	321.898	0.150484	6	2.47889	17.9428	14.8486	0	4.08389	4.20306	1.47222	3.13889	1.9	0.950278
chr5	137779194	137780194	+	0.0225544	3	4.19542	8.06167	8.8175	0.950278	1.84361	5.55972	0	1.73778	4.88375	0.181944	0	4.05472	7.02486	1.41222	4.94639	0.808532	6	0	6.85361	3.50472	5.49861	2.75833	1.37	0	0	5.06083	0	0	4.12722	3.45278	1.37574	2.49886	1	6	6.25611	3.43083	0.510556	0	1.81444	3.57056	2.75833	1.61806	0.666389	1.61806
chr5	117609072	117610072	+	0.0156768	0	3.06306	6.00944	5.39972	0.950278	0	1.70972	0.645	0	1.52694	0.415833	5.39972	8.67972	4.83176	0.723981	6.59657	1	0	0	0.906111	4.25722	7.21889	0	0	0	4.47222	3.66139	0	0	4.12722	2.7112	1.37574	1.96372	0.419161	9	1.25028	2.05861	1.81444	1.73778	1.81444	0.906111	2.21389	0	4.00806	0
chr9	53409309	53410309	+	0.0048028	6	0.832778	1.88722	2.39444	2.21389	0	3.57056	0.645	0	0	0	0	0	1.92815	0	193.815	1	0	0	2.05861	3.50472	1.77917	12.5849	1.37	0	0	2.43556	6.64778	0	8.30264	5.24468	0.811852	6.3937	0.52709	12	1.25028	0.617222	3.3	1.73778	1.12278	2.47889	4.20306	1.61806	6.46722	7.68778
chr3	144376821	144377821	+	0.00723863	6	4.81042	2.99333	2.39444	4.20306	9.21111	3.57056	1.60389	0	1.52694	4.99903	0	0	5.66157	1.04361	5.38299	1	18	3.43083	2.05861	1.06278	1.77917	0	4.24417	8.70833	4.47222	0.554722	4.20306	0	1.88722	4.57843	2.00778	2.274	1	12	0	0.617222	1.60389	3.74056	0.710278	0.285833	4.20306	0	0.666389	10.2953
chr5	34678426	34679426	+	0.00723863	21	4.19542	6.00944	3.78944	4.20306	1.84361	1.70972	5.03597	0	3.18528	4.75583	5.39972	6.91167	5.68907	2.58546	2.19578	0.986803	0	0	5.67611	3.13889	3.64639	2.75833	1.37	0	0	5.38361	5.66139	0	5.39972	3.68704	1.79454	2.04875	1	12	1.25028	0.617222	1.17833	10.1178	5.36833	4.20306	4.20306	0	2.80222	0.950278
chr5	122041277	122042277	+	0.0156768	6	4.81042	8.06167	9.26917	14.5514	30.3711	6.62694	3.51111	12.6561	1.52694	1.77917	5.39972	4.05472	17.1831	3.74454	4.5793	0.52709	18	0	5.67611	5.39972	10.9815	2.75833	2.67139	4.72694	4.47222	6.48	23.2572	5.00611	6.19722	11.4869	3.69194	3.10563	1	0	3.98028	4.30139	1.72472	15.4775	3.31389	1.61806	2.75833	1.61806	11.9753	1.61806
chr17	28146338	28147338	+	0.0319872	12	0.832778	0	2.39444	0.950278	3.98028	1.70972	1.60389	7.43	4.88375	2.86417	0	0	4.63921	0.954722	4.81922	0.113204	9	0	0	2.07333	7.21889	5.83833	0.710278	0	0	5.6025	0	0	1.88722	4.58917	0.629074	7.19661	0.656073	18	1.25028	2.45056	2.33167	0	2.21389	2.21389	1.47222	4.63806	5.25333	0
chr19	47354044	47355044	+	0.0048028	3	0.832778	1.88722	2.04361	2.21389	0	1.70972	0	0	0	0.632222	0	0	1.58787	0	159.787	1	18	0	0.906111	4.81833	1.77917	5.83833	0	0	0	7.73361	6.64778	0	5.39972	4.01583	1.90815	2.09881	0.0617515	12	1.25028	3.43083	1.81444	0	4.08389	2.21389	4.20306	7.41417	7.20361	0
chr7	133418936	133419936	+	0.0447418	3	1.995	4.05472	1.60389	0.950278	3.98028	1.05	0	1.73778	0	0.632222	0	4.05472	2.5512	0.579259	4.34648	0.656073	21	0	2.05861	1.52694	1.77917	0	2.67139	0	0	7.73361	1.91944	18.8156	4.12722	8.28741	1.19519	6.88476	1	12	2.47889	3.99306	0.710278	1.73778	1.12278	0.906111	5.06083	1.61806	3.57056	1.61806
chr15	82537407	82538407	+	0.00313352	3	416.051	25965.5	31349.7	21.3872	1239.72	1870.63	13.4283	18.1714	76.9822	0.181944	0	215.985	19243.8	36.194	531.538	0.0617515	3	17.5014	215.985	36.6508	95.9592	20.5758	27.795	10.8344	10.0733	31349.7	14.6839	18.8156	16.6083	10456.9	16.7026	625.69	1	6	31.7483	46.1139	9.90722	19.4503	24.9307	17.389	6.91167	37.1668	32.0358	12.7304
chr4	141307771	141308771	+	0.000161934	6	6.29778	4.05472	6.07306	10.0664	1.84361	7.67194	4.4225	0	1.52694	1.14806	0	0	6.52731	0.382685	16.6477	0.256787	9	0	5.67611	7.39889	10.9815	5.83833	8.83083	4.72694	0	7.73361	1.91944	0	8.30264	8.55023	3.40736	2.50492	1	12	14.8978	2.45056	7.20361	6.01583	17.5669	9.71889	13.6003	6.03	6.46722	7.68778
chr7	134621080	134622080	+	0.0156768	6	10.3165	12.2536	8.11569	2.21389	14.1953	10.0664	3.51111	9.76028	5.89944	2.34833	5.39972	0	10.2286	2.58269	3.94904	0.808532	6	7.40653	2.05861	2.67139	10.1178	16.5186	1.37	0	0	7.21889	4.20306	0	8.30264	9.33546	2.4063	3.86768	1	0	3.98028	15.3387	1.47222	6.01583	5.73361	1.38528	2.75833	1.61806	4.31667	3.46194
chr5	66505173	66506173	+	0.0447418	21	1.995	3.55583	2.04361	0.950278	0	0	3.51111	0	1.52694	2.20139	5.39972	0	2.5337	0.316759	7.78464	0.986803	9	0	0.906111	2.07333	0	2.75833	4.24417	4.72694	0	2.16528	4.20306	0	0	2.33417	0.993148	2.33681	0.419161	12	0.645	0	2.465	2.93194	2.47889	2.84528	0	3.13889	3.07917	0
chr8	73085379	73086379	+	0.0156768	6	1.995	1.88722	4.58111	0	3.98028	3.57056	3.03778	1.73778	1.52694	0.181944	0	0	2.82111	0.0606481	40.0734	0.656073	15	0	4.37611	1.06278	5.49861	0	0.710278	4.72694	3.21306	5.83833	4.20306	0	12.2751	5.49273	1.81296	3.01856	1	12	0	0	4.17444	6.01583	0.710278	0.906111	0	1.61806	7.77667	3.46194
chr19	46675753	46676753	+	0.0225544	6	3.64639	4.61028	4.96278	5.52944	3.98028	0	0.645	0	3.18528	0.832778	0	0	4.40648	0.277593	15.3567	1	6	0	2.71417	5.70639	0	0	5.82556	0	0	5.83833	1.91944	0	0	2.80685	0.639815	4.33485	0.808532	9	3.98028	6.29778	7.30694	1.73778	8.325	2.47889	2.21389	8.93333	8.16861	1.61806
chr10	8585882	8586882	+	0.0319872	15	1.995	0.510556	1.25028	2.94889	3.10778	2.75833	4.4225	3.57056	1.52694	3.55583	0	4.05472	3.17333	1.25194	2.52256	1	6	0	2.05861	1.8725	0	2.75833	1.37	0	0	3.66139	0	0	1.88722	1.37611	0.629074	2.16894	0.150484	18	0	0.617222	3.57056	1.73778	1.12278	2.21389	2.75833	0	2.34833	5.49861
chr10	88994404	88995404	+	0.0107354	3	8.43472	60.5283	16.7553	10.0664	6.33833	23.6726	7.43	0	6.61389	0.415833	0	8.67972	28.5728	3.03185	9.39651	0.0617515	12	3.43083	5.67611	10.2225	18.4019	23.1581	10.3839	24.5103	4.47222	14.8978	0	6.3675	12.2751	17.3146	6.21421	2.78342	0.197702	6	8.65222	9.90722	19.9353	1.73778	76.9822	13.6822	2.75833	11.7086	12.2967	2.61611
chr16	35177551	35178551	+	0.00723863	6	1.995	0	2.39444	0.525	3.98028	3.57056	0	0	1.52694	0.181944	0	0	2.69194	0.0606481	38.2451	1	12	0	0.906111	1.52694	1.77917	2.75833	1.37	0	4.47222	0	0	0	7.2625	2.42083	0.811019	2.96075	0.656073	6	5.47028	1.60389	0.510556	3.74056	3.31389	0.906111	0	1.61806	1.5125	0
chr9	83819691	83820691	+	0.0225544	6	9.76028	5.06083	17.7861	9.36403	7.86556	3.57056	5.48389	3.57056	3.18528	1.60389	0	4.05472	10.8691	1.8862	5.73729	0.256787	6	3.43083	12.2751	14.6839	4.72694	4.65306	16.6438	4.72694	10.0733	10.6444	5.66139	0	1.88722	10.13	2.5162	4.01391	0.197702	6	5.47028	12.6989	19.7594	3.74056	28.4196	14.1953	8.12944	9.78556	18.9875	5.49861
chr4	123097472	123098472	+	0.00723863	6	3.06306	5.06083	1.60389	8.22861	1.84361	5.55972	4.4225	0	1.52694	3.32194	0	0	5.21065	1.10731	4.6725	1	6	0	0.906111	2.465	0	2.75833	2.07333	0	0	0.554722	1.29333	0	4.12722	1.80685	0.184907	9.32162	1	18	1.25028	2.05861	2.78944	11.5708	1.81444	1.9	4.20306	0	1.27722	3.46194
chr18	35996623	35997623	+	0.0447418	0	0.832778	5.49861	3.34472	0	0	0	0	1.73778	0	0.181944	0	4.05472	3.22537	0	323.537	1	12	0	1.61806	1.8725	3.64639	2.75833	0	0	0	4.20306	0	0	4.12722	2.13491	1.16352	1.82776	0.150484	21	1.25028	1.60389	2.59694	0	1.54306	0.285833	1.47222	0	1.9	3.46194
chr5	89024846	89025846	+	0.00126436	0	4.19542	5.49861	7.245	2.21389	1.84361	2.75833	4.4225	1.73778	1.52694	2.86417	12.6989	4.05472	6.53926	2.27194	2.87003	0.150484	12	0	0.525	2.91806	3.64639	2.75833	1.37	4.72694	4.47222	2.43556	1.91944	5.00611	0	3.87824	1.14769	3.35863	0.197702	0	11.4594	3.43083	2.59694	1.73778	1.12278	4.52833	0.818056	3.13889	1.70972	4.65306
chr7	16631439	16632439	+	0.0156768	3	5.83833	2.99333	4.20306	0.950278	3.98028	7.67194	1.60389	1.73778	1.52694	2.34833	0	2.75833	4.34491	1.62287	2.66703	0.329852	6	0	8.00278	5.39972	5.49861	5.83833	2.67139	0	0	9.76028	0	0	1.88722	4.66944	0.629074	7.32223	0.419161	9	2.47889	8.60944	4.25722	21.4894	2.47889	2.84528	3.58583	7.41417	4.77528	3.46194
chr13	62979204	62980204	+	0.0156768	6	3.06306	3.55583	5.73361	2.21389	3.98028	7.67194	2.465	0	5.89944	0.181944	0	0	4.62204	0.0606481	65.5649	0.419161	12	0	0	4.02083	1.77917	11.1639	4.24417	4.72694	0	6.96944	5.66139	0	1.88722	5.72907	1.34028	4.25029	0.0617515	12	2.47889	2.05861	6.75889	3.74056	3.68806	4.81833	8.12944	6.03	4.18778	1.61806
chr10	22021894	22022894	+	0.00313352	9	1.995	0.818056	2.91181	12.0167	18.5538	10.0664	3.51111	4.65306	0	7.76236	0	0	13.5456	1.90829	7.06651	0.329852	21	0	2.05861	2.67139	0	0	2.67139	0	0	0.554722	4.20306	0	7.2625	3.82185	0.184907	19.6599	0.808532	21	1.25028	6.29778	0.0408333	3.74056	0.401389	3.27167	5.61667	0	0.963056	4.65306
chr17	65096547	65097547	+	1.97841e-08	21	1.995	1.88722	3.34472	0.950278	0	0	1.60389	1.73778	1.52694	3.32194	5.39972	4.05472	4.2588	0.316759	13.064	0.0841339	6	0	2.05861	1.38528	1.77917	9.24194	2.67139	0	4.47222	0.554722	0	0	1.88722	4.56417	0.629074	7.15749	1	0	0	2.45056	2.07333	0	1.54306	4.20306	0	1.61806	2.1025	1.61806
chr1	138822281	138823281	+	0.00126436	3	4.19542	1.88722	3.34472	0.950278	1.84361	6.62694	0	0	1.52694	0.181944	0	0	3.14245	0.0606481	44.6219	0.419161	6	3.43083	4.37611	5.88611	3.64639	0	7.30694	0	4.47222	4.76556	0	0	1.88722	4.56435	0.629074	7.15778	0.656073	3	3.34472	4.30139	3.43083	0	7.39889	4.81833	1.47222	0	2.1025	1.61806
chr16	4374848	4375848	+	0.00723863	0	3.06306	7.01278	3.34472	2.21389	0	0	0.285833	0	0	0.415833	5.39972	0	4.47352	0.0952778	42.5875	0.52709	3	7.40653	0.906111	5.52944	3.64639	2.75833	1.37	0	0	3.66139	1.91944	18.8156	0	6.91167	1.22046	5.62525	1	0	2.47889	2.45056	4.03583	0	1.12278	2.84528	2.75833	1.61806	0.666389	0
chr16	93778370	93779370	+	0.0319872	6	7.39889	4.05472	4.96278	2.21389	1.84361	3.57056	2.465	1.73778	2.44306	0.632222	0	0	5.47213	0.210741	24.8352	0.256787	12	0	0	0.415833	0	2.75833	2.67139	0	10.0733	2.16528	1.91944	0	0	4.07954	0.138611	27.5184	0.419161	9	2.47889	2.97889	3.3	1.73778	7.39889	4.52833	0	4.63806	6.63972	0
chr7	134621530	134622530	+	0.00126436	6	19.1172	18.2578	14.6392	2.94889	58.6708	23.6726	5.48389	9.76028	11.5264	4.49431	0	8.67972	28.4308	4.39134	6.46184	1	18	7.40653	6.27583	4.81833	16.1308	5.83833	2.67139	4.72694	10.0733	11.2287	11.1562	0	8.30264	8.67634	6.1669	1.40626	0.329852	3	13.9975	14.7275	3.13889	13.4917	50.6792	4.81833	4.20306	13.0964	3.57056	5.49861
chr2	26455916	26456916	+	0.00126436	6	8.43472	0	6.48	7.43	1.84361	12.2536	0.645	5.47708	0.832778	0.632222	0	0	7.17574	0.210741	32.5529	0.150484	6	0	0.906111	10.8658	12.6775	9.24194	2.67139	0	0	5.06083	1.91944	0	1.88722	8.19694	1.26889	6.41725	0.808532	6	11.4594	3.43083	4.03583	3.74056	3.31389	3.27167	1.47222	5.41556	5.92917	0
chr19	55193732	55194732	+	0.0156768	6	4.19542	5.49861	4.96278	0	9.21111	5.55972	0	0	4.88375	0	0	4.05472	4.92361	1.35157	3.62346	1	6	0	3.31389	7.39889	1.14806	11.1639	0	0	0	11.2287	0	5.00611	4.12722	4.10398	3.04444	1.34688	0.52709	6	3.34472	3.43083	3.13889	0	9.21111	8.65222	2.21389	3.13889	5.92917	1.61806
chr4	141069906	141070906	+	0.0156768	3	4.19542	5.06083	2.39444	0.950278	1.84361	1.70972	3.51111	0	0	2.34833	0	0	3.88356	0.782778	4.91129	0.113204	0	12.2751	0.906111	3.50472	1.77917	2.75833	1.37	0	0	2.43556	3.3725	0	1.88722	5.56199	0.811852	6.7798	0.656073	6	5.47028	4.30139	2.95681	0	1.81444	6.3675	4.20306	3.13889	0.666389	0
chr14	26546769	26547769	+	0.0319872	9	6.95694	6.00944	6.48	5.52944	6.33833	15.5357	9.38194	9.76028	3.18528	2.34833	0	4.05472	9.13449	2.13435	4.26445	1	18	0	0.906111	7.09208	1.77917	0	10.3839	8.70833	0	2.16528	9.42569	0	6.19722	5.20764	2.66606	1.94974	0.197702	15	8.65222	0.285833	4.17444	1.73778	3.31389	3.57056	11.3506	6.03	11.6411	3.46194
chr19	3335803	3336803	+	0.00047225	3	14.2329	21.3012	23.3564	17.5669	16.0942	13.4283	9.38194	5.47708	3.18528	1.91944	0	11.9594	19.6302	4.6263	4.23618	0.808532	9	3.43083	6.85361	11.0474	7.21889	12.5849	7.30694	10.8344	4.47222	8.3525	1.91944	0	18.9875	9.0369	6.96898	1.29631	0.52709	6	20.8914	25.2003	12.0561	8.67972	14.0572	18.2421	8.12944	6.03	20.9592	5.49861
chr11	21263285	21264285	+	0.0319872	3	4.19542	6.00944	7.245	0.525	12.2536	3.57056	0	5.47708	0	2.86417	0	4.05472	5.81662	1.82569	3.17407	0.808532	6	0	8.00278	3.13889	1.77917	4.65306	2.67139	0	0	8.3525	1.91944	0	0	3.71389	0.639815	5.73069	0.0841339	3	8.65222	14.7275	7.93722	0	10.7039	2.47889	0	6.03	1.9	3.46194
chr7	106205538	106206538	+	0.0447418	18	0.46	0.818056	2.39444	0.950278	0	1.70972	4.05472	1.73778	3.18528	4.12722	5.39972	0	3.17565	0.886667	3.55277	0.329852	3	3.43083	0.906111	1.8725	2.94889	0	1.37	0	0	1.29333	4.20306	0	0	2.06981	0.431111	4.71495	1	0	3.98028	0.617222	1.60389	3.74056	1.12278	0.906111	3.58583	0	1.70972	1.61806
chr17	26374269	26375269	+	0.00126436	6	5.36833	1.88722	4.20306	2.21389	12.2536	3.57056	0.645	1.73778	1.52694	2.34833	0	0	6.01269	0.782778	7.59694	0.986803	0	0	3.31389	1.52694	1.77917	0	2.67139	0	0	1.29333	4.20306	0	1.88722	2.03009	0.431111	4.6249	0.329852	9	1.25028	3.43083	0.710278	5.06083	2.47889	0.645	6.91167	3.13889	0.963056	0
chr1	135267678	135268678	+	0.0107354	3	7.39889	8.06167	10.0733	3.55583	3.98028	0	3.51111	1.73778	0	1.14806	0	4.05472	8.5113	1.73426	4.88534	0.113204	6	3.43083	19.5461	16.7172	5.49861	5.83833	21.3872	4.72694	10.0733	2.43556	4.20306	6.3675	1.88722	13.2314	4.15259	3.18104	1	12	5.47028	2.45056	5.48389	0	9.21111	15.1103	4.20306	12.3165	12.5528	5.49861
chr11	118312037	118313037	+	0.0048028	18	0.46	1.5	0	6.80861	1.84361	0	34.9081	2.78944	2.44306	56.8133	26.3378	6.91167	30.0209	0.653333	45.2728	0.256787	21	3.43083	6.85361	3.67417	0	12.5849	13.7506	0	4.47222	0.210833	21.7174	8.39028	36.6508	22.2528	1.56102	14.1709	0.113204	18	0	1.17833	8.12944	10.1178	5.73361	6.62694	26.16	1.61806	4.77528	46.1139
chr2	6628103	6629103	+	0.0156768	9	1.60389	0	0.645	5.52944	7.86556	1.70972	3.51111	1.73778	1.52694	6.85361	0	0	5.03491	0.74963	6.64127	1	12	0	0	1.8725	0	5.83833	4.24417	4.72694	0	0	1.91944	0	0	3.36083	0.624167	5.31537	0.150484	6	2.47889	2.97889	1.60389	28.8976	4.08389	1.61806	0	3.13889	1.27722	1.61806
chr18	51278752	51279752	+	0.0319872	0	0	6.00944	5.39972	0	0	0	0	0	0	0.181944	0	4.05472	3.80306	0	381.306	0.197702	9	3.43083	0.906111	6.62694	3.64639	2.75833	2.67139	4.72694	17.7861	2.43556	1.91944	0	1.88722	8.3162	1.26889	6.5105	0.808532	6	0.645	3.43083	6.48	1.73778	1.81444	1.61806	1.47222	0	4.31667	0
chr12	81216336	81217336	+	0.0319872	9	0.832778	0.818056	1.60389	4.81833	3.98028	1.70972	2.04361	1.73778	1.52694	1.41306	0	4.05472	3.50278	1.08491	3.20829	0.113204	9	0	0	3.33736	6.49472	5.83833	2.67139	0	4.47222	3.07917	4.20306	0	0	5.00148	1.11245	4.46476	0.808532	3	3.98028	0.617222	4.17444	3.74056	4.08389	1.61806	0	1.61806	2.80222	1.61806
chr8	73170956	73171956	+	5.04637e-05	15	0	2.99333	0.645	0.950278	1.84361	3.57056	5.03597	5.47708	4.88375	3.32194	3.74056	8.67972	5.24741	1.21278	4.29956	0.419161	18	2.30472	3.31389	1.72472	0	2.75833	6.59042	4.72694	4.47222	3.66139	5.66139	0	18.0128	7.89139	2.44778	3.21485	1	18	1.25028	2.45056	0.992222	1.73778	1.54306	0.285833	5.61667	0	2.1025	2.61611
chr18	75545484	75546484	+	0.00200883	6	1.60389	0.510556	1.60389	3.55583	1.84361	3.57056	1.26306	3.57056	0	1.14806	0	0	2.99	0.382685	7.63971	1	18	0	0.906111	0.617222	2.94889	0	1.37	0	0	4.20306	3.3725	0	1.88722	1.75324	0.507778	3.4054	0.808532	9	0	1.60389	2.95681	0	2.93194	3.57056	0	3.13889	1.70972	1.61806
chr9	32314676	32315676	+	0.00313352	12	3.06306	0	0	3.55583	3.98028	2.75833	6.46722	3.57056	5.89944	4.49431	0	0	5.31241	1.02102	5.16228	1	9	0	0.906111	0.181944	3.64639	9.24194	0	0	0	1.84361	4.20306	0	0	4.29611	0.362685	11.5543	0.808532	18	0	0	2.465	1.73778	1.12278	1.38528	1.47222	1.61806	1.9	0
chr13	63395642	63396642	+	0.0319872	9	1.995	7.01278	7.70375	6.135	6.33833	5.55972	3.51111	5.47708	8.36861	1.91944	0	0	6.01102	0.639815	9.26575	1	0	0	8.00278	3.50472	0	0	5.82556	0	0	8.59556	0	0	8.30264	3.83583	1.94185	1.97035	0.419161	9	2.47889	4.30139	3.13889	3.74056	3.68806	1.38528	2.75833	6.03	5.06083	0
chr10	88921214	88922214	+	0.00126436	6	2.55278	6.00944	5.73361	2.21389	3.98028	3.57056	0.645	1.73778	3.18528	0	0	0	4.76528	0	477.528	1	0	0	0.906111	2.67139	3.64639	0	0	0	0	6.48	1.91944	0	0	2.16	0.639815	3.33941	1	6	6.25611	1.60389	4.83819	0	4.08389	2.84528	0	8.93333	4.31667	0
chr8	64063354	64064354	+	0.0048028	9	0.832778	4.05472	0.645	2.21389	3.98028	1.70972	0.645	1.73778	3.18528	0.415833	0	0	2.63463	0.138611	17.7956	1	12	0	2.71417	5.04667	0	0	4.24417	0	10.0733	2.43556	1.91944	0	0	4.16963	0.639815	6.43203	0.197702	6	2.47889	2.45056	5.16639	1.73778	1.81444	3.57056	4.20306	3.13889	1.70972	0
chr2	147796792	147797792	+	0.00313352	3	4.19542	7.01278	9.26917	2.21389	1.84361	3.57056	0.645	0	1.52694	0	0	8.67972	6.82579	0.723981	9.3133	1	6	3.43083	3.31389	5.70639	9.21111	2.75833	1.37	0	4.47222	3.66139	1.91944	0	10.2225	4.44648	2.7112	1.63769	1	6	1.25028	4.81833	2.95681	0	4.81833	4.52833	1.47222	4.63806	2.34833	3.46194
chr19	38194380	38195380	+	0.0319872	3	12.5764	29.1319	19.5461	6.135	3.98028	8.93986	4.4225	6.48	6.61389	0.181944	0	8.67972	20.4181	2.95389	6.89235	0.656073	9	0	14.3592	25.3642	9.21111	12.5849	12.0481	8.70833	22.6436	18.2578	6.64778	0	5.39972	16.5366	4.01583	4.1101	0.419161	0	20.8914	13.4347	23.9371	0	15.3642	12.0167	8.12944	7.41417	18.0128	12.7304
chr12	111261628	111262628	+	0.00126436	3	15.9106	26.3378	22.5278	6.135	3.98028	7.67194	0	0	11.5264	0.0552778	0	14.1408	21.592	3.84213	5.60782	1	6	0	25.2003	8.52639	16.1308	2.75833	1.37	0	3.21306	5.38361	0	6.3675	1.88722	11.2422	2.75157	4.07457	0.52709	3	3.98028	7.39889	0.210833	0	5.73361	0.285833	0	0	4.58111	0
chr4	137435453	137436453	+	0.00047225	6	8.43472	27.6886	8.11569	8.80417	3.98028	1.70972	1.60389	3.57056	1.52694	0	0	0	14.7463	0	1475.63	0.986803	0	3.43083	12.2751	7.21889	4.72694	11.1639	4.24417	4.72694	0	10.9606	6.64778	6.3675	6.19722	7.64162	5.22917	1.46047	0.113204	12	3.34472	9.24194	6.60625	8.67972	24.9307	7.92111	8.12944	16.4896	9.92111	7.68778
chr5	128121492	128122492	+	0.00047225	6	7.39889	1.88722	8.8175	2.94889	9.21111	1.70972	0.645	3.57056	1.52694	0.181944	0	0	6.03454	0.0606481	85.5583	0.150484	6	0	8.65222	4.46472	5.49861	0	4.24417	0	0	2.43556	0	0	0	4.37231	0	438.231	1	12	0	5.30611	1.17833	3.74056	1.54306	0.285833	1.47222	8.93333	0.510556	0
chr10	12573786	12574786	+	0.00723863	3	3.06306	6.55361	2.39444	3.55583	1.84361	0	0.645	0	0	0.415833	0	0	4.0037	0.138611	27.0081	1	0	0	5.1325	3.84528	7.21889	0	2.67139	0	0	4.76556	6.64778	5.00611	0	3.88463	1.58852	2.4364	0.150484	0	6.96944	6.29778	4.03583	0	0.710278	0.285833	1.47222	0	3.07917	2.61611
chr9	90163528	90164528	+	0.0319872	9	0.832778	0.818056	2.39444	5.52944	18.5538	5.55972	3.03778	0	8.36861	7.76236	0	0	9.88097	1.34843	7.2812	1	0	0	5.67611	0.617222	0	0	4.24417	0	4.47222	0.554722	1.91944	0	0	2.09778	0.639815	3.24366	1	0	0	3.43083	2.59694	3.74056	1.81444	1.9	1.47222	0	2.1025	5.49861
chr5	65197153	65198153	+	0.0107354	6	1.995	3.55583	3.34472	3.55583	9.21111	3.57056	2.465	0	0	8.49333	0	0	5.44583	0.821667	6.56012	0.986803	9	0	4.37611	2.30472	3.64639	2.75833	2.67139	4.72694	0	2.43556	1.91944	0	4.12722	3.02537	2.01556	1.49854	1	12	2.47889	0	1.72472	3.74056	2.93194	1.61806	1.47222	6.80861	1.27722	3.46194
chr4	128923298	128924298	+	0.0319872	6	1.995	7.01278	10.43	7.43	9.21111	3.57056	0.645	1.73778	4.88375	0.181944	0	8.67972	6.73722	2.42218	2.77415	1	6	7.40653	4.37611	2.465	5.49861	7.92917	2.67139	0	0	6.7	6.64778	5.00611	4.12722	5.36639	2.23333	2.39661	1	12	6.96944	7.39889	8.6025	1.73778	4.08389	2.84528	9.40417	13.0964	8.36861	0
chr8	123024497	123025497	+	0.0225544	15	0	0	0	0.950278	0	0	13.9975	0	4.17444	1.14806	0	4.05472	6.05731	0	606.731	1	12	3.43083	0.525	2.67139	1.77917	1.8725	0.710278	18.2578	0	2.43556	4.20306	0	0	6.89778	1.40102	4.8956	1	0	1.25028	5.30611	4.37611	0	0	11.1064	2.75833	0	5.49861	9.21111
chr8	87316212	87317212	+	0.00313352	9	1.995	0.818056	4.96278	2.21389	3.98028	5.55972	4.05472	1.73778	4.88375	0.415833	0	0	3.91796	0.138611	26.4312	1	6	0	2.05861	4.02083	1.77917	2.75833	0	0	0	4.76556	1.91944	0	0	2.02648	0.639815	3.13394	0.197702	21	3.98028	1.60389	5.89944	2.93194	1.12278	0.906111	3.58583	3.13889	2.1025	3.46194
chr10	39847974	39848974	+	0.00047225	6	12318	48.1739	33.0385	95.9592	7567.3	14433	24.3872	17.0683	19.2629	4.12722	0	824.355	7365.42	20.2395	363.734	0.52709	6	12.2751	824.355	33.2636	44520	54.0939	39.8093	18.2578	10.0733	536.186	29.7136	24.0944	43.7103	14871.3	32.5061	457.352	0.197702	6	12318	680.271	15.9106	7567.3	295.916	50.6792	19.1501	10914.5	56.8133	28.8976
chr9	32324044	32325044	+	0.0156768	15	1.60389	0.818056	0	2.21389	1.84361	1.70972	8.49333	2.78944	0	8.49333	3.74056	4.05472	5.42954	0.807315	6.65538	0.419161	21	0	0.906111	0.181944	0	5.83833	2.07333	0	0	0	4.20306	14.5333	4.12722	7.6212	0	763.12	1	6	1.25028	4.30139	0.710278	3.74056	2.47889	3.92139	0	1.61806	3.07917	5.49861
chr2	166524784	166525784	+	0.0156768	12	0.46	4.05472	2.04361	6.80861	14.1953	10.0664	10.9606	6.48	7.50389	6.03	3.74056	14.1408	10.3568	2.18611	4.72051	1	18	0	0	2.07333	2.94889	5.83833	3.63056	0	0	3.99306	12.4158	6.3675	1.88722	6.89019	0.691111	9.84179	0.329852	12	4.75583	4.81833	0.510556	19.4503	7.87986	9.19583	15.3387	8.93333	3.75972	9.21111
chr17	26738574	26739574	+	0.0225544	6	0.832778	2.99333	1.60389	0.950278	1.84361	1.70972	2.04361	0	1.52694	0	0	0	1.81	0	182	1	12	0	0	1.8725	1.77917	5.83833	1.37	0	0	3.66139	4.20306	0	1.88722	2.99583	0.624167	4.73982	0.808532	9	2.47889	4.30139	2.33167	3.74056	1.12278	0.285833	6.33833	1.61806	3.57056	0
chr6	72177729	72178729	+	0.0048028	0	4.19542	4.05472	6.07306	0	0	0	0	0	0	0.181944	0	0	4.7744	0	478.44	0.256787	3	0	4.37611	3.50472	3.64639	2.75833	2.67139	0	0	3.66139	1.91944	0	1.88722	3.02537	1.22046	2.46685	0.986803	18	0	1.60389	1.81444	0	1.12278	2.21389	1.47222	1.61806	1.70972	3.46194
chr8	119964389	119965389	+	0.0107354	6	1.995	1.88722	0.645	3.55583	9.21111	1.70972	0.645	0	0	2.59694	0	0	4.82556	0.215	21.4914	0.52709	0	3.43083	3.31389	1.06278	0	5.83833	0	0	0	0.554722	0	8.39028	0	2.79676	0.184907	14.4005	0.419161	6	2.47889	6.29778	1.72472	3.74056	3.31389	0.285833	3.58583	0	2.56583	0.950278
chr4	134316427	134317427	+	5.04637e-05	6	0.832778	1.88722	2.39444	9.36403	9.21111	3.57056	3.51111	1.73778	0	0.415833	0	0	7.3819	0.138611	49.7399	0.419161	3	3.43083	8.00278	1.8725	1.77917	0	2.67139	10.8344	0	0.554722	0	0	0	4.43537	0	444.537	1	12	1.25028	0.617222	1.91944	0	4.08389	3.27167	4.20306	0	3.34472	0
chr16	91747493	91748493	+	0.00723863	9	5.36833	6.00944	2.39444	12.5007	7.86556	7.67194	7.43	5.47708	12.4722	5.24056	0	8.67972	9.34606	4.59074	2.0336	1	18	3.43083	2.71417	4.02083	1.77917	2.75833	1.37	0	4.47222	6.7	5.66139	0	0	3.72407	1.88713	1.96828	0.986803	0	5.47028	6.29778	4.03583	1.06278	3.68806	3.92139	0	4.05472	6.19722	0
chr5	53383510	53384510	+	0.0319872	6	1.60389	2.99333	4.58111	0.525	1.20944	3.57056	0.645	2.78944	1.52694	0	0	0	3.05944	0	306.944	1	0	0	2.05861	0.617222	4.72694	0	0	0	0	7.21889	1.91944	0	4.12722	2.4063	0.891944	2.67899	1	12	6.96944	0	0.818056	0	2.93194	1.38528	1.47222	4.05472	1.27722	1.61806
chr17	73275194	73276194	+	0.0447418	12	0	0	0	0.950278	3.98028	0	2.465	1.73778	1.52694	0.632222	5.39972	0	2.01065	0	202.065	1	0	0	3.88806	1.06278	1.77917	0	0	0	4.47222	1.29333	1.91944	0	1.26306	1.92185	0.593056	3.20344	1	18	0.645	1.60389	1.17833	2.93194	0.401389	1.61806	1.47222	1.61806	2.34833	0
chr15	38613859	38614859	+	0.0319872	9	0.832778	0	0	0.950278	6.33833	7.67194	3.51111	0	1.52694	3.12361	0	0	4.98685	0.277593	17.3748	0.419161	0	0	2.05861	1.38528	0	2.75833	0	0	0	0	1.29333	5.00611	0	2.09981	0	210.981	1	0	1.25028	0	2.22889	0	0.401389	3.27167	0	0	3.07917	2.61611
chr6	88694770	88695770	+	0.0447418	6	5.36833	0	4.58111	4.81833	3.98028	5.55972	1.60389	5.47708	0	0.832778	0	0	4.78611	0.277593	16.6768	0.808532	6	0	2.05861	1.52694	5.49861	2.75833	1.37	0	0	2.43556	0	6.3675	0	3.20898	0.811852	3.91674	0.0617515	12	0	0	0.818056	1.73778	1.54306	0.906111	2.75833	1.61806	0.666389	0
chr4	53132641	53133641	+	0.0156768	9	5.36833	0.818056	4.96278	11.3775	6.33833	5.55972	5.98833	3.57056	9.92972	6.49472	0	0	7.75852	2.16491	3.57188	1	12	5.98833	0	2.07333	1.77917	0	7.30694	4.72694	0	4.76556	4.20306	0	4.12722	3.16417	2.68722	1.17683	0.808532	6	5.47028	1.60389	3.87333	0	4.08389	3.57056	1.47222	3.13889	2.1025	1.61806
chr13	37689688	37690688	+	3.48824e-06	9	0.832778	0	0	3.55583	7.86556	3.57056	0.285833	1.73778	1.52694	0	0	0	4.99731	0	500.731	1	12	0	0.906111	1.8725	1.77917	2.75833	4.24417	0	0	3.66139	6.64778	0	1.88722	2.92722	0.926204	3.13738	0.0617515	12	0	2.45056	0.710278	1.73778	1.12278	2.84528	4.20306	3.13889	2.56583	0
chr5	115971226	115972226	+	0.0156768	6	0.832778	1.88722	3.78944	4.81833	6.33833	0	2.04361	1.13556	1.52694	0.415833	0	0	3.71889	0.138611	25.0916	1	9	0	0	3.50472	5.49861	4.65306	0	0	0	2.43556	1.91944	0	1.88722	3.38389	0.811852	4.12956	0.808532	18	0.645	2.45056	1.81444	0	1.12278	2.84528	2.75833	1.61806	2.56583	1.61806
chr10	22022250	22023250	+	3.48824e-06	9	4.19542	0.818056	1.60389	10.0664	30.3711	11.1875	2.04361	5.47708	4.88375	3.88806	0	0	17.2083	1.29602	13.1838	0.419161	21	0	0.906111	1.8725	0	0	2.67139	0	0	0	4.20306	0	7.2625	3.82185	0	383.185	1	0	2.47889	5.78722	0.0127778	13.4917	1.12278	2.21389	5.61667	0	0.0841667	0.950278
chr5	146816468	146817468	+	5.04637e-05	3	7.92111	29.1319	18.5538	3.55583	3.98028	7.67194	0	0	1.52694	0	0	0	18.5356	0	1854.56	0.113204	6	0	3.31389	23.1581	5.49861	12.5849	8.83083	0	0	10.9606	0	0	4.12722	8.97144	1.37574	6.48132	0.52709	0	7.86556	17.9428	2.33167	7.41417	1.54306	0.645	1.47222	1.61806	4.18778	3.46194
chr1	87936423	87937423	+	0.000279673	0	4.19542	5.49861	8.11569	2.21389	0	1.70972	0	0	0	0.632222	0	4.05472	5.93657	0	594.657	0.113204	6	7.40653	2.05861	7.39889	7.21889	12.5849	4.24417	0	0	3.99306	9.42569	0	0	8.01597	1.33102	5.98498	0.150484	15	2.47889	3.43083	3.57056	0	5.36833	3.27167	8.12944	4.63806	6.63972	3.46194
chr19	38194121	38195121	+	0.0156768	6	25.7914	536.186	36.6508	8.80417	5.39972	16.7172	3.51111	7.43	9.92972	0.181944	0	0	199.543	0.0606481	2824.6	0.419161	9	0	20.1803	16.1994	15.0514	20.5758	7.30694	3.31389	17.7861	31.7483	6.64778	0	10.2225	17.6161	5.62343	3.12884	0.150484	0	40.6	127.321	21.2153	0	10.1997	3.57056	6.91167	5.41556	21.6244	10.2953
chr13	41307680	41308680	+	0.0225544	3	1.995	8.06167	3.34472	2.21389	0	1.70972	0.285833	0	1.52694	0	0	0	4.46713	0	447.713	1	0	3.43083	2.05861	6.29778	3.64639	2.75833	0	0	0	6.7	0	8.39028	0	3.92907	2.13491	1.83648	0.656073	9	1.25028	1.60389	5.63278	0	1.12278	3.92139	1.47222	1.61806	2.34833	0
chr5	135583778	135584778	+	0.00723863	6	4.19542	6.00944	13.4283	2.21389	3.98028	8.93986	3.03778	1.73778	4.88375	0.0552778	0	0	7.87773	0.0184259	277.484	0.329852	6	7.40653	5.67611	7.39889	2.94889	4.65306	5.82556	4.72694	4.47222	11.5708	1.91944	0	0	6.92333	0.639815	10.6697	1	3	6.25611	1.60389	4.25722	0	1.81444	2.84528	4.20306	1.61806	3.07917	0
chr15	35736418	35737418	+	0.00126436	6	1.995	1.5	4.20306	3.55583	1.84361	1.70972	0.645	0	0	0.632222	0	0	2.56602	0.210741	11.6699	1	18	3.43083	0.906111	2.67139	1.77917	0	1.37	4.72694	4.47222	1.29333	1.91944	0	1.88722	3.4975	1.04972	3.30983	1	12	1.25028	0.617222	2.78944	3.74056	0.401389	2.21389	2.75833	0	6.46722	1.61806
chr17	71317716	71318716	+	0.0225544	9	6.29778	0	0.645	6.80861	6.33833	6.62694	7.43	0	3.18528	5.24056	0	0	6.5913	1.74685	3.75746	1	18	0	1.61806	0.617222	1.77917	0	4.24417	0	4.47222	0.210833	1.91944	0	9.37472	3.76472	0.745093	4.99902	1	12	1.25028	2.05861	0.155278	11.5708	0.401389	0.906111	2.75833	0	1.5125	0
chr6	30353170	30354170	+	0.0048028	3	3.06306	2.47889	2.39444	2.21389	1.84361	0	0.645	0	1.52694	1.91944	0	0	2.64546	0.639815	4.08649	0.0841339	6	7.40653	0.906111	2.67139	0	5.83833	1.37	0	4.47222	0.554722	0	0	0	3.66134	0	367.134	1	6	4.75583	0.617222	2.33167	5.06083	1.12278	2.84528	0	1.61806	1.70972	2.61611
chr15	57536440	57537440	+	0.0319872	6	5.36833	3.55583	2.91181	2.21389	1.84361	3.57056	3.51111	1.73778	3.18528	1.14806	0	0	3.94532	0.382685	10.0725	1	9	0	0	2.91806	3.64639	5.83833	1.37	0	0	4.76556	0	0	6.19722	3.61824	0.972685	3.69217	1	6	3.98028	1.60389	4.37611	1.73778	3.31389	1.61806	2.75833	1.61806	6.46722	1.61806
chr10	76554080	76555080	+	0.00723863	3	4.81042	0.818056	7.70375	4.20306	1.84361	1.70972	3.51111	0	0	0.415833	0	0	4.44407	0.138611	29.9713	0.0617515	6	0	13.6592	14.3665	15.0514	5.83833	7.30694	0	0	8.3525	0	5.00611	0	9.39889	1.6687	5.60485	1	6	6.96944	4.30139	8.12944	1.73778	3.31389	8.65222	2.75833	6.03	4.58111	5.49861
chr19	46683803	46684803	+	0.0447418	3	12.0394	10.2656	3.34472	6.135	1.84361	1.70972	5.48389	0	1.52694	3.12361	0	4.05472	8.54991	2.33694	3.64726	0.986803	0	7.40653	6.27583	15.5067	7.21889	0	13.7506	4.72694	0	9.00444	6.64778	28.6633	1.88722	12.3994	4.57713	2.70527	1	12	3.98028	7.39889	8.39028	1.73778	26.3378	16.0404	7.43	14.2414	13.2153	14.3592
chr4	107594202	107595202	+	0.0156768	6	0.46	1.88722	3.78944	3.55583	1.84361	13.4283	5.48389	1.73778	0	0.632222	0	0	6.27593	0.210741	28.4765	1	18	0	0.906111	2.67139	3.64639	9.24194	4.24417	0	0	4.76556	9.42569	11.1486	8.30264	9.62565	1.1925	8.01301	0.656073	18	3.98028	6.29778	2.78944	0	2.47889	10.3513	10.7039	7.41417	4.18778	4.65306
chr13	113595466	113596466	+	0.00723863	15	3.64639	0.818056	1.25028	0.950278	3.98028	3.57056	4.05472	19.1501	13.3926	8.49333	0	6.91167	12.1992	1.90491	6.37585	1	0	0	0.906111	1.06278	0	7.92917	2.67139	0	0	3.07917	6.64778	0	10.2225	5.62343	0.656296	8.45484	0.656073	0	1.25028	3.43083	1.47222	1.73778	2.21389	3.27167	1.47222	1.61806	0.196111	15.6139
chr5	34877377	34878377	+	0.00313352	21	4.19542	2.99333	3.78944	0.950278	0	0	2.04361	1.73778	0.832778	4.12722	5.39972	0	3.6594	0.316759	11.2297	0.0617515	6	7.40653	0.906111	2.67139	0	2.75833	8.83083	0	0	2.16528	0	0	1.88722	3.86306	0.629074	6.06042	0.329852	15	3.34472	0.617222	7.77667	1.73778	1.12278	4.81833	8.84611	4.63806	10.1614	1.61806
chr5	113565898	113566898	+	0.0107354	3	12.5764	22.7594	24.9307	12.5007	1.84361	1.05	11.5436	0	3.18528	0.632222	0	8.67972	20.0888	3.10398	6.45439	0.197702	6	7.40653	22.5278	20.7913	21.0872	29.3928	11.4594	4.72694	4.47222	22.6436	14.6839	0	13.3633	20.6465	9.34907	2.20711	1	12	18.0646	3.43083	12.9081	6.01583	5.73361	16.5635	12.0025	13.7775	22.2922	4.65306
chr8	129118096	129119096	+	0.0319872	21	5.83833	6.55361	4.96278	4.81833	0	1.70972	2.465	5.47708	4.88375	1.60389	5.39972	8.67972	5.78491	2.17602	2.6509	0.0841339	0	0	19.0524	10.0861	5.49861	0	2.67139	0	0	2.75833	9.42569	0	8.30264	9.71282	0.919444	10.4609	0.808532	3	6.25611	16.7982	5.02528	1.73778	10.1997	3.57056	1.47222	6.03	8.36861	1.61806
chr4	19937500	19938500	+	0.00126436	3	5.83833	2.47889	8.11569	2.21389	1.84361	0	0	0	0.832778	0.181944	0	0	5.47764	0.0606481	77.6756	1	6	0	3.31389	7.93722	1.77917	0	2.07333	4.72694	0	1.84361	0	0	1.88722	3.75037	0.629074	5.88409	0.419161	3	6.25611	2.45056	5.765	0	4.81833	2.84528	0	1.61806	6.19722	0
chr13	112578999	112579999	+	9.15504e-05	9	0	1.5	0.645	4.81833	7.86556	3.57056	1.60389	1.73778	0	0.632222	0	0	5.41815	0.210741	24.5906	1	18	7.40653	0	2.07333	0	0	2.67139	3.31389	3.21306	2.43556	0	0	3.28556	3.15995	0.890463	3.52036	0.113204	3	2.47889	2.45056	5.89944	1.73778	4.81833	2.84528	1.47222	0	1.9	0.950278
chr3	146291453	146292453	+	0.000780587	3	19.8474	18.2578	37.6828	8.22861	10.9606	19.8474	5.03597	3.57056	1.52694	0.181944	0	8.67972	25.2626	2.95389	8.52685	0.256787	6	12.2751	15.6139	15.3133	29.2624	0	22.171	0	4.47222	20.0403	4.20306	5.00611	7.2625	17.1444	5.49056	3.11867	0.52709	9	5.47028	6.91167	5.63278	3.74056	8.325	9.71889	9.40417	7.41417	5.73361	4.65306
chr8	35023182	35024182	+	0.00723863	3	4.19542	6.55361	4.20306	2.21389	3.98028	1.05	3.03778	0	3.18528	0.632222	0	0	4.98403	0.210741	22.624	0.197702	3	3.43083	6.27583	3.50472	1.77917	0	1.37	0	0	6.7	1.91944	0	0	4.4038	0.639815	6.79239	1	6	9.41917	2.97889	8.28819	0	4.08389	6.135	2.75833	4.63806	7.40653	0
chr9	32346523	32347523	+	0.00200883	9	1.995	1.88722	1.60389	11.3775	6.33833	3.57056	7.43	3.57056	9.22722	5.65431	0	0	7.09546	1.8287	3.86439	0.329852	6	0	3.31389	1.38528	1.77917	9.24194	1.37	0	0	2.16528	0	0	1.88722	4.13037	0.629074	6.4787	1	18	3.98028	1.60389	0.992222	13.4917	4.08389	0.906111	2.75833	2.465	1.70972	7.68778
chr10	122441268	122442268	+	0.0156768	3	1.995	4.05472	3.34472	1.72472	1.84361	1.05	1.60389	0	1.52694	0.832778	0	4.05472	3.13148	1.04361	2.98163	0.329852	6	0	4.37611	1.72472	1.77917	5.83833	1.37	0	0	3.07917	0	0	1.88722	2.99583	0.629074	4.70342	1	6	1.25028	2.45056	4.25722	0	3.31389	0.285833	1.47222	3.13889	1.27722	1.61806
chr18	65255042	65256042	+	0.0447418	21	4.19542	2.99333	3.34472	0.950278	0	1.70972	3.03778	0	3.18528	3.55583	5.39972	0	3.51116	0.886667	3.92694	0.197702	6	0	5.67611	5.70639	2.94889	2.75833	5.82556	0	0	4.47222	4.20306	0	0	3.84426	1.40102	2.73154	1	0	2.47889	3.43083	15.4062	0	12.4158	4.20306	2.75833	4.63806	5.06083	3.46194
chr12	81934238	81935238	+	0.0319872	9	1.995	4.05472	3.78944	7.43	9.21111	3.57056	5.03597	5.47708	3.18528	6.63972	0	0	6.73722	2.21324	3.03486	1	0	0	3.31389	2.67139	1.77917	5.83833	2.67139	4.72694	0	0	1.91944	5.73361	4.12722	3.92676	1.57565	2.48274	1	6	1.25028	3.43083	2.59694	3.74056	2.93194	6.96944	1.47222	1.61806	2.34833	6.62694
chr9	62223424	62224424	+	0.00047225	6	7.39889	12.2536	5.73361	2.21389	18.5538	16.7172	1.26306	3.57056	11.5264	1.77917	0	0	12.495	0.593056	20.736	0.256787	9	0	0.906111	3.13889	8.325	2.75833	8.83083	4.72694	0	5.6025	4.20306	0	4.12722	6.63806	1.34833	4.89427	1	3	12.9389	12.0394	1.60389	3.74056	2.93194	0	2.75833	6.03	3.34472	3.46194
chr13	41578976	41579976	+	0.00047225	9	0.832778	0.818056	0.645	6.135	12.2536	3.57056	8.49333	1.73778	3.18528	4.49431	0	0	7.31972	0.765278	9.45432	1	0	7.40653	0	1.06278	0	0	1.37	4.72694	0	1.29333	3.3725	0	1.88722	2.8231	0.456667	6.07093	1	0	1.25028	6.29778	0.992222	0	1.12278	1.38528	1.47222	0	2.1025	0
chr7	134256273	134257273	+	0.0107354	6	0	4.05472	0.645	0.950278	9.21111	3.57056	1.60389	1.73778	0	0	0	0	4.57731	0	458.731	1	12	0	0.906111	2.67139	0	5.83833	2.67139	0	4.47222	2.75833	0	8.39028	1.88722	3.42583	1.1925	2.85724	0.197702	9	5.47028	2.45056	1.17833	1.73778	8.325	4.20306	0	6.03	3.07917	3.46194
chr11	79532262	79533262	+	0.0447418	9	0.832778	0.818056	1.60389	2.21389	0	1.70972	0	1.73778	1.52694	0	0	0	1.30787	0	131.787	0.0841339	3	7.40653	0.906111	6.16667	0	2.75833	5.82556	0	0	3.66139	1.91944	0	1.88722	4.82644	1.22046	3.93058	0.113204	12	1.25028	0.617222	5.38361	1.73778	0.710278	4.81833	4.20306	3.13889	6.96944	1.61806
chr3	21989455	21990455	+	0.00313352	6	3.06306	1.88722	2.91181	1.72472	1.84361	3.57056	0	1.73778	0	0	0	0	2.62069	0	263.069	0.986803	6	0	3.88806	1.8725	1.77917	0	2.67139	0	3.21306	1.29333	0	0	1.26306	1.92019	0.421019	4.4782	1	0	1.25028	6.29778	0.992222	2.93194	8.325	3.92139	0	3.13889	4.31667	3.46194
chr8	108070129	108071129	+	0.000161934	9	0.832778	0.818056	1.60389	5.52944	1.84361	1.70972	3.03778	1.73778	2.44306	1.14806	0	0	3.02759	0.382685	7.73544	0.0841339	3	0	4.37611	2.465	1.77917	2.75833	5.1325	0	0	1.29333	1.91944	0	1.88722	3.22333	0.431111	7.32997	1	12	1.25028	2.45056	0.710278	0	4.81833	2.21389	0	3.13889	1.27722	3.46194
chr7	87201609	87202609	+	0.00723863	9	5.36833	2.99333	1.60389	8.80417	6.33833	3.57056	3.51111	1.73778	8.36861	4.75583	0	0	6.23769	1.58528	3.91636	1	12	0	4.37611	0.818056	1.77917	2.75833	0	0	4.47222	2.43556	0	0	1.88722	2.30259	0.629074	3.61866	0.197702	6	5.47028	3.43083	2.22889	8.67972	2.47889	2.21389	1.47222	3.13889	5.06083	1.61806
chr18	53431488	53432488	+	0.0225544	18	1.995	1.88722	1.60389	2.21389	0	1.70972	3.51111	0	6.61389	3.67417	5.39972	4.05472	4.3762	1.30787	3.32825	0.0617515	0	2.30472	3.88806	4.17444	1.77917	2.75833	1.37	0	0	2.43556	6.64778	0	1.88722	3.45574	0.811852	4.21699	1	18	1.93444	3.43083	2.95681	1.73778	4.81833	3.27167	2.75833	3.13889	4.18778	0.950278
chr5	113568196	113569196	+	0.00313352	3	15.9106	19.9353	20.4606	6.80861	6.33833	10.0664	4.4225	5.47708	5.89944	0.832778	0	19.6419	18.7688	5.26634	3.55906	0.419161	6	3.43083	10.6083	11.5708	34.9081	12.5849	4.24417	0	3.21306	18.0646	12.4158	0	8.30264	17.2457	6.90616	2.49498	1	6	10.7039	8.60944	4.83819	8.67972	4.08389	5.88611	2.75833	11.1486	10.1614	3.46194
chr15	82537800	82538800	+	0.00723863	3	67.8842	19765.9	36877.3	12.5007	215.985	5518.86	1.26306	7.43	32.0358	0	0	127.321	18903.7	13.5763	1391.38	1	3	0	72.4332	6.48	32.8133	7.92917	0.710278	0	0	14433	11.1562	5.00611	11.2464	4811	9.13625	526.009	0.52709	6	25.2003	28.1758	0.0408333	15.4775	20.7913	2.47889	0	31.194	18.4914	0
chr8	10905401	10906401	+	0.0447418	0	0.832778	6.00944	8.8175	0	0	0	0	0	2.44306	1.14806	0	4.05472	5.21991	0	522.991	1	0	7.40653	2.05861	7.39889	3.64639	0	1.37	0	10.0733	4.20306	1.91944	0	14.1661	5.62134	1.67213	3.34775	1	0	9.41917	0.617222	12.9081	0	3.31389	5.88611	9.40417	1.61806	2.80222	3.46194
chr8	124997477	124998477	+	0.0156768	9	2.55278	1.88722	0	7.43	3.98028	3.57056	1.26306	5.47708	3.18528	4.12722	0	0	4.99361	1.37574	3.61078	0.656073	3	0	3.31389	1.72472	1.14806	0	2.67139	0	0	1.29333	0	0	1.88722	1.67954	0.431111	3.83018	0.52709	21	3.34472	2.05861	3.3	0	5.73361	2.47889	6.33833	0	0	3.46194
chr19	32211150	32212150	+	0.00126436	6	1.60389	0	1.60389	3.55583	1.84361	1.70972	1.60389	0	0	0.181944	0	0	2.36972	0.0606481	33.6841	1	0	3.43083	0.906111	1.72472	0	2.75833	2.07333	0	10.0733	0	1.91944	0	4.12722	3.35778	1.61056	2.07816	0.256787	9	0	4.30139	0.510556	3.74056	1.12278	1.61806	2.75833	3.13889	0.963056	0.950278
chr3	98086572	98087572	+	0.0156768	3	15.9106	1655.08	28.4196	10.0664	1.84361	10.0664	1.60389	7.43	8.36861	0.181944	0	19.6419	566.469	5.80083	97.4867	0.329852	3	7.40653	23.1581	24.0944	29.2624	0	16.1675	0	0	26.7989	1.91944	6.3675	8.30264	18.2197	5.52986	3.29064	1	0	37.1668	11.4814	19.3428	7.41417	5.73361	14.1953	4.20306	28.0386	17.5983	3.46194
chr4	97527359	97528359	+	0.00723863	6	13.23	6.00944	7.245	23.1581	12.2536	14.4433	1.60389	15.7789	3.18528	1.91944	0	8.67972	16.6183	3.53306	4.69322	1	18	3.43083	6.85361	8.235	9.21111	16.5186	5.82556	0	7.77667	8.59556	6.64778	11.1486	30.3711	16.0558	5.45741	2.93847	1	12	12.9389	12.6989	4.72694	6.01583	8.74139	2.47889	5.06083	13.0964	11.9753	5.49861
chr16	10533566	10534566	+	0.0156768	6	5.36833	2.99333	6.48	2.21389	6.33833	3.57056	2.04361	1.73778	4.88375	2.59694	0	0	4.94722	0.865648	5.6612	1	6	7.40653	3.88806	5.70639	13.9153	2.75833	2.67139	0	4.47222	9.21111	1.91944	0	8.30264	6.44833	3.40736	1.88986	1	0	8.65222	2.05861	2.78944	0	4.08389	1.61806	1.47222	6.80861	3.07917	10.2953
chr14	122395707	122396707	+	0.00126436	6	3.06306	9.25556	4.96278	2.94889	9.21111	1.70972	1.60389	1.73778	2.44306	0.181944	0	0	5.76046	0.0606481	81.6789	1	0	3.43083	0	0.617222	0	0	1.37	0	0	1.61806	3.3725	0	0	1.34935	0.456667	2.9129	1	12	0	3.43083	1.81444	0	4.08389	1.9	1.47222	4.63806	1.27722	0
chr6	72830923	72831923	+	0.0447418	0	5.36833	4.05472	4.20306	3.55583	0	1.70972	2.465	0	1.52694	1.91944	5.39972	0	4.54204	1.33065	3.3954	1	0	0	2.05861	1.8725	1.77917	0	1.37	0	0	2.43556	0	0	1.88722	1.31037	0.629074	2.06607	1	6	3.98028	5.30611	2.78944	1.73778	1.81444	3.57056	2.21389	6.80861	1.9	0
chr6	97428596	97429596	+	0.0319872	9	4.81042	0.818056	1.60389	8.80417	9.21111	7.67194	10.9606	7.43	3.18528	11.9594	0	0	8.56241	2.41079	3.54117	0.0841339	0	3.43083	5.67611	1.52694	2.94889	2.75833	0	0	0	0.554722	1.91944	0	8.30264	3.54463	0.184907	18.2375	1	18	1.25028	6.91167	1.47222	7.41417	2.93194	0.285833	11.3506	3.13889	0.196111	1.61806
chr5	113536448	113537448	+	0.0447418	6	3.64639	5.06083	5.39972	0.950278	0	8.93986	2.465	0	3.18528	0	0	0	4.70231	0	471.231	0.0841339	3	3.43083	8.00278	6.62694	9.21111	0	2.67139	0	0	7.45194	1.91944	0	1.88722	6.02019	1.26889	4.71518	0.808532	9	1.25028	6.29778	4.03583	3.74056	6.53917	0.645	8.12944	1.61806	5.92917	3.46194
chr4	144498431	144499431	+	0.00723863	6	4.19542	4.61028	4.20306	4.81833	1.84361	7.67194	1.26306	1.73778	1.52694	3.55583	0	4.05472	4.77796	1.50926	3.15151	0.808532	15	3.43083	13.6592	10.0861	5.49861	2.75833	5.82556	10.8344	25.9406	6.22778	4.20306	8.39028	6.19722	14.3343	4.69417	3.04927	0.197702	0	6.25611	5.78722	9.31167	3.74056	4.39361	7.92111	1.47222	1.61806	13.5435	12.7304
chr4	140687244	140688244	+	0.0156768	6	6.95694	6.55361	5.73361	2.21389	12.2536	1.70972	2.04361	5.47708	4.17444	1.91944	0	0	6.41472	0.639815	9.887	1	12	0	0.906111	4.17444	2.94889	0	1.37	4.72694	0	3.07917	1.91944	0	0	2.60204	0.639815	4.01966	0.52709	9	5.47028	3.99306	2.22889	3.74056	11.2111	2.84528	1.47222	7.41417	5.73361	6.62694
chr1	84214830	84215830	+	0.0107354	3	5.83833	13.3926	7.245	4.81833	3.98028	3.57056	1.60389	3.57056	4.88375	3.12361	0	4.05472	8.82532	2.39278	3.67713	1	6	0	8.00278	5.52944	1.77917	0	13.7506	0	0	9.76028	1.91944	0	5.39972	5.17657	2.43972	2.11721	0.0841339	9	3.98028	7.39889	5.02528	0	6.15417	7.50389	5.06083	11.1486	7.93722	3.46194
chr2	44940882	44941882	+	0.00126436	9	13.6592	5.06083	7.70375	20.0403	27.6886	26.5156	14.8175	15.7789	15.0514	40.6	0	0	24.7481	8.80792	2.80771	0.0841339	3	15.2847	13.005	4.25722	1.77917	7.92917	13.0611	4.72694	0	4.20306	9.42569	0	12.2751	10.849	2.97667	3.63582	0.197702	3	17.0683	23.9371	6.75889	95.9592	15.3642	9.38194	13.6003	2.465	4.77528	11.5572
chr13	73910602	73911602	+	0.00126436	9	0	2.47889	3.34472	4.81833	9.21111	4.72694	5.48389	1.73778	3.18528	2.86417	0	0	6.25213	0.954722	6.49112	0.197702	3	3.43083	3.88806	1.72472	1.77917	0	1.37	0	0	3.07917	0	0	1.88722	3.01454	0.629074	4.73269	0.256787	3	2.47889	6.91167	1.37	1.73778	3.68806	0.1275	0	1.61806	1.5125	0
chr1	186633113	186634113	+	0.0048028	3	6.29778	9.78556	11.3775	8.80417	3.98028	1.70972	4.4225	0	1.52694	0.181944	0	4.05472	9.15361	1.41222	6.44316	1	18	3.43083	5.67611	10.2225	6.49472	2.75833	2.67139	0	17.7861	9.33389	6.64778	6.3675	4.12722	9.04	3.97481	2.27112	1	12	5.47028	6.91167	6.75889	2.93194	8.74139	6.135	1.47222	9.78556	7.58639	2.61611
chr16	93721751	93722751	+	0.0447418	3	12.0394	5.49861	2.91181	4.81833	0	7.67194	0	0	0	0.632222	0	14.1408	6.81662	0	682.662	0.329852	3	3.43083	8.00278	1.52694	1.77917	0	1.37	0	0	3.99306	0	0	1.88722	4.32019	0.629074	6.77572	0.329852	12	1.25028	1.60389	1.60389	0	6.96944	3.92139	1.47222	7.41417	3.57056	3.46194
chr12	34018510	34019510	+	0.00723863	3	5.83833	4.05472	2.39444	3.55583	1.84361	3.57056	0	1.13556	2.44306	3.12361	0	0	4.09583	1.0412	3.90584	1	18	0	2.05861	2.30472	0	0	2.67139	0	10.0733	2.75833	1.91944	0	6.19722	4.27722	0.890463	4.76113	1	6	2.47889	1.17833	5.02528	1.73778	1.54306	1.9	0	3.13889	1.27722	0
chr8	124444354	124445354	+	0.0447418	6	3.06306	5.06083	7.245	0.950278	0	10.0664	0	0	1.52694	0	0	0	5.12296	0	513.296	0.256787	9	0	6.85361	4.17444	16.1308	2.75833	1.37	0	4.47222	6.7	1.29333	0	0	6.75306	0.431111	15.3319	0.656073	15	3.98028	3.43083	2.95681	0	5.36833	0.285833	5.61667	11.7086	3.07917	3.46194
chr10	57519017	57520017	+	0.0319872	6	39.8093	13.3926	12.3511	2.21389	38.3507	536.186	0	30.9272	20.5758	4.99903	0	0	192.25	1.66634	114.69	1	0	2.30472	0	0.181944	13.9153	0	0	0	0	10.464	4.20306	0	1.26306	4.63843	0.828889	5.54117	0.656073	0	15.5357	29.5532	0.0408333	1.73778	0.181944	0.285833	0.818056	0	0.510556	3.46194
chr10	19886369	19887369	+	0.0048028	9	3.06306	0	0.645	2.21389	6.33833	1.70972	1.60389	0	1.52694	0.181944	0	0	3.42065	0.0606481	48.5596	0.986803	3	3.43083	0	5.70639	5.49861	0	1.37	0	0	3.07917	1.91944	0	1.88722	3.04574	1.02639	2.94845	1	18	0	1.60389	6.32556	0	4.08389	4.20306	1.47222	3.13889	4.31667	3.46194
chr3	89705059	89706059	+	0.0225544	0	7.92111	9.78556	5.73361	8.80417	3.98028	0	4.05472	4.65306	0	4.12722	5.39972	8.67972	7.81343	2.90259	2.68607	0.656073	0	3.43083	15.0514	12.9389	0	0	7.30694	0	10.0733	4.76556	6.64778	0	8.30264	10.4737	2.43565	4.28668	0.329852	15	5.47028	1.60389	8.39028	6.01583	8.325	18.6161	2.75833	14.8486	19.7007	10.2953
chr15	63872819	63873819	+	0.00313352	18	2.55278	0	1.60389	2.21389	0	0	5.48389	1.73778	1.52694	7.47333	5.39972	4.05472	5.64259	0.737963	7.55732	1	12	0	0.906111	1.06278	1.77917	2.75833	4.24417	4.72694	0	0.554722	1.91944	0	4.12722	2.92722	0.656296	4.40828	0.656073	18	1.25028	0.617222	0.710278	13.4917	0	0.906111	0	1.61806	2.56583	3.46194
chr15	64073807	64074807	+	0.0107354	18	1.995	1.88722	1.60389	0	1.84361	1.70972	2.04361	3.57056	4.17444	6.49472	0	4.05472	3.51648	1.18444	2.9524	1	0	0	2.05861	3.33736	0	0	5.82556	0	0	3.38694	4.20306	0	1.88722	2.03009	1.12898	1.79116	0.329852	15	0	0	2.33167	0	0.710278	1.61806	1.47222	1.61806	2.80222	1.61806
chr1	54959443	54960443	+	0.0107354	15	2.55278	1.88722	0	0.950278	3.98028	3.57056	6.46722	4.65306	4.88375	3.88806	12.6989	0	5.52898	1.48	3.71744	0.419161	21	0	5.67611	0.181944	1.77917	0	4.24417	0	0	1.84361	4.20306	14.5333	3.28556	7.34065	0.614537	11.7698	0.656073	18	0	1.60389	1.47222	1.73778	0.401389	4.20306	0.818056	2.465	0.666389	5.49861
chr8	119805733	119806733	+	0.0319872	9	1.995	7.01278	2.39444	6.80861	3.10778	5.55972	4.4225	3.57056	4.88375	3.67417	0	0	5.1587	1.22472	4.18613	1	12	0	0.906111	5.24056	3.64639	0	1.37	4.72694	0	7.93722	0	0	1.88722	4.22139	0.629074	6.62112	1	6	8.65222	6.29778	5.89944	5.06083	8.325	5.49861	7.43	8.93333	2.80222	6.62694
chr19	55914976	55915976	+	0.0048028	21	7.39889	4.05472	6.07306	3.55583	3.98028	0	7.43	2.78944	3.18528	10.3378	12.6989	4.05472	9.03046	2.51204	3.58459	1	12	7.40653	2.05861	4.68167	3.64639	5.83833	2.67139	4.72694	4.47222	6.03	6.64778	0	0	5.07639	2.21593	2.28507	0.113204	15	2.47889	2.05861	4.17444	8.67972	4.08389	4.20306	8.12944	3.13889	6.63972	15.6139
chr15	64115852	64116852	+	0.0319872	9	3.06306	1.88722	1.60389	6.135	7.86556	3.57056	6.46722	9.76028	3.18528	8.49333	0	0	6.47093	2.18472	2.95296	1	0	0	2.05861	2.465	2.94889	0	0	0	0	3.99306	5.66139	0	0	1.88713	0.982963	1.91057	0.0841339	9	1.25028	4.30139	2.07333	6.01583	3.68806	5.49861	5.61667	1.61806	1.9	5.49861
chr10	13702390	13703390	+	0.0319872	9	4.19542	0	2.91181	3.55583	1.84361	5.55972	4.4225	5.47708	1.52694	1.91944	0	0	3.80884	0.639815	5.87682	0.329852	3	3.43083	2.05861	0.818056	0	0	4.24417	0	0	1.84361	1.91944	0	0	2.1025	0.614537	3.38251	0.986803	3	2.47889	2.45056	3.70472	1.73778	1.81444	2.84528	5.61667	1.61806	1.27722	1.61806
chr15	85501721	85502721	+	0.0156768	6	0.46	3.55583	2.91181	10.0664	3.98028	1.70972	14.8175	0	1.52694	1.14806	0	0	5.44815	0.382685	13.8996	1	6	7.40653	9.13875	7.50389	9.21111	9.24194	5.82556	0	10.0733	3.07917	3.3725	5.00611	12.2751	8.09287	4.38417	1.84401	0.0841339	15	0	1.60389	6.96944	0	2.47889	6.3675	8.12944	3.13889	11.1639	3.46194
chr1	84250121	84251121	+	0.00723863	0	7.39889	11.1486	4.96278	4.20306	0	3.57056	3.51111	5.47708	3.18528	6.49472	5.39972	8.67972	7.83676	2.5912	3.01659	1	12	0	9.68028	9.62806	9.21111	5.83833	8.83083	29.3928	0	9.53625	0	0	1.88722	12.9763	0.629074	20.3206	1	12	10.7039	5.78722	12.0561	3.74056	9.68028	9.19583	13.6003	7.41417	8.89056	7.68778
chr12	17748577	17749577	+	0.0319872	12	0.832778	4.61028	0.645	6.135	1.84361	7.67194	4.05472	11.8306	6.61389	5.24056	0	0	7.49972	1.74685	4.27453	1	12	0	0	1.72472	0	0	8.83083	4.72694	0	2.43556	3.3725	0	0	2.94361	0.574907	5.04971	1	18	2.47889	3.99306	2.22889	3.74056	1.81444	0	3.58583	4.63806	2.1025	1.61806
chr14	37784111	37785111	+	0.00313352	6	5.83833	7.01278	7.245	6.80861	1.84361	10.0664	0.645	0	1.52694	0	0	4.05472	6.6987	0.723981	9.14015	0.986803	6	0	3.31389	6.48	16.1308	5.83833	2.67139	0	0	4.20306	6.64778	0	1.88722	8.21352	1.40102	5.82807	0.0841339	6	3.98028	3.43083	3.3	3.74056	3.31389	3.57056	2.75833	1.61806	0.666389	1.61806
chr6	40638908	40639908	+	1.41148e-05	18	1.995	1.5	0.285833	2.21389	0	0	5.48389	2.78944	2.44306	2.86417	26.3378	4.05472	11.0856	0.737963	14.8344	0.150484	18	3.43083	0	1.72472	1.14806	1.8725	3.63056	3.31389	0	3.07917	4.20306	6.3675	18.0128	9.52778	1.71852	5.51789	0.150484	18	0	0	0.710278	1.73778	0	2.47889	0.818056	0	1.70972	2.61611
chr8	3250797	3251797	+	0.0447418	0	3.06306	5.06083	3.34472	3.55583	1.84361	2.75833	2.465	0	1.52694	3.32194	5.39972	0	3.82287	1.33065	2.85897	1	6	0	5.67611	5.39972	5.49861	2.75833	2.67139	0	10.0733	3.66139	4.20306	0	4.12722	4.57824	2.77676	1.64644	1	12	5.47028	2.97889	4.37611	0	3.68806	5.88611	5.61667	3.13889	5.49861	6.62694
chr17	47647776	47648776	+	0.0319872	9	0.832778	2.99333	2.91181	4.81833	12.2536	3.57056	2.465	7.43	1.52694	1.14806	0	4.05472	6.88083	1.73426	3.95058	0.419161	0	3.43083	8.00278	2.67139	2.94889	5.83833	0	0	4.47222	2.43556	1.91944	11.1486	6.19722	6.42176	2.30259	2.78119	0.113204	18	1.25028	11.4814	1.60389	1.73778	3.31389	2.84528	2.75833	4.63806	5.49861	4.65306
chr19	3359552	3360552	+	0.00047225	3	1.995	2.99333	5.39972	3.55583	1.84361	1.70972	0.645	0	1.52694	1.41306	0	0	3.46269	0.471019	7.21944	0.113204	6	3.43083	0.906111	6.96944	0	5.83833	10.3839	0	4.47222	0	1.91944	0	0	5.40741	0.639815	8.33685	0.0617515	18	5.47028	1.60389	6.96944	1.73778	1.81444	3.27167	2.21389	3.13889	7.77667	3.46194
chr10	41987657	41988657	+	0.0156768	3	14.2329	12.2536	20.9592	11.3775	9.21111	10.0664	11.5436	5.47708	8.36861	7.06931	5.39972	14.1408	15.8152	8.4631	1.8677	0.197702	3	12.2751	12.2751	12.8344	10.9815	12.5849	20.3203	10.8344	4.47222	6.48	12.4158	18.8156	1.88722	14.6289	7.26222	2.01299	1	0	7.86556	9.24194	12.6989	10.1178	3.68806	14.1953	8.12944	4.63806	9.92111	18.2578
chr10	117266597	117267597	+	0.0319872	9	1.60389	2.99333	2.39444	13.23	9.21111	2.75833	7.43	1.73778	4.88375	12.444	0	0	8.39981	2.33056	3.59308	0.329852	0	5.98833	2.05861	1.8725	3.64639	5.83833	2.67139	0	0	2.43556	4.20306	4.31667	4.12722	4.21565	0.811852	5.14162	0.986803	18	0	7.39889	0.818056	1.73778	2.93194	1.61806	8.84611	0	1.70972	22.5278
chr8	19985386	19986386	+	0.0107354	21	1.995	5.06083	2.04361	0	0	0	0.645	1.73778	1.52694	1.60389	0	8.67972	3.42787	0	343.787	0.986803	3	3.43083	1.61806	4.46472	1.77917	0	1.37	0	4.47222	0.554722	3.3725	0	0	3.1712	1.04972	3.00192	1	0	3.98028	0	5.48389	1.73778	5.73361	0.906111	2.75833	1.61806	4.31667	3.46194
chr5	44276008	44277008	+	0.0156768	15	3.06306	0.818056	0	6.135	6.33833	1.70972	5.48389	7.43	6.61389	11.6411	9.85806	2.75833	8.08583	1.2937	6.20987	0.419161	0	15.2847	0.906111	1.8725	1.77917	0	1.37	0	0	2.75833	3.3725	0	1.88722	6.02111	0.919444	6.48894	0.256787	6	3.98028	0.285833	0.992222	6.01583	1.81444	3.57056	3.58583	1.61806	0.196111	1.61806
chr9	121291459	121292459	+	0.000161934	3	7.39889	7.01278	6.91167	0.950278	3.98028	3.57056	0.645	1.73778	0	1.91944	0	0	7.10778	0.639815	10.9535	1	12	0	0.906111	0.818056	1.77917	2.75833	2.67139	0	0	4.20306	1.91944	0	1.88722	2.40296	0.574722	4.12668	1	12	1.25028	3.43083	0.992222	3.74056	2.21389	0.285833	0	4.63806	4.18778	0
chr1	182334073	182335073	+	0.0319872	12	0	1.88722	0	0.950278	1.84361	3.57056	7.96722	1.73778	3.18528	2.59694	0	0	4.29676	0.629074	6.73906	1	0	0	3.88806	1.8725	0	0	1.37	4.72694	0	0.554722	0	5.00611	0	1.92019	0.456667	4.13611	1	18	0	1.60389	2.59694	6.01583	0.710278	1.61806	2.75833	1.61806	1.27722	1.61806
chr15	53102755	53103755	+	0.00200883	9	3.64639	1.5	6.91167	7.43	21.3012	18.4019	10.4425	7.43	1.52694	4.99903	0	4.05472	15.7111	3.01792	5.19204	0.0841339	9	5.98833	0	6.81569	5.49861	11.1639	13.7506	4.72694	10.0733	5.83833	4.20306	0	6.19722	10.1377	3.46676	2.91872	1	12	9.41917	3.99306	11.5436	1.73778	8.325	16.0404	5.61667	9.78556	10.1614	7.68778
chr9	114738519	114739519	+	0.0107354	21	3.06306	3.55583	8.8175	0	0	0	2.465	1.73778	1.52694	2.86417	0	8.67972	5.14546	0	515.546	1	6	3.43083	2.71417	5.88611	3.64639	0	4.24417	0	4.47222	4.47222	4.20306	0	1.88722	4.01037	2.03009	1.97068	0.329852	12	1.93444	0	3.13889	1.73778	0	6.62694	4.20306	3.13889	5.49861	3.46194
chr15	53055435	53056435	+	0.0048028	3	3.64639	4.05472	8.11569	3.55583	1.84361	5.55972	1.60389	1.13556	3.18528	3.55583	0	0	5.27227	1.18528	4.41928	0.150484	3	3.43083	5.67611	4.17444	5.49861	0	2.67139	0	0	6.22778	1.91944	0	1.26306	4.42713	1.06083	4.14362	1	18	1.25028	3.99306	7.30694	3.74056	4.08389	2.84528	0	4.63806	7.93722	7.68778
chr15	72640301	72641301	+	0.00047225	9	13.6592	2.47889	2.91181	13.7775	18.5538	14.4433	8.89056	12.6561	12.4722	2.86417	5.39972	8.67972	15.5915	5.64787	2.75749	1	18	0	2.05861	2.07333	2.94889	14.4793	2.07333	4.72694	0	8.16861	17.4358	0	23.1581	13.5313	1.37731	9.7608	1	12	6.96944	3.99306	0.510556	23.9371	2.93194	0.285833	6.91167	3.13889	5.25333	2.61611
chr9	114751153	114752153	+	0.0107354	6	7.39889	5.06083	7.70375	10.0664	3.98028	7.67194	5.48389	0	6.61389	2.34833	0	4.05472	7.23954	2.13435	3.38076	1	6	0	6.85361	7.93722	9.21111	11.1639	5.82556	4.72694	0	8.16861	14.6839	5.00611	8.30264	9.33088	4.29852	2.168	1	12	5.47028	1.60389	3.87333	3.74056	4.08389	3.57056	1.47222	6.80861	9.43222	3.46194
chr12	27072038	27073038	+	0.0225544	15	0	0.818056	0	0	0	0	5.48389	1.73778	1.52694	0.632222	0	4.05472	2.9162	0	292.62	1	12	0	2.05861	1.8725	1.77917	2.75833	0	4.72694	0	2.16528	1.91944	0	1.88722	2.29741	1.26889	1.80423	1	0	1.25028	1.60389	0.992222	1.73778	1.12278	1.9	1.47222	0	0	2.61611
chr7	77506226	77507226	+	0.0225544	12	3.06306	0	2.39444	2.21389	3.10778	6.62694	2.465	11.0333	9.92972	1.60389	0	4.05472	7.80935	1.81917	4.27482	0.656073	6	3.43083	3.31389	0.617222	10.9815	0	4.24417	0	0	7.73361	1.91944	0	1.88722	5.07523	1.26889	3.97629	0.52709	6	6.96944	0.617222	1.37	1.73778	2.47889	1.61806	0	6.80861	1.5125	0
chr8	124452231	124453231	+	0.0225544	9	0.832778	0	12.0308	2.94889	1.84361	4.72694	3.51111	0	1.52694	0	0	0	4.28787	0	429.787	1	0	0	4.37611	2.67139	0	0	2.67139	0	4.47222	2.16528	1.91944	0	1.88722	2.34917	0.890463	2.61995	1	0	1.25028	4.30139	1.37	3.74056	3.31389	0.285833	0	1.61806	2.56583	0.950278
chr18	61558281	61559281	+	0.0447418	6	10.3165	16.0942	13.9975	2.21389	34.9081	0	2.04361	0	6.61389	0.181944	0	0	13.4694	0.0606481	190.796	0.256787	6	12.2751	5.67611	7.80556	16.1308	0	6.59042	0	10.0733	6.7	0	0	4.12722	8.5856	1.37574	6.20289	0.52709	21	12.9389	7.39889	5.89944	0	11.2111	3.57056	6.33833	8.25	5.73361	7.68778
chr9	48552797	48553797	+	0.0319872	0	3.06306	8.06167	3.34472	0	1.84361	0	2.465	0	0	0.181944	0	4.05472	4.82315	0.614537	7.73877	1	6	3.43083	18.7058	7.21889	0	0	10.3839	0	10.0733	9.00444	0	0	4.12722	9.78519	1.37574	7.06856	1	18	1.25028	15.9867	1.17833	0	8.325	8.325	2.75833	16.4896	5.25333	7.68778
chr9	121292020	121293020	+	0.00313352	3	6.95694	5.06083	6.48	2.21389	1.84361	5.55972	2.465	1.73778	0	0.415833	0	0	6.16593	0.138611	41.5576	0.52709	3	3.43083	0.906111	4.46472	1.77917	2.75833	6.59042	0	0	3.66139	4.20306	0	1.88722	3.70931	1.22046	3.02269	0.256787	9	1.25028	0	2.59694	1.73778	3.31389	3.57056	0	2.465	4.77528	1.61806
chr7	73454545	73455545	+	0.0156768	6	1.60389	2.47889	2.04361	3.55583	1.84361	3.57056	1.26306	0	0.832778	4.12722	0	0	2.99	0.698611	4.23363	1	18	3.43083	2.05861	0.0691667	0	0	0	0	4.47222	3.38694	0	0	4.12722	2.61972	0	262.972	1	0	0.645	2.97889	2.33167	0	1.81444	0.906111	4.20306	0	2.1025	3.46194
chr4	141426609	141427609	+	0.0156768	21	5.36833	5.06083	4.58111	0.950278	0	0	0	1.73778	0	5.24056	9.85806	0	5.03287	0.316759	15.433	0.197702	3	3.43083	0.906111	1.72472	1.77917	0	1.37	0	0	0.554722	0	6.3675	0	2.1225	0.184907	10.9411	0.52709	0	3.34472	3.43083	2.95681	1.06278	8.325	3.27167	0	2.465	1.27722	5.49861
chr16	32157162	32158162	+	0.00313352	9	4.19542	2.99333	1.60389	14.5514	16.0942	16.7172	9.38194	11.0333	0	11.2287	0	0	15.7876	2.93088	5.37172	1	0	10.3378	0.906111	2.91806	3.64639	0	2.07333	0	10.0733	0.892222	4.20306	0	4.12722	4.72065	1.90657	2.46828	1	0	5.47028	5.78722	2.59694	2.93194	7.39889	5.49861	5.61667	3.13889	4.77528	15.6139
chr13	9063187	9064187	+	0.000780587	3	6.29778	7.01278	10.43	2.21389	3.98028	5.55972	0.645	0	3.18528	0	0	0	7.91352	0	792.352	0.256787	6	0	4.37611	3.84528	7.21889	2.75833	0	0	0	2.43556	0	0	1.88722	3.32574	0.629074	5.21965	1	18	5.47028	0.617222	1.60389	0	2.93194	4.20306	3.58583	1.61806	4.31667	1.61806
chr3	51031678	51032678	+	0.0048028	6	7.39889	4.61028	0	4.81833	38.3507	12.2536	4.4225	5.47708	3.18528	3.88806	0	4.05472	18.4742	2.64759	6.95525	1	18	3.43083	3.88806	3.84528	1.77917	0	2.67139	4.72694	10.0733	4.47222	1.91944	0	3.28556	6.42417	1.48352	4.30806	0.52709	12	2.47889	6.29778	1.91944	1.73778	4.81833	13.6822	5.61667	7.41417	4.77528	4.65306
chr14	65427153	65428153	+	0.0319872	12	4.81042	0.510556	0	8.80417	7.86556	5.55972	29.3928	5.47708	11.5264	11.9594	0	0	15.4654	1.77366	8.67623	0.329852	21	7.40653	3.88806	4.68167	3.64639	11.1639	19.7007	4.72694	4.47222	0.554722	29.7136	14.5333	21.3012	21.8494	3.2513	6.70267	0.808532	15	3.98028	4.30139	6.48	15.4775	11.2111	11.1064	19.7594	3.13889	5.25333	23.6726
chr10	39178273	39179273	+	0.0107354	12	0.46	0	0.645	2.21389	9.21111	5.55972	5.98833	1.73778	7.50389	4.24417	5.39972	0	5.66157	0.368333	14.9909	0.52709	6	7.40653	0.906111	0.181944	0	2.75833	5.82556	0	0	4.20306	0	0	1.26306	2.8613	0.421019	6.66165	0.150484	18	0	1.60389	1.60389	0	2.47889	3.57056	2.75833	0	5.06083	3.46194
chr1	193780463	193781463	+	0.00313352	21	1.995	1.88722	8.11569	0.950278	0	0	0.645	0	4.88375	2.34833	5.39972	4.05472	3.99931	0.316759	12.2699	1	6	0	4.37611	5.52944	5.49861	9.24194	2.67139	0	0	6.96944	1.91944	5.00611	4.12722	5.80398	2.32315	2.4919	1	12	2.47889	1.60389	0.992222	0	2.93194	2.47889	2.75833	0	6.19722	0
chr6	71453853	71454853	+	0.00200883	0	6.29778	6.55361	6.91167	0.950278	1.84361	3.57056	0.645	3.57056	1.52694	3.88806	0	4.05472	6.58769	1.91417	3.42885	0.52709	6	3.43083	2.05861	1.72472	2.94889	0	4.24417	0	0	7.21889	1.91944	0	0	2.4063	0.639815	3.71844	0.808532	6	6.25611	3.99306	1.37	6.01583	4.81833	0.1275	2.75833	1.61806	1.5125	0
chr3	94791199	94792199	+	0.00313352	6	1.995	2.99333	4.20306	6.135	6.33833	1.70972	2.04361	0	3.18528	1.60389	0	0	4.72769	0.53463	8.69891	1	0	0	4.37611	2.91806	0	0	0	0	4.47222	3.66139	0	0	0	2.7112	0	272.12	0.0841339	3	2.47889	7.39889	1.91944	1.73778	4.08389	1.61806	0	6.03	1.27722	1.61806
chr2	91796491	91797491	+	0.0225544	21	5.36833	5.06083	3.34472	0	3.98028	1.05	2.465	1.73778	1.52694	6.26889	0	6.91167	4.5913	1.67676	2.72789	1	0	0	0	2.30472	1.14806	2.75833	1.37	0	0	2.16528	1.91944	6.3675	1.88722	3.39139	0.721759	4.64823	1	12	3.34472	0.617222	0.617222	13.4917	0.401389	2.21389	1.47222	3.13889	2.34833	2.61611
chr8	25683213	25684213	+	0.0156768	3	9.31167	9.25556	16.2875	4.81833	1.84361	10.0664	6.46722	0	4.17444	0	0	8.67972	11.6182	2.89324	4.00526	0.197702	15	0	5.67611	5.39972	6.49472	2.75833	9.59875	4.72694	25.9406	6.7	4.20306	28.6633	10.2225	14.363	3.69194	3.88254	0.0841339	6	9.41917	5.30611	6.32556	3.74056	6.96944	5.49861	4.20306	1.61806	9.43222	1.61806
chr14	100610016	100611016	+	0.0156768	3	1.995	7.01278	4.20306	2.21389	3.98028	3.57056	1.60389	0	1.52694	0	0	4.05472	4.40361	1.04361	4.18903	1	9	0	0	4.17444	13.9153	0	2.07333	0	0	4.20306	0	0	1.88722	5.32954	0.629074	8.35511	0.986803	3	3.98028	5.30611	3.13889	1.73778	7.39889	3.92139	0	3.13889	4.77528	1.61806
chr4	132568845	132569845	+	0.0447418	12	0	1.88722	1.60389	0	1.84361	1.70972	11.5436	3.57056	3.18528	0.632222	0	2.75833	6.09981	1.13019	5.35862	1	0	7.40653	11.2533	3.67417	1.77917	0	5.82556	4.72694	4.47222	2.43556	1.91944	24.0944	1.88722	9.30037	2.53491	3.65843	0.986803	15	0	2.05861	9.90722	0	6.53917	5.88611	16.2603	5.41556	5.73361	10.2953
chr8	125551402	125552402	+	0.0048028	6	5.36833	5.06083	2.39444	4.81833	6.33833	10.0664	1.60389	0	1.52694	3.32194	0	4.05472	7.07435	1.04361	6.72388	1	0	7.40653	5.67611	6.16667	0	12.5849	1.37	4.72694	4.47222	1.84361	4.20306	0	8.30264	6.41644	3.68093	1.74114	0.808532	6	1.25028	4.81833	6.75889	3.74056	26.3378	3.57056	2.21389	1.61806	6.19722	5.49861
chr14	20984302	20985302	+	0.00126436	6	3.06306	1.88722	3.78944	3.55583	1.84361	3.57056	2.465	1.73778	2.44306	0.181944	0	0	2.99	0.0606481	42.464	0.113204	0	3.43083	2.05861	6.62694	0	0	4.24417	0	0	2.75833	1.91944	0	1.26306	4.0388	0.919444	4.35615	1	0	1.25028	3.43083	3.43083	0	1.81444	2.21389	0	3.13889	6.46722	0
chr4	97525945	97526945	+	0.000161934	6	11.5708	4.05472	11.3775	16.0942	18.5538	26.5156	6.96944	4.65306	6.61389	5.44194	5.39972	0	20.3878	3.61389	5.62871	0.52709	0	7.40653	8.00278	12.3658	18.4019	0	13.7506	0	0	6.22778	4.20306	11.1486	27.6886	14.3468	2.07593	6.88268	0.113204	18	6.96944	15.9867	6.60625	3.74056	3.68806	14.6839	10.7039	12.3165	9.43222	16.9812
chr9	70736153	70737153	+	0.0107354	6	0.832778	1.88722	1.60389	0.950278	1.84361	1.70972	0.645	0	3.18528	0	0	0	1.5012	0	151.12	1	6	0	0.906111	2.30472	3.64639	0	1.37	0	0	4.20306	0	0	1.88722	1.67213	0.629074	2.63214	1	6	1.25028	0	4.72694	0	1.81444	1.61806	0	0	3.07917	0
chr11	6467710	6468710	+	0.00723863	9	3.06306	4.05472	0.645	2.21389	6.33833	5.55972	4.4225	0	3.18528	1.60389	0	0	4.70398	0.53463	8.65539	1	0	0	3.31389	2.67139	0	0	0	0	7.77667	1.29333	1.91944	0	0	3.02333	0	303.333	0.808532	3	2.47889	5.30611	1.60389	3.74056	5.36833	2.21389	1.47222	0	3.07917	3.46194
chr4	140111216	140112216	+	0.0319872	0	3.06306	4.05472	2.04361	0	0	0	1.60389	0	0	0.181944	0	4.05472	3.0538	0	306.38	1	18	0	3.31389	3.33736	1.77917	5.83833	1.37	4.72694	0	3.66139	1.91944	5.00611	1.88722	2.99583	2.21708	1.34967	1	6	3.98028	2.05861	2.07333	1.73778	0.710278	2.21389	0	4.63806	2.56583	0
chr7	137775923	137776923	+	0.00723863	6	0.46	2.99333	4.20306	2.21389	1.84361	5.55972	0	3.57056	0	0	0	0	3.20574	0	321.574	0.197702	6	0	1.61806	2.465	4.72694	16.5186	2.67139	0	0	3.07917	0	11.1486	0	7.97231	1.02639	7.70205	0.52709	6	1.93444	15.9867	5.38361	1.73778	11.2111	0	2.75833	4.05472	3.75972	0
chr4	141273257	141274257	+	0.0048028	0	8.43472	14.5153	7.245	3.55583	0	3.57056	0	1.13556	0	1.14806	0	11.9594	10.065	0.378519	25.9318	0.0617515	6	0	4.37611	4.68167	18.4019	9.24194	2.07333	0	0	1.61806	0	0	6.19722	9.90574	0.539352	18.0499	0.256787	3	12.9389	1.60389	4.03583	3.74056	3.31389	0	1.47222	0	3.07917	0
chr8	26350843	26351843	+	0.00313352	9	0.832778	1.88722	1.60389	3.55583	1.84361	5.55972	3.51111	1.73778	4.17444	2.34833	0	0	3.65306	0.782778	4.62053	1	0	7.40653	2.71417	2.30472	0	0	0	4.72694	0	2.16528	0	0	0	4.14181	0	415.181	0.150484	15	1.25028	0	1.91944	0	1.12278	3.57056	3.58583	2.465	2.56583	0
chr3	138675088	138676088	+	0.0156768	9	3.06306	2.47889	0.645	7.43	9.21111	3.57056	4.4225	1.73778	4.88375	7.93722	0	0	6.73722	2.06231	3.25589	0.197702	9	0	0.906111	0.617222	1.77917	0	1.37	0	4.47222	3.99306	0	0	0	2.82176	0	283.176	1	6	6.96944	3.99306	1.81444	5.06083	2.47889	3.57056	5.61667	0	2.80222	0.950278
chr14	26359439	26360439	+	0.0319872	6	1.995	6.55361	5.39972	4.81833	1.84361	5.55972	4.4225	3.57056	4.88375	0.832778	0	0	4.64944	0.277593	16.2015	1	0	0	5.67611	8.52639	5.49861	0	2.67139	4.72694	0	7.45194	3.3725	8.39028	3.28556	5.01611	2.72333	1.83882	1	18	2.47889	1.17833	7.63806	1.73778	1.12278	7.245	6.91167	1.61806	11.3775	7.68778
chr15	78278375	78279375	+	0.0319872	3	11.0179	14.8331	16.2875	0.950278	1.84361	8.93986	0	7.43	6.61389	0	0	2.75833	14.0462	0.919444	15.1232	1	6	5.98833	15.6139	7.93722	10.9815	0	4.24417	4.72694	4.47222	27.795	1.91944	8.39028	1.88722	12.3314	4.06565	3.02808	1	6	10.1342	3.99306	4.72694	0	3.68806	5.49861	1.47222	13.7775	5.25333	1.61806
chr7	127318401	127319401	+	0.0225544	0	5.83833	4.05472	3.34472	3.55583	0	0	2.04361	0	0	0.181944	0	4.05472	4.41259	0.681204	6.39839	0.656073	6	7.40653	0.906111	9.62806	3.64639	9.24194	13.7506	0	7.77667	4.47222	0	11.1486	1.88722	8.87963	4.08296	2.17193	1	6	1.25028	4.30139	10.3378	3.74056	0.710278	6.96944	1.47222	1.61806	4.31667	1.61806
chr11	35776717	35777717	+	0.00723863	6	0.832778	1.88722	4.96278	0.950278	3.98028	1.70972	0.645	0	3.18528	0.181944	0	0	2.56093	0.0606481	36.3906	1	0	0	0	3.13889	1.77917	2.75833	0	0	0	2.43556	0	5.00611	1.88722	2.29778	0.811852	2.80802	0.197702	9	1.25028	2.45056	4.37611	1.73778	2.47889	2.47889	5.61667	1.61806	2.56583	0
chr16	76349064	76350064	+	0.0319872	9	0	2.99333	1.60389	3.55583	27.6886	3.57056	2.465	8.74139	1.52694	4.99903	0	0	11.605	1.53241	7.53044	1	6	2.30472	3.31389	2.67139	1.77917	2.75833	2.67139	0	4.47222	1.84361	0	6.3675	0	2.76333	2.10528	1.3111	1	18	1.93444	0	3.57056	5.06083	1.81444	2.21389	5.61667	0	1.5125	3.46194
chr14	18678968	18679968	+	0.00047225	3	4.19542	2.99333	6.48	1.72472	1.84361	2.75833	1.60389	0	0	3.67417	0	0	4.55625	0.53463	8.38414	0.419161	6	0	3.31389	6.62694	1.77917	2.75833	1.37	0	0	9.76028	0	0	0	3.31361	0	332.361	1	12	2.47889	2.45056	4.17444	0	2.47889	1.61806	2.75833	3.13889	3.57056	0.950278
chr8	88034399	88035399	+	0.0319872	9	14.2329	19.1501	12.0308	3.55583	16.0942	32.8133	2.465	2385.64	215.985	0	0	0	868.029	0	86803.9	0.329852	6	3.43083	5.1325	5.04667	13.3006	2.75833	2.67139	0	4.47222	295.916	0	0	1.88722	100.129	0.629074	156.694	0.419161	3	10.7039	3.43083	4.03583	1.73778	12.4158	2.47889	0	7.41417	2.1025	4.65306
chr14	26342613	26343613	+	0.00126436	9	1.995	2.99333	2.39444	2.21389	3.98028	10.0664	12.9235	5.47708	9.92972	1.77917	0	0	9.44343	0.593056	15.6759	1	12	3.43083	0	9.62806	1.77917	2.75833	4.24417	4.72694	0	8.3525	0	0	4.12722	4.35981	1.37574	3.15341	1	12	5.47028	0.617222	5.16639	3.74056	2.21389	8.325	8.12944	1.61806	6.19722	3.46194
chr15	41671842	41672842	+	2.70759e-05	9	1.995	2.99333	1.60389	2.21389	6.33833	7.67194	1.60389	5.47708	4.17444	0.415833	0	0	5.40806	0.138611	36.4579	0.986803	6	0	1.61806	1.8725	3.64639	5.83833	2.67139	0	0	2.43556	1.91944	0	8.30264	4.05204	0.811852	4.94254	0.0841339	6	1.25028	2.05861	0.992222	1.73778	1.81444	1.9	0.818056	0	0.510556	0
chr7	71062368	71063368	+	0.00047225	12	3.06306	0.818056	3.78944	3.55583	3.98028	11.1875	10.0797	13.6297	14.2244	1.77917	5.39972	4.05472	12.6446	2.55685	4.93002	1	6	0	11.2533	8.52639	6.49472	9.24194	3.63056	0	10.0733	7.45194	1.91944	0	10.2225	6.59324	4.04731	1.62749	1	18	6.96944	4.30139	4.83819	3.74056	4.08389	8.65222	2.75833	10.3743	10.4425	5.49861
chr2	147818817	147819817	+	0.0156768	3	4.19542	4.05472	3.34472	0.950278	0	4.72694	0.645	0	0	0.181944	0	0	3.86495	0.0606481	54.8486	0.656073	6	0	0.906111	10.0861	0	7.92917	7.30694	0	0	3.07917	0	0	1.88722	5.0787	0.629074	7.96262	0.808532	3	5.47028	0.617222	10.3378	1.06278	3.31389	4.20306	0	1.61806	4.58111	0
chr17	28415867	28416867	+	0.0107354	12	0.832778	0.818056	0	0.950278	3.98028	3.57056	1.60389	5.47708	4.17444	1.14806	0	8.67972	3.75181	0.550278	6.71418	0.113204	18	0	7.46611	3.13889	5.49861	5.83833	2.67139	4.72694	4.47222	12.5764	17.4358	6.3675	7.2625	10.3553	3.535	2.92391	0.113204	9	3.98028	0.617222	1.60389	3.74056	4.81833	3.57056	1.47222	6.03	3.34472	1.61806
chr11	16904708	16905708	+	0.0225544	0	4.81042	4.05472	0	0.950278	1.20944	3.57056	1.26306	0	0	19.9353	3.74056	4.05472	9.24352	0.421019	21.469	0.150484	3	3.43083	4.37611	0.617222	1.77917	0	5.82556	0	0	0.554722	1.91944	0	4.12722	2.80806	0.184907	14.4584	0.329852	3	2.47889	4.81833	0.210833	8.67972	1.12278	0.1275	1.47222	0	0	0
chr15	31180680	31181680	+	0.0319872	3	1.995	2.47889	1.60389	0.950278	0	1.05	0.645	0	0	0	0	4.05472	2.02593	0.215	9.04856	1	12	0	0.906111	3.13889	0	0	5.82556	18.2578	0	3.07917	1.91944	0	0	7.11231	0.639815	10.9605	1	12	0.645	1.60389	6.32556	0	2.93194	6.135	5.61667	7.41417	1.70972	0
chrM	10674	11674	+	0.0107354	12	101163	86775.5	86775.5	101163	101163	156790	156790	188587	188587	188587	10914.5	86775.5	177988	91571.4	1.94371	1	18	1655.08	25965.5	9276.19	156790	12318	7567.3	5518.86	7567.3	86775.5	101163	25965.5	188587	105238	12298.9	8.55671	1	6	156790	156790	36877.3	188587	260745	31349.7	44520	101163	57808.7	260745
chr8	119867142	119868142	+	0.0447418	9	0	0	0.645	1.72472	6.33833	3.57056	0.645	0	1.52694	5.83833	0	0	3.87787	0.215	17.2794	0.150484	9	3.43083	2.05861	2.91806	1.77917	4.65306	2.67139	4.72694	0	7.93722	0	0	0	4.22139	0	423.139	0.808532	18	2.47889	2.45056	0.210833	1.73778	2.47889	1.61806	4.20306	0	3.57056	1.61806
chr4	132612142	132613142	+	0.0156768	6	0.832778	2.99333	5.73361	0.525	1.84361	7.67194	0.645	3.57056	1.52694	0.181944	0	0	3.34685	0.0606481	47.5151	1	0	0	2.05861	1.06278	7.21889	0	1.37	0	0	3.66139	0	11.1486	0	3.7162	1.04046	3.5472	1	6	3.98028	3.43083	0.617222	0	4.81833	2.21389	0	6.03	1.27722	0
chr10	120898241	120899241	+	0.00047225	6	2.55278	11.1486	3.34472	3.55583	14.1953	3.57056	2.465	4.65306	0	1.91944	0	0	7.10722	0.639815	10.9527	1	12	3.43083	0.525	4.17444	5.49861	5.83833	1.37	4.72694	0	7.21889	1.91944	0	6.19722	4.23565	2.70556	1.56345	1	0	6.96944	3.43083	5.38361	3.74056	2.47889	6.96944	1.47222	0	6.63972	5.49861
chr4	144811094	144812094	+	0.000279673	12	2.55278	0.818056	3.78944	7.43	3.98028	5.55972	8.49333	7.43	4.88375	4.49431	0	4.05472	6.93569	2.38676	2.89795	1	6	0	6.85361	4.02083	3.64639	0	2.67139	0	4.47222	2.43556	1.91944	0	1.88722	3.62481	1.26889	2.84217	1	0	0.645	2.45056	2.95681	0	3.31389	4.81833	0	3.13889	1.9	3.46194
chr17	46994696	46995696	+	0.00126436	9	8.43472	9.25556	2.39444	10.0664	12.2536	6.62694	3.03778	9.76028	4.88375	0.0552778	0	4.05472	9.64898	1.37	6.99926	1	18	0	3.31389	1.06278	10.9815	0	0	0	0	9.33389	0	5.00611	16.6083	7.20481	1.45889	4.91175	0.113204	9	8.65222	3.43083	0.358889	15.4775	1.81444	2.84528	0.818056	7.41417	7.93722	0
chr2	152610028	152611028	+	0.0048028	3	1.60389	0.818056	3.78944	2.21389	0	3.57056	0	0	0	0.181944	0	0	2.07046	0	208.046	1	0	0	6.27583	1.8725	0	2.75833	1.37	0	0	5.38361	1.91944	11.1486	0	4.35602	1.37611	3.14983	0.52709	6	2.47889	7.39889	0.710278	3.74056	2.47889	1.61806	1.47222	1.61806	4.00806	3.46194
chr5	130520053	130521053	+	0.00313352	6	0.832778	4.61028	3.34472	3.55583	3.98028	3.57056	2.465	1.73778	3.18528	1.14806	0	2.75833	3.70222	1.30213	2.82916	1	18	0	4.37611	2.465	1.77917	0	0	0	4.47222	3.66139	1.91944	0	4.12722	2.7112	0.593056	4.51236	0.808532	9	1.93444	5.78722	2.33167	1.73778	3.31389	6.135	0	9.78556	3.75972	0.950278
chr3	79346221	79347221	+	1.41148e-05	6	9.31167	6.00944	7.245	7.43	30.3711	10.0664	0.645	9.76028	3.18528	0.181944	0	0	15.9558	0.0606481	225.991	1	18	0	0.525	5.39972	13.9153	0	0	0	0	16.2299	11.1562	0	6.19722	5.78449	1.97491	2.91928	0.197702	12	2.47889	2.05861	0.710278	3.74056	1.12278	2.84528	2.75833	3.13889	6.63972	1.61806
chr1	87583659	87584659	+	0.0156768	12	1.995	0	1.60389	4.81833	1.84361	5.55972	7.43	1.73778	6.61389	3.88806	0	0	5.26056	1.19963	4.35716	1	0	3.43083	0.906111	2.67139	0	0	2.67139	0	10.0733	0.554722	1.91944	0	4.12722	3.54269	0.890463	3.9454	1	18	0	0	2.07333	6.01583	5.36833	3.92139	4.20306	0	0.666389	7.68778
chr11	16701075	16702075	+	0.00723863	9	19.1172	4.05472	12.6989	48.1739	95.9592	14.4433	43.054	7.43	13.3926	0.181944	0	35.7494	52.8588	11.9569	4.4179	1	0	36.2001	19.5461	13.6003	3.64639	12.5849	13.0611	43.7103	17.7861	7.73361	43.7103	0	4.12722	23.1155	9.76412	2.36599	1	18	24.0944	7.93722	56.8133	8.67972	24.9307	25.9406	40.6	536.186	14.8175	15.6139
chr8	72445008	72446008	+	0.0048028	9	2.55278	2.47889	2.39444	6.135	1.84361	3.57056	5.48389	3.57056	2.44306	1.91944	0	0	3.84972	0.639815	5.93973	1	18	0	3.31389	1.8725	1.77917	0	2.67139	0	4.47222	2.43556	4.20306	0	4.12722	2.77676	1.48352	1.8659	0.986803	21	3.34472	3.43083	5.02528	0	4.81833	0.906111	2.75833	3.13889	6.46722	5.49861
chr6	135108260	135109260	+	0.00047225	3	9.31167	11.1486	12.6989	4.81833	3.98028	3.57056	0	0	4.88375	0.632222	0	0	11.0531	0.210741	50.1179	0.113204	6	3.43083	4.37611	8.52639	9.21111	7.92917	2.67139	0	0	4.76556	0	0	7.2625	6.60389	1.58852	4.13751	1	0	11.4594	4.30139	3.57056	0	4.08389	3.57056	1.47222	6.03	6.63972	3.46194
chr3	60380041	60381041	+	5.04637e-05	9	5.83833	2.47889	2.39444	18.661	9.21111	7.67194	4.05472	7.43	8.36861	6.26889	0	0	11.848	2.08963	5.64767	1	0	3.43083	1.61806	2.91806	3.64639	0	14.7057	0	0	1.29333	9.42569	0	5.39972	6.11736	0.431111	13.8907	0.197702	6	3.98028	4.81833	6.07306	6.01583	6.96944	6.96944	2.75833	0	3.75972	1.61806
chr15	85533337	85534337	+	0.0107354	6	4.19542	6.00944	5.73361	6.80861	0	8.93986	5.48389	4.65306	3.18528	2.34833	0	4.05472	5.31282	2.13435	2.48225	0.150484	6	3.43083	3.88806	7.09208	18.4019	16.5186	4.24417	0	4.47222	5.83833	1.91944	0	10.2225	13.0549	3.43685	3.79039	0.52709	6	6.96944	4.30139	7.30694	6.01583	10.7039	6.62694	18.661	4.63806	4.18778	5.49861
chr5	113571159	113572159	+	0.000161934	9	1.995	0.818056	2.39444	3.55583	1.84361	3.57056	3.51111	1.73778	3.18528	1.14806	0	0	2.99	0.382685	7.63971	0.113204	6	0	6.85361	3.13889	10.9815	4.65306	1.37	0	0	4.20306	0	0	4.12722	5.66819	1.37574	4.09759	0.0841339	12	3.98028	4.81833	2.07333	1.73778	4.81833	2.84528	5.61667	7.41417	6.96944	1.61806
chr15	101021668	101022668	+	0.0107354	9	0	1.88722	0	2.94889	3.98028	3.57056	0.645	3.57056	0	1.41306	0	0	3.49991	0.471019	7.29682	0.52709	21	7.40653	0.906111	0.617222	0	5.83833	1.37	0	0	2.43556	1.91944	28.6633	1.88722	10.8233	0.811852	13.1816	1	0	2.47889	4.30139	1.37	0	3.31389	0	0	6.03	1.5125	1.61806
chr7	146598029	146599029	+	0.0225544	12	0	1.88722	2.39444	4.20306	0	2.75833	5.03597	5.47708	3.18528	0.181944	0	0	4.56611	0.0606481	64.7733	1	0	2.30472	0.906111	1.72472	0	2.75833	0	0	0	4.20306	0	0	4.12722	1.64519	0.919444	1.78083	1	6	1.25028	3.43083	1.17833	3.74056	5.73361	0.285833	1.47222	1.61806	1.70972	3.46194
chr8	41972106	41973106	+	0.0447418	3	15.3133	13.3926	13.9975	6.135	6.33833	7.67194	0.645	0	11.5264	0.632222	0	17.7861	14.2345	4.05713	3.50234	0.150484	3	3.43083	11.2533	10.5011	13.9153	0	3.63056	0	0	4.76556	0	6.3675	1.88722	8.39509	1.58852	5.25805	0.150484	6	2.47889	5.30611	5.02528	0	5.36833	9.71889	0	3.13889	10.4425	0
chr1	154427896	154428896	+	0.00047225	9	1.995	3.55583	2.39444	16.7553	14.1953	7.67194	4.4225	3.57056	3.18528	10.7039	0	0	12.8742	2.64843	4.84654	1	12	7.40653	0	0	0	2.75833	2.67139	0	0	3.07917	0	0	1.88722	2.46884	0.629074	3.8788	1	12	1.93444	1.60389	0.210833	6.01583	2.47889	2.21389	0	4.63806	1.70972	1.61806
chr18	12944865	12945865	+	0.0447418	0	0.832778	2.99333	1.60389	0	0	0	0	0	0	0	0	4.05472	1.81	0	182	1	12	7.40653	1.61806	4.17444	1.77917	0	5.1325	4.72694	4.47222	4.76556	4.20306	0	1.88722	4.65491	2.03009	2.28662	1	0	1.25028	5.30611	8.39028	1.73778	2.47889	2.21389	13.6003	0	3.75972	5.49861
chr15	82538105	82539105	+	0.0156768	6	48.1739	12318	25965.5	0.950278	49.4265	824.355	0.645	5.47708	25.2003	0	0	11.9594	12777.2	3.98648	3197.12	1	0	0	9.68028	1.06278	30.9272	0	0	0	0	7567.3	0	0	1.88722	2522.43	0.629074	3947.03	0.419161	3	21.7174	23.0681	0.710278	0	9.21111	1.61806	0	17.389	1.27722	0
chr17	5569957	5570957	+	0.0447418	18	2.55278	1.88722	0	2.21389	3.98028	0	2.465	0	3.18528	6.03	12.6989	8.67972	9.1362	1.48	6.13839	0.986803	6	3.43083	0	0.181944	1.77917	5.83833	0	0	0	1.29333	3.3725	0	0	2.53917	0.431111	5.77897	1	12	1.25028	0	0.818056	5.06083	1.81444	1.61806	6.91167	0	0.0841667	3.46194
chr16	43573870	43574870	+	0.000161934	3	6.29778	7.01278	5.73361	4.81833	1.84361	1.70972	0.285833	1.73778	0	1.14806	0	0	6.34806	0.382685	16.1912	0.113204	3	3.43083	5.67611	5.24056	4.72694	0	2.67139	0	0	5.83833	0	0	1.88722	4.7825	0.629074	7.49913	0.256787	3	5.47028	7.93722	2.59694	1.73778	2.93194	6.135	0	5.41556	1.27722	3.46194
chr5	66474263	66475263	+	0.000780587	3	6.29778	6.00944	4.20306	2.21389	1.84361	5.55972	1.60389	0	1.52694	0	0	0	5.50343	0	551.343	1	6	0	3.31389	5.88611	9.21111	0	3.63056	0	0	9.21111	4.20306	0	1.88722	4.28056	2.03009	2.10312	1	12	3.98028	1.17833	3.13889	8.67972	2.93194	2.47889	0	4.63806	4.77528	0
chr4	131753928	131754928	+	0.0156768	21	4.19542	0.818056	0.645	0.950278	0	0	3.51111	0	3.18528	0.832778	12.6989	14.1408	9.22417	0.316759	28.2598	0.52709	9	0	4.37611	1.06278	1.77917	0	4.24417	0	4.47222	1.84361	0	0	0	2.10528	0	211.528	0.329852	18	1.93444	1.17833	1.37	0	0.401389	0.285833	2.75833	6.03	2.1025	0
chr14	22130770	22131770	+	0.00723863	3	0.832778	7.01278	13.9975	3.55583	3.98028	1.70972	2.465	0	0	1.14806	0	0	7.28102	0.382685	18.5671	0.808532	6	0	4.37611	20.7913	0	25.6422	12.0481	0	10.0733	3.07917	0	5.00611	1.88722	12.5634	2.29778	5.44828	1	6	1.93444	3.43083	20.3904	0	7.87986	12.9389	4.20306	1.61806	16.1994	1.61806
chr7	148098589	148099589	+	0.00723863	3	0.832778	8.06167	10.43	3.55583	1.84361	5.55972	2.465	0	0	0.181944	0	4.05472	6.44148	0.821667	7.75729	0.197702	9	0	4.37611	3.33736	4.72694	16.5186	5.82556	4.72694	4.47222	5.38361	0	5.00611	6.19722	9.0237	2.57116	3.49987	1	0	2.47889	11.0333	3.13889	0	10.1997	0.906111	1.47222	3.13889	3.57056	7.68778
chr11	78795294	78796294	+	0.0156768	6	4.19542	5.06083	7.245	0.950278	9.21111	2.75833	0.645	3.57056	0	1.60389	0	0	5.50042	0.53463	10.1177	0.656073	6	0	0.906111	4.25722	5.49861	9.24194	0	0	0	5.83833	0	0	1.88722	4.91352	0.629074	7.70414	0.0841339	3	12.9389	11.4814	5.16639	0	5.36833	2.47889	0	3.13889	3.57056	1.61806
chr8	124953900	124954900	+	0.0447418	9	1.995	2.99333	1.60389	18.661	3.98028	3.57056	9.38194	3.57056	1.52694	16.9812	0	0	8.73727	2.19741	3.96269	1	12	0	6.27583	3.13889	3.64639	9.24194	6.59042	0	10.0733	0.892222	6.64778	0	7.2625	6.49292	3.13824	2.06557	1	12	1.25028	11.0333	0.818056	27.0371	5.36833	3.27167	8.12944	1.61806	4.00806	1.61806
chr13	60802949	60803949	+	9.15504e-05	18	1.995	0.818056	0	0	0	0	3.51111	0	0.832778	4.24417	5.39972	4.05472	4.5662	0	457.62	1	0	0	2.05861	3.13889	0	0	5.82556	4.72694	0	0	8.325	0	0	2.775	1.57565	1.75638	1	18	3.34472	0.617222	1.37	0	1.81444	1.38528	2.75833	1.00639	3.57056	0
chr8	86727046	86728046	+	0.0319872	9	4.19542	7.01278	4.96278	10.0664	25.3642	11.1875	24.3872	6.48	10.5722	25.5032	0	4.05472	15.5394	5.39032	2.87934	1	6	7.40653	5.67611	5.52944	0	2.75833	8.2425	18.2578	0	2.16528	1.91944	0	6.19722	6.80769	2.70556	2.5106	1	0	2.47889	3.43083	9.40417	6.01583	3.68806	15.5647	4.20306	0	7.58639	16.9812
chr16	49887993	49888993	+	0.0319872	9	6.29778	0.818056	1.60389	8.22861	6.33833	5.55972	4.4225	2.78944	1.52694	7.47333	0	0	6.70889	2.49111	2.68636	0.419161	0	0	6.85361	1.06278	1.77917	2.75833	4.24417	0	0	0	4.20306	0	6.19722	3.46676	0	347.676	1	0	7.86556	5.78722	0.358889	6.01583	2.21389	2.84528	3.58583	0	3.75972	11.5572
chr7	133428087	133429087	+	0.0225544	9	0	4.05472	2.39444	4.81833	9.21111	1.70972	2.465	0	4.88375	0.181944	0	0	5.24639	0.0606481	74.4024	1	9	0	0.906111	2.67139	1.77917	5.83833	2.67139	0	0	4.20306	0	6.3675	3.28556	3.42963	1.1925	2.8604	1	12	1.25028	5.30611	0.0408333	0	4.81833	0.645	1.47222	6.03	2.56583	1.61806
chr10	23884001	23885001	+	0.0319872	6	2.55278	0.818056	2.91181	6.80861	1.84361	3.57056	1.60389	1.73778	0	6.49472	0	0	4.07426	1.11389	3.63404	1	0	0	2.05861	1.06278	0	0	4.24417	4.72694	0	0.892222	1.91944	0	1.88722	1.87306	1.04046	1.7926	0.0841339	18	1.25028	0	1.37	0	0	0.285833	1.47222	0	2.1025	0
chr9	63585565	63586565	+	0.0319872	6	1.995	5.06083	8.8175	0.950278	3.98028	11.1875	3.51111	1.73778	9.22722	0	0	0	5.37269	0	538.269	0.256787	9	0	0	2.67139	1.77917	0	5.1325	0	4.47222	7.45194	0	0	0	3.97472	0	398.472	0.329852	6	6.96944	6.29778	3.43083	6.01583	6.53917	2.21389	5.06083	4.05472	6.19722	0
chr15	85604435	85605435	+	0.0447418	3	2.55278	21.3012	12.6989	2.21389	1.84361	14.4433	4.4225	0	1.52694	0.181944	0	4.05472	12.1843	1.41222	8.57412	1	3	0	15.0514	11.7953	1.77917	5.83833	4.24417	4.72694	0	5.83833	0	5.00611	8.30264	8.94889	3.52176	2.53666	1	0	5.47028	7.39889	5.48389	3.74056	5.73361	2.84528	4.20306	4.63806	7.77667	5.49861
chr15	25567204	25568204	+	0.0225544	9	0.832778	0	3.34472	2.21389	1.84361	3.57056	1.26306	3.57056	6.61389	1.60389	0	0	3.81583	0.53463	7.02465	1	0	3.43083	0	2.465	0	2.75833	1.37	0	4.47222	2.16528	9.42569	0	0	3.1419	1.37611	2.27391	1	18	1.25028	0.617222	1.60389	1.73778	1.81444	1.61806	1.47222	1.61806	0	1.61806
chr4	40790929	40791929	+	1.41148e-05	6	3.64639	3.55583	3.78944	4.20306	5.39972	7.67194	3.51111	6.48	1.52694	1.41306	0	0	5.75824	0.471019	11.9917	1	12	3.43083	1.61806	5.24056	1.77917	5.83833	13.0611	4.72694	4.47222	2.16528	1.91944	5.00611	10.2225	6.89287	3.42981	2.00676	0.808532	18	2.47889	1.60389	11.4064	1.73778	1.12278	9.19583	10.7039	1.61806	7.58639	5.49861
chr12	17722243	17723243	+	7.13434e-06	15	4.19542	1.88722	1.60389	4.20306	5.39972	3.57056	8.49333	5.47708	5.89944	5.24056	5.39972	6.91167	6.62329	2.56218	2.57886	1	18	0	3.88806	0.617222	1.77917	0	1.37	4.72694	0	3.66139	1.91944	0	5.39972	2.79611	1.04972	2.64797	0.808532	18	9.41917	4.30139	1.91944	1.73778	6.15417	0.906111	5.61667	6.03	3.07917	14.3592
chr2	166521876	166522876	+	0.0447418	12	0.832778	0	0.645	0	1.20944	1.70972	15.7789	1.73778	3.18528	8.49333	0	0	6.90065	0.492593	13.75	0.986803	0	3.43083	0	5.39972	0	0	8.83083	0	0	0	9.42569	0	0	3.1419	0	315.19	0.0617515	18	2.47889	0	3.87333	1.73778	2.93194	12.9389	26.7989	3.13889	4.77528	7.68778
chr9	107570865	107571865	+	0.00723863	6	7.39889	7.01278	26.3378	17.5669	6.33833	14.4433	2.465	0	9.92972	0	0	4.05472	13.5831	1.35157	9.98341	0.52709	3	0	27.4819	11.3506	2385.64	14.4793	3.63056	0	0	9.33389	12.4158	11.1486	15.3387	801.249	3.1113	256.707	0.150484	12	35.3287	7.93722	2.95681	21.4894	12.4158	10.1178	10.1178	25.5032	37.6828	2.61611
chr3	142375361	142376361	+	0.0048028	3	34.9081	2086.18	60.5283	31.7483	16.0942	18.4019	22.0497	0	15.9867	2.59694	0	58.6708	727.206	12.6788	57.3117	1	6	17.5014	29.1319	37.6828	38.3507	9.24194	23.9371	24.5103	25.9406	24.2642	6.64778	14.5333	27.6886	28.1054	16.2899	1.72488	1	6	43.054	37.1668	17.2511	1.73778	21.4894	40.6	22.6436	29.2624	29.1319	22.5278
chr12	77648371	77649371	+	0.0319872	3	4.19542	0.818056	3.34472	2.94889	0	2.75833	0	1.73778	0	1.14806	0	0	2.78606	0.382685	7.12037	0.0841339	12	0	0.906111	1.52694	7.21889	2.75833	4.24417	8.70833	0	4.47222	0	0	4.12722	4.74046	0.811019	5.78606	0.256787	12	3.98028	0.617222	1.60389	0	3.31389	4.20306	2.75833	7.41417	3.75972	0
chr12	72937043	72938043	+	0.0319872	3	3.06306	2.99333	3.34472	2.21389	0	1.70972	0.645	1.73778	1.52694	1.60389	0	0	3.1337	0.53463	5.77219	1	6	0	2.05861	1.72472	1.14806	0	2.67139	0	0	4.47222	0	0	1.88722	1.49074	0.629074	2.3483	1	0	6.96944	0.617222	3.3	1.73778	4.39361	2.21389	1.47222	3.13889	2.80222	3.46194
chr4	137621412	137622412	+	0.0225544	21	3.06306	4.05472	1.60389	0	0	0	2.465	1.73778	3.18528	3.32194	5.39972	0	2.90722	0	291.722	1	0	0	0.906111	1.06278	1.77917	5.83833	0	0	0	0.892222	0	8.39028	1.88722	3.42583	0.297407	11.1768	1	6	0	3.43083	2.33167	1.06278	4.08389	0.285833	0	0	3.57056	3.46194
chr6	72064648	72065648	+	0.00723863	21	11.5708	8.06167	4.20306	7.43	1.84361	7.67194	8.89056	3.57056	9.92972	13.0964	26.3378	8.67972	16.038	5.64852	2.83607	0.329852	3	7.40653	13.005	7.80556	5.49861	19.1172	4.24417	3.31389	4.47222	5.83833	1.91944	5.73361	18.9875	9.62	4.54148	2.11579	1	0	15.5357	4.30139	3.87333	6.01583	10.7039	9.38194	10.7039	3.13889	5.92917	16.9812
chr5	124663374	124664374	+	0.00047225	6	6.29778	6.00944	10.43	6.135	23.3564	12.2536	4.4225	8.74139	9.92972	0.632222	0	0	13.915	0.210741	63.0831	0.197702	3	2.30472	17.2511	8.36861	10.9815	4.65306	4.24417	0	0	5.6025	13.6892	0	4.12722	9.30815	1.8675	4.96306	0.113204	21	8.65222	17.9428	5.63278	5.06083	4.39361	4.81833	5.61667	5.41556	12.2967	12.7304
chr16	34807822	34808822	+	0.0107354	3	0.832778	5.06083	4.20306	0	1.84361	1.70972	0.645	0	0	0	0	0	3.36556	0	337.556	1	6	0	3.31389	1.52694	1.77917	2.75833	1.37	0	0	5.83833	1.91944	0	1.88722	1.96917	1.26889	1.54757	0.656073	6	3.98028	4.30139	0.710278	1.73778	0.401389	1.9	0	4.63806	3.57056	0
chr4	104836407	104837407	+	0.00723863	12	7.39889	3.55583	8.11569	9.36403	6.33833	7.67194	10.9606	14.6392	15.0514	6.85361	5.39972	0	13.5504	4.08444	3.3119	0.0617515	12	0	4.37611	9.62806	10.9815	14.4793	6.59042	4.72694	17.7861	8.16861	4.20306	5.00611	6.19722	10.6837	4.66806	2.28594	1	18	5.47028	6.29778	7.77667	7.41417	4.81833	2.47889	4.20306	8.93333	11.6411	7.68778
chr16	92787016	92788016	+	0.00126436	9	1.995	0.818056	0.645	2.21389	5.39972	12.2536	4.4225	0	4.88375	1.14806	0	0	6.62241	0.382685	16.8899	1	18	0	0.906111	1.06278	0	2.75833	2.07333	3.31389	0	0.554722	4.20306	0	4.12722	2.77676	0.656296	4.18246	1	6	4.75583	3.43083	0.617222	6.01583	3.31389	0.1275	2.75833	1.61806	1.27722	5.49861
chr3	122186113	122187113	+	0.0319872	21	1.995	1.88722	3.34472	2.21389	0	0	2.465	0	1.52694	0.632222	5.39972	8.67972	4.90389	0.737963	6.5697	1	12	0	0	3.50472	3.64639	0	2.67139	0	0	4.47222	1.91944	0	4.12722	2.10593	1.16824	1.79583	1	12	2.47889	0.617222	1.37	2.93194	4.08389	1.38528	0	1.61806	4.18778	1.61806
chr9	63584913	63585913	+	0.0156768	6	3.06306	2.47889	6.48	2.21389	6.33833	5.55972	2.465	1.73778	8.36861	1.60389	0	0	4.70398	0.53463	8.65539	1	12	0	0	3.33736	1.77917	2.75833	7.30694	0	0	5.38361	6.64778	0	1.88722	3.94815	1.11245	3.52634	1	12	3.98028	4.30139	6.21278	3.74056	6.96944	6.135	0.818056	6.03	9.24194	3.46194
chr12	82134378	82135378	+	0.0225544	3	7.39889	8.06167	5.73361	0	1.84361	3.57056	0	0	6.61389	0	0	0	7.06472	0	707.472	0.986803	6	0	6.85361	2.465	0	4.65306	4.24417	0	0	5.83833	1.91944	0	0	3.1062	0.639815	4.79553	0.0841339	3	8.65222	14.7275	5.765	1.73778	14.0572	4.81833	0	8.93333	2.80222	1.61806
chr7	88448604	88449604	+	0.0107354	21	1.995	1.88722	3.34472	1.72472	0	0	1.60389	1.73778	0	3.32194	0	4.05472	2.45889	0.574907	4.22099	1	18	0	3.31389	1.72472	0	0	0.710278	0	3.21306	3.66139	1.91944	0	0	2.29148	0.236759	9.32683	1	0	5.47028	0.617222	1.91944	6.01583	1.12278	0.285833	0	1.61806	1.70972	1.61806
chr4	140686588	140687588	+	5.04637e-05	6	4.19542	6.00944	4.58111	4.81833	9.21111	10.0664	1.60389	5.47708	1.52694	3.12361	0	0	8.03194	1.0412	7.65022	0.329852	3	3.43083	3.31389	4.46472	9.21111	0	2.67139	0	0	3.99306	0	0	4.12722	3.96083	1.33102	2.96106	1	12	3.34472	4.81833	6.21278	1.73778	7.39889	8.65222	4.20306	7.41417	6.96944	9.21111
chr17	28568698	28569698	+	0.00723863	9	3.06306	0.818056	0.645	0.950278	9.21111	3.57056	2.465	6.48	1.52694	1.77917	0	0	4.57731	0.593056	7.60679	1	0	3.43083	10.6083	1.72472	0	0	2.67139	0	4.47222	2.43556	1.91944	0	7.2625	5.25463	0.890463	5.84658	0.986803	21	2.47889	2.05861	2.07333	1.73778	0	2.84528	0	3.13889	0.0841667	3.46194
chr11	117691493	117692493	+	0.0447418	3	5.36833	8.06167	13.1411	9.36403	3.98028	1.70972	4.05472	3.57056	3.18528	4.99903	0	4.05472	8.85704	3.01792	2.92843	0.0841339	3	17.5014	6.85361	6.16667	3.64639	1.8725	9.59875	0	4.47222	3.66139	4.20306	0	1.88722	10.1739	2.03009	4.99188	0.197702	12	1.93444	2.05861	3.70472	1.73778	3.31389	6.135	10.1178	3.13889	5.49861	3.46194
chr2	52808937	52809937	+	0.00126436	12	0	0	1.60389	0.950278	1.84361	3.57056	5.98833	9.76028	4.88375	5.83833	0	0	6.87745	0.53463	12.6461	0.656073	0	3.43083	0.906111	1.06278	1.77917	2.75833	0	0	0	1.29333	11.1562	0	6.19722	5.78449	0.431111	13.1361	1	3	2.47889	2.45056	1.60389	0	1.54306	2.21389	5.06083	1.61806	1.70972	0
chr18	53425711	53426711	+	0.0156768	0	3.06306	5.06083	6.07306	3.55583	3.98028	2.75833	3.03778	0	0	5.65431	5.39972	0	4.73231	1.01259	4.63754	1	0	0	2.05861	1.8725	0	0	1.37	4.72694	0	1.84361	1.91944	0	0	2.19019	0.456667	4.71468	0.656073	0	3.98028	4.30139	0.617222	0	0.181944	5.49861	2.75833	0	0.510556	3.46194
chr3	79090751	79091751	+	1.41148e-05	6	4.19542	6.00944	7.245	8.80417	21.3012	8.93986	0.645	1.73778	15.0514	0.632222	0	0	13.0151	0.210741	59.0063	1	6	0	3.31389	4.17444	3.64639	0	2.07333	0	0	3.07917	6.64778	0	0	2.49611	1.02639	2.41812	1	0	8.65222	6.29778	0.510556	1.73778	1.54306	2.47889	1.47222	3.13889	2.56583	0
chr7	130432771	130433771	+	0.0319872	6	2.55278	0.818056	1.25028	3.55583	12.2536	1.70972	0	1.13556	1.52694	5.24056	0	0	5.83972	0.8875	6.5178	0.986803	0	0	1.61806	2.67139	1.14806	5.83833	0	0	0	0.554722	1.91944	0	6.19722	2.70556	0.184907	13.9325	0.150484	21	0	4.30139	1.17833	0	1.12278	4.20306	2.75833	0	0.666389	5.49861
chr3	148557099	148558099	+	0.0225544	3	4.19542	4.05472	3.34472	2.21389	0	3.57056	1.60389	0	1.52694	0.632222	0	0	3.86495	0.210741	17.5543	0.419161	0	3.43083	3.88806	0.181944	3.64639	0	1.37	0	0	2.43556	1.91944	0	5.39972	2.50028	0.811852	3.05442	0.256787	9	1.25028	5.30611	0.210833	0	4.08389	0.285833	1.47222	1.61806	1.9	0
chr1	196478041	196479041	+	0.0447418	18	1.995	0.818056	0.285833	0	0	0	4.4225	5.47708	1.52694	1.60389	0	4.05472	3.80884	0	381.884	0.150484	0	0	3.31389	2.30472	1.77917	2.75833	0	0	0	0.554722	1.91944	6.3675	4.12722	4.13806	0.184907	21.2822	0.986803	9	0	0.617222	6.07306	0	4.08389	4.81833	2.75833	0	4.77528	0
chr10	68716868	68717868	+	0.0225544	9	0.832778	0	1.60389	1.72472	3.98028	0	3.03778	1.73778	1.52694	0.632222	0	0	2.10083	0.210741	9.5625	1	6	0	2.05861	2.67139	2.94889	0	1.37	0	0	2.43556	9.42569	0	0	3.1419	0.811852	3.83512	1	6	2.47889	0.617222	4.17444	3.74056	0	5.18111	2.75833	0	3.57056	1.61806
chr2	44868569	44869569	+	0.0319872	9	3.64639	1.5	2.91181	10.0664	6.33833	5.55972	5.03597	1.73778	6.61389	20.9253	0	0	7.32148	2.68606	2.71933	0.986803	0	2.30472	2.05861	4.02083	1.77917	1.8725	4.24417	0	4.47222	0.554722	1.91944	0	6.19722	2.79472	1.67565	1.66388	1	0	2.47889	7.93722	1.91944	6.01583	1.81444	2.47889	5.61667	1.61806	3.07917	10.2953
chr1	132986080	132987080	+	0.00723863	3	4.19542	13.3926	8.11569	13.23	7.86556	10.0664	2.465	2.78944	1.52694	9.21111	0	4.05472	10.3873	2.26046	4.57938	0.150484	6	3.43083	4.37611	8.67972	0	5.83833	7.30694	4.72694	0	6.03	0	0	0	5.49556	0	550.556	0.197702	21	6.96944	7.93722	5.765	1.73778	3.68806	4.81833	4.20306	6.03	5.49861	0
chr1	157889875	157890875	+	0.00200883	6	0.832778	2.47889	2.04361	3.55583	1.84361	4.72694	0.645	1.73778	0.832778	2.34833	0	0	3.37546	0.782778	4.27038	0.656073	3	0	3.31389	4.02083	3.64639	0	2.07333	0	0	3.07917	3.3725	0	1.88722	2.44491	1.02639	2.36871	0.419161	0	10.1342	5.30611	8.73278	0	3.31389	5.49861	4.20306	0	4.31667	14.3592
chr5	77812882	77813882	+	0.0225544	18	1.995	1.5	3.34472	0	0	0	5.98833	1.73778	4.17444	4.24417	0	4.05472	3.96685	0	397.685	0.0617515	21	3.43083	0.906111	2.67139	0	0	1.37	0	0	3.07917	4.20306	0	6.19722	3.46676	0.456667	7.4502	0.52709	18	0	0.617222	3.13889	3.74056	1.12278	0.645	4.20306	1.00639	0.963056	3.46194
chr4	44073831	44074831	+	0.0319872	9	6.29778	1.88722	6.48	0.950278	3.98028	12.2536	0.645	17.0683	11.5264	0.181944	0	0	9.74657	0.0606481	138.101	0.656073	9	0	0	3.33736	8.325	0	0	0	4.47222	5.06083	0	0	0	3.17769	0	318.769	0.113204	3	2.47889	3.99306	2.07333	1.73778	1.12278	2.21389	1.47222	0	1.9	0
chr1	34292958	34293958	+	0.0319872	9	12.5764	6.00944	9.26917	6.135	12.2536	15.5357	3.51111	28.4196	20.5758	0.632222	0	4.05472	17.5022	1.56231	11.1378	0.329852	21	3.43083	9.13875	1.8725	13.9153	2.75833	1.37	0	0	9.53625	17.4358	5.00611	25.7914	16.0778	3.17875	5.04517	1	0	27.6886	17.9428	2.07333	3.74056	7.39889	4.20306	5.61667	13.0964	14.1953	4.65306
chr4	141421243	141422243	+	0.0048028	0	3.06306	4.05472	4.96278	0.950278	0	0	1.60389	0	0	1.91944	0	4.05472	4.02685	0.316759	12.3542	0.656073	3	0	8.00278	0.617222	1.77917	5.83833	0	0	0	0.210833	4.20306	0	1.26306	2.87333	0.0702778	35.917	0.808532	0	1.25028	7.39889	3.70472	1.73778	12.9389	2.21389	1.47222	0	5.49861	3.46194
chr14	100683773	100684773	+	0.0107354	6	3.64639	6.00944	8.47125	0	3.98028	6.62694	0.285833	0	1.52694	0	0	0	6.04236	0	605.236	1	6	0	0.906111	4.17444	1.77917	2.75833	2.07333	0	0	5.06083	1.91944	0	1.26306	2.20361	1.06083	2.06719	0.0617515	9	3.34472	2.45056	2.22889	0	9.21111	5.49861	3.58583	0	4.31667	0
chr16	33931916	33932916	+	0.0225544	6	1.60389	1.88722	0	0.950278	3.98028	3.57056	1.60389	0	0	1.14806	0	0	2.8337	0.382685	7.24169	1	12	0	2.05861	3.33736	1.77917	2.75833	0	4.72694	0	3.07917	1.91944	0	0	2.60204	0.639815	4.01966	1	6	1.25028	0.617222	2.95681	1.73778	3.68806	0.906111	0	0	4.00806	3.46194
chr7	134621914	134622914	+	0.00723863	6	19.8474	18.2578	13.6672	10.0664	58.6708	23.6726	5.03597	11.8306	15.9867	3.88806	5.39972	14.1408	30.8033	7.80954	3.94055	0.808532	18	5.98833	4.37611	9.8925	17.2967	16.5186	6.59042	4.72694	10.0733	13.6003	17.4358	14.5333	20.0403	17.3365	6.75231	2.56517	0.0617515	6	16.2603	28.1758	3.57056	15.4775	824.355	27.9014	7.43	19.1172	11.3775	3.46194
chr4	106593832	106594832	+	0.0447418	12	0	0	1.60389	0.950278	3.98028	0	1.60389	1.73778	3.18528	0.181944	0	0	2.17565	0.0606481	30.9371	1	6	0	3.31389	5.39972	3.64639	0	0.710278	0	0	3.99306	0	0	1.88722	2.90454	0.629074	4.56056	1	6	5.47028	3.43083	7.30694	0	4.81833	3.57056	4.20306	6.03	3.34472	0
chr4	144825727	144826727	+	0.0156768	6	3.06306	1.88722	1.60389	4.20306	7.86556	4.72694	7.43	0	0	4.12722	0	0	5.59852	1.37574	4.04731	0.256787	3	0	8.00278	3.50472	1.77917	0	2.67139	0	0	2.43556	0	0	0	3.83583	0	384.583	0.256787	0	3.34472	6.29778	2.22889	5.06083	4.81833	3.92139	0	1.61806	0.510556	0
chr4_random	129111	130111	+	0.0225544	18	1.60389	0	0	1.72472	1.84361	0	9.38194	4.65306	0	8.49333	12.6989	14.1408	11.7777	0.53463	21.6435	0.150484	21	3.43083	1.61806	1.06278	0	2.75833	3.63056	10.8344	0	1.29333	19.4503	5.00611	7.2625	10.573	2.03722	5.16943	1	18	1.25028	1.60389	4.72694	3.74056	0.710278	2.21389	6.91167	0	3.07917	0
chr8	26326009	26327009	+	0.00723863	6	1.995	6.00944	3.34472	4.20306	1.84361	7.67194	0.645	4.65306	0	1.60389	0	0	4.57287	0.53463	8.41465	1	12	0	3.31389	0	5.49861	0	0	0	4.47222	3.66139	4.20306	0	0	2.7112	1.10463	2.44135	1	12	0	3.99306	0.210833	0	1.12278	1.61806	0	3.13889	0.666389	0
chr15	72640006	72641006	+	1.41148e-05	12	7.92111	1.5	2.39444	16.7553	14.1953	12.2536	22.8687	13.6297	13.3926	11.9594	12.6989	8.67972	16.6304	3.93852	4.21433	0.256787	15	0	3.31389	2.465	2.94889	20.5758	5.1325	8.70833	10.0733	4.47222	23.2572	0	29.1319	17.4631	1.9263	9.02396	0.113204	15	3.98028	1.60389	1.17833	28.8976	3.31389	2.84528	15.3387	3.13889	6.19722	11.5572
chr13	73941024	73942024	+	0.00723863	3	16.6083	17.5983	13.1411	4.81833	6.33833	19.8474	1.60389	3.57056	13.3926	3.88806	0	4.05472	15.7826	2.64759	5.94244	1	12	3.43083	4.37611	6.16667	17.2967	0	5.82556	4.72694	3.21306	12.2751	3.3725	5.00611	1.88722	7.70741	3.42194	2.2487	0.197702	6	12.9389	15.9867	2.22889	6.01583	6.53917	3.92139	4.20306	4.63806	2.80222	3.46194
chr2	166512240	166513240	+	0.0319872	12	1.60389	0	0	2.94889	0	1.70972	5.48389	1.73778	3.18528	4.49431	0	0	3.46898	0.53463	6.38779	0.986803	3	3.43083	0	0.617222	0	1.8725	1.37	0	0	0.554722	1.91944	0	0	1.34935	0.184907	6.97435	1	18	2.47889	0.285833	0.358889	0	3.31389	1.9	1.47222	1.61806	1.70972	3.46194
chr12	86943408	86944408	+	0.0156768	18	4.19542	0.818056	0	0.950278	1.84361	1.70972	2.465	3.57056	1.52694	11.6411	5.39972	4.05472	7.03185	1.5012	4.65976	0.0617515	0	17.5014	5.1325	1.52694	0	0	1.37	4.72694	0	0	6.64778	0	3.28556	8.05361	0.456667	17.2792	1	0	1.25028	2.45056	0.510556	1.73778	4.08389	2.84528	1.47222	0	1.70972	5.49861
chr1	87937295	87938295	+	0.0048028	3	4.19542	4.61028	7.245	0.950278	1.84361	1.70972	0	1.73778	1.52694	0	0	0	5.35023	0	536.023	1	6	3.43083	0	5.04667	5.49861	0	0	0	0	4.76556	1.91944	0	0	2.82583	0.639815	4.36406	1	6	3.98028	2.45056	4.17444	0	2.93194	0.906111	2.21389	3.13889	4.00806	1.61806
chr7	139447547	139448547	+	0.0107354	6	0	12.2536	4.96278	7.43	3.98028	12.2536	5.98833	1.13556	3.18528	2.86417	0	0	7.88796	0.954722	8.18677	1	18	0	0.906111	2.67139	1.77917	5.83833	7.30694	0	10.0733	3.66139	6.64778	0	10.2225	5.62343	1.1925	4.68476	0.52709	21	2.47889	7.39889	2.07333	1.06278	5.73361	4.20306	1.47222	4.05472	3.57056	5.49861
chr9	56920895	56921895	+	0.0319872	6	1.995	1.88722	1.60389	2.21389	1.84361	1.70972	0.285833	0	3.18528	0.415833	0	0	1.92241	0.138611	13.0031	1	0	0	0.906111	3.13889	0	1.8725	1.37	10.8344	0	0	0	0	4.12722	3.61148	1.08083	3.31992	1	18	0	2.05861	0.358889	1.73778	1.81444	0	2.75833	0	0.666389	3.46194
[truncated: 5 more columns]

## Sheet: B
Table S3. Diurnal rhythmic enhancers in isolated LMs. Related to Figure S3A.
B. Enhanced rhythmic enhancers in LM upon hepatocytic REV-ERB disruption dependent on SCAP (338)
Chr	Start	End	Strand	ADJ.P.Control	LAG.Control	Control.KC.ZT4.req1	Control.KC.ZT4.req2	Control.KC.ZT4.req3	Control.KC.ZT10.req1	Control.KC.ZT10.req2	Control.KC.ZT10.req3	Control.KC.ZT16.req1	Control.KC.ZT16.req2	Control.KC.ZT16.req3	Control.KC.ZT22.req1	Control.KC.ZT22.req2	Control.KC.ZT22.req3	max.Control	min.Control	Control.Fold_Change	ADJ.P.DKO	LAG.DKO	RevDKO.KC.ZT4.req1	RevDKO.KC.ZT4.req2	RevDKO.KC.ZT4.req3	RevDKO.KC.ZT10.req1	RevDKO.KC.ZT10.req2	RevDKO.KC.ZT10.req3	RevDKO.KC.ZT16.req1	RevDKO.KC.ZT16.req2	RevDKO.KC.ZT16.req3	RevDKO.KC.ZT22.req1	RevDKO.KC.ZT22.req2	RevDKO.KC.ZT22.req3	max.DKO	min.DKO	DKO.Fold_Change	ADJ.P.TKO	LAG.TKO	RevScapTKO.KC.ZT4.req1	RevScapTKO.KC.ZT4.req2	RevScapTKO.KC.ZT4.req3	RevScapTKO.KC.ZT10.req1	RevScapTKO.KC.ZT10.req2	RevScapTKO.KC.ZT10.req3	RevScapTKO.KC.ZT16.req1	RevScapTKO.KC.ZT16.req2	RevScapTKO.KC.ZT16.req3	RevScapTKO.KC.ZT22.req1
chr4	117667754	117668754	+	1	6	0	2.99333	3.78944	0.950278	3.98028	1.70972	1.60389	0	3.18528	0.415833	0	4.05472	2.26093	1.49019	1.51376	0.00313352	0	7.40653	6.85361	5.24056	0	1.8725	2.07333	0	0	4.20306	4.20306	0	6.19722	6.50023	1.31528	4.91235	1	18	0	3.43083	9.64236	1.73778	3.68806	3.27167	4.20306	1.61806	8.555	5.49861
chr9	122037620	122038620	+	0.808532	9	4.19542	6.00944	4.96278	2.94889	7.86556	5.55972	0.285833	5.47708	18.6161	7.2625	0	0	8.12634	2.42083	3.34714	0.00313352	6	3.43083	3.31389	1.72472	3.64639	2.75833	6.59042	0	0	6.03	0	0	0	4.33171	0	434.171	1	12	2.47889	5.78722	2.07333	2.93194	4.39361	3.92139	2.75833	7.41417	1.9	3.46194
chr6	125304339	125305339	+	0.150484	12	0.832778	0	1.60389	2.94889	1.84361	1.70972	5.03597	0	4.17444	4.12722	0	0	3.07014	0.812222	3.74611	0.00723863	6	7.40653	2.05861	1.72472	1.77917	5.83833	4.24417	0	0	1.61806	1.91944	0	0	3.95389	0.539352	7.21557	0.113204	18	1.25028	1.60389	4.03583	0	1.81444	3.27167	2.75833	1.61806	2.1025	7.68778
chr7	119593558	119594558	+	0.113204	12	0.832778	0.818056	2.39444	0.950278	1.84361	1.05	5.48389	5.47708	1.52694	0.632222	0	4.05472	4.16264	1.2813	3.23136	0.0156768	3	3.43083	5.67611	7.09208	1.77917	0	7.30694	0	0	1.29333	0	0	1.88722	5.39968	0.431111	12.2637	0.113204	3	3.98028	1.60389	7.30694	1.73778	4.08389	6.62694	0	0	3.34472	1.61806
chr15	58811416	58812416	+	1	12	6.29778	5.06083	7.70375	2.21389	0	3.57056	6.46722	13.6297	6.61389	0.181944	0	0	8.90361	0.0606481	126.169	0.0319872	6	0	4.37611	15.1697	10.9815	12.5849	11.4594	0	0	11.2287	4.20306	0	0	11.6753	1.40102	8.28145	0.197702	9	15.5357	8.60944	7.20361	6.01583	6.53917	13.6822	5.61667	11.7086	15.7789	4.65306
chr10	80884227	80885227	+	1	12	11.5708	24.2642	7.245	3.55583	1.20944	16.7172	7.43	15.7789	29.5532	0.832778	0	8.67972	17.5874	3.17083	5.53231	0.0107354	12	0	2.05861	3.13889	4.72694	2.75833	4.24417	4.72694	4.47222	18.9253	4.20306	24.0944	1.88722	10.0616	1.7325	5.77996	0.656073	21	13.9975	2.97889	5.48389	0	5.36833	3.57056	8.12944	4.63806	4.31667	10.2953
chr11	97984734	97985734	+	1	6	0.46	2.99333	1.60389	2.21389	1.84361	1.70972	4.4225	0	0	1.14806	0	4.05472	1.92241	1.47417	1.30202	0.0447418	6	0	5.1325	3.84528	4.72694	5.83833	4.24417	0	0	1.61806	1.91944	0	1.88722	4.93648	0.539352	9.00421	0.0617515	12	1.25028	1.17833	2.78944	1.73778	3.31389	4.81833	3.58583	4.63806	4.00806	1.61806
chr18	65409276	65410276	+	1	18	0.832778	0	3.34472	0	0	0	2.465	0	3.18528	0	0	14.1408	4.71361	0	472.361	0.0107354	6	0	3.88806	6.48	6.49472	2.75833	5.82556	4.72694	0	2.43556	0	0	1.88722	5.0262	0.629074	7.88047	0.656073	6	5.47028	4.81833	9.90722	0	8.74139	10.1178	0	0	9.70389	5.49861
chr1	182293934	182294934	+	1	18	0.832778	0.510556	0.645	0	3.98028	3.57056	2.465	1.13556	0.832778	5.44194	5.39972	0	3.61389	0.662778	5.38646	0.00723863	21	3.43083	4.37611	0.617222	0	0	1.37	10.8344	0	3.38694	6.64778	4.31667	8.30264	6.42236	0.456667	13.7836	0.197702	21	1.25028	3.99306	2.07333	0	1.81444	0.906111	0	1.61806	2.34833	1.61806
chr5	104189348	104190348	+	0.656073	9	0.832778	1.88722	3.34472	2.94889	0	5.55972	2.04361	5.47708	0	2.59694	0	0	2.8362	0.865648	3.2504	0.0447418	9	0	3.31389	2.07333	0	9.24194	2.67139	4.72694	4.47222	1.29333	0	0	0	3.97111	0	398.111	1	12	1.25028	0.617222	2.22889	2.93194	3.31389	0.906111	1.47222	3.13889	1.9	0
chr1	45963111	45964111	+	1	12	8.91917	5.49861	4.20306	27.0371	12.2536	5.55972	10.0797	8.74139	4.17444	20.0403	12.6989	4.05472	14.9501	6.20694	2.40635	0.0156768	21	3.43083	6.27583	1.06278	0	0	5.82556	0	0	3.07917	1.91944	11.1486	14.1661	9.07806	1.02639	8.76896	1	12	1.25028	4.30139	0.992222	6.01583	1.12278	2.47889	5.61667	1.61806	0	2.61611
chr9	48608444	48609444	+	1	18	30.0424	10.2656	3.34472	0	3.98028	5.55972	6.96944	15.7789	7.50389	1.41306	0	8.67972	14.5509	3.18	4.56454	0.00126436	0	17.5014	33.2636	15.7789	7.21889	2.75833	12.0481	4.72694	3.21306	9.33389	6.64778	14.5333	21.3012	22.1813	5.75796	3.84734	1	6	17.0683	29.5532	6.96944	0	22.9781	17.8728	5.61667	23.0681	11.6411	9.21111
chr8	94084887	94085887	+	0.197702	0	0.832778	0.818056	4.20306	0	0	0	0	3.57056	0	0.181944	0	0	1.9513	0	196.13	0.0447418	6	3.43083	0	0.818056	1.77917	2.75833	2.67139	0	0	3.07917	0	0	0	2.40296	0	241.296	0.256787	6	1.25028	1.60389	1.47222	3.74056	1.81444	2.21389	0.818056	1.61806	0.963056	1.61806
chr2	90790064	90791064	+	0.419161	3	6.29778	2.47889	3.34472	2.21389	1.84361	3.57056	2.465	0	3.18528	2.20139	5.39972	0	4.04046	1.88343	2.13922	0.0319872	3	7.40653	2.05861	5.52944	3.64639	2.75833	7.30694	0	0	3.99306	1.91944	6.3675	1.88722	4.99819	1.33102	3.73462	1	6	4.75583	3.43083	6.21278	0	4.81833	5.18111	0	1.61806	6.63972	0
chr1	84241647	84242647	+	1	18	1.995	2.47889	2.39444	9.36403	1.84361	0	1.60389	5.47708	1.52694	6.03	0	4.05472	3.73588	2.28944	1.62904	0.0447418	15	0	2.71417	1.72472	3.64639	0	1.37	10.8344	4.47222	3.66139	1.91944	5.00611	0	6.32269	1.47963	4.25118	1	18	0.645	5.30611	3.13889	1.73778	3.31389	0	5.61667	1.61806	5.49861	2.61611
chr2	32029677	32030677	+	1	3	5.36833	10.2656	2.39444	0	0	3.57056	2.04361	4.65306	4.88375	0	0	4.05472	6.00944	1.19019	5.01543	0.00047225	6	3.43083	0.906111	1.38528	3.64639	5.83833	1.37	0	0	2.43556	0	0	0	3.61824	0	362.824	0.986803	18	5.47028	3.43083	1.81444	1.73778	1.12278	1.61806	5.61667	2.465	3.34472	0
chr6	53998524	53999524	+	0.986803	6	0.832778	0.818056	5.73361	0.950278	3.98028	0	0.645	0	1.52694	2.86417	0	0	2.46148	0.723981	3.36723	0.0156768	6	3.43083	0.906111	1.52694	1.77917	5.83833	5.1325	0	0	3.66139	0	0	1.88722	4.25	0.629074	6.66589	1	12	1.25028	0	3.87333	1.73778	2.47889	0.285833	0	3.13889	6.19722	3.46194
chr10	84864675	84865675	+	1	12	2.55278	4.05472	0	0	6.33833	3.57056	8.49333	1.73778	3.18528	6.03	0	0	4.47213	2.01	2.21888	0.0319872	21	0	0.906111	1.06278	0	0	0	0	0	0	5.66139	0	1.88722	2.5162	0	252.62	1	6	2.47889	1.60389	0.510556	7.41417	1.81444	1.61806	2.75833	0	0.666389	1.61806
chr4	138828937	138829937	+	0.656073	9	3.06306	0	0.645	4.20306	10.9606	0	3.03778	2.78944	1.52694	4.99903	0	0	5.05454	1.23602	4.06458	0.00126436	3	3.43083	3.88806	0.818056	1.77917	2.75833	2.67139	0	0	0.554722	1.91944	0	0	2.71231	0.184907	13.9672	1	6	0	0.285833	3.3	0	2.47889	2.84528	2.75833	0	2.34833	0
chr9	42273439	42274439	+	0.419161	6	0.832778	1.88722	2.04361	2.21389	1.84361	0	4.4225	0	1.52694	0.632222	0	0	1.98315	0.210741	9.02936	0.0319872	0	0	2.71417	4.68167	1.77917	0	1.37	0	0	0	3.3725	0	1.88722	2.46528	0	247.528	0.52709	12	2.47889	0.617222	2.78944	1.73778	1.54306	6.3675	2.75833	6.03	4.77528	3.46194
chr15	27525889	27526889	+	1	6	1.995	0.818056	4.96278	2.21389	6.33833	3.57056	0	1.13556	4.88375	5.65431	0	2.75833	4.04093	2.00644	2.00895	0.0225544	6	0	0.906111	1.06278	1.77917	0	1.37	0	0	0.892222	0	0	0	1.04972	0	105.972	0.52709	9	1.25028	0.617222	2.95681	3.74056	1.12278	2.84528	0.818056	4.63806	1.70972	0
chr1_random	318395	319395	+	1	18	5.36833	1.5	1.25028	2.21389	0	3.57056	1.60389	5.47708	9.22722	2.20139	12.6989	0	5.43606	1.92815	2.80993	0.0156768	12	2.30472	0.525	1.52694	1.14806	5.83833	2.67139	3.31389	4.47222	5.38361	1.91944	0	1.88722	4.38991	1.26889	3.44041	0.256787	6	1.93444	4.30139	2.465	3.74056	4.08389	2.84528	1.47222	0	4.31667	1.61806
chr6	122208609	122209609	+	1	0	3.06306	1.88722	2.39444	4.81833	0	0	3.51111	0	1.52694	1.91944	0	17.7861	6.56852	1.60611	4.07059	0.0156768	3	7.40653	5.67611	15.9486	0	4.65306	9.59875	4.72694	0	0	0	0	3.28556	9.67708	1.09519	8.76512	0.197702	3	7.86556	11.0333	39.0186	2.93194	13.4917	10.7039	6.91167	3.13889	4.77528	3.46194
chr11	94020052	94021052	+	1	9	4.19542	2.47889	2.39444	2.21389	0	0	3.03778	1.73778	3.18528	0	0	0	3.02292	0	303.292	0.0319872	6	2.30472	5.67611	5.52944	1.77917	2.75833	5.82556	0	0	4.47222	0	0	1.88722	4.50343	0.629074	7.06245	1	18	1.25028	2.45056	2.95681	0	1.81444	1.9	2.75833	3.13889	2.1025	1.61806
chr1	74765543	74766543	+	0.256787	0	11.0179	5.06083	7.245	1.72472	0	3.57056	5.48389	0	3.18528	1.91944	5.39972	0	7.77458	1.76509	4.38545	0.00313352	3	3.43083	4.37611	7.39889	1.77917	2.75833	1.37	0	0	3.38694	1.91944	0	0	5.06861	0.639815	7.81547	1	18	0	3.43083	0.818056	0	1.12278	3.57056	1.47222	1.61806	2.1025	0
chr15	62012639	62013639	+	0.808532	18	1.995	4.05472	0	3.55583	3.98028	1.70972	4.05472	3.57056	3.18528	4.75583	5.39972	0	3.60352	2.01657	1.78307	0.0447418	0	3.43083	0.906111	2.07333	1.77917	0	1.37	0	0	0.554722	3.3725	0	4.12722	2.49991	0.184907	12.8774	0.986803	6	3.98028	0.617222	2.95681	8.67972	1.54306	0.906111	2.75833	0	3.57056	1.61806
chr5	115981346	115982346	+	0.0841339	18	0	1.88722	0.645	0.950278	0	0	3.51111	1.73778	1.52694	1.77917	5.39972	0	2.39296	0.316759	7.35392	0.0319872	9	0	0	3.13889	1.77917	2.75833	5.82556	4.72694	3.21306	0.554722	1.91944	0	0	3.45435	0.639815	5.33129	0.656073	15	0	4.30139	1.81444	0	0.401389	2.84528	2.75833	8.93333	3.57056	1.61806
chr2	60700708	60701708	+	1	18	0.832778	2.99333	0.645	5.52944	0	1.05	1.60389	5.47708	1.52694	5.24056	0	8.67972	4.64009	1.49037	3.0993	0.0447418	0	3.43083	0.906111	2.07333	0	0	0	0	0	1.61806	1.91944	0	3.28556	2.13676	0	214.676	0.329852	6	0.645	1.17833	5.63278	11.5708	4.08389	8.65222	5.06083	1.61806	0.196111	3.46194
chr2	128544760	128545760	+	1	18	4.19542	2.47889	0	1.72472	0	0	2.465	2.78944	1.52694	6.49472	0	0	2.26046	0.574907	3.88175	0.000161934	6	3.43083	0.906111	1.06278	5.49861	4.65306	2.07333	0	0	3.38694	0	0	0	4.075	0	408.5	1	18	3.98028	3.43083	1.72472	6.01583	1.12278	1.38528	2.75833	6.03	0.666389	5.49861
chr19	16326915	16327915	+	1	12	5.36833	7.50389	2.39444	4.81833	10.9606	7.67194	6.96944	7.43	3.18528	7.93722	5.39972	0	7.81694	4.44565	1.75663	0.0447418	0	12.2751	8.00278	3.13889	5.49861	5.83833	2.67139	4.72694	0	3.07917	6.64778	0	10.2225	7.8056	2.60204	2.99215	1	18	2.47889	5.78722	1.60389	1.73778	5.36833	6.135	6.91167	0	4.18778	4.65306
chr7	87601871	87602871	+	0.52709	3	3.64639	17.5983	11.8026	0	0	1.70972	3.51111	0	2.44306	0.181944	0	0	11.0158	0.0606481	156.066	0.0225544	3	17.5014	11.2533	18.4914	6.49472	14.4793	18.2421	0	17.7861	4.76556	1.91944	0	5.39972	15.7487	2.43972	6.43285	0.197702	15	1.25028	0.617222	2.78944	1.73778	1.12278	8.65222	5.06083	4.63806	9.92111	4.65306
chr14	66709073	66710073	+	0.808532	9	22.0497	11.7161	17.2967	0	7.86556	31.4608	0.645	35.7494	44.9121	0	0	4.05472	27.1022	1.35157	19.9124	0.0107354	9	0	2.05861	3.67417	12.0481	2.75833	5.82556	0	4.47222	21.4894	0	0	1.88722	8.65389	0.629074	13.5569	0.0617515	6	15.5357	11.0333	2.78944	3.74056	9.68028	1.61806	1.47222	22.2922	2.56583	0
chr8	47854413	47855413	+	0.52709	0	8.43472	12.2536	4.96278	7.43	3.98028	1.70972	4.05472	5.47708	4.88375	6.63972	0	8.67972	8.55037	4.37333	1.95294	0.0048028	3	12.2751	9.13875	7.21889	5.49861	0	10.3839	0	0	4.20306	1.91944	0	1.88722	9.54426	1.26889	7.47075	1	6	10.1342	3.99306	6.60625	6.01583	5.73361	9.71889	3.58583	10.3743	5.73361	5.49861
chr6	48718257	48719257	+	0.113204	9	1.995	2.47889	3.34472	8.22861	127.321	15.5357	6.46722	1.13556	3.18528	3.88806	0	6.91167	50.3616	2.6062	19.2537	0.0225544	6	0	9.13875	3.84528	4.72694	16.5186	9.59875	0	7.77667	2.16528	4.20306	0	1.88722	10.2814	2.03009	5.04459	1	12	3.34472	4.81833	1.17833	8.67972	5.73361	4.81833	3.58583	1.61806	5.73361	11.5572
chr15	83360496	83361496	+	1	0	0	1.88722	2.39444	2.21389	0	2.75833	2.465	0	1.52694	1.14806	0	4.05472	1.73426	1.33065	1.30106	0.0225544	18	3.43083	2.05861	3.84528	1.77917	0	1.37	0	4.47222	3.66139	1.91944	8.39028	4.12722	4.81231	1.04972	4.55055	1	12	2.47889	1.60389	4.17444	1.73778	2.47889	4.81833	6.33833	2.465	2.1025	1.61806
chr5	113649243	113650243	+	0.150484	6	0	2.99333	3.34472	0	3.98028	1.70972	0.645	1.73778	1.52694	0.0552778	0	0	2.11269	0.0184259	74.6743	0.0447418	12	0	0	0.415833	1.77917	2.75833	1.37	4.72694	0	4.20306	1.91944	0	1.88722	2.97667	0.138611	20.0972	0.52709	15	2.47889	0.617222	0.210833	0	2.47889	0.285833	4.20306	3.13889	2.1025	3.46194
chr10	39844671	39845671	+	0.0617515	0	6.29778	5.06083	6.91167	2.94889	6.33833	3.57056	5.03597	4.65306	3.18528	6.63972	5.39972	4.05472	6.09009	4.28593	1.41997	0.0319872	3	0	13.005	12.6247	9.21111	2.75833	9.59875	0	0	7.73361	0	0	1.88722	8.54324	0.629074	13.3838	0.113204	9	9.41917	5.30611	8.12944	11.5708	1.12278	10.7039	6.91167	13.0964	12.7842	2.61611
chr1	186648079	186649079	+	0.656073	6	3.64639	0	4.96278	1.72472	0	3.57056	2.465	0	1.52694	1.14806	0	0	2.86972	0.382685	7.33341	0.0107354	3	3.43083	0	6.96944	2.94889	2.75833	7.30694	0	0	1.84361	1.91944	0	1.88722	4.33806	0.614537	6.96205	1	6	0	1.60389	4.37611	1.06278	2.47889	1.38528	1.47222	0	5.25333	3.46194
chr8	94053368	94054368	+	0.808532	3	1.995	2.99333	1.60389	0	0	2.75833	0	0	5.89944	1.41306	0	0	2.19741	0.471019	4.58903	0.0225544	18	0	0.906111	2.67139	0	0	3.63056	0	4.47222	1.84361	4.20306	5.00611	4.12722	4.44546	1.1925	3.70517	1	6	0	6.29778	2.465	1.73778	1.12278	3.57056	0	0	3.57056	1.61806
chr14	63747623	63748623	+	1	18	7.39889	6.00944	5.39972	20.0403	7.86556	0	18.0646	0	1.52694	39.0186	26.3378	0	21.7855	6.26935	3.47097	0.0156768	0	12.2751	12.2751	5.24056	7.21889	1.8725	2.67139	4.72694	0	5.06083	29.7136	5.00611	12.2751	15.665	3.26259	4.78977	1	3	4.75583	5.78722	4.37611	32.4246	12.9389	3.57056	11.3506	1.61806	4.31667	10.2953
chr4	137623798	137624798	+	1	18	0.832778	0.818056	1.60389	2.21389	6.33833	0	3.51111	0	1.52694	3.88806	5.39972	0	3.09593	1.08491	2.8367	0.0319872	6	0	5.67611	1.52694	4.72694	1.8725	4.24417	0	4.47222	1.29333	1.29333	0	0	3.61454	0.431111	8.21683	0.0617515	9	1.25028	1.17833	3.87333	0	4.39361	6.135	4.20306	3.13889	1.27722	0
chr11	113608156	113609156	+	0.150484	6	3.64639	6.00944	4.20306	3.55583	0	1.70972	2.04361	1.73778	1.52694	0	0	0	4.61963	0	462.963	0.0447418	0	12.2751	6.85361	5.52944	0	1.8725	2.67139	4.72694	0	6.48	1.91944	5.00611	4.12722	8.2194	1.51463	5.39764	1	18	3.98028	2.45056	5.02528	1.73778	1.12278	4.20306	8.12944	3.13889	4.31667	3.46194
chr18	32097583	32098583	+	0.0617515	3	4.19542	4.05472	6.48	2.21389	1.84361	1.70972	3.51111	0	3.18528	1.60389	0	4.05472	4.91005	1.8862	2.59468	0.0156768	6	21.6244	0.525	5.88611	6.49472	4.65306	8.2425	0	0	2.75833	1.91944	0	1.88722	9.34519	0.919444	10.0654	0.52709	21	1.25028	5.30611	15.4062	1.73778	3.31389	2.21389	4.20306	4.05472	5.92917	12.7304
chr11	88710760	88711760	+	0.197702	3	5.83833	7.01278	8.11569	0.950278	9.21111	3.57056	0	0	5.89944	1.14806	0	27.9014	9.68315	1.96648	4.90424	0.0107354	9	0	3.88806	9.32694	7.21889	12.5849	7.30694	0	4.47222	10.6444	0	0	3.28556	9.0369	1.09519	8.18587	1	12	2.47889	4.81833	8.39028	0	6.53917	1.61806	4.20306	10.3743	6.19722	0
chr10	88933144	88934144	+	0.113204	6	1.995	12.2536	7.70375	2.21389	0	10.0664	1.60389	3.57056	7.50389	0.181944	0	0	7.31745	0.0606481	103.718	0.0225544	9	0	2.05861	3.67417	6.49472	0	5.82556	4.72694	10.0733	13.9975	0	0	0	9.59926	0	960.926	0.419161	6	3.34472	2.45056	5.16639	3.74056	3.31389	2.47889	0	4.63806	4.77528	0
chr2	27571769	27572769	+	1	6	29.1319	27.6886	27.9014	12.5007	3.98028	13.4283	26.5156	17.0683	19.2629	5.65431	0	8.67972	28.2406	4.77801	5.90029	0.0319872	6	27.9014	27.4819	32.8133	25.3642	32.8133	28.6633	27.9014	4.47222	29.5532	23.2572	0	14.1661	29.3989	12.4744	2.35564	0.52709	0	86.4707	33.0385	36.6508	52.3865	15.3642	30.6492	27.9014	60.5283	26.5156	32.0358
chr6	72057455	72058455	+	0.329852	12	8.43472	3.55583	2.91181	12.0167	7.86556	10.0664	5.03597	18.1714	6.61389	16.2875	5.39972	4.05472	9.98287	4.96745	2.00763	0.0156768	0	7.40653	6.85361	2.91806	1.14806	2.75833	0.710278	0	0	4.76556	6.64778	0	3.28556	5.72606	1.53889	3.70334	1	12	5.47028	11.0333	2.59694	15.4775	5.73361	2.47889	5.61667	10.3743	4.18778	1.61806
chr1	182935187	182936187	+	0.150484	6	5.36833	2.99333	4.96278	2.21389	9.21111	0	2.465	3.57056	0	1.14806	0	0	4.44148	0.382685	11.336	0.0319872	6	3.43083	0.906111	3.84528	13.9153	9.24194	2.67139	0	0	6.7	1.91944	0	1.26306	8.60954	1.06083	8.04937	1	6	5.47028	8.60944	2.465	0	10.7039	3.92139	1.47222	4.63806	8.89056	0
chr14	22131531	22132531	+	0.150484	6	0.832778	4.61028	7.70375	1.72472	1.84361	0	1.26306	1.13556	0	0.181944	0	0	4.38227	0.0606481	62.171	0.0319872	6	0	3.31389	8.87639	3.64639	2.75833	2.67139	3.31389	0	0.554722	0	0	0	4.06343	0	407.343	1	6	2.47889	1.60389	20.9253	0	1.12278	4.20306	1.47222	0	5.06083	2.61611
chr2	44905184	44906184	+	0.52709	21	8.43472	9.78556	6.48	10.0664	3.10778	3.57056	7.96722	12.6561	4.88375	22.6436	12.6989	0	11.7808	5.58157	2.10868	0.0156768	0	3.43083	9.68028	2.30472	1.77917	2.75833	2.07333	0	0	3.66139	6.64778	4.31667	4.12722	5.13861	1.22046	4.18429	0.986803	0	3.98028	9.24194	5.63278	5.06083	6.96944	3.27167	10.7039	3.13889	3.07917	6.62694
chr11	82200334	82201334	+	0.419161	12	3.06306	0	0	0.950278	0	1.70972	1.60389	7.43	1.52694	1.60389	0	0	3.52028	0.53463	6.48198	0.00723863	18	3.43083	1.61806	1.38528	1.77917	2.75833	1.37	0	4.47222	3.07917	6.64778	5.00611	14.1661	8.60667	1.96917	4.35368	1	18	1.25028	3.43083	0.0127778	3.74056	1.12278	0	1.47222	1.61806	1.70972	1.61806
chr7	71056541	71057541	+	0.986803	0	8.43472	0.818056	6.48	5.52944	0	3.57056	3.03778	1.73778	5.89944	6.26889	0	4.05472	5.24426	3.03333	1.72648	0.0319872	3	2.30472	4.37611	6.16667	3.64639	2.75833	1.37	0	0	1.84361	6.64778	0	0	4.2825	0.614537	6.87309	0.52709	3	11.4594	6.29778	0.617222	1.06278	3.68806	7.92111	0	1.61806	4.77528	3.46194
chr6	128752789	128753789	+	0.986803	12	0	0	0	10.0664	1.84361	0	12.4722	0	0	4.99903	0	0	4.15741	0	416.741	0.0107354	0	3.43083	12.2751	3.84528	0	2.75833	7.30694	0	0	0	1.91944	6.3675	6.19722	6.51708	0	652.708	0.0841339	15	0	0	7.20361	0	6.53917	4.20306	10.7039	4.63806	9.43222	3.46194
chr4	53162267	53163267	+	1	12	5.36833	0	1.60389	4.20306	12.2536	1.70972	2.465	5.47708	1.52694	3.88806	5.39972	0	6.05546	2.32407	2.59866	0.0107354	9	0	0.906111	2.30472	1.77917	9.24194	3.63056	0	17.7861	1.84361	0	0	0	6.54324	0	655.324	1	6	2.47889	0.617222	1.37	2.93194	0	2.84528	1.47222	1.61806	1.27722	0.950278
chr6	5123978	5124978	+	0.0617515	6	3.06306	1.88722	3.34472	0.525	1.84361	5.55972	0	0	4.88375	0	0	0	2.765	0	277.5	0.0447418	6	0	3.31389	5.04667	12.6775	2.75833	4.24417	0	0	5.6025	0	0	0	6.56	0	657	0.419161	6	2.47889	2.45056	1.47222	3.74056	0	0.285833	0	3.13889	2.34833	0
chr8	41961618	41962618	+	1	3	22.0497	7.01278	15.6139	4.81833	0	0	5.03597	7.43	5.89944	0.415833	0	4.05472	14.8921	1.49019	9.93353	5.04637e-05	3	17.5014	13.005	15.3133	3.64639	2.75833	8.83083	0	0	5.83833	1.91944	0	1.88722	15.2732	1.26889	11.9504	0.808532	9	3.98028	1.60389	9.90722	1.73778	10.7039	12.9389	0.818056	7.41417	13.3633	7.68778
chr5	44273031	44274031	+	0.419161	15	6.29778	0.818056	0	6.135	1.84361	3.57056	3.51111	7.43	6.61389	13.0964	5.39972	0	6.16537	2.37194	2.59258	0.0447418	0	17.5014	3.88806	3.84528	0	2.75833	6.59042	0	3.21306	0.892222	3.3725	0	10.2225	8.41157	1.36843	6.10956	0.0617515	6	6.96944	0.617222	0.710278	19.4503	4.81833	5.49861	3.58583	1.61806	0.196111	0
chr19	46732568	46733568	+	0.52709	12	3.06306	0.818056	0.645	3.55583	0	0	4.05472	5.47708	3.18528	1.14806	0	0	4.23903	0.382685	10.8204	0.00313352	21	3.43083	2.05861	0.617222	0	0	1.37	0	0	2.43556	4.20306	11.1486	1.88722	5.7463	0.456667	12.3349	1	6	3.98028	2.45056	0.992222	1.73778	5.73361	0.906111	0	7.41417	2.1025	3.46194
chr9	90129876	90130876	+	0.808532	21	3.06306	6.00944	1.60389	0.950278	1.84361	1.70972	1.26306	1.73778	3.18528	4.12722	5.39972	0	3.5588	1.5012	2.36156	0.0048028	12	0	0.906111	1.52694	5.49861	2.75833	1.37	4.72694	10.0733	2.16528	1.91944	0	4.12722	5.65519	0.811019	6.90019	0.52709	6	1.25028	1.17833	2.59694	3.74056	1.54306	0.285833	2.75833	0	0.963056	1.61806
chr8	129589992	129590992	+	1	0	0	0.510556	2.39444	0	3.98028	1.70972	7.43	0	0	0	0	4.05472	2.47667	0.968333	2.54174	0.0447418	6	0	4.37611	6.16667	3.64639	12.5849	13.0611	4.72694	0	3.99306	0	0	4.12722	9.76412	1.37574	7.05335	0.197702	9	1.25028	5.30611	10.1178	1.73778	6.53917	5.49861	12.0025	6.03	4.00806	1.61806
chr10	117275706	117276706	+	0.808532	9	7.92111	4.05472	2.39444	12.5007	14.1953	8.93986	13.4283	5.47708	8.36861	16.0404	12.6989	0	11.8786	4.79009	2.47675	0.00723863	3	7.40653	6.27583	0.617222	3.64639	12.5849	5.82556	0	0	2.16528	1.91944	5.00611	3.28556	7.35227	0.721759	10.0611	1	6	1.25028	7.39889	1.60389	15.4775	11.2111	0.285833	2.75833	1.61806	1.27722	2.61611
chr8	123274282	123275282	+	0.52709	9	4.19542	0.818056	2.91181	2.94889	3.98028	5.55972	7.96722	0	3.18528	4.49431	0	0	4.16296	1.4981	2.76703	0.0447418	9	0	2.05861	1.8725	1.77917	9.24194	7.30694	0	4.47222	2.75833	1.91944	0	1.26306	6.10935	1.06083	5.71457	1	18	6.25611	2.97889	1.91944	6.01583	4.08389	5.49861	2.21389	4.63806	4.58111	4.65306
chr3	52104156	52105156	+	0.656073	18	0	0	5.73361	0.950278	0	0	0	6.48	3.18528	6.26889	0	4.05472	3.4412	0.316759	10.5619	0.0319872	0	3.43083	9.68028	6.01583	0	0	5.82556	0	0	2.43556	1.91944	0	1.26306	6.37565	0.811852	7.76983	0.808532	6	1.25028	2.45056	2.78944	1.73778	1.81444	2.84528	0.818056	1.61806	5.49861	0
chr18	38158276	38159276	+	1	18	0.46	0	1.60389	4.20306	1.84361	0	5.03597	0	0	8.17833	5.39972	0	4.52602	0.687963	6.49894	0.0156768	0	10.3378	0.525	2.91806	0	2.75833	0.710278	0	0	1.29333	1.91944	5.00611	9.37472	5.43343	0.431111	12.3403	1	18	0	2.05861	0.992222	2.93194	1.12278	1.61806	1.47222	1.61806	2.56583	0
chr19	41391923	41392923	+	0.52709	9	3.06306	1.88722	0.645	0.950278	3.98028	3.57056	7.96722	0	3.18528	6.03	0	0	3.7175	1.86509	1.9879	0.000780587	3	3.43083	3.31389	1.8725	1.77917	0	2.07333	0	0	0	0	0	0	2.87241	0	288.241	0.419161	9	1.25028	1.60389	2.465	2.93194	1.81444	0.906111	2.75833	3.13889	1.70972	0.950278
chr1	58200964	58201964	+	0.419161	6	36.2001	46.1139	156.496	8.80417	0	5.55972	8.89056	1.73778	15.9867	0	0	0	79.6033	0	7961.33	0.0447418	6	7.40653	18.1714	29.5532	58.6708	7.92917	18.7058	3.31389	0	19.1501	3.3725	14.5333	0	28.4353	5.96861	4.75784	0.197702	6	2685.09	27.4819	30.3711	8.67972	40.6	26.3378	6.91167	23.0681	36.6508	21.2153
chr2	167767453	167768453	+	0.656073	15	3.64639	1.88722	0.645	6.135	1.84361	3.57056	4.4225	3.57056	4.88375	8.90486	3.74056	0	4.29227	2.05954	2.07886	0.0225544	6	0	6.85361	1.06278	1.77917	5.83833	1.37	0	0	3.07917	0	0	0	2.99583	0	300.583	1	0	3.98028	2.97889	1.91944	3.74056	5.73361	2.84528	1.47222	3.13889	1.70972	5.49861
chr15	58852932	58853932	+	1	6	8.43472	12.6989	8.11569	7.43	1.84361	8.93986	0.645	9.76028	11.5264	1.14806	0	4.05472	9.74977	1.73426	5.59537	0.00200883	9	0	6.27583	19.9878	12.6775	12.5849	23.0681	10.8344	17.7861	10.9606	4.20306	0	6.19722	16.1101	3.46676	4.63654	1	12	28.6633	5.30611	18.4467	1.73778	3.31389	20.4606	21.6244	27.0371	24.825	11.5572
chr17	74171481	74172481	+	0.0617515	18	5.36833	6.55361	6.07306	3.55583	1.84361	3.57056	12.4722	22.2922	15.0514	8.49333	0	14.1408	16.6053	2.99	5.53843	0.0447418	18	0	9.68028	4.25722	1.77917	0	2.07333	0	10.0733	10.9606	9.42569	5.00611	16.6083	10.3467	1.28417	8.00261	1	0	2.47889	8.60944	1.72472	7.41417	7.39889	6.3675	1.47222	8.93333	0.666389	12.7304
chr10	74896983	74897983	+	0.113204	9	5.36833	2.99333	12.6989	3.55583	1.84361	7.67194	3.51111	6.48	5.89944	0	0	0	7.02019	0	703.019	0.0048028	9	3.43083	3.31389	8.67972	10.1178	2.75833	10.3839	0	10.0733	7.93722	0	0	0	7.75333	0	776.333	0.197702	3	4.75583	2.05861	7.445	1.73778	0.401389	2.84528	0	3.13889	1.27722	0
chr15	97655142	97656142	+	0.656073	12	1.995	0	2.39444	2.21389	0	3.57056	1.60389	7.43	3.18528	1.91944	0	2.75833	4.07306	1.46315	2.77165	0.0447418	21	3.43083	5.67611	1.06278	0	2.75833	0	0	4.47222	0.554722	12.4158	0	8.30264	6.90616	0.919444	7.44117	1	18	2.47889	0	3.70472	0	1.81444	2.84528	1.47222	6.03	2.1025	1.61806
chr13	114404903	114405903	+	0.52709	12	5.36833	6.00944	2.39444	6.135	6.33833	14.4433	6.46722	1.73778	7.50389	13.5106	5.39972	0	8.97222	4.59074	1.95234	0.0319872	3	3.43083	6.85361	2.30472	4.72694	0	2.07333	0	0	2.75833	0	0	1.26306	4.19639	0.421019	9.75918	1	18	12.1964	3.43083	0.818056	3.74056	2.93194	2.84528	1.47222	4.63806	4.31667	7.68778
chr17	47644627	47645627	+	1	6	0.832778	2.99333	4.96278	2.21389	6.33833	3.57056	0.645	6.48	1.52694	2.86417	5.39972	0	4.04093	2.75463	1.46527	0.0319872	3	0	8.65222	4.17444	3.64639	1.8725	0	0	0	0	1.29333	0	1.88722	4.27556	0	428.556	1	12	2.47889	1.17833	2.95681	1.73778	5.73361	8.65222	8.12944	1.61806	1.9	3.46194
chr1	170218646	170219646	+	0.419161	0	0.832778	6.00944	1.60389	0	1.84361	0	0.645	0	1.52694	1.14806	0	4.05472	2.81537	0.614537	4.52394	0.00723863	0	7.40653	2.05861	4.68167	1.77917	2.75833	1.37	0	4.47222	1.29333	4.20306	6.3675	3.28556	4.7156	1.92185	2.44615	1	12	0	0.617222	2.59694	0	0.401389	3.57056	0	4.05472	3.57056	3.46194
chr6	125202076	125203076	+	0.986803	21	4.19542	2.47889	2.39444	6.135	1.84361	0	2.465	1.73778	3.18528	8.90486	5.39972	0	4.76819	2.46269	1.93239	0.0319872	3	3.43083	2.05861	1.72472	1.77917	0	1.37	0	0	1.29333	3.3725	0	0	2.40472	0.431111	5.47418	1	18	0.645	2.45056	0.0408333	1.73778	1.12278	0	2.21389	1.61806	0.963056	0
chr16	4399410	4400410	+	0.52709	21	7.39889	1.88722	5.73361	0	0	1.05	1.60389	1.73778	1.52694	3.55583	0	0	5.00657	0.35	13.9349	0.0447418	3	3.43083	8.00278	8.36861	3.64639	0	1.37	0	0	6.22778	0	0	0	6.60074	0	661.074	0.419161	3	3.98028	5.30611	5.89944	0	2.47889	3.57056	0	4.05472	5.25333	1.61806
chr2	165680814	165681814	+	0.808532	15	0	7.01278	0.645	2.21389	0	0	7.96722	2.78944	4.17444	7.2625	0	0	4.97704	0.737963	6.66749	0.0107354	0	3.43083	3.31389	9.32694	0	1.8725	4.24417	0	0	0	1.91944	0	4.12722	5.35722	0	536.722	1	0	0.645	2.45056	7.30694	3.74056	1.12278	8.65222	4.20306	1.61806	3.07917	5.49861
chr12	103571076	103572076	+	0.419161	0	3.06306	5.06083	3.78944	0	9.21111	1.70972	0.645	1.73778	0	4.24417	0	4.05472	3.97111	0.794259	4.95003	0.0156768	18	0	3.31389	2.67139	0	2.75833	2.67139	0	4.47222	6.22778	4.20306	6.3675	6.19722	5.58926	1.80991	3.07667	1	21	4.75583	3.43083	2.07333	0	2.93194	4.20306	5.61667	0	3.57056	5.49861
chr5	111871584	111872584	+	1	0	1.995	0	4.20306	0.950278	0	1.70972	0.645	0	3.18528	0	0	4.05472	2.06602	0.886667	2.31526	0.00126436	6	3.43083	3.31389	5.39972	5.49861	2.75833	4.24417	0	0	1.84361	0	0	1.88722	4.16704	0.614537	6.68821	1	0	0	7.39889	5.38361	0	1.81444	2.84528	6.91167	0	2.34833	5.49861
chr15	96880621	96881621	+	0.197702	3	14.2329	19.9353	6.91167	2.21389	1.20944	1.70972	0	7.43	4.88375	0	0	8.67972	13.6933	1.71102	7.96231	0.000780587	18	5.98833	6.85361	5.39972	8.325	0	1.37	0	10.0733	8.59556	11.1562	21.4383	12.2751	14.9566	3.23167	4.61694	1	12	3.98028	2.45056	0.510556	2.93194	1.81444	0.285833	4.20306	0	6.19722	0
chr8	47584476	47585476	+	1	6	0.832778	8.06167	1.25028	2.21389	0	0	4.4225	0	1.52694	0.632222	0	0	3.38157	0.210741	15.3645	0.0447418	3	7.40653	0.906111	11.4953	5.49861	0	7.30694	0	0	5.6025	0	0	0	6.60264	0	661.264	1	18	0	0	7.93722	0	0.401389	9.71889	6.91167	1.61806	3.57056	1.61806
chr7	139434289	139435289	+	0.808532	18	0.832778	3.55583	0.645	0	0	0	1.60389	1.73778	4.88375	2.86417	0	0	2.74181	0	275.181	0.0225544	21	3.43083	3.31389	2.07333	1.14806	0	1.37	4.72694	0	3.07917	4.20306	6.3675	1.88722	4.15259	0.839352	4.9009	1	6	2.47889	9.90722	0.210833	1.73778	1.12278	4.52833	1.47222	3.13889	2.1025	0
chr4	97535292	97536292	+	0.808532	18	3.06306	2.99333	2.39444	2.21389	1.84361	1.70972	3.51111	3.57056	1.52694	2.59694	0	4.05472	2.86954	1.92241	1.49013	0.0319872	0	3.43083	2.05861	7.80556	7.21889	0	1.37	0	0	2.43556	1.91944	8.39028	3.28556	4.53176	0.811852	5.52625	0.52709	3	3.98028	4.30139	4.03583	3.74056	1.81444	1.61806	1.47222	6.03	3.07917	2.61611
chr1	154446181	154447181	+	1	15	3.06306	0	3.34472	7.43	3.98028	6.62694	6.46722	1.73778	1.52694	10.9289	26.3378	0	12.4222	2.13593	5.79341	0.00200883	21	3.43083	9.13875	2.465	1.77917	0	1.37	0	4.47222	1.29333	4.20306	6.3675	10.2225	6.93102	1.04972	6.54985	0.0617515	18	1.25028	3.43083	0.617222	3.74056	0	1.38528	1.47222	1.00639	2.56583	7.68778
chr15	83360010	83361010	+	1	0	1.995	5.06083	4.96278	2.21389	0	1.70972	2.465	1.73778	3.18528	1.14806	0	4.05472	4.0062	1.30787	3.0475	0.00126436	18	3.43083	2.05861	3.13889	1.77917	0	1.37	4.72694	4.47222	6.7	1.91944	8.39028	4.12722	5.29972	1.04972	5.01048	1	12	2.47889	5.30611	0.992222	1.73778	4.08389	2.21389	3.58583	3.13889	1.9	0
chr7	111594189	111595189	+	1	18	0	0	0	4.81833	12.2536	1.70972	9.38194	0	0	13.5106	21.3012	4.05472	12.9555	0	1296.55	0.0447418	0	7.40653	2.05861	1.72472	1.77917	1.8725	3.63056	0	0	0	17.4358	0	6.19722	7.87769	0	788.769	0.986803	18	1.93444	1.60389	2.22889	8.67972	3.68806	1.61806	5.61667	1.61806	2.56583	6.62694
chr10	74966682	74967682	+	1	12	0.832778	0.510556	2.39444	2.21389	1.84361	0	3.51111	0	1.52694	1.77917	0	0	1.67935	0.593056	2.80132	0.0107354	6	12.2751	10.1178	14.2329	0	5.83833	15.4062	4.72694	0	1.84361	0	0	0	12.2086	0	1221.86	1	0	0	0	13.3926	0	2.21389	11.1064	4.20306	0	3.07917	1.61806
chr18	12806498	12807498	+	1	6	16.6083	40.6	95.9592	6.80861	3.98028	16.7172	39.0186	3.57056	20.5758	1.41306	0	19.6419	51.0558	7.01833	7.26571	0.00126436	9	24.9307	13.6592	46.1139	38.3507	32.8133	50.6792	39.0186	42.3978	27.795	4.20306	13.0258	4.12722	40.6144	7.1187	5.69871	1	18	6.25611	8.60944	34.9081	3.74056	10.7039	25.6422	39.0186	4.63806	16.1994	33.0385
chr16	10989180	10990180	+	0.256787	15	1.995	0	0.645	2.94889	1.20944	1.70972	3.51111	3.57056	1.52694	4.12722	5.39972	0	3.17565	0.88	3.57938	0.0225544	0	3.43083	0.906111	3.84528	0	0	0	0	0	1.84361	1.91944	0	1.88722	2.72741	0	273.741	0.0617515	18	1.25028	1.60389	5.89944	1.06278	1.12278	3.57056	1.47222	4.05472	6.46722	5.49861
chr19	45662210	45663210	+	0.986803	6	5.36833	0.818056	4.96278	6.80861	0	1.70972	4.4225	3.57056	1.52694	0.181944	3.74056	0	3.71639	1.3075	2.82838	0.0319872	6	0	2.71417	0.617222	3.64639	1.8725	3.63056	0	0	1.61806	0	0	1.88722	3.04981	0.539352	5.56986	0.0841339	12	0	0	0.818056	1.73778	5.73361	3.57056	0	4.63806	2.1025	1.61806
chr14	32197691	32198691	+	1	18	0.832778	3.55583	3.34472	7.43	0	0	6.46722	1.73778	3.18528	5.65431	0	4.05472	3.79676	2.47667	1.53087	0.0225544	0	7.40653	5.67611	5.24056	0	0	0	0	0	4.20306	1.91944	0	6.19722	6.10773	0	611.773	1	12	3.98028	2.45056	3.3	5.06083	2.93194	5.49861	2.75833	5.41556	4.18778	3.46194
chr4	107788811	107789811	+	0.113204	0	9.76028	10.7039	12.0308	4.81833	1.84361	1.05	10.4425	1.73778	4.17444	0	5.39972	8.67972	10.8317	2.57065	4.20114	0.0447418	12	0	5.67611	7.67194	6.49472	12.5849	10.3839	10.8344	25.9406	3.38694	9.42569	0	1.88722	13.3873	3.77097	3.54335	0.197702	6	13.9975	2.05861	25.3642	1.73778	9.68028	18.2421	5.61667	4.63806	5.92917	0.950278
chr3	95471607	95472607	+	0.52709	12	0	1.88722	0.645	0.950278	7.86556	1.70972	1.60389	1.73778	3.18528	3.55583	0	0	3.50852	0.844074	4.11969	0.0225544	21	0	3.31389	2.07333	0	0	0	0	0	1.61806	0	4.31667	4.12722	2.81463	0	282.463	1	21	0	2.45056	0.818056	3.74056	2.47889	0.285833	1.47222	0	1.70972	1.61806
chr19	41419663	41420663	+	1	6	3.06306	7.50389	0.645	3.55583	3.98028	1.70972	4.05472	0	4.17444	1.77917	5.39972	0	3.73731	2.39296	1.55946	0.0447418	6	3.43083	2.05861	5.24056	3.64639	5.83833	1.37	4.72694	0	4.76556	0	0	0	3.61824	0	362.824	0.52709	6	10.1342	10.4569	3.57056	6.01583	6.15417	4.20306	10.1178	6.03	4.31667	3.46194
chr16	23983969	23984969	+	0.150484	3	3.06306	12.2536	9.26917	3.55583	1.84361	0	1.26306	4.65306	0	1.91944	0	0	8.19528	0.639815	12.6271	0.0156768	3	3.43083	2.71417	12.3658	7.21889	2.75833	2.67139	0	0	6.96944	1.91944	0	0	6.17028	0.639815	9.51083	0.52709	18	1.25028	3.99306	4.83819	1.73778	1.12278	7.245	10.7039	2.465	9.43222	12.7304
chr4	107740385	107741385	+	0.197702	0	4.19542	7.50389	4.96278	4.81833	1.84361	3.57056	5.03597	1.73778	1.52694	1.60389	5.39972	11.9594	6.32102	2.7669	2.27989	0.00723863	3	12.2751	5.67611	7.80556	3.64639	9.24194	7.30694	4.72694	0	4.20306	4.20306	5.00611	0	8.5856	2.97667	2.87799	0.808532	12	20.8914	1.60389	15.4062	5.06083	4.81833	6.62694	7.43	13.0964	7.58639	1.61806
chr13	37748910	37749910	+	1	15	0	0.818056	0	8.80417	1.84361	1.70972	1.60389	0	0	1.14806	3.74056	8.67972	4.52278	0.272685	16.0347	0.0319872	21	3.43083	2.05861	4.81833	5.49861	0	2.67139	0	4.47222	0	9.42569	5.00611	10.2225	8.2181	1.49074	5.48269	0.419161	12	0	0.285833	9.21111	6.01583	1.81444	10.1178	24.6676	8.25	5.73361	4.65306
chr18	53426740	53427740	+	0.52709	6	1.995	2.99333	1.25028	0.950278	12.2536	3.57056	1.60389	0	3.18528	6.26889	0	0	5.59148	1.59639	3.487	0.0319872	3	0	5.67611	2.30472	1.77917	2.75833	2.67139	0	0	1.29333	1.29333	0	1.88722	2.66028	0.431111	6.05353	1	3	1.25028	2.45056	2.95681	0	6.53917	2.21389	1.47222	6.03	0.666389	1.61806
chr8	122901917	122902917	+	0.197702	6	5.36833	2.99333	1.60389	2.21389	0	3.57056	1.26306	1.73778	4.88375	0.181944	0	0	3.32185	0.0606481	47.1612	0.0447418	12	0	0	2.67139	3.64639	2.75833	0	4.72694	10.0733	1.84361	1.91944	0	1.88722	5.54796	0.890463	6.17234	1	12	1.25028	1.60389	0.992222	0	1.12278	2.84528	0	6.03	2.34833	0
chr6	83405048	83406048	+	0.52709	15	3.64639	1.5	10.0733	17.5669	1.20944	1.70972	14.8175	9.76028	8.36861	11.9594	5.39972	8.67972	10.9821	5.07324	2.16243	0.0447418	3	12.2751	10.6083	7.93722	5.49861	9.24194	7.30694	0	4.47222	7.45194	17.4358	0	4.12722	10.2736	3.97472	2.58075	1	12	6.25611	7.93722	5.765	15.4775	10.1997	16.8936	13.6003	5.41556	10.9815	10.2953
chr4	144821397	144822397	+	0.197702	3	6.95694	5.06083	2.91181	3.55583	3.98028	1.70972	0.645	4.65306	0	4.49431	0	0	4.97653	1.4981	3.30649	0.0156768	3	12.2751	16.3876	2.91806	2.94889	7.92917	1.37	0	0	3.07917	1.91944	0	4.12722	10.5269	1.02639	10.167	0.419161	18	0	8.60944	0.710278	0	1.12278	5.49861	1.47222	3.13889	2.1025	3.46194
chr10	92642314	92643314	+	0.150484	6	0.832778	4.05472	1.60389	1.72472	14.1953	1.70972	1.60389	0	3.18528	3.55583	0	0	5.87657	1.18528	4.92486	0.0447418	12	0	0	3.67417	1.14806	0	2.67139	4.72694	4.47222	1.29333	0	0	0	3.4975	0	350.75	0.0617515	21	1.25028	0.617222	3.87333	0	1.54306	3.57056	0	0	0.666389	1.61806
chr3	101310574	101311574	+	1	9	0.832778	0.510556	6.07306	0	3.98028	0	1.60389	0	3.18528	0	0	0	2.47213	0	248.213	0.0447418	0	3.43083	0.906111	4.81833	2.94889	0	2.67139	0	0	2.43556	6.64778	0	3.28556	3.31111	0.811852	4.04101	1	0	5.47028	0.285833	1.60389	0	2.47889	2.21389	0	1.61806	4.31667	1.61806
chr18	62040761	62041761	+	0.656073	12	4.81042	0	0.645	2.21389	0	0	4.4225	7.43	2.44306	0	0	0	4.76519	0	477.519	0.0107354	6	0	8.00278	2.67139	3.64639	2.75833	7.30694	0	4.47222	0.554722	0	0	0	4.57056	0	458.056	1	6	6.25611	2.45056	1.47222	0	1.81444	4.81833	2.75833	1.61806	0.666389	1.61806
chr7	97193450	97194450	+	0.113204	9	6.29778	6.55361	2.39444	13.23	7.86556	10.0664	5.48389	7.43	4.88375	17.7079	5.39972	0	10.3873	5.08194	2.04191	0.00313352	21	7.40653	4.37611	2.67139	1.77917	0	7.30694	0	0	3.07917	14.6839	7.31389	20.0403	14.0127	1.02639	13.5303	0.808532	3	12.1964	3.99306	2.22889	8.67972	3.68806	4.52833	5.61667	1.00639	0	7.68778
chr3	106317699	106318699	+	0.986803	6	8.43472	0.818056	3.78944	10.6306	5.39972	7.67194	3.51111	1.73778	2.44306	12.2536	5.39972	0	7.90074	2.56398	3.07335	0.0447418	0	10.3378	10.6083	4.46472	3.64639	0	2.67139	0	4.47222	0.892222	6.64778	0	3.28556	8.47028	1.78815	4.71612	1	0	2.47889	4.81833	5.38361	6.01583	7.39889	5.49861	5.61667	0	2.1025	16.9812
chr8	27807781	27808781	+	0.197702	9	23.9371	2.99333	0.285833	10.0664	9.21111	1.05	5.03597	7.43	5.89944	4.99903	3.74056	0	9.07208	2.91319	3.1069	0.0447418	0	12.2751	8.00278	1.06278	1.77917	0	2.67139	0	0	2.43556	8.325	0	5.39972	7.11356	0.811852	8.6677	1	6	5.47028	4.30139	0.358889	5.06083	0.401389	0.285833	2.75833	4.63806	0.510556	0.950278
chr6	108256036	108257036	+	1	12	0	0.818056	0.645	0	3.98028	0	1.26306	1.73778	0	0.181944	0	0	1.32676	0.0606481	18.9214	0.0319872	9	0	0	4.68167	1.77917	5.83833	6.59042	4.72694	0	0.554722	0	0	4.12722	4.73597	1.37574	3.42486	1	12	2.47889	5.30611	3.70472	0	1.12278	9.71889	2.75833	4.63806	7.77667	1.61806
chr6	31025462	31026462	+	1	18	4.81042	7.50389	1.25028	2.21389	12.2536	3.57056	4.4225	1.73778	9.22722	3.32194	5.39972	8.67972	6.01269	4.52153	1.32906	0.00200883	3	7.40653	8.65222	8.87639	5.49861	9.24194	4.24417	0	4.47222	3.66139	6.64778	0	5.39972	8.31171	2.7112	3.0581	0.329852	18	10.1342	6.29778	12.0561	1.73778	10.1997	7.92111	2.75833	18.3299	12.2967	12.7304
chr5	113581878	113582878	+	0.197702	6	4.19542	2.47889	3.34472	0.950278	3.98028	1.70972	2.465	1.13556	4.88375	0	0	0	3.33968	0	334.968	0.0225544	3	7.40653	6.85361	4.68167	7.21889	5.83833	0	0	0	5.38361	4.20306	0	4.12722	6.31394	1.79454	3.50446	0.0617515	15	1.25028	1.60389	2.59694	1.06278	0.401389	4.52833	5.61667	8.25	6.19722	4.65306
chr9	118520068	118521068	+	1	18	4.19542	4.05472	0.645	11.3775	3.98028	1.70972	1.60389	8.74139	1.52694	7.06931	5.39972	4.05472	5.68917	2.96505	1.91566	0.0225544	21	0	0.906111	1.52694	0	0	0	0	0	0.554722	1.91944	0	1.88722	1.26889	0	127.889	1	6	3.98028	1.17833	2.07333	5.06083	1.12278	1.61806	1.47222	1.00639	2.34833	1.61806
chr17	71556324	71557324	+	1	0	0.832778	2.99333	1.60389	6.135	1.20944	0	6.46722	0	0	1.60389	5.39972	0	2.44815	1.81	1.35063	0.0107354	3	7.40653	1.61806	13.1411	0	2.75833	8.83083	0	0	0.210833	1.91944	0	1.88722	7.38856	0.0702778	92.1621	0.986803	21	0	5.30611	4.03583	0	0.401389	3.27167	2.75833	1.61806	1.27722	0
chr17	64957292	64958292	+	0.656073	21	3.64639	4.61028	6.48	2.21389	3.98028	0	4.4225	5.47708	3.18528	4.49431	5.39972	0	4.91222	2.06472	2.37247	0.00313352	6	3.43083	2.05861	5.24056	2.94889	2.75833	5.1325	0	0	2.43556	0	0	1.88722	3.61324	0.629074	5.66952	0.197702	9	3.98028	3.43083	5.89944	3.74056	6.53917	7.50389	4.20306	3.13889	7.40653	3.46194
chr14	120676004	120677004	+	1	12	4.19542	4.05472	0.645	4.81833	0	1.70972	2.465	3.57056	3.18528	9.70389	0	0	3.23463	2.17602	1.48426	0.00723863	3	7.40653	12.2751	1.72472	1.77917	2.75833	2.67139	0	0	1.84361	0	0	1.88722	7.13546	0.614537	11.4412	0.0841339	6	2.47889	11.0333	1.81444	1.73778	8.325	3.57056	0	1.61806	4.77528	0
chr15	58807696	58808696	+	0.113204	3	3.06306	10.2656	8.11569	0.950278	1.84361	3.57056	0.645	9.76028	1.52694	1.60389	0	0	7.1481	0.53463	13.1431	0.0156768	6	3.43083	0	8.36861	7.21889	5.83833	8.83083	0	0	6.22778	1.91944	0	0	7.29602	0.639815	11.2432	1	0	11.4594	1.17833	3.57056	0	0	4.20306	0	7.41417	4.00806	3.46194
chr6	31134239	31135239	+	0.419161	6	3.06306	5.49861	0.645	7.43	0	3.57056	0	5.47708	4.88375	2.86417	0	0	3.66685	0.954722	3.81131	0.0048028	3	3.43083	5.67611	6.16667	1.77917	0	4.24417	0	0	1.29333	0	0	0	5.0912	0	510.12	0.113204	6	2.47889	5.78722	10.2083	8.67972	1.81444	6.3675	1.47222	1.00639	6.19722	0
chr2	103472515	103473515	+	0.419161	21	0.832778	1.5	2.39444	0	0	0	1.60389	0	1.52694	0.181944	0	4.05472	1.57574	0	158.574	0.0156768	3	3.43083	14.3592	5.88611	7.21889	0	4.24417	0	0	1.29333	0	0	4.12722	7.89204	0.431111	17.9139	1	18	1.25028	1.60389	4.17444	0	4.81833	2.21389	1.47222	0	5.25333	4.65306
chr7	97182144	97183144	+	1	18	8.91917	1.5	3.34472	21.3872	0	3.57056	17.5983	9.76028	4.88375	18.9564	12.6989	0	10.7475	4.58796	2.33961	0.0447418	21	3.43083	3.31389	1.72472	4.72694	0	2.07333	0	4.47222	1.84361	5.66139	5.00611	8.30264	6.32338	2.10528	2.99411	1	18	7.86556	2.97889	1.81444	8.67972	4.08389	0.1275	6.33833	6.03	0.666389	4.65306
chr14	120677244	120678244	+	1	6	6.29778	12.2536	1.60389	8.80417	3.98028	1.05	6.46722	5.47708	3.18528	6.49472	0	0	6.71843	2.16491	3.09366	0.0156768	21	2.30472	2.05861	3.84528	1.77917	4.65306	1.37	0	3.21306	1.61806	4.20306	8.39028	6.19722	6.26352	1.61037	3.87166	0.986803	6	6.96944	23.9371	4.72694	0	24.9307	7.92111	2.75833	4.63806	7.20361	5.49861
chr8	41977134	41978134	+	0.0841339	6	8.91917	8.06167	10.9289	11.3775	9.21111	3.57056	13.4283	0	4.88375	1.60389	0	4.05472	9.30324	1.8862	4.91152	0.00723863	3	7.40653	5.1325	22.5278	5.49861	2.75833	16.6438	0	0	3.07917	1.91944	0	12.2751	11.6889	1.02639	11.2882	1	18	1.93444	3.99306	10.9606	1.73778	4.08389	27.9014	4.20306	0	14.5953	10.2953
chr19	43594581	43595581	+	0.52709	3	76.9822	12.6989	7.70375	3.55583	1.84361	7.67194	1.60389	5.47708	20.5758	2.34833	0	8.67972	32.4616	3.67602	8.8094	0.0319872	6	17.5014	9.13875	17.1203	16.1308	4.65306	33.7286	4.72694	17.7861	9.53625	0	0	4.12722	18.1708	1.37574	13.1199	0.656073	9	10.1342	2.45056	1.91944	0	7.39889	15.4062	2.75833	4.05472	3.07917	1.61806
chr6	31141306	31142306	+	0.0617515	9	1.60389	7.01278	2.39444	5.52944	0	3.57056	2.465	1.73778	3.18528	0.832778	0	0	3.67037	0.277593	12.7972	0.0156768	6	3.43083	3.31389	6.16667	2.94889	7.92917	4.24417	4.72694	4.47222	2.16528	1.91944	0	1.88722	5.04074	1.26889	3.94932	1	6	1.25028	3.99306	8.39028	5.06083	3.68806	6.135	2.75833	3.13889	5.49861	5.49861
chr17	71334591	71335591	+	0.329852	6	5.36833	0.818056	0.645	2.21389	6.33833	1.05	5.48389	0	0	5.83833	0	0	3.20074	1.82796	1.7469	0.0225544	3	3.43083	0.525	2.30472	0	0	2.67139	0	0	0	0	0	0	2.08685	0	209.685	1	6	1.25028	2.45056	3.87333	2.93194	1.12278	1.61806	1.47222	0	2.56583	3.46194
chr12	100522285	100523285	+	0.52709	12	1.995	4.05472	4.20306	9.36403	0	1.70972	10.4425	5.47708	9.22722	7.76236	0	0	8.38227	2.58745	3.23096	0.0447418	9	0	0.906111	2.67139	7.21889	9.24194	8.2425	4.72694	0	4.76556	5.66139	0	4.12722	8.23444	1.1925	6.85609	1	6	3.98028	2.45056	5.89944	0	4.81833	5.49861	4.20306	2.465	4.31667	10.2953
chr2	152631524	152632524	+	0.329852	0	7.39889	6.00944	4.96278	0.950278	0	0	0.645	5.47708	2.44306	2.34833	0	4.05472	6.1237	0.316759	18.7713	0.0319872	6	7.40653	6.85361	2.465	6.49472	5.83833	4.24417	0	3.21306	5.06083	3.3725	0	0	5.57505	1.12417	4.92436	0.0617515	6	1.25028	7.93722	3.57056	1.73778	4.81833	2.84528	0	4.63806	3.57056	0
chr9	48602895	48603895	+	1	0	11.0179	8.06167	1.60389	0	3.98028	0	2.465	6.48	6.61389	0.832778	5.39972	4.05472	6.89449	1.32676	5.1651	0.00723863	3	12.2751	54.0939	20.4606	3.64639	20.5758	29.5532	0	0	9.53625	0	0	14.1661	28.9432	3.17875	9.07979	0.808532	6	6.96944	34.5508	17.389	1.73778	27.6886	24.825	12.8204	25.5032	15.5357	14.3592
chr4_random	109479	110479	+	0.808532	6	0	2.99333	1.60389	2.21389	3.98028	0	3.51111	0	0	1.60389	0	0	2.06472	0.53463	3.80942	0.00047225	21	7.40653	2.05861	3.13889	1.77917	0	2.67139	0	0	1.84361	6.64778	8.39028	8.30264	7.78023	0.614537	12.4736	1	18	1.25028	3.43083	2.22889	0	0.181944	3.57056	4.20306	3.13889	5.92917	0
chr7	106316217	106317217	+	0.656073	0	7.39889	18.2578	6.91167	0.950278	0	3.57056	0	7.43	3.18528	0.181944	0	8.67972	10.8561	1.50694	7.16316	0.0156768	9	3.43083	4.37611	7.50389	10.9815	1.8725	7.30694	10.8344	4.47222	10.464	4.20306	0	0	8.59023	1.40102	6.09505	1	18	3.98028	0.617222	5.48389	0	4.08389	6.3675	1.47222	7.41417	7.20361	3.46194
chr5	113566765	113567765	+	1	0	19.1172	22.7594	21.8103	13.7775	6.33833	10.0664	32.8133	7.43	10.5722	1.14806	12.6989	22.5278	21.229	10.0607	2.10898	0.0225544	0	21.6244	23.7797	23.1581	13.9153	16.5186	24.825	10.8344	0	12.2751	20.6911	0	26.6572	22.8541	7.70319	2.96428	1	18	22.9781	20.8914	25.0364	1.73778	10.7039	27.0371	36.6508	11.7086	27.0371	10.2953
chr14	32216912	32217912	+	0.808532	15	1.60389	4.05472	0.645	0	0	5.55972	5.48389	3.57056	5.89944	3.88806	5.39972	0	4.98463	1.85324	2.68061	0.00200883	6	0	0.906111	2.07333	4.72694	2.75833	7.30694	0	0	3.66139	0	0	0	4.93074	0	494.074	1	0	1.25028	0	2.33167	0	0.181944	2.47889	1.47222	0	1.70972	1.61806
chr10	39813088	39814088	+	0.197702	6	3.06306	1.5	2.04361	2.21389	0	4.72694	1.60389	1.73778	1.52694	1.91944	0	0	2.31361	0.639815	3.57581	0.0447418	3	3.43083	6.85361	3.67417	1.77917	0	2.67139	0	0	4.20306	0	0	0	4.65287	0	466.287	0.986803	9	0	1.60389	1.72472	1.73778	0.181944	2.47889	1.47222	0	3.57056	0
chr19	4828442	4829442	+	0.52709	3	3.64639	6.55361	5.73361	5.52944	3.98028	3.57056	8.89056	1.73778	3.18528	2.34833	5.39972	4.05472	5.3112	3.93426	1.3491	0.0156768	6	17.5014	5.67611	12.1964	3.64639	16.5186	6.59042	10.8344	4.47222	2.43556	1.91944	0	4.12722	11.7913	2.01556	5.8262	0.113204	9	1.93444	4.81833	14.3665	15.4775	4.08389	12.3165	5.61667	4.05472	9.24194	1.61806
chr7	16990146	16991146	+	1	18	0.832778	0.818056	2.39444	0	3.98028	0	2.465	1.73778	0	1.14806	0	4.05472	1.73426	1.32676	1.30484	0.0156768	6	3.43083	0	1.8725	3.64639	2.75833	2.67139	0	0	2.43556	1.91944	0	0	3.02537	0.639815	4.67113	0.150484	3	0	2.45056	3.43083	2.93194	3.31389	2.84528	1.47222	1.61806	2.1025	1.61806
chr10	114832781	114833781	+	0.256787	3	1.60389	7.50389	0.645	0	3.98028	3.57056	0.645	0	0	4.75583	0	0	3.25093	0.215	14.493	0.0225544	0	3.43083	2.05861	3.50472	0	2.75833	1.37	0	0	1.84361	0	8.39028	1.88722	3.42583	0.614537	5.50141	0.419161	3	1.93444	4.81833	5.02528	0	2.47889	3.57056	0	3.13889	3.34472	1.61806
chr4	123288213	123289213	+	0.329852	12	0.832778	2.99333	1.60389	5.52944	1.84361	1.70972	5.48389	1.73778	3.18528	1.77917	5.39972	0	3.46898	1.81	1.91153	0.00047225	21	3.43083	4.37611	2.30472	0	0	0	0	0	1.29333	4.20306	11.1486	1.26306	5.53824	0	554.824	1	0	0	1.60389	1.72472	6.01583	0.401389	3.27167	0	0	0	3.46194
chr6	121101489	121102489	+	0.150484	21	0.832778	4.05472	4.20306	0	0	0	0.645	1.13556	1.52694	0.181944	0	11.9594	4.04713	0	405.713	0.00047225	6	3.43083	2.05861	7.93722	7.21889	5.83833	7.30694	4.72694	0	3.07917	1.91944	0	0	6.78806	0.639815	10.4615	1	18	6.96944	1.60389	14.5333	0	5.73361	11.1064	8.12944	11.1486	8.555	7.68778
chr9	45880101	45881101	+	1	6	0	1.88722	4.20306	0	3.10778	0	0.645	1.73778	1.52694	1.60389	0	0	2.03009	0.53463	3.74583	0.0319872	9	0	0.906111	2.465	0	5.83833	4.24417	4.72694	0	3.07917	0	0	0	3.36083	0	337.083	1	12	1.25028	0	2.59694	0	4.08389	5.18111	0	4.63806	1.70972	3.46194
chr13	59876297	59877297	+	1	18	1.995	1.5	0.645	0	1.84361	0	3.03778	1.73778	1.52694	4.12722	0	0	2.10083	0.614537	3.37984	0.00047225	3	7.40653	3.31389	1.8725	1.77917	0	1.37	0	0	0.554722	0	0	1.26306	4.19764	0.184907	21.5879	1	6	2.47889	7.39889	1.91944	5.06083	2.93194	0.906111	1.47222	4.63806	1.9	3.46194
chr10	92650831	92651831	+	0.986803	12	1.995	0.818056	0	2.21389	6.33833	0	4.4225	1.13556	3.18528	0.632222	0	8.67972	3.10398	0.937685	3.28588	0.00200883	6	0	0.906111	3.50472	1.77917	20.5758	2.67139	0	0	1.29333	0	0	0	8.34213	0	835.213	1	12	2.47889	0.617222	3.3	2.93194	6.53917	3.57056	0	6.03	0.666389	1.61806
chr2	172971970	172972970	+	1	15	9.76028	1.88722	3.34472	2.21389	3.98028	0	10.0797	4.65306	1.52694	0.832778	0	8.67972	5.41991	2.06472	2.61717	0.0447418	0	3.43083	5.67611	6.16667	0	5.83833	2.07333	0	0	1.29333	4.20306	0	6.19722	5.0912	0.431111	11.5644	0.329852	12	1.25028	2.97889	1.47222	3.74056	1.81444	16.0404	5.61667	8.25	7.20361	9.21111
chr17	25201395	25202395	+	1	6	0.832778	4.05472	1.60389	0	3.98028	0	1.60389	1.73778	0	3.32194	0	0	2.1638	1.10731	1.94555	0.0225544	21	0	2.05861	1.8725	0	0	0	0	0	0.554722	4.20306	0	6.19722	3.46676	0	347.676	1	0	0	2.45056	2.465	1.73778	3.31389	0.1275	1.47222	1.61806	1.70972	1.61806
chr12	79428552	79429552	+	0.52709	0	0.832778	0.818056	5.73361	0	0	3.57056	3.51111	0	0	1.77917	0	4.05472	2.46148	1.17037	2.09382	0.000780587	6	0	0.906111	6.29778	3.64639	9.24194	7.30694	0	0	2.16528	0	0	0	6.73176	0	674.176	0.150484	3	6.25611	7.39889	7.445	0	6.53917	3.92139	2.75833	4.63806	4.31667	1.61806
chr19	58513008	58514008	+	0.0617515	0	4.19542	4.61028	9.65667	0.950278	0	0	0	0	1.52694	0.0552778	0	19.6419	6.56574	0.316759	20.1241	0.0447418	6	0	7.46611	7.39889	3.64639	5.83833	5.82556	0	3.21306	3.66139	0	0	1.88722	5.10343	0.629074	8.0013	0.808532	15	1.25028	3.43083	6.96944	1.73778	4.08389	7.92111	3.58583	16.4896	6.19722	7.68778
chr19	3326133	3327133	+	1	0	4.19542	1.88722	0.645	2.21389	1.84361	0	5.48389	0	0	4.49431	0	4.05472	2.84968	1.3525	2.09884	0.0319872	3	3.43083	2.05861	7.93722	1.77917	5.83833	2.67139	0	4.47222	0	0	0	1.88722	4.47556	0.629074	7.01884	1	0	0	1.60389	9.01944	0	1.54306	13.6822	0	0	5.92917	3.46194
chr1	196819257	196820257	+	0.150484	18	1.995	1.88722	1.60389	1.72472	1.20944	0	0.645	7.43	3.18528	6.63972	9.85806	0	5.49926	0.978056	5.57586	0.00047225	0	7.40653	3.88806	2.67139	0	0	1.37	0	0	0.554722	5.66139	5.00611	1.88722	4.65532	0.184907	23.9361	0.0841339	6	2.47889	3.43083	4.58111	6.01583	5.73361	2.21389	3.58583	0	1.27722	3.46194
chr14	26544344	26545344	+	0.419161	6	0	4.05472	5.73361	0.950278	1.84361	1.05	2.465	0	3.18528	0	0	0	3.26278	0	327.278	0.00723863	12	0	0	1.8725	3.64639	5.83833	4.24417	4.72694	4.47222	3.07917	0	0	4.12722	4.5763	0.624167	7.232	1	0	3.98028	2.45056	1.72472	3.74056	0	1.9	5.61667	1.61806	0	3.46194
chr17	71539715	71540715	+	0.150484	3	3.06306	6.00944	1.60389	2.94889	1.84361	5.55972	2.465	1.73778	0	1.77917	5.39972	0	3.5588	1.40093	2.5294	0.00126436	0	7.40653	4.37611	3.50472	1.77917	0	2.67139	0	0	2.43556	1.91944	5.00611	5.39972	5.09579	0.811852	6.21254	0.150484	6	0	7.39889	6.21278	0	9.21111	7.92111	2.75833	6.03	5.06083	3.46194
chr2	152614930	152615930	+	0.256787	3	0.832778	4.05472	2.91181	2.21389	0	1.70972	0	1.73778	1.52694	1.60389	0	0	2.59977	0.53463	4.79182	0.00313352	3	3.43083	5.67611	2.30472	1.77917	2.75833	1.37	0	0	0	0	0	6.19722	3.80389	0	381.389	0.52709	6	0	0.617222	2.07333	3.74056	1.81444	1.61806	0	0	3.07917	1.61806
chr5	136186478	136187478	+	1	18	1.995	4.05472	6.48	2.94889	3.10778	0	7.43	3.57056	4.17444	0.181944	3.74056	4.05472	5.05833	2.01889	2.49808	0.0107354	3	7.40653	4.37611	4.02083	0	2.75833	2.67139	0	0	3.07917	0	0	0	5.26782	0	527.782	1	18	1.25028	10.4569	3.13889	3.74056	4.08389	5.88611	8.12944	3.13889	7.93722	18.2578
chr5	136178209	136179209	+	0.419161	6	0	0.818056	4.58111	2.21389	0	1.70972	3.51111	0	0	0	0	0	1.79972	0	180.972	0.0319872	6	0	10.6083	5.39972	0	16.5186	5.82556	0	4.47222	1.29333	0	0	0	7.44806	0	745.806	0.52709	12	3.98028	0.617222	2.33167	1.73778	1.12278	5.18111	1.47222	7.41417	5.25333	3.46194
chr4	32656672	32657672	+	1	18	5.36833	1.88722	3.34472	4.81833	25.3642	3.57056	6.46722	3.57056	6.61389	21.5569	12.6989	0	11.4186	3.53343	3.2253	0.0048028	21	10.3378	5.67611	4.25722	0	0	1.37	0	3.21306	1.84361	9.42569	0	11.2464	6.89069	0.456667	14.7872	0.656073	21	1.25028	6.29778	2.59694	10.1178	1.12278	1.61806	5.61667	1.61806	1.70972	7.68778
chr2	169525415	169526415	+	0.113204	6	3.64639	2.99333	1.60389	3.55583	1.84361	0	1.60389	2.78944	0	1.14806	0	0	2.74787	0.382685	7.02311	0.0319872	18	17.5014	0.906111	2.465	0	0	0	4.72694	4.47222	1.29333	1.91944	8.39028	1.88722	6.9575	0	696.75	1	6	2.47889	3.43083	6.48	1.73778	3.31389	3.57056	2.75833	3.13889	2.80222	0
chr6	119327361	119328361	+	0.419161	6	4.19542	5.06083	6.48	3.55583	0	6.62694	4.4225	1.73778	3.18528	2.20139	0	4.05472	5.24542	2.08537	2.50811	0.0107354	6	5.98833	4.37611	5.24056	9.21111	0	5.82556	0	0	4.76556	0	0	0	5.20167	0	521.167	1	6	6.96944	1.17833	6.60625	0	4.08389	5.49861	2.75833	7.41417	2.1025	0
chr1	132986510	132987510	+	0.0617515	3	6.29778	9.78556	5.73361	3.55583	9.21111	10.0664	1.60389	1.73778	3.18528	7.93722	0	8.67972	7.61111	2.17565	3.48689	0.000161934	6	12.2751	5.67611	7.21889	3.64639	20.5758	8.2425	4.72694	0	2.75833	1.91944	0	0	10.8216	0.639815	16.6687	0.52709	3	7.86556	7.93722	6.07306	6.01583	6.53917	7.50389	4.20306	6.03	9.92111	4.65306
chr17	47009501	47010501	+	0.329852	0	0	3.55583	4.20306	3.55583	0	0	0.645	0	0	1.91944	0	4.05472	2.5863	0.215	11.5391	0.0319872	6	0	5.67611	2.67139	3.64639	2.75833	2.67139	4.72694	0	1.84361	0	0	0	3.02537	0	303.537	1	18	0	2.45056	3.57056	1.73778	0	0.285833	0.818056	3.13889	3.07917	0
chr2	124447471	124448471	+	0.113204	12	11.0179	5.06083	4.58111	16.7553	9.21111	6.62694	11.5436	11.0333	11.5264	28.8976	5.39972	0	11.4325	6.88662	1.65914	0.0156768	0	7.40653	12.2751	3.13889	0	2.75833	0	0	0	2.43556	9.42569	0	10.2225	7.60685	0.811852	9.26791	1	6	6.96944	11.4814	5.16639	11.5708	5.36833	6.62694	12.8204	4.63806	2.56583	5.49861
chr13	73907128	73908128	+	0.52709	6	5.36833	10.2656	16.7553	6.80861	6.33833	3.57056	5.48389	9.76028	11.5264	1.60389	0	0	10.7964	0.53463	19.8417	0.00047225	6	7.40653	9.68028	6.81569	17.2967	12.5849	5.82556	4.72694	4.47222	6.03	3.3725	6.3675	0	11.9024	3.24667	3.65784	1	12	6.96944	5.30611	8.12944	10.1178	6.15417	10.1178	6.91167	13.0964	6.46722	15.6139
chr4	141425471	141426471	+	0.150484	21	1.60389	5.06083	0	0.525	1.84361	1.05	0.645	0	3.18528	2.86417	9.85806	4.05472	5.59231	1.13954	4.87354	0.0319872	3	3.43083	10.1178	2.465	0	2.75833	0	0	0	0.892222	1.91944	0	0	5.33787	0.297407	17.3967	1	6	0.645	3.43083	7.77667	0	17.0683	4.81833	1.47222	3.13889	4.18778	3.46194
chr4	3651554	3652554	+	0.329852	9	5.83833	0	0.645	4.20306	9.21111	1.70972	3.03778	1.73778	1.52694	10.1478	0	0	5.0413	2.10083	2.39303	0.00126436	0	5.98833	3.31389	2.07333	0	0	1.37	0	0	1.84361	1.91944	0	1.88722	3.79185	0.456667	8.14683	1	0	3.98028	4.81833	0.155278	15.4775	1.12278	1.9	4.20306	1.61806	1.70972	3.46194
chr11	50089157	50090157	+	0.256787	9	1.995	0	0.645	3.55583	0	3.57056	1.60389	1.73778	0	0.832778	0	0	2.37546	0.277593	8.29459	0.0447418	6	7.40653	0.906111	1.8725	3.64639	1.8725	4.24417	3.31389	0	1.29333	1.91944	0	0	3.39505	0.639815	5.24003	1	12	0	1.60389	2.07333	0	1.12278	3.92139	1.47222	3.13889	1.5125	0
chr1	84275202	84276202	+	0.52709	6	13.23	9.25556	3.34472	5.52944	3.98028	6.62694	2.04361	1.73778	5.89944	0.181944	0	14.1408	8.61009	3.22694	2.66303	0.0048028	6	0	8.00278	4.81833	18.4019	5.83833	10.3839	0	0	4.76556	1.91944	0	1.26306	11.5414	1.06083	10.7873	1	6	1.25028	14.0572	9.21111	3.74056	10.1997	2.21389	2.75833	7.41417	7.20361	3.46194
chr15	63881655	63882655	+	1	6	3.06306	5.49861	2.39444	0.950278	5.39972	0	2.465	3.57056	3.18528	4.49431	0	0	3.65204	1.4981	2.42824	0.000279673	6	0	0.525	1.06278	3.64639	5.83833	1.37	0	0	0.554722	0	0	0	3.61824	0	362.824	1	12	1.25028	1.60389	0.210833	1.73778	1.12278	3.92139	0	0	3.07917	1.61806
chr10	93907735	93908735	+	0.808532	15	4.19542	0.818056	0.645	2.94889	1.20944	5.55972	7.43	2.78944	3.18528	8.49333	5.39972	0	4.63102	1.88616	2.44759	0.000161934	21	3.43083	2.05861	2.30472	0	0	0	0	0	0.892222	3.3725	8.39028	1.88722	4.55	0	456	1	18	2.47889	1.17833	0.210833	1.73778	8.325	2.84528	1.47222	0	3.75972	4.65306
chr6	88687258	88688258	+	1	18	1.995	2.99333	3.34472	2.21389	0	5.55972	7.43	0	3.18528	0.181944	0	14.1408	4.77426	2.5912	1.83925	0.00723863	3	3.43083	2.05861	7.39889	3.64639	2.75833	4.24417	0	0	1.29333	1.91944	8.39028	1.88722	4.29611	0.431111	9.76196	0.0841339	12	1.25028	0	5.02528	1.73778	3.31389	2.84528	13.6003	7.41417	2.56583	0
chr12	78055763	78056763	+	0.0617515	9	3.06306	1.88722	1.25028	4.81833	6.33833	1.70972	5.48389	0	4.88375	2.59694	0	0	4.2888	0.865648	4.90927	0.000161934	3	3.43083	5.67611	2.30472	1.77917	2.75833	1.37	0	0	1.29333	0	0	0	3.80389	0	381.389	0.0841339	6	0	3.99306	2.07333	1.73778	4.08389	2.21389	2.75833	0	1.9	1.61806
chr5	115963467	115964467	+	0.0617515	6	4.19542	0.818056	4.96278	6.135	1.84361	1.70972	1.60389	0	2.44306	2.34833	0	0	3.32542	0.782778	4.20725	0.00200883	6	0	2.05861	1.06278	3.64639	9.24194	2.07333	0	0	2.43556	0	0	0	4.98722	0	499.722	0.150484	9	1.93444	0	2.22889	3.74056	5.73361	4.52833	1.47222	1.61806	5.49861	0
chr6	141588888	141589888	+	0.0617515	6	6.29778	19.9353	14.6392	2.21389	3.98028	1.70972	2.04361	1.73778	4.88375	0.181944	0	0	13.6241	0.0606481	192.986	0.000161934	6	7.40653	13.6592	11.9519	19.5461	29.3928	9.59875	10.8344	0	9.00444	0	0	1.88722	19.5125	0.629074	30.5482	0.256787	3	2.47889	6.29778	4.58111	1.73778	11.6411	0.906111	0	1.00639	4.31667	2.61611
chr11	118035860	118036860	+	0.808532	18	5.36833	2.99333	5.39972	8.22861	1.84361	10.0664	8.49333	3.57056	6.61389	4.24417	12.6989	14.1408	10.3613	4.58713	2.25604	0.00723863	6	3.43083	0.906111	4.17444	7.21889	9.24194	13.0611	0	0	5.6025	1.91944	0	4.12722	9.84065	1.8675	5.24668	0.808532	6	3.98028	3.43083	7.20361	3.74056	9.21111	7.245	8.84611	1.61806	3.75972	5.49861
chr4_random	127679	128679	+	0.197702	6	4.81042	5.49861	5.39972	2.21389	12.2536	5.55972	7.43	3.57056	3.18528	4.49431	0	4.05472	6.67574	2.84968	2.33794	0.0447418	0	17.5014	6.27583	6.62694	3.64639	0	5.1325	4.72694	0	1.61806	0	14.5333	1.88722	10.1347	2.115	4.77399	0.808532	15	3.98028	1.60389	7.63806	3.74056	8.325	6.96944	14.5153	6.03	6.19722	6.62694
chr2	153176303	153177303	+	1	0	3.06306	2.47889	1.25028	2.94889	0	1.70972	0.285833	4.65306	0	1.14806	5.39972	0	2.26407	1.55287	1.45506	0.0156768	9	0	0	1.52694	5.49861	4.65306	1.37	0	0	2.43556	0	0	0	3.84056	0	385.056	1	6	1.93444	1.60389	2.22889	2.93194	1.81444	3.57056	2.75833	1.61806	0.963056	1.61806
chr5	143201305	143202305	+	0.197702	12	1.60389	1.88722	0.645	4.81833	5.39972	0	7.43	5.47708	1.52694	4.49431	0	0	4.81134	1.3787	3.47183	0.0319872	21	10.3378	0	1.72472	0	0	2.07333	0	0	2.16528	5.66139	5.00611	4.12722	4.93157	0.691111	7.0482	1	18	1.25028	6.29778	2.59694	6.01583	2.93194	4.20306	8.84611	3.13889	2.80222	9.21111
chr6	31138753	31139753	+	1	0	1.995	7.01278	4.20306	0.950278	3.98028	0	6.46722	3.57056	0	1.14806	0	8.67972	4.40361	1.64352	2.66922	5.04637e-05	0	7.40653	9.13875	11.5708	3.64639	0	7.30694	0	0	1.84361	1.91944	5.00611	8.30264	9.37204	0.614537	15.0224	0.256787	0	3.98028	7.93722	14.8486	0	4.08389	8.89056	0.818056	1.61806	7.93722	11.5572
chr5	136189014	136190014	+	1	6	0.832778	2.99333	2.39444	3.55583	1.84361	0	6.46722	1.73778	0	0	0	4.05472	2.735	1.35157	2.01605	0.0225544	3	7.40653	4.37611	4.02083	1.77917	2.75833	1.37	0	4.47222	0.210833	0	0	0	5.26782	0	527.782	1	18	1.25028	4.30139	4.72694	0	3.31389	12.3165	8.12944	7.41417	3.57056	3.46194
chr19	55818333	55819333	+	0.197702	6	4.19542	0.818056	3.34472	2.21389	12.2536	3.57056	3.51111	0	1.52694	5.24056	0	0	6.01269	1.67935	3.56509	0.0319872	9	5.98833	0.906111	4.25722	5.49861	9.24194	4.24417	4.72694	0	7.21889	4.20306	0	0	6.32824	1.40102	4.49196	0.808532	12	0.645	3.43083	5.63278	5.06083	2.47889	3.92139	6.33833	10.3743	0.666389	1.61806
chr16	52061059	52062059	+	1	12	1.995	0	0.645	2.21389	1.84361	1.70972	2.465	1.73778	0	1.91944	5.39972	0	2.43972	0.88	2.7525	0.0048028	6	0	3.31389	0.818056	1.77917	2.75833	1.37	0	0	0	0	0	0	1.96917	0	197.917	0.808532	9	1.25028	0.617222	1.60389	1.73778	1.81444	0.645	0	1.61806	2.56583	3.46194
chr10	22018879	22019879	+	1	18	4.19542	0.818056	0.645	3.55583	3.10778	3.57056	4.4225	1.73778	0	4.24417	9.85806	0	4.70074	1.88616	2.48436	0.0107354	0	7.40653	3.31389	0.181944	0	2.75833	2.07333	0	0	0	4.20306	0	5.39972	3.63412	0	364.412	1	9	0	0.285833	0.0127778	5.06083	1.81444	1.38528	0	0	1.27722	3.46194
chr11	115080229	115081229	+	1	12	0.832778	0.818056	2.39444	0.950278	3.10778	0	2.04361	0	3.18528	1.14806	0	0	1.74296	0.382685	4.46404	0.0447418	21	3.43083	0.906111	0.617222	0	2.75833	1.37	0	3.21306	0.554722	1.91944	6.3675	5.39972	4.56222	1.25593	3.61176	1	0	0	0.617222	2.78944	0	1.54306	1.9	0.818056	0	2.1025	1.61806
chr1	132980530	132981530	+	1	0	4.19542	7.01278	1.60389	2.21389	0	4.72694	5.48389	3.57056	0	6.63972	0	4.05472	4.27069	2.31361	1.84226	0.0156768	6	0	2.05861	4.17444	3.64639	2.75833	2.67139	0	0	1.29333	1.91944	0	0	3.02537	0.431111	6.88119	0.197702	12	0.645	3.43083	6.75889	3.74056	2.47889	5.49861	7.43	4.63806	3.34472	1.61806
chr4_random	128454	129454	+	1	12	4.81042	6.00944	0	4.20306	6.33833	0	5.48389	3.57056	4.88375	2.59694	0	14.1408	5.57926	3.5138	1.58615	0.0319872	0	12.2751	3.88806	3.33736	1.77917	2.75833	5.82556	0	0	3.66139	25.6422	6.3675	4.12722	12.0456	1.22046	9.79765	0.0617515	12	2.47889	5.30611	2.33167	6.01583	6.53917	5.18111	8.12944	4.05472	6.96944	3.46194
chr19	47380386	47381386	+	1	6	1.995	2.99333	3.34472	0	3.98028	0	0	0	4.17444	0.181944	0	0	2.77769	0.0606481	39.4587	0.0447418	6	0	2.05861	2.30472	9.21111	2.75833	2.67139	0	0	7.21889	1.91944	0	1.88722	4.88028	1.26889	3.82385	1	12	1.25028	3.43083	0.617222	0	4.81833	0.285833	0	7.41417	2.56583	0
chr8	86727623	86728623	+	0.52709	15	1.60389	6.00944	2.39444	8.22861	16.0942	7.67194	13.9975	2.78944	9.22722	21.93	12.6989	0	11.543	3.33593	3.45284	0.00723863	3	7.40653	3.31389	4.17444	3.64639	2.75833	3.63056	0	3.21306	0	1.91944	0	7.2625	4.96495	1.07102	4.6021	0.197702	6	1.93444	3.43083	8.73278	11.5708	3.31389	7.50389	2.75833	1.61806	5.73361	6.62694
chr8	124093885	124094885	+	0.197702	12	0.832778	0	0	3.55583	0	0	3.51111	1.73778	2.44306	1.91944	0	0	2.56398	0.277593	8.9501	0.000780587	3	7.40653	12.2751	8.87639	0	9.24194	7.30694	0	0	3.38694	4.20306	0	4.12722	9.51935	1.12898	8.36656	0.0617515	15	0	1.60389	4.83819	2.93194	4.81833	4.81833	4.20306	8.93333	6.63972	1.61806
chr5	24591775	24592775	+	0.656073	3	0.832778	1.88722	3.34472	0.950278	3.98028	0	0	0	1.52694	0.415833	0	4.05472	2.02157	0.508981	3.91454	0.0048028	6	0	2.05861	3.84528	8.325	5.83833	2.67139	0	0	4.47222	0	0	0	5.61157	0	562.157	0.52709	15	4.75583	0	2.33167	0	2.47889	2.47889	6.33833	0	7.40653	4.65306
chr15	77662487	77663487	+	0.329852	3	4.19542	1.88722	3.78944	4.20306	6.33833	1.70972	0.645	1.73778	0	3.55583	5.39972	4.05472	4.33676	0.794259	5.40467	0.0048028	12	0	0	1.8725	2.94889	0	1.37	4.72694	10.0733	4.20306	0	0	0	6.33444	0	634.444	0.329852	6	5.47028	1.60389	5.63278	2.93194	2.93194	3.57056	1.47222	3.13889	5.25333	1.61806
chr13	52275104	52276104	+	1	0	3.06306	0	1.60389	0	0	0	0.645	0	3.18528	0	0	4.05472	1.55565	0	156.565	0.0447418	21	3.43083	19.0524	5.24056	0	2.75833	1.37	0	4.47222	3.07917	6.64778	0	14.1661	9.24125	1.37611	6.67425	1	18	1.25028	3.43083	1.47222	1.06278	6.53917	9.19583	2.75833	21.2153	5.73361	7.68778
chr3	32318538	32319538	+	1	6	0.832778	4.05472	1.60389	2.21389	0	1.70972	1.26306	3.57056	1.52694	3.88806	0	0	2.1638	1.29602	1.66445	0.0447418	21	0	3.31389	1.8725	0	0	0	0	0	1.84361	6.64778	0	1.88722	2.845	0	285.5	1	18	1.25028	1.60389	0.710278	1.06278	0.181944	3.57056	1.47222	1.61806	0.510556	1.61806
chr2	172968829	172969829	+	0.329852	21	5.36833	2.99333	5.73361	0.525	0	0	0	1.73778	1.52694	0	0	8.67972	4.69843	0.175	25.451	0.0225544	21	0	2.71417	3.84528	0	1.8725	1.37	0	0	1.84361	4.20306	14.5333	1.88722	6.87454	0.614537	11.0234	0.329852	18	2.47889	3.43083	0.510556	2.93194	0.181944	6.135	2.75833	10.3743	3.57056	12.7304
chr9	43039589	43040589	+	0.113204	3	23.9371	22.7594	34.1936	21.3872	12.2536	15.5357	19.8474	3.57056	20.5758	0.632222	0	24.5103	26.9634	8.38083	3.21462	0.0225544	9	7.40653	21.8103	25.6422	58.6708	39.0186	27.795	24.5103	10.0733	58.6708	17.4358	14.5333	23.1581	41.8281	18.2863	2.28669	0.52709	12	37.1668	13.4347	17.5983	19.4503	35.7494	34.9081	20.4606	39.8093	33.0385	24.5103
chr16	24483262	24484262	+	1	6	0.832778	0.818056	3.78944	0	1.20944	3.57056	0	1.73778	3.18528	2.34833	0	0	1.81343	0.782778	2.30005	0.0319872	12	0	2.05861	2.67139	0	2.75833	2.67139	4.72694	4.47222	3.99306	4.20306	0	0	4.39741	1.40102	3.12356	0.656073	18	1.25028	1.60389	2.465	0	1.12278	3.57056	1.47222	1.61806	2.56583	0
chr10	93983456	93984456	+	0.986803	12	3.06306	4.05472	0	5.52944	1.84361	1.05	5.48389	5.47708	1.52694	3.88806	5.39972	0	4.16264	2.37259	1.7513	0.0156768	0	7.40653	3.31389	3.13889	1.77917	0	0	0	0	1.61806	6.64778	0	4.12722	4.61977	0.539352	8.42769	1	18	0	5.78722	1.72472	0	6.96944	4.81833	5.61667	0	5.25333	1.61806
chr3	79363389	79364389	+	0.329852	9	0.832778	3.55583	3.34472	4.81833	1.84361	1.70972	4.4225	1.73778	2.44306	1.91944	0	0	2.86778	0.639815	4.42861	0.0319872	21	3.43083	3.31389	5.52944	0	0	4.24417	0	0	3.38694	1.91944	8.39028	6.19722	5.50231	1.12898	4.83969	0.808532	9	1.25028	2.45056	3.3	1.73778	1.81444	2.47889	1.47222	4.63806	8.36861	0
chr6	86506416	86507416	+	0.808532	6	5.36833	4.05472	1.25028	0	3.98028	5.55972	10.4425	0	0	0	0	2.75833	3.55778	0.919444	3.83861	0.0107354	6	0	4.37611	2.07333	3.64639	2.75833	7.30694	0	0	2.75833	0	0	1.88722	4.57056	0.629074	7.16749	0.808532	12	6.96944	4.81833	1.91944	1.73778	2.47889	3.27167	10.7039	6.03	3.57056	1.61806
chr9	118574929	118575929	+	1	0	4.19542	2.99333	0.645	8.22861	0	0	4.4225	0	1.52694	10.1478	0	0	3.38259	1.98315	1.70213	0.00047225	21	2.30472	2.05861	1.06278	0	0	1.37	0	0	0.554722	1.91944	6.3675	6.19722	4.82806	0.184907	24.8223	0.256787	21	1.25028	1.60389	0.710278	3.74056	0	0.285833	1.47222	0	0.196111	1.61806
chr1	45961765	45962765	+	1	12	5.36833	4.61028	1.60389	20.0403	5.39972	1.05	15.7789	3.57056	2.44306	18.4467	5.39972	0	8.83	3.86083	2.28375	0.00723863	21	2.30472	2.05861	3.50472	0	2.75833	2.67139	0	0	1.84361	6.64778	5.00611	8.30264	6.65218	0.614537	10.6674	1	0	0.645	5.30611	0.710278	15.4775	1.81444	0	6.33833	0	0.196111	2.61611
chr11	34326969	34327969	+	0.808532	6	5.36833	4.05472	1.60389	6.135	14.1953	1.70972	3.51111	3.57056	4.17444	6.63972	0	2.75833	7.34667	3.13269	2.34089	0.0107354	3	12.2751	2.71417	2.30472	1.77917	5.83833	2.67139	0	0	0	1.91944	18.8156	0	6.91167	0	692.167	0.197702	21	2.47889	5.30611	0.992222	1.73778	6.53917	1.9	0	0	2.1025	7.68778
chr9	46033114	46034114	+	0.197702	6	0.832778	3.55583	2.04361	0.950278	0	3.57056	3.03778	0	0	0.181944	0	0	2.14407	0.0606481	30.4902	0.0447418	21	3.43083	1.61806	3.84528	1.77917	0	4.24417	0	3.21306	0.554722	5.66139	11.1486	3.28556	6.69852	1.25593	5.2993	0.52709	18	0	0.617222	1.60389	0	2.47889	0.285833	0	1.61806	2.56583	7.68778
chr15	3401864	3402864	+	0.329852	6	8.43472	2.99333	16.0404	0.950278	16.0942	3.57056	1.60389	1.73778	6.61389	0	0	14.1408	9.15616	3.31852	2.75382	0.0156768	6	3.43083	6.85361	10.3647	7.21889	2.75833	10.3839	4.72694	10.0733	3.66139	1.91944	0	0	6.88306	0.639815	10.6077	0.197702	6	3.34472	1.60389	3.70472	0	2.21389	6.62694	0	0	3.57056	0
chr15	84806170	84807170	+	0.256787	0	1.995	2.99333	3.34472	2.21389	1.84361	0	2.465	0	0	1.14806	0	14.1408	5.0963	0.821667	6.13984	0.0319872	9	0	0	1.06278	1.14806	2.75833	1.37	0	0	3.66139	0	0	0	1.7588	0	176.88	0.986803	6	3.98028	11.0333	0.818056	1.73778	22.2922	2.84528	0.818056	4.63806	3.34472	1.61806
chr6	121093199	121094199	+	1	0	3.06306	9.25556	5.73361	0.950278	0	1.05	9.38194	3.57056	0	0	0	6.91167	6.01741	0.666759	8.90628	0.0225544	6	7.40653	6.85361	13.3537	12.6775	2.75833	15.4062	10.8344	10.0733	4.20306	4.20306	0	0	10.2807	1.40102	7.2931	0.419161	21	8.65222	5.78722	18.2421	0	4.81833	21.7174	24.6676	6.03	5.25333	25.0364
chr12	106096585	106097585	+	0.329852	6	4.19542	8.72417	14.6392	2.21389	3.98028	1.70972	2.465	3.57056	4.88375	0.181944	0	0	9.18625	0.0606481	130.17	0.00723863	6	3.43083	3.88806	8.87639	7.21889	2.75833	7.30694	0	0	4.20306	0	0	0	5.76139	0	577.139	1	6	3.98028	4.30139	13.975	1.73778	9.68028	6.135	8.84611	3.13889	4.18778	1.61806
chr8	93463585	93464585	+	0.150484	3	4.19542	2.99333	1.25028	4.81833	3.98028	1.70972	0.645	1.73778	0	2.86417	3.74056	0	3.50278	0.794259	4.36772	0.0447418	9	3.43083	1.61806	4.17444	2.94889	5.83833	1.37	0	4.47222	4.76556	0	0	0	3.38574	0	339.574	0.419161	12	1.25028	0.617222	2.33167	1.73778	3.31389	3.57056	4.20306	1.61806	1.70972	1.61806
chr6	98942463	98943463	+	0.986803	6	2.55278	1.5	0.645	0.950278	3.98028	0	0.645	1.13556	1.52694	1.14806	0	0	1.64352	0.382685	4.2108	0.00723863	3	3.43083	3.31389	3.84528	1.77917	0	1.37	0	0	1.61806	1.91944	0	0	3.53	0.539352	6.44396	1	18	0	1.60389	2.22889	0	4.08389	3.92139	0.818056	3.13889	2.56583	6.62694
chr4	123088859	123089859	+	0.52709	9	8.91917	8.06167	0.645	0.525	10.9606	10.0664	3.51111	20.5758	7.50389	3.88806	0	4.05472	10.5303	2.64759	3.9661	0.0319872	21	5.98833	10.1178	1.52694	0	5.83833	1.37	4.72694	0	4.20306	4.20306	6.3675	14.1661	8.24556	2.40278	3.4216	0.808532	15	2.47889	4.30139	0.818056	3.74056	1.12278	3.57056	5.61667	6.03	1.70972	1.61806
chr11	23557489	23558489	+	1	6	3.06306	5.06083	0	5.52944	1.84361	0	0.645	1.73778	3.18528	1.60389	5.39972	0	2.70796	1.85602	1.45656	0.0447418	0	7.40653	5.1325	0.617222	1.14806	0	0.710278	0	0	1.29333	1.91944	0	1.88722	4.38542	0.431111	9.96442	1	0	0	2.45056	1.81444	6.01583	0.401389	0.906111	0	1.61806	0	5.49861
chr19	3638352	3639352	+	0.0841339	21	1.995	1.88722	1.60389	0.950278	0	0	3.51111	0	1.52694	1.91944	0	8.67972	3.53306	0.316759	10.843	0.0447418	3	7.40653	5.1325	7.67194	3.64639	0	5.82556	4.72694	0	2.43556	4.20306	0	1.88722	6.73699	2.03009	3.3072	1	18	0.645	0.617222	5.02528	3.74056	1.12278	7.245	6.91167	0	6.63972	7.68778
chr10	8589943	8590943	+	0.0617515	12	4.19542	0.818056	2.39444	2.21389	1.84361	3.57056	5.48389	11.8306	4.88375	4.75583	0	0	7.3994	1.58528	4.64458	0.00200883	21	3.43083	2.05861	3.33736	0	0	0	0	0	1.29333	8.325	0	4.12722	4.15074	0	416.074	0.656073	0	0	3.43083	2.59694	0	0.401389	0.906111	5.61667	0	0	1.61806
chr9	57487968	57488968	+	1	12	1.60389	4.05472	0.645	8.22861	1.84361	0	14.8175	0	1.52694	4.49431	0	0	5.44815	1.4981	3.61922	0.0225544	0	12.2751	8.65222	8.235	0	9.24194	5.82556	4.72694	0	3.07917	8.325	0	7.2625	9.72079	2.60204	3.72536	1	12	2.47889	5.78722	9.64236	3.74056	8.325	6.135	10.7039	3.13889	11.1639	3.46194
chr14	72980579	72981579	+	1	12	4.19542	1.88722	0.645	6.135	6.33833	0	6.46722	1.73778	1.52694	7.76236	0	0	4.15778	2.24255	1.85025	0.00200883	0	3.43083	10.6083	3.84528	0	0	2.67139	0	0	0	4.20306	0	1.26306	5.96148	0	597.148	0.256787	0	5.47028	2.45056	0.510556	0	4.81833	0.285833	0	0	1.27722	0
chr6	54025243	54026243	+	0.256787	0	0	0.818056	4.20306	0.950278	1.84361	1.70972	0	0	0	2.59694	0	4.05472	2.21722	0	222.722	0.0156768	3	3.43083	2.71417	6.16667	3.64639	5.83833	0	0	0	1.84361	1.91944	0	0	4.10389	0.614537	6.5871	1	0	3.34472	0.617222	0.992222	0	7.39889	1.61806	0	1.61806	3.34472	4.65306
chr19	23139641	23140641	+	0.113204	0	1.995	4.05472	4.20306	0.950278	0	0	0.645	0	0	0	0	6.91167	3.41759	0.215	15.2337	0.000161934	0	3.43083	5.67611	6.96944	3.64639	0	1.37	0	0	0.554722	4.20306	6.3675	1.88722	5.3588	0.184907	27.5454	1	12	1.25028	2.45056	5.38361	3.74056	1.12278	5.88611	0	3.13889	5.92917	3.46194
chr5	36948546	36949546	+	0.52709	6	1.995	1.88722	1.60389	3.55583	0	1.70972	4.05472	0	0.832778	1.60389	0	0	1.8287	0.53463	3.37606	0.0107354	6	0	0.906111	1.06278	3.64639	1.8725	1.37	0	0	4.20306	0	0	0	2.2963	0	230.63	1	6	3.98028	0.617222	4.58111	1.73778	4.81833	4.20306	2.21389	6.80861	1.9	2.61611
chr11	34289207	34290207	+	1	12	3.64639	0.510556	0	0.950278	6.33833	3.57056	0.645	3.57056	3.18528	1.77917	5.39972	0	3.61972	1.38565	2.60074	0.0048028	6	0	6.27583	1.06278	1.77917	1.8725	2.67139	0	0	0	0	0	0	2.4462	0	245.62	0.0841339	9	0	5.78722	0.510556	3.74056	2.21389	2.84528	6.91167	0	2.1025	0
chr4	132725166	132726166	+	0.113204	9	4.19542	0	0	4.81833	1.84361	6.62694	1.60389	0	3.18528	3.32194	0	0	4.42963	1.10731	3.97348	0.0447418	6	3.43083	5.67611	1.8725	0	5.83833	1.37	0	0	1.84361	0	0	0	3.65981	0	366.981	1	0	5.47028	2.05861	1.17833	3.74056	3.31389	3.57056	1.47222	0	4.00806	5.49861
chr4_random	127236	128236	+	0.329852	6	7.92111	2.99333	9.65667	3.55583	5.39972	5.55972	6.46722	5.47708	4.88375	2.20139	0	4.05472	6.85704	2.08537	3.27724	0.00200883	18	3.43083	5.1325	3.13889	2.94889	0	0.710278	4.72694	0	5.38361	6.64778	24.0944	4.12722	11.6231	1.21972	9.45998	0.197702	12	7.86556	2.45056	3.3	3.74056	11.6411	4.20306	8.12944	5.41556	5.25333	3.46194
chr14	41771576	41772576	+	0.52709	9	1.995	2.99333	2.04361	4.20306	3.98028	1.70972	5.48389	2.78944	0	3.32194	0	0	3.29769	1.10731	2.96039	0.0319872	6	3.43083	0.906111	4.81833	5.49861	2.75833	5.82556	0	0	0.554722	1.91944	0	4.12722	4.69417	0.184907	24.1354	1	6	0.645	0.617222	2.59694	1.06278	2.47889	2.84528	0	0	0.666389	1.61806
chr14	75592237	75593237	+	1	12	5.36833	0.510556	0.645	3.55583	1.84361	0	7.96722	1.73778	1.52694	3.88806	0	0	3.74398	1.29602	2.87437	0.0225544	6	5.98833	2.05861	2.30472	0	2.75833	3.63056	0	0	2.16528	0	0	0	3.45056	0	346.056	1	18	0	1.60389	3.57056	0	5.73361	3.57056	0	4.63806	3.07917	2.61611
chr17	5565760	5566760	+	0.986803	9	2.55278	1.88722	2.39444	6.135	0	3.57056	9.38194	3.57056	1.52694	4.24417	0	0	4.82648	1.41472	3.39468	0.0156768	21	0	2.05861	0.181944	0	0	1.37	0	0	0.554722	1.91944	5.00611	6.19722	4.37426	0.184907	22.4941	0.808532	12	2.47889	1.60389	0.210833	1.73778	0.401389	1.61806	0.818056	4.63806	4.31667	0
chr9_random	425986	426986	+	1	0	4.19542	5.06083	2.04361	6.135	3.98028	0	4.05472	5.47708	0	6.85361	3.74056	4.05472	4.88296	3.17727	1.53516	0.0156768	18	12.2751	4.37611	2.30472	1.77917	0	0	4.72694	4.47222	2.43556	9.42569	6.3675	1.88722	6.31866	0.593056	10.4943	1	18	1.93444	3.43083	1.60389	8.67972	3.68806	2.84528	5.61667	2.465	1.9	14.3592
chr3	98086902	98087902	+	0.113204	3	10.3165	25.0364	22.7594	12.5007	1.84361	4.72694	2.04361	3.57056	6.61389	0	0	19.6419	19.3708	4.07602	4.7432	0.0319872	0	12.2751	24.3872	22.7594	15.0514	0	17.1857	0	0	15.14	6.64778	18.8156	8.30264	19.8073	5.04667	3.91904	1	6	15.5357	8.60944	24.5103	11.5708	7.39889	18.6161	2.75833	23.9371	18.2421	5.49861
chr6	97396746	97397746	+	0.656073	12	2.55278	0.818056	0	2.21389	14.1953	3.57056	2.04361	9.76028	3.18528	8.74139	5.39972	0	6.65991	1.12361	5.88377	0.0107354	3	12.2751	6.85361	0.617222	0	1.8725	1.37	0	0	0	1.91944	0	0	6.58199	0	659.199	0.986803	15	0	2.45056	0.0408333	3.74056	1.12278	0.645	4.20306	0	1.27722	3.46194
chr1	74073842	74074842	+	0.986803	0	0.832778	5.06083	3.78944	0	0	0	0	3.57056	1.52694	0.632222	0	0	3.22769	0	323.769	0.0319872	0	2.30472	5.67611	3.13889	1.77917	0	0	0	0	5.06083	1.91944	0	1.88722	3.70657	0.593056	6.1629	1	6	1.25028	2.05861	2.59694	0	2.47889	3.27167	0	3.13889	2.34833	3.46194
chr11	3023472	3024472	+	0.256787	15	0	0.510556	0.285833	9.36403	0	3.57056	18.6161	0	1.52694	17.2967	5.39972	14.1408	12.2791	0.265463	44.6124	0.0447418	0	15.2847	3.88806	10.0861	0	2.75833	10.3839	0	0	2.16528	9.42569	0	26.6572	12.0276	0.721759	16.4503	0.197702	18	1.93444	1.17833	20.0403	0	1.54306	22.8687	22.2922	15.9106	17.389	21.2153
chr19	29213835	29214835	+	0.113204	3	4.19542	6.00944	9.26917	0.950278	0	0	4.4225	0	0	0	0	0	6.49134	0	650.134	0.00313352	6	3.43083	9.13875	16.1994	3.64639	5.83833	8.83083	4.72694	0	2.43556	0	0	1.88722	9.58968	0.629074	15.0212	1	0	3.98028	5.78722	13.6822	0	4.81833	10.1178	4.20306	1.00639	12.9235	0
chr7	71049822	71050822	+	1	12	4.19542	2.99333	1.60389	3.55583	3.98028	0	0.645	9.76028	2.44306	5.24056	0	0	4.28278	1.74685	2.44345	0.0156768	3	7.40653	4.37611	3.84528	0	2.75833	1.37	0	0	2.43556	4.20306	0	0	5.20931	0.811852	6.35066	1	0	0	6.29778	1.91944	1.73778	1.12278	1.61806	1.47222	6.03	1.27722	0
chr12	8934146	8935146	+	1	12	0	0	4.96278	0.950278	1.84361	1.70972	3.51111	0	1.52694	0.832778	0	4.05472	1.67935	1.5012	1.11788	0.0447418	9	0	0	2.30472	3.64639	5.83833	0	4.72694	0	3.07917	0	0	0	3.16157	0	317.157	1	6	2.47889	2.45056	2.07333	0	3.31389	2.21389	2.75833	0	0.963056	7.68778
chr3	86804337	86805337	+	0.256787	3	10.3165	17.5983	8.47125	2.94889	9.21111	3.57056	15.7789	0	4.17444	0	5.39972	6.91167	12.1287	4.1038	2.95073	0.000161934	3	7.40653	18.1714	12.9389	10.9815	2.75833	18.2421	0	0	1.29333	4.20306	0	1.88722	12.8389	0.431111	29.1286	1	6	10.7039	2.45056	2.465	0	4.08389	2.21389	1.47222	3.13889	8.72417	1.61806
chr15	96871355	96872355	+	0.0617515	6	13.6592	9.25556	4.58111	0.950278	1.84361	1.70972	0.645	1.73778	3.18528	0	0	0	9.16528	0	917.528	0.00723863	3	3.43083	42.3978	9.8925	7.21889	5.83833	5.82556	0	0	6.22778	1.91944	0	4.12722	18.5737	2.01556	9.17462	0.419161	6	1.25028	8.60944	0.710278	1.73778	16.6083	4.52833	0	7.41417	6.96944	1.61806
chr4	32247561	32248561	+	1	6	29.1319	3.55583	5.73361	8.22861	21.3012	21.3872	6.96944	4.65306	13.3926	15.2847	21.3012	2.75833	16.9724	8.33838	2.03421	0.0225544	21	5.98833	3.31389	1.72472	6.49472	0	1.37	0	3.21306	2.16528	5.66139	6.3675	7.2625	6.43046	1.79278	3.57252	1	3	16.2603	26.3378	0.617222	8.67972	2.47889	0.906111	4.20306	2.465	1.5125	0.950278
chr9	48537353	48538353	+	0.197702	0	0.832778	1.88722	3.34472	0.950278	0	0	1.60389	0	0	0.181944	0	4.05472	2.02157	0.316759	6.21734	0.0225544	6	3.43083	3.88806	10.2225	1.77917	0	16.1675	0	3.21306	1.29333	0	0	0	5.98222	0	599.222	1	18	2.47889	12.0394	2.95681	0	2.47889	4.81833	1.47222	10.3743	9.08611	19.7594
chr15	7088247	7089247	+	0.329852	15	0	0.818056	3.34472	0	0	3.57056	5.48389	5.47708	3.18528	5.44194	0	0	4.71542	1.19019	3.93724	0.0447418	0	7.40653	0	3.84528	0	2.75833	1.37	0	0	2.16528	3.3725	5.00611	1.88722	3.7506	0.721759	5.13912	0.986803	0	1.25028	4.30139	7.445	1.73778	0	5.49861	2.75833	0	2.80222	5.49861
chr14	32205685	32206685	+	0.986803	12	0	4.05472	0	2.21389	3.98028	6.62694	3.51111	1.73778	11.5264	3.67417	0	4.05472	5.59176	1.35157	4.11418	0.00313352	6	3.43083	2.71417	3.33736	3.64639	1.8725	2.67139	0	0	2.43556	0	0	0	3.16079	0	317.079	1	0	3.98028	1.60389	3.43083	1.73778	0.401389	1.61806	8.12944	0	0.666389	10.2953
chr5	125621185	125622185	+	1	6	1.60389	0.818056	5.39972	0	0	3.57056	5.98833	1.73778	0	0.181944	0	0	2.60722	0.0606481	37.0459	0.00723863	6	3.43083	2.71417	3.50472	3.64639	2.75833	5.82556	0	0	5.6025	1.91944	0	0	4.07676	0.639815	6.28911	1	18	3.98028	2.45056	2.465	1.73778	1.81444	4.81833	6.33833	0	6.19722	0
chr5	122036389	122037389	+	0.197702	3	14.8486	14.8331	11.3775	5.52944	6.33833	8.93986	13.4283	6.48	5.89944	2.34833	0	8.67972	13.6864	3.67602	3.71577	0.00126436	9	7.40653	4.37611	9.09306	21.0872	7.92917	10.3839	24.5103	17.7861	13.8781	1.91944	0	6.19722	18.7248	2.70556	6.89907	0.113204	18	5.47028	6.29778	7.77667	0	5.36833	12.5933	32.0358	10.3743	9.24194	12.7304
chr15	96115491	96116491	+	1	6	0.832778	0	2.39444	0.950278	0	6.62694	0.645	0	3.18528	1.60389	0	0	2.52574	0.53463	4.6559	0.00313352	21	3.43083	0	2.30472	1.77917	0	0	0	0	1.84361	1.91944	5.00611	4.12722	3.68426	0.593056	6.1259	0.419161	15	0	2.45056	1.91944	0	1.12278	6.62694	6.91167	4.63806	2.1025	7.68778
chr5	138097927	138098927	+	0.986803	6	0.832778	5.49861	5.39972	3.55583	1.84361	0	1.60389	3.57056	1.52694	1.60389	0	0	3.91037	0.53463	7.19823	0.0107354	9	0	0.906111	4.68167	4.72694	5.83833	4.24417	10.8344	4.47222	2.75833	1.91944	0	1.88722	6.02167	1.26889	4.71633	0.0841339	6	1.25028	3.43083	2.95681	3.74056	0.401389	6.3675	1.47222	0	0.666389	1.61806
chr9	47459234	47460234	+	0.52709	21	1.995	1.88722	4.20306	0	5.39972	0	0.645	0	3.18528	4.49431	5.39972	0	3.29801	1.27676	2.57081	0.0048028	21	2.30472	2.05861	0.617222	0	0	0	0	0	0	6.64778	0	4.12722	3.59167	0	360.167	1	0	0.645	3.43083	1.81444	2.93194	0	2.84528	2.75833	1.61806	0	3.46194
chr9	74812621	74813621	+	0.113204	6	9.76028	14.0572	7.70375	7.43	6.33833	18.4019	4.4225	4.65306	13.3926	1.41306	0	8.67972	10.7234	3.36426	3.18097	0.0319872	6	7.40653	23.1581	16.6083	29.2624	25.6422	20.7913	0	0	30.6492	6.64778	0	9.37472	25.2319	5.34083	4.71739	1	12	10.1342	12.0394	8.73278	5.06083	7.39889	10.3513	8.12944	25.5032	23.7797	4.65306
chr13	9060399	9061399	+	1	0	5.36833	1.88722	6.07306	0.950278	1.84361	1.70972	2.465	1.73778	4.88375	0	0	11.9594	4.44287	1.5012	2.94657	0.0447418	9	0	2.05861	6.81569	10.9815	5.83833	2.67139	0	4.47222	10.6444	1.91944	0	1.88722	6.49708	1.26889	5.08808	1	3	9.41917	0.617222	3.43083	0	3.68806	2.21389	0.818056	4.05472	4.18778	3.46194
chr12	100612242	100613242	+	0.808532	6	0.832778	2.99333	5.39972	2.21389	1.84361	3.57056	1.26306	2.78944	1.52694	5.83833	0	0	3.07528	1.85981	1.65004	0.00047225	3	3.43083	5.1325	3.67417	1.77917	2.75833	12.5292	0	0	1.84361	1.91944	0	1.88722	5.68889	0.614537	9.12498	0.197702	18	3.98028	0.617222	3.57056	1.73778	0.710278	3.27167	2.75833	2.465	8.72417	2.61611
chr19	55848999	55849999	+	0.656073	6	8.43472	1.88722	0	6.135	12.2536	5.55972	2.465	1.73778	0	7.47333	5.39972	0	7.98278	1.40093	5.66492	0.0319872	6	3.43083	1.61806	3.13889	1.77917	5.83833	2.67139	0	0	1.84361	0	0	1.88722	3.42963	0.614537	5.50749	1	12	3.98028	2.05861	3.43083	3.74056	7.87986	0.285833	4.20306	0	6.19722	1.61806
chr8	86262945	86263945	+	1	6	9.76028	2.99333	1.60389	11.3775	12.2536	5.55972	9.38194	0	0	33.0385	5.39972	4.05472	14.1643	3.12731	4.51797	0.00723863	21	3.43083	3.31389	1.38528	1.77917	2.75833	2.07333	4.72694	0	2.16528	11.1562	8.39028	8.30264	9.28306	2.20361	4.19814	0.986803	21	3.98028	4.30139	2.07333	42.3978	1.81444	1.61806	3.58583	0	2.34833	1.61806
chr6	16841569	16842569	+	1	6	4.81042	0.510556	2.39444	4.20306	1.20944	0	2.04361	1.73778	0	5.24056	0	0	2.57181	1.26046	2.03218	0.0319872	3	3.43083	6.85361	0.617222	0	5.83833	0	0	0	0	1.91944	0	0	3.63389	0	364.389	1	0	2.47889	1.60389	0.710278	11.5708	0.401389	0	5.61667	0	0.0841667	2.61611
chr17	67696336	67697336	+	0.808532	12	7.92111	0	0	2.21389	1.84361	1.70972	6.96944	4.65306	1.52694	12.2536	0	0	4.38315	1.92241	2.27341	0.0447418	9	0	5.67611	1.52694	3.64639	5.83833	7.30694	0	4.47222	1.84361	0	0	4.12722	5.59722	1.37574	4.04637	0.113204	0	5.47028	2.97889	2.78944	1.73778	3.68806	0.285833	3.58583	0	0.196111	15.6139
chr4	97534731	97535731	+	0.808532	21	3.06306	2.99333	2.39444	0.950278	3.10778	1.70972	3.51111	1.73778	1.52694	3.32194	0	4.05472	2.81694	1.92259	1.46277	0.00313352	6	3.43083	2.71417	5.24056	5.49861	2.75833	5.82556	0	0	2.43556	1.91944	0	3.28556	4.69417	0.811852	5.72386	1	18	1.25028	4.30139	4.25722	1.73778	0.401389	4.20306	2.21389	6.03	4.00806	3.46194
chr2	167765966	167766966	+	1	18	1.995	1.88722	0.645	2.21389	1.84361	1.70972	8.49333	1.73778	1.52694	12.2536	0	4.05472	5.43611	1.50907	3.58515	0.0156768	21	3.43083	3.31389	1.8725	1.77917	5.83833	1.37	0	0	2.43556	4.20306	11.1486	6.19722	7.18296	0.811852	8.75214	0.197702	9	3.98028	3.43083	2.22889	11.5708	2.21389	0.285833	4.20306	4.63806	4.31667	1.61806
chr11	93997770	93998770	+	1	18	4.19542	7.01278	8.8175	4.81833	3.98028	1.70972	5.48389	7.43	21.7174	0.181944	5.39972	4.05472	11.5437	3.21213	3.58575	0.0225544	12	0	5.1325	7.80556	17.2967	5.83833	1.37	18.2578	10.0733	12.9235	4.20306	0	8.30264	13.7515	4.16856	3.29336	0.197702	15	10.7039	0.617222	9.64236	1.73778	3.68806	6.135	26.16	6.80861	12.7842	10.2953
chr4	117650684	117651684	+	0.256787	0	1.995	6.00944	2.91181	0	0	0	6.46722	0	0	0.415833	0	4.05472	3.63875	0	364.875	0.0107354	3	3.43083	3.31389	9.32694	0	2.75833	7.30694	0	0	0.892222	0	0	0	5.35722	0	536.722	1	6	3.98028	1.60389	7.93722	0	4.08389	8.65222	4.20306	3.13889	5.25333	1.61806
chr15	64110028	64111028	+	0.656073	18	2.55278	0.818056	2.39444	2.21389	0	2.75833	2.465	3.57056	0.832778	6.26889	12.6989	0	6.32259	1.65741	3.79787	0.0447418	15	0	0	1.52694	3.64639	0	1.37	4.72694	4.47222	1.84361	1.91944	0	6.19722	3.68093	0.508981	7.11186	0.52709	9	1.25028	0	2.33167	1.73778	0.401389	2.84528	4.20306	1.61806	0.666389	0
chr17	67694222	67695222	+	1	18	1.995	4.05472	0	2.21389	1.84361	3.57056	3.51111	8.74139	0	9.37472	12.6989	0	7.35787	2.01657	3.63563	0.0319872	3	3.43083	3.31389	2.91806	1.77917	0	2.67139	0	0	0.554722	17.4358	0	0	5.81194	0.184907	29.8703	1	18	1.25028	2.97889	0.710278	8.67972	1.54306	4.52833	8.12944	0	2.56583	5.49861
chr15	75921710	75922710	+	1	12	22.0497	9.25556	15.6139	12.5007	5.39972	28.8976	6.46722	22.2922	44.9121	0.181944	0	29.3928	24.5572	9.85824	2.48952	0.0319872	15	0	7.46611	1.72472	47.1439	9.24194	2.07333	18.2578	4.47222	127.321	32.0358	11.1486	35.7494	50.0169	3.06361	16.2762	1	12	43.054	12.6989	0.992222	19.4503	6.15417	5.49861	19.1501	28.0386	11.9753	0
chr3	62152950	62153950	+	1	18	6.29778	0.818056	2.39444	0	0	0	3.51111	1.73778	2.44306	0	0	4.05472	3.17009	0	318.009	0.0048028	3	7.40653	2.05861	1.52694	1.77917	0	1.37	0	0	1.29333	0	0	0	3.66403	0	367.403	0.419161	3	3.98028	1.60389	6.75889	0	4.08389	3.57056	2.75833	0	2.34833	2.61611
chr9	116065370	116066370	+	0.113204	6	3.06306	4.05472	1.60389	3.55583	1.84361	3.57056	2.04361	0	1.52694	3.88806	0	0	2.99	1.19019	2.49961	0.0156768	0	3.43083	3.31389	1.06278	0	0	2.07333	0	0	0.210833	1.91944	5.00611	1.88722	2.93759	0.0702778	36.7174	0.329852	3	3.98028	1.60389	0.617222	5.06083	1.81444	1.38528	0	0	0.666389	0
chr5	111858706	111859706	+	0.656073	6	0	1.88722	6.07306	2.21389	0	1.70972	1.60389	1.73778	3.18528	0	0	0	2.65343	0	266.343	0.00723863	3	5.98833	2.05861	7.67194	1.77917	2.75833	5.82556	0	0	4.76556	0	0	0	5.23963	0	524.963	1	0	6.25611	3.43083	5.38361	0	1.81444	2.21389	5.61667	0	3.75972	3.46194
chr10	19873060	19874060	+	0.808532	6	6.95694	0.818056	3.34472	4.81833	1.84361	2.75833	0	1.13556	3.18528	0	0	14.1408	4.71361	1.44028	3.25704	0.0319872	3	7.40653	4.37611	6.62694	2.94889	9.24194	4.24417	0	0	5.06083	4.20306	6.3675	4.12722	6.13653	1.68694	3.62211	1	18	1.25028	1.60389	13.6822	3.74056	2.47889	15.1103	2.75833	6.03	5.06083	7.68778
chr8	123016234	123017234	+	0.808532	15	1.995	0.510556	1.60389	0	3.98028	0	10.4425	1.73778	3.18528	0.832778	0	4.05472	5.12185	1.32676	3.83902	0.00723863	6	3.43083	3.31389	2.465	1.77917	2.75833	7.30694	0	0	3.07917	0	0	0	3.94815	0	395.815	1	18	1.25028	3.43083	3.3	3.74056	0	2.47889	8.12944	1.61806	4.00806	0
chr5	53998201	53999201	+	1	0	1.60389	2.99333	2.39444	0.950278	0	2.75833	0	4.65306	1.52694	0.632222	0	4.05472	2.33056	1.2362	1.87815	0.0319872	6	0	1.61806	1.8725	1.77917	2.75833	2.67139	0	0	0.554722	1.91944	0	0	2.40296	0.184907	12.38	0.656073	12	2.47889	0.617222	0.992222	1.73778	1.81444	1.38528	1.47222	1.61806	2.34833	1.61806
chr3	106591183	106592183	+	1	12	1.995	0.818056	0	7.43	18.5538	2.75833	0.645	1.73778	1.52694	18.2421	26.3378	0	14.86	0.937685	15.6908	0.0156768	0	10.3378	18.1714	2.30472	0	0	5.82556	0	0	0.554722	4.20306	0	6.19722	10.2713	0.184907	52.7496	1	0	1.93444	2.45056	1.47222	5.06083	1.12278	2.21389	2.75833	1.61806	0.963056	5.49861
chr11	86394457	86395457	+	1	18	3.06306	1.5	0.645	15.3133	1.84361	0	4.4225	2.78944	0	27.4819	0	4.05472	10.5122	1.73602	6.02641	0.0225544	0	3.43083	8.00278	2.67139	1.77917	1.8725	0	0	0	1.84361	4.20306	8.39028	0	4.70167	0.614537	7.54426	1	12	1.25028	0	8.39028	1.73778	4.81833	3.27167	5.61667	3.13889	2.34833	7.68778
chr5	128118278	128119278	+	0.256787	6	3.06306	2.99333	2.04361	3.55583	0	1.05	0.645	0	8.36861	0	0	0	3.00454	0	301.454	0.00126436	3	3.43083	8.00278	4.81833	4.72694	2.75833	8.2425	0	0	1.29333	0	0	3.28556	5.41731	0.431111	12.3037	0.419161	9	0	2.45056	1.81444	1.73778	1.81444	4.81833	1.47222	3.13889	1.27722	0
chr12	72942722	72943722	+	1	0	0	0	1.60389	3.55583	0	0	1.60389	3.57056	0	3.12361	0	0	1.72481	0.53463	3.18531	0.0225544	6	3.43083	0	1.06278	1.77917	2.75833	1.37	0	0	2.43556	0	0	0	1.96917	0	197.917	1	6	3.34472	2.45056	1.60389	0	4.08389	0.285833	0.818056	3.13889	1.5125	0
chr2	72041414	72042414	+	0.329852	21	1.995	6.00944	2.04361	0.950278	0	0	1.60389	1.73778	1.52694	0	0	4.05472	3.34935	0.316759	10.2808	0.0156768	3	7.40653	3.31389	6.01583	1.77917	2.75833	1.37	4.72694	0	1.29333	0	0	1.88722	5.57875	0.629074	8.74507	1	6	2.47889	9.24194	25.7914	1.73778	12.4158	4.20306	1.47222	8.93333	13.6892	5.49861
chr6	3295655	3296655	+	1	15	2.55278	0	2.39444	13.23	3.10778	1.70972	8.49333	0	0	8.49333	5.39972	0	6.01583	1.64907	3.63205	0.0156768	0	12.2751	9.13875	0.0691667	0	9.24194	0.710278	0	0	0.554722	8.325	8.39028	1.88722	7.16102	0.184907	36.7919	1	18	1.93444	2.45056	1.37	2.93194	0.401389	0.645	5.61667	1.61806	2.80222	0
chr4	106235298	106236298	+	0.656073	9	18.4019	6.55361	19.5461	0	9.21111	14.4433	1.60389	1655.08	11616.2	0	0	0	4424.31	0	442432	0.0447418	9	0	3.31389	3.84528	28.0386	5.83833	2.67139	4.72694	0	46.1139	1.91944	0	1.88722	16.9469	1.26889	13.2591	1	3	12.1964	6.91167	0.818056	0	0.710278	0.285833	0	8.93333	3.57056	0
chr2	60647394	60648394	+	1	6	3.06306	4.05472	0	1.72472	5.39972	1.70972	2.465	1.73778	1.52694	4.49431	0	0	2.94472	1.4981	1.95923	0.0156768	21	3.43083	3.31389	3.50472	0	0	1.37	0	0	1.29333	0	5.00611	6.19722	3.73444	0.431111	8.48866	1	18	1.25028	0.617222	2.78944	0	2.47889	1.61806	0	4.63806	2.34833	3.46194
chr2	27062249	27063249	+	0.656073	6	7.39889	0	20.9592	4.20306	0	27.9014	4.4225	0	9.92972	0	0	4.05472	10.7015	1.35157	7.86698	0.0225544	6	7.40653	18.1714	8.87639	19.5461	5.83833	5.82556	4.72694	0	11.9674	1.91944	0	1.88722	11.4848	1.26889	8.98809	0.197702	12	11.4594	6.29778	6.75889	1.73778	14.0572	7.92111	9.40417	23.9371	17.5983	11.5572
chr9	45657581	45658581	+	1	0	2.55278	3.55583	1.25028	7.43	0	0	2.465	0	3.18528	1.14806	0	8.67972	3.27593	1.88343	1.73544	0.0319872	9	3.43083	4.37611	6.48	0	5.83833	7.30694	18.2578	4.47222	4.47222	0	0	1.88722	9.06741	0.629074	14.204	0.656073	9	2.47889	4.81833	7.77667	11.5708	4.81833	17.8728	4.20306	10.3743	6.46722	5.49861
chr11	75363074	75364074	+	1	12	0.832778	1.5	2.39444	1.72472	6.33833	0	4.4225	7.43	0	6.26889	0	0	3.95083	1.57574	2.49778	0.00200883	18	0	0	0.617222	0	0	0	10.8344	0	1.84361	6.64778	8.39028	4.12722	6.38843	0	639.843	1	12	1.25028	4.30139	0.617222	2.93194	3.68806	0.906111	3.58583	1.61806	2.56583	3.46194
chr2	124442094	124443094	+	1	12	25.7914	5.06083	3.34472	20.0403	18.5538	2.75833	19.0524	15.7789	12.4722	26.7989	5.39972	0	15.7678	10.7329	1.46868	0.0447418	0	7.40653	17.2511	4.02083	2.94889	0	5.1325	0	0	3.99306	27.6886	0	12.2751	13.3212	1.33102	9.94114	0.150484	3	11.4594	11.4814	4.17444	76.9822	10.1997	2.21389	6.91167	0	1.70972	0
chr9	45658344	45659344	+	0.113204	0	1.995	2.47889	0.645	0.950278	0	0	0	0	1.52694	1.91944	0	8.67972	3.53306	0.316759	10.843	0.0447418	12	0	0.906111	2.465	1.77917	0	1.37	4.72694	4.47222	4.47222	0	0	0	4.55713	0	456.713	0.52709	0	2.47889	2.45056	4.58111	1.73778	2.21389	4.20306	1.47222	4.05472	1.5125	0
chr6	115615982	115616982	+	1	9	4.19542	0.818056	0.285833	0	1.84361	1.70972	1.60389	0	4.88375	3.32194	0	0	2.16255	1.10731	1.94444	0.0319872	6	0	0.906111	4.81833	3.64639	2.75833	4.24417	0	0	0.892222	0	0	1.88722	3.54963	0.297407	11.5795	1	18	1.25028	2.45056	4.58111	3.74056	7.87986	0.906111	2.75833	3.13889	2.56583	7.68778
chr13	108627972	108628972	+	1	18	7.39889	1.88722	0	4.81833	6.33833	3.57056	18.3299	0	4.17444	11.9594	12.6989	0	8.21944	3.09537	2.65007	0.0225544	18	0	0.906111	5.52944	1.77917	0	0	0	4.47222	1.84361	9.42569	5.00611	4.12722	6.18634	0.593056	10.2749	0.113204	21	1.25028	3.43083	2.59694	3.74056	2.21389	0.285833	0	1.00639	2.1025	3.46194
chr2	32019682	32020682	+	1	6	1.995	6.00944	6.48	3.55583	1.84361	0	2.465	5.47708	2.44306	0.632222	0	4.05472	4.82815	1.56231	3.07709	0.0156768	6	0	8.00278	3.50472	10.1178	5.83833	4.24417	0	0	4.76556	0	0	1.88722	6.73343	0.629074	10.5519	0.256787	12	2.47889	1.17833	4.17444	1.73778	1.12278	2.47889	3.58583	7.41417	7.20361	1.61806
chr7	97208076	97209076	+	0.656073	18	0.832778	2.99333	0	4.81833	0	0	2.04361	3.57056	0	5.24056	5.39972	0	3.54676	1.27537	2.76711	0.0107354	21	3.43083	0.906111	1.06278	0	0	0	0	0	0.554722	1.91944	0	1.88722	1.79991	0	180.991	1	12	2.47889	0	0.0408333	3.74056	1.12278	0.645	1.47222	4.63806	0	0
chr11	79537202	79538202	+	0.656073	6	4.19542	0.818056	1.25028	3.55583	1.84361	1.70972	3.51111	0	1.52694	0.632222	0	4.05472	2.36972	1.56231	1.51352	0.0319872	9	7.40653	0.906111	7.93722	5.49861	4.65306	10.3839	4.72694	4.47222	9.76028	1.91944	0	1.88722	6.84519	1.26889	5.36027	1	18	3.98028	0.617222	7.93722	0	2.47889	6.3675	6.91167	3.13889	3.75972	5.49861
chr2	5557552	5558552	+	1	18	4.19542	0	2.04361	3.55583	0	0	4.05472	0	3.18528	5.24056	0	0	2.41333	1.18528	2.02742	0.0225544	6	3.43083	0	5.70639	3.64639	5.83833	5.1325	0	0	3.07917	3.3725	0	1.88722	4.87241	1.02639	4.71098	1	6	2.47889	2.45056	3.70472	8.67972	3.31389	1.9	1.47222	0	4.18778	3.46194
chr5	102462026	102463026	+	1	6	4.81042	8.06167	2.39444	11.3775	9.21111	1.70972	7.96722	1.73778	4.17444	4.99903	26.3378	4.05472	11.7972	4.62648	2.54658	0.0225544	9	0	5.67611	3.13889	3.64639	9.24194	10.3839	4.72694	0	5.38361	1.91944	0	1.88722	7.75741	1.26889	6.07356	0.656073	0	13.9975	1.60389	2.465	8.67972	1.81444	1.61806	1.47222	0	5.92917	7.68778
chr14	26459603	26460603	+	1	0	0	2.99333	1.60389	0.950278	0	0	1.60389	0	1.52694	0.632222	0	0	1.53241	0.210741	6.98742	0.00200883	3	7.40653	4.37611	5.39972	0	5.83833	2.67139	0	0	1.29333	4.20306	0	1.88722	5.72745	0.431111	13.0068	1	18	0	0.617222	5.16639	0	2.47889	2.84528	2.75833	1.61806	4.31667	2.61611
chr7	151164372	151165372	+	0.419161	12	5.83833	0.818056	3.78944	0	3.98028	3.57056	4.05472	7.43	5.89944	0.181944	0	2.75833	5.79472	0.980093	5.86281	0.0107354	9	0	6.85361	0.181944	2.94889	9.24194	7.30694	4.72694	0	2.16528	0	0	1.88722	6.49926	0.629074	10.1855	1	18	3.34472	0.285833	1.37	0	2.21389	4.20306	2.21389	3.13889	3.57056	3.46194
chr18	16836329	16837329	+	0.0617515	3	4.19542	6.55361	2.91181	0	0	3.57056	1.60389	0	0	0	0	0	4.55361	0	456.361	0.00723863	6	3.43083	5.67611	7.50389	3.64639	2.75833	8.83083	0	4.47222	0.554722	0	0	1.88722	5.53694	0.629074	8.67966	0.0841339	3	2.47889	4.30139	8.73278	0	4.81833	6.62694	0	0	3.57056	3.46194
chr6	134123060	134124060	+	0.329852	15	3.06306	0	1.60389	0.950278	0	0	5.98833	4.65306	3.18528	4.49431	0	0	4.60889	0.316759	14.1354	0.00723863	0	12.2751	6.85361	1.52694	0	0	1.37	0	0	0.554722	1.91944	0	10.2225	6.88523	0.184907	35.377	1	6	0	1.60389	6.96944	6.01583	2.47889	5.49861	4.20306	0	2.34833	2.61611
chr14	63747217	63748217	+	1	12	9.76028	5.49861	5.39972	14.5514	14.1953	7.67194	18.0646	3.57056	3.18528	31.4608	12.6989	0	14.7199	6.8862	2.13594	0.0156768	0	10.3378	14.3592	4.46472	4.72694	2.75833	2.67139	0	0	5.38361	29.7136	5.00611	11.2464	15.322	1.79454	8.49638	1	6	8.65222	9.24194	4.83819	32.4246	17.5669	1.38528	8.84611	3.13889	3.75972	3.46194
chr2	152063403	152064403	+	0.52709	9	0.832778	1.88722	1.25028	0.950278	0	3.57056	5.03597	1.73778	1.52694	1.14806	0	0	2.7669	0.382685	7.07156	0.00723863	12	0	0	1.06278	1.77917	2.75833	1.37	4.72694	4.47222	1.29333	1.91944	0	1.88722	3.4975	0.354259	9.62913	0.419161	12	0	0	1.17833	1.73778	3.31389	1.61806	1.47222	3.13889	1.27722	1.61806
chr1	93338943	93339943	+	0.197702	0	4.81042	7.50389	10.9289	0	0	1.70972	0.645	1.73778	4.88375	1.77917	0	4.05472	7.74773	0.569907	13.3775	0.0156768	21	0	4.37611	3.13889	1.77917	0	0	0	0	6.22778	9.42569	11.1486	4.12722	8.23384	0.593056	13.6701	1	0	10.1342	3.43083	4.17444	1.06278	5.73361	6.135	0.818056	6.03	3.57056	12.7304
chr5	113568823	113569823	+	0.419161	6	1.995	2.99333	3.78944	6.80861	6.33833	3.57056	6.46722	0	0.832778	1.14806	0	8.67972	5.5725	2.43333	2.28479	0.0319872	6	3.43083	10.6083	12.9389	6.49472	9.24194	14.3003	4.72694	4.47222	6.96944	6.64778	0	4.12722	10.0123	3.59167	2.78269	0.52709	9	4.75583	3.43083	8.86083	8.67972	2.47889	8.65222	6.91167	8.93333	5.73361	3.46194
chr1	138828791	138829791	+	0.52709	6	3.06306	2.99333	4.58111	2.21389	9.21111	1.70972	0.645	3.57056	1.52694	0.632222	5.39972	0	4.37824	1.91417	2.28059	0.0156768	6	3.43083	3.31389	5.88611	5.49861	2.75833	5.1325	0	0	5.38361	0	0	0	4.46315	0	447.315	0.986803	9	3.98028	2.45056	3.57056	1.73778	5.36833	3.27167	0.818056	6.03	6.19722	0
chr11	65567409	65568409	+	1	0	3.06306	0	0.645	0.950278	0	1.70972	0	0	0.832778	3.88806	5.39972	0	3.09593	0.277593	10.7997	0.0447418	9	0	3.31389	0.415833	1.77917	2.75833	1.37	0	3.21306	0.554722	0	0	0	1.96917	0	197.917	1	0	3.98028	1.60389	0.992222	3.74056	0	0	0	1.61806	2.1025	1.61806
chr8	42091904	42092904	+	1	18	0.832778	0.818056	2.39444	2.21389	0	1.70972	5.48389	0	1.52694	2.34833	0	2.75833	2.33694	1.30787	1.78086	0.0156768	3	3.43083	2.05861	4.17444	5.49861	1.8725	1.37	0	0	0.210833	4.20306	0	0	3.2213	0.0702778	40.2514	0.150484	18	2.47889	0	2.95681	0	0	0.906111	1.47222	1.61806	4.00806	1.61806
chr14	63749235	63750235	+	1	18	0.832778	1.88722	3.78944	6.80861	6.33833	2.75833	6.46722	3.57056	1.52694	23.0681	5.39972	4.05472	10.8408	2.16981	4.97787	5.04637e-05	0	7.40653	13.6592	2.30472	1.77917	2.75833	2.67139	0	0	1.29333	5.66139	6.3675	1.88722	7.79014	0.431111	17.6829	0.808532	0	6.96944	3.99306	5.48389	6.01583	5.73361	5.49861	4.20306	1.61806	4.58111	7.68778
chr6	5139242	5140242	+	0.0617515	15	0	0	0	0	0	0	4.4225	0	1.52694	1.14806	0	4.05472	1.98315	0	199.315	0.0107354	9	0	2.71417	6.96944	3.64639	5.83833	10.3839	4.72694	0	3.66139	0	0	0	6.62287	0	663.287	1	12	2.47889	0.617222	1.37	1.73778	2.47889	4.81833	0	3.13889	4.31667	7.68778
chr5	108282510	108283510	+	0.329852	3	2.55278	0.818056	2.39444	2.21389	0	1.70972	0	0	3.18528	0.832778	0	0	1.92176	0.277593	6.717	0.00126436	6	0	2.05861	2.30472	8.325	2.75833	8.83083	0	0	1.84361	1.91944	0	0	6.63806	0.614537	10.6448	0.0617515	21	3.98028	3.43083	4.58111	1.73778	0.401389	4.81833	1.47222	3.13889	3.57056	5.49861
chr11	16700266	16701266	+	0.197702	6	39.8093	12.6989	29.7136	29.1319	25.3642	21.3872	37.6828	15.7789	11.5264	0	0	24.5103	27.4073	8.17009	3.35171	0.0319872	6	30.3711	18.1714	9.32694	8.325	19.1172	19.7007	18.2578	17.7861	7.21889	9.42569	5.00611	1.88722	19.2898	5.43968	3.54146	0.113204	3	10914.5	22.2922	34.1936	7.41417	32.8133	18.2421	5.61667	255.951	6.19722	0
chr17	67678499	67679499	+	0.256787	15	0.832778	4.05472	0	6.135	0	1.05	5.48389	3.57056	9.22722	9.70389	5.39972	0	6.09389	1.62917	3.72378	0.0107354	0	7.40653	4.37611	0.617222	0	2.75833	2.67139	0	0	2.43556	3.3725	0	4.12722	4.13329	0.811852	5.0414	0.986803	15	0	2.45056	0.510556	1.73778	0.401389	4.81833	5.61667	0	2.56583	1.61806
chr2	32397222	32398222	+	0.0617515	9	0.832778	1.88722	1.60389	2.21389	6.33833	1.70972	5.03597	1.73778	1.52694	0.632222	0	4.05472	3.42065	1.4413	2.36385	0.0447418	6	0	2.05861	0.818056	0	2.75833	2.67139	0	0	0.892222	0	0	0	1.80991	0	181.991	1	18	2.47889	0	0.992222	0	2.47889	2.47889	2.75833	0	1.70972	0.950278
chr18	64502048	64503048	+	1	0	4.19542	8.06167	8.11569	0.950278	3.98028	1.70972	12.1007	1.73778	3.18528	0.181944	5.39972	0	6.79093	1.86056	3.63578	0.0319872	6	0	0	6.48	5.49861	2.75833	6.59042	0	0	4.47222	0	0	0	4.94912	0	495.912	0.52709	18	1.25028	5.30611	4.17444	0	3.31389	6.62694	6.33833	4.63806	5.25333	1.61806
chr15	58849874	58850874	+	0.197702	6	6.95694	10.2656	16.7553	4.81833	9.21111	8.93986	8.89056	9.76028	3.18528	2.86417	5.39972	4.05472	11.3259	4.1062	2.75398	0.0319872	9	7.40653	8.00278	19.9878	7.21889	25.6422	19.7007	18.2578	22.6436	13.23	0	0	9.37472	18.0438	3.12491	5.75896	1	12	6.25611	18.9253	25.7914	10.1178	5.73361	22.171	17.5669	13.0964	24.2642	9.21111
chr18	12831869	12832869	+	1	0	12.5764	19.1501	22.9781	10.0664	3.98028	1.70972	12.4722	3.57056	26.3378	0.181944	0	19.6419	18.2349	5.25213	3.4672	0.00723863	3	21.6244	32.0358	30.9272	21.0872	29.3928	22.171	4.72694	4.47222	30.6492	12.4158	0	18.0128	28.1958	10.1429	2.77811	0.808532	9	12.9389	8.60944	16.7553	3.74056	13.4917	14.6839	15.3387	8.93333	28.6633	12.7304
chr12	100574328	100575328	+	0.808532	3	3.64639	7.01278	3.34472	2.94889	6.33833	1.70972	3.51111	0	4.88375	4.12722	0	0	4.66796	1.37574	3.37579	0.00723863	3	7.40653	2.05861	3.50472	3.64639	2.75833	2.67139	0	0	1.84361	1.91944	0	6.19722	4.32329	0.614537	6.9384	1	6	1.25028	7.39889	1.37	6.01583	2.47889	3.57056	0	3.13889	5.06083	1.61806
chr9	69205362	69206362	+	1	0	0	0.818056	4.58111	0.950278	3.98028	0	8.49333	0	0	0.415833	0	4.05472	2.83111	1.49019	1.89384	0.0319872	6	7.40653	2.05861	5.39972	3.64639	2.75833	3.63056	4.72694	0	1.29333	1.91944	0	0	4.95495	0.639815	7.64057	0.656073	21	3.34472	4.30139	3.3	3.74056	1.54306	0.906111	0	2.465	5.49861	10.2953
chr11	96741366	96742366	+	0.256787	6	23.9371	16.0942	8.11569	54.0939	1239.72	34.1936	34.1936	13.6297	6.61389	22.2922	21.3012	17.7861	442.668	16.049	27.5658	0.0319872	0	12.2751	24.825	6.81569	5.49861	36.6508	11.4594	0	4.47222	2.43556	40.6	5.73361	25.7914	24.0417	2.30259	10.4003	1	0	11.4594	8.60944	0.510556	824.355	7.39889	4.52833	12.0025	4.63806	1.70972	15.6139
chr7	97178815	97179815	+	1	12	16.6083	16.0942	4.20306	25.6422	9.21111	10.0664	21.2153	22.2922	6.61389	30.9272	0	8.67972	16.7071	12.3019	1.35781	0.0107354	0	27.9014	20.1803	4.17444	0	2.75833	13.7506	0	10.0733	1.84361	15.7789	6.3675	22.2922	17.4187	3.97231	4.37653	1	6	7.86556	9.90722	1.81444	23.9371	5.36833	5.18111	8.12944	3.13889	1.70972	2.61611
chr9	48515071	48516071	+	0.0841339	6	10.3165	215.985	31.194	0	3.98028	12.2536	2.465	8.74139	4.88375	0	0	0	85.8319	0	8584.19	0.0447418	9	0	0.906111	10.3647	7.21889	2.75833	7.30694	4.72694	0	12.9235	0	0	0	5.88347	0	589.347	0.150484	0	9276.19	10914.5	7.445	0	1.81444	10.7039	5.61667	9.78556	2.56583	18.2578
chr15	3458864	3459864	+	0.0617515	3	26.3378	19.1501	35.3287	31.7483	9.21111	6.62694	18.3299	1.73778	6.61389	1.14806	0	26.6572	26.9389	8.89384	3.02666	0.000279673	6	17.5014	21.8103	29.5532	34.9081	27.9014	32.8133	0	17.7861	15.721	19.4503	0	4.12722	31.8743	7.85917	4.0518	1	12	19.8474	4.81833	15.1103	15.4775	14.0572	23.5656	17.8728	3.13889	25.0364	15.6139
chr1_random	317843	318843	+	0.986803	12	4.19542	1.5	1.25028	8.22861	0	2.75833	1.60389	5.47708	9.92972	3.32194	3.74056	0	5.67023	2.31523	2.44287	0.00047225	18	2.30472	0.525	2.07333	1.14806	2.75833	2.67139	3.31389	4.47222	5.83833	14.6839	5.00611	13.3633	11.0178	1.63435	6.70646	0.656073	9	0.645	4.30139	1.81444	1.06278	5.73361	3.92139	2.75833	0	4.31667	1.61806
chr4	45497685	45498685	+	0.52709	6	1.995	0.818056	4.20306	0.950278	1.84361	1.70972	8.49333	1.73778	0	0.832778	0	0	3.41037	0.277593	11.8931	0.0225544	9	2.30472	0	4.68167	3.64639	2.75833	8.83083	4.72694	0	6.7	1.91944	0	0	5.07852	0.639815	7.83072	1	18	2.47889	0.617222	4.37611	0	0	10.1178	12.0025	1.61806	2.80222	0
chr6	97405939	97406939	+	0.150484	15	0	0.818056	1.60389	13.7775	1.84361	1.70972	6.46722	3.57056	3.18528	16.9812	12.6989	0	9.89338	0.807315	12.117	0.0447418	0	3.43083	5.1325	2.30472	0	2.75833	2.67139	0	0	1.29333	4.20306	0	6.19722	3.62269	0.431111	8.23531	1	9	3.98028	2.05861	0.510556	19.4503	4.39361	1.61806	6.33833	0	1.27722	9.21111
chr15	58867051	58868051	+	1	6	9.31167	12.2536	10.43	18.661	3.98028	12.2536	10.4425	4.65306	15.0514	1.60389	5.39972	14.1408	11.6316	7.04815	1.64939	0.00047225	9	7.40653	7.46611	18.9253	16.1308	12.5849	15.4062	10.8344	25.9406	10.464	6.64778	0	5.39972	15.7463	4.01583	3.91381	0.808532	9	13.9975	9.24194	21.4383	11.5708	7.39889	20.9592	12.0025	16.4896	17.8728	10.2953
chr7	46808982	46809982	+	0.52709	6	2.55278	1.88722	4.20306	3.55583	1.84361	2.75833	0.645	0	3.18528	3.67417	0	0	2.88102	1.22472	2.34143	0.00313352	9	0	5.67611	3.50472	7.21889	5.83833	8.2425	10.8344	4.47222	2.43556	0	0	4.12722	7.09991	1.37574	5.13076	0.656073	9	1.93444	1.60389	5.765	0	2.93194	7.245	4.20306	3.13889	1.70972	0
chr8	123022508	123023508	+	1	0	2.55278	1.88722	4.96278	2.21389	0	0	5.48389	0	1.52694	1.41306	0	8.67972	3.36426	0.737963	4.51127	0.0048028	12	0	0.906111	1.52694	1.77917	5.83833	2.07333	8.70833	4.47222	4.20306	6.64778	0	1.88722	5.79454	0.811019	7.06992	0.808532	15	1.25028	5.30611	5.89944	5.06083	5.73361	3.92139	8.12944	23.0681	4.00806	5.49861
chr2	27543740	27544740	+	0.52709	12	14.2329	0.818056	21.4383	13.7775	6.33833	3.57056	19.8474	17.0683	25.2003	10.7039	0	4.05472	20.7053	4.91954	4.20229	0.0156768	0	24.9307	26.6572	23.1581	10.9815	16.5186	29.5532	4.72694	4.47222	13.6003	19.4503	34.9081	9.37472	24.9153	7.59981	3.27542	0.808532	12	8.65222	9.24194	52.3865	8.67972	27.0371	27.9014	20.4606	25.5032	33.0385	12.7304
chr19	46702670	46703670	+	1	6	11.0179	9.25556	4.96278	0	3.98028	3.57056	11.5436	5.47708	1.52694	2.86417	0	0	8.41208	0.954722	8.73006	0.0156768	3	3.43083	6.85361	6.62694	1.77917	9.24194	2.67139	0	0	3.38694	1.91944	0	6.19722	5.63713	1.12898	4.95805	1	12	3.98028	9.90722	7.63806	1.73778	16.6083	13.6822	4.20306	7.41417	13.3633	7.68778
chr5	147099222	147100222	+	1	0	1.60389	2.99333	1.60389	1.72472	1.84361	0	3.03778	1.13556	1.52694	1.91944	5.39972	0	2.43972	1.18944	2.04238	0.0447418	6	0	2.05861	3.33736	0	4.65306	2.67139	0	0	0.554722	0	0	0	2.44148	0	245.148	0.808532	6	1.25028	2.97889	5.48389	7.41417	0	0.285833	2.75833	1.61806	1.9	0
chr15	78279302	78280302	+	1	6	0	5.06083	2.91181	1.72472	1.84361	1.70972	2.465	0	3.18528	0	0	4.05472	2.65755	1.35157	1.95916	0.0107354	9	0	2.05861	4.46472	3.64639	12.5849	8.83083	0	10.0733	5.38361	0	0	3.28556	8.35403	1.09519	7.56799	1	12	2.47889	0	12.3658	3.74056	2.47889	6.96944	12.8204	1.61806	3.07917	3.46194
chr2	102551402	102552402	+	0.150484	6	0.832778	4.05472	4.58111	0.950278	0	2.75833	0.645	0	3.18528	0	0	0	3.1562	0	316.62	0.0107354	3	0	8.00278	8.87639	9.21111	5.83833	2.67139	0	0	1.61806	1.91944	0	1.88722	5.90694	0.539352	10.7708	1	12	1.25028	0.617222	1.17833	0	1.12278	3.57056	0	1.61806	6.19722	1.61806
chr8	41981791	41982791	+	0.150484	3	14.2329	19.1501	13.9975	4.20306	16.0942	0	3.51111	3.57056	6.61389	0.181944	0	8.67972	15.7935	2.95389	5.33202	0.00047225	3	7.40653	12.2751	12.1964	10.9815	5.83833	4.24417	0	0	8.16861	1.91944	0	4.12722	10.626	2.01556	5.25091	1	12	0	9.90722	5.89944	3.74056	14.0572	10.3513	1.47222	9.78556	10.4425	12.7304
chr10	120864002	120865002	+	0.0617515	6	1.995	7.01278	8.47125	2.21389	3.98028	0	3.51111	1.73778	1.52694	0.181944	0	0	5.82634	0.0606481	82.6114	0.0225544	6	0	2.71417	1.72472	1.77917	5.83833	2.67139	0	0	5.38361	0	0	0	3.42963	0	343.963	1	6	2.47889	0.285833	3.13889	0	10.7039	2.47889	0	1.61806	4.00806	0
chr5	151383407	151384407	+	1	6	4.19542	2.99333	5.73361	2.94889	12.2536	3.57056	4.4225	5.47708	0	4.49431	5.39972	0	6.25769	3.29801	1.8947	0.0048028	0	7.40653	8.00278	12.1964	2.94889	2.75833	0	4.72694	0	3.07917	1.91944	5.00611	6.19722	9.2019	1.90241	4.81691	1	0	3.98028	6.91167	5.48389	1.73778	2.21389	4.20306	2.75833	7.41417	5.92917	1.61806
chr4	12074496	12075496	+	1	6	1.995	0.818056	4.20306	0.950278	1.84361	3.57056	0.645	1.73778	2.44306	1.14806	0	4.05472	2.3387	1.60861	1.45106	0.000780587	6	0	2.05861	3.13889	3.64639	2.75833	2.67139	0	0	1.29333	0	0	0	3.02537	0	303.537	1	6	2.47889	4.30139	2.59694	1.73778	1.54306	3.92139	2.75833	3.13889	2.1025	0
chr2	27570395	27571395	+	1	18	17.9428	23.6726	39.0186	6.80861	1.84361	19.8474	19.4503	58.6708	48.1739	6.26889	0	22.5278	42.0983	9.49986	4.42786	0.0447418	3	21.6244	14.3592	16.8936	13.9153	9.24194	18.7058	4.72694	0	39.8093	3.3725	0	6.19722	17.6257	3.18991	5.51133	1	6	24.5103	21.4383	27.795	6.01583	17.5669	24.5103	16.9461	31.194	20.1803	11.5572
chr15	78826034	78827034	+	1	6	1.995	1.88722	2.04361	0	1.84361	1.70972	0.645	3.57056	3.18528	0	0	0	2.46694	0	247.694	0.0319872	3	3.43083	4.37611	1.38528	0	1.8725	1.37	0	0	3.07917	1.29333	0	0	3.06407	0.431111	6.96893	1	0	4.75583	2.45056	1.37	0	1.12278	3.57056	1.47222	3.13889	1.70972	1.61806
chr14	63742304	63743304	+	1	12	6.29778	5.49861	2.39444	27.0371	30.3711	19.8474	10.0797	5.47708	10.5722	54.0939	56.8133	4.05472	38.3206	4.73028	8.08616	0.0225544	0	7.40653	9.13875	4.46472	0	4.65306	4.24417	0	0	1.61806	14.6839	0	1.88722	7.00333	0.539352	12.7666	1	6	8.65222	3.99306	4.72694	23.9371	9.21111	3.27167	9.40417	3.13889	2.1025	4.65306
chr15	81686251	81687251	+	0.419161	3	1.60389	4.05472	0.645	2.21389	0	1.70972	1.60389	0	0	3.12361	0	0	2.1012	0.53463	3.8764	0.0319872	9	3.43083	1.61806	4.68167	1.77917	2.75833	6.59042	8.70833	4.47222	0.554722	0	0	0	4.57843	0	458.843	1	6	2.47889	2.45056	5.38361	0	5.73361	3.27167	4.20306	1.00639	2.1025	2.61611
chr15	96880209	96881209	+	1	0	12.5764	14.5153	5.73361	0.950278	1.20944	0	0.645	7.43	3.18528	0.0552778	0	14.1408	10.9418	0.719907	15.0043	5.04637e-05	21	7.40653	20.8914	8.235	5.49861	2.75833	5.1325	8.70833	4.47222	6.7	11.1562	21.4383	12.2751	14.9566	4.46315	3.34587	1	18	2.47889	7.39889	0.210833	2.93194	2.47889	3.92139	9.40417	0	9.43222	3.46194
chr16	17678822	17679822	+	0.808532	3	3.06306	2.99333	2.39444	0.950278	1.84361	1.70972	5.98833	1.13556	0	3.12361	0	0	2.81694	1.0412	2.68925	0.0447418	6	0	1.61806	1.72472	3.64639	5.83833	5.82556	0	0	1.29333	4.20306	0	1.26306	5.10343	0.431111	11.5921	0.656073	6	1.25028	7.39889	3.57056	0	4.81833	2.84528	0	2.465	3.57056	0
chr18	61516975	61517975	+	0.0841339	9	0.46	0.818056	1.60389	0.950278	0	12.2536	2.465	3.57056	0	0	0	0	4.4013	0	441.13	0.0447418	3	3.43083	4.37611	8.36861	7.21889	2.75833	7.30694	4.72694	0	0.554722	1.91944	0	4.12722	5.76139	1.76056	3.25965	1	18	0.645	3.43083	1.81444	1.06278	1.81444	4.81833	1.47222	1.00639	5.25333	5.49861
chr5	135594136	135595136	+	0.329852	0	8.43472	1.88722	5.73361	0	0	1.70972	1.60389	0	2.44306	0	5.39972	0	5.35185	0.569907	9.24605	0.0447418	15	0	2.05861	4.46472	1.77917	0	2.67139	4.72694	4.47222	5.6025	1.91944	5.00611	1.88722	4.93389	1.48352	3.31023	1	6	5.47028	5.30611	3.13889	0	3.31389	1.61806	6.91167	2.465	4.00806	0
chr17	12863578	12864578	+	0.0617515	3	7.92111	14.0572	13.9975	2.21389	7.86556	12.2536	3.51111	1.73778	8.36861	0	0	8.67972	11.9919	2.89324	4.13398	0.00313352	6	5.98833	6.85361	8.52639	10.9815	25.6422	5.1325	0	4.47222	12.5764	1.91944	0	0	13.9187	0.639815	21.435	0.808532	6	16.2603	4.81833	14.2329	3.74056	8.74139	10.3513	4.20306	10.3743	13.3633	1.61806
chr10	93559928	93560928	+	0.150484	21	6.95694	8.06167	1.60389	2.21389	3.98028	0	3.51111	3.57056	0	3.32194	5.39972	8.67972	5.80046	2.06472	2.8006	0.0156768	6	0	6.27583	4.68167	5.49861	9.24194	4.24417	0	0	1.29333	0	0	4.12722	6.32824	0.431111	14.3688	0.329852	6	6.96944	2.45056	5.02528	1.73778	6.15417	9.19583	2.75833	6.03	4.00806	1.61806
chr2	122067344	122068344	+	0.0617515	3	8.43472	18.2578	12.6989	6.135	0	8.93986	3.03778	3.57056	6.61389	0	0	4.05472	13.1305	1.35157	9.65094	0.000161934	6	3.43083	3.31389	13.764	10.9815	20.5758	19.1172	0	0	7.21889	0	0	1.88722	16.8915	0.629074	26.4469	0.52709	6	11.4594	8.60944	7.63806	5.06083	10.1997	13.6822	3.58583	6.03	9.70389	12.7304
chr2	14154246	14155246	+	0.329852	12	6.95694	0	1.60389	12.5007	1.84361	5.55972	17.5983	11.0333	4.88375	27.9014	0	0	11.1718	2.85361	3.90479	5.04637e-05	21	7.40653	5.1325	3.13889	1.77917	0	2.67139	18.2578	4.47222	2.75833	21.7174	11.1486	14.1661	15.6774	1.48352	10.5036	0.197702	0	5.47028	11.0333	0.358889	1.73778	6.53917	2.21389	1.47222	3.13889	1.27722	5.49861
chr13	34379269	34380269	+	0.419161	9	1.60389	1.88722	1.60389	3.55583	0	1.70972	2.465	3.57056	0	1.60389	0	0	2.01185	0.53463	3.71234	0.0156768	0	2.30472	2.05861	3.84528	0	0	2.67139	0	0	0	4.20306	5.73361	1.88722	3.9413	0	395.13	0.986803	21	0.645	0.617222	3.3	0	1.12278	3.57056	0	1.61806	2.1025	10.2953
chr15	61874995	61875995	+	1	12	1.995	1.88722	0.645	6.80861	1.84361	2.75833	1.60389	6.48	1.52694	4.24417	3.74056	0	3.80352	1.50907	2.51042	0.00723863	0	3.43083	2.05861	1.38528	1.77917	0	0	0	0	1.29333	1.91944	11.1486	1.26306	4.77704	0.431111	10.8522	1	6	2.47889	6.29778	2.22889	3.74056	5.73361	1.38528	3.58583	1.61806	5.06083	0
chr2	27571583	27572583	+	0.52709	6	37.6828	22.7594	33.0385	13.23	3.98028	14.4433	19.0524	9.76028	16.7982	6.26889	0	8.67972	31.1602	4.98287	6.24295	0.0048028	3	23.3564	31.194	34.1936	21.0872	27.9014	25.6422	18.2578	0	25.3642	23.2572	0	16.6083	29.5813	13.2885	2.22516	0.52709	6	186.241	30.9272	32.0358	42.3978	17.5669	33.2636	18.2264	67.8842	27.0371	26.5156
chr3	126331294	126332294	+	1	0	2.55278	0.818056	0.645	6.135	1.84361	3.57056	0	3.57056	0	5.24056	5.39972	4.05472	4.89833	1.19019	4.08965	0.00723863	0	12.2751	2.05861	0.617222	1.77917	0	0	0	0	0.554722	1.91944	0	1.88722	4.98366	0.184907	25.6207	0.656073	21	0	2.45056	1.60389	0	1.54306	3.27167	1.47222	0	0.196111	1.61806
chr16	43335269	43336269	+	0.656073	3	5.83833	2.99333	1.60389	4.81833	0	3.57056	3.51111	0	0	3.12361	0	4.05472	3.47852	1.17037	2.95544	0.00047225	3	7.40653	5.67611	7.21889	1.77917	2.75833	2.67139	0	0	1.84361	5.66139	0	0	6.76718	0.614537	10.8515	0.0617515	3	10.7039	3.99306	6.07306	3.74056	2.47889	7.245	1.47222	0	4.31667	0
chr5	124656616	124657616	+	0.150484	9	0.832778	6.00944	2.39444	3.55583	1.84361	1.70972	4.4225	5.47708	1.52694	0.832778	0	0	3.80884	0.277593	13.2787	0.0225544	6	7.40653	4.37611	4.46472	3.64639	5.83833	8.2425	0	10.0733	3.07917	1.91944	0	1.88722	5.90907	1.26889	4.62829	1	0	3.98028	6.29778	4.58111	0	2.47889	6.135	5.06083	0	4.77528	1.61806
chr5	66460778	66461778	+	0.986803	0	1.995	5.06083	4.58111	6.135	3.98028	3.57056	4.4225	3.57056	3.18528	4.49431	3.74056	4.05472	4.56194	3.72611	1.22372	0.0107354	9	0	2.05861	6.48	12.0481	12.5849	2.67139	4.72694	0	6.22778	0	0	1.88722	9.10144	0.629074	14.2572	0.256787	9	9.41917	2.05861	7.77667	1.73778	10.1997	4.20306	2.75833	4.63806	9.43222	1.61806
chr3	119448422	119449422	+	0.0617515	18	0.832778	2.99333	2.04361	2.21389	1.84361	1.70972	2.465	3.57056	4.88375	7.93722	34.9081	0	14.2818	1.92241	7.39583	0.0319872	21	0	3.31389	1.8725	3.64639	0	0	0	0	0.210833	1.91944	6.3675	11.2464	6.51111	0.0702778	81.2318	1	0	2.47889	4.30139	1.91944	1.06278	1.54306	3.57056	0	3.13889	2.80222	2.61611
chr5	113528329	113529329	+	0.197702	3	4.19542	5.06083	6.07306	3.55583	1.84361	5.55972	0.645	0	4.88375	0	0	8.67972	5.10977	1.84292	2.76309	5.04637e-05	9	3.43083	0.906111	4.25722	7.21889	5.83833	6.59042	0	4.47222	4.76556	1.91944	0	0	6.54921	0.639815	10.094	0.150484	3	8.65222	5.30611	3.57056	3.74056	4.81833	3.57056	1.47222	3.13889	5.92917	3.46194
[truncated: 5 more columns]
