# Supplementary material for: Hepatocyte SREBP signaling mediates clock communication within the liver
Source: J Clin Invest. 2023 Apr 17;133(8):e163018. doi: 10.1172/JCI163018 (PMC10104893; doi:10.1172/JCI163018)
Supplement: Supplemental table 4 [file jci-133-163018-s099.xlsx]

## Sheet: A
Table S4. control-, ReverbhDKO-, and Reverb/Scap-hDTKO-specific oscillating lipids. Related to Figure 4A, 4B and S4.
A. control-, ReverbhDKO-, and Reverb/ScaphDTKO-specific oscillating lipids in hepatocytes
Name	ADJ.P.Control	LAG.Control	Control_ZT4_rep1	Control_ZT4_rep2	Control_ZT4_rep3	Control_ZT4_rep4	Control_ZT10_rep1	Control_ZT10_rep2	Control_ZT10_rep3	Control_ZT10_rep4	Control_ZT16_rep1	Control_ZT16_rep2	Control_ZT16_rep3	Control_ZT16_rep4	Control_ZT22_rep1	Control_ZT22_rep2	Control_ZT22_rep3	Control_ZT22_rep4	max.Control	min.Control	Fold_Change.Control	ADJ.P.DKO	LAG.DKO	RevDKO_ZT4_rep1	RevDKO_ZT4_rep2	RevDKO_ZT4_rep3	RevDKO_ZT4_rep4	RevDKO_ZT10_rep1	RevDKO_ZT10_rep2	RevDKO_ZT10_rep3	RevDKO_ZT10_rep4	RevDKO_ZT16_rep1	RevDKO_ZT16_rep2	RevDKO_ZT16_rep3	RevDKO_ZT16_rep4	RevDKO_ZT22_rep1	RevDKO_ZT22_rep2	RevDKO_ZT22_rep3	RevDKO_ZT22_rep4	max.DKO	min.DKO	Fold_Change.DKO	ADJ.P.TKO	LAG.TKO	RevScapTKO_ZT4_rep1	RevScapTKO_ZT4_rep2	RevScapTKO_ZT4_rep3	RevScapTKO_ZT4_rep4	RevScapTKO_ZT10_rep1
2-Arachidonyl Glycerol ether	0.00591198	12	3.31153e+07	3.95705e+07	5.09188e+07	4.11945e+07	7.34828e+07	6.53864e+07	5.82991e+07	5.02289e+07	5.91523e+07	7.10771e+07	5.15546e+07	3.4262e+07	5.54802e+07	4.16656e+07	4.54484e+07	4.82346e+07	6.18493e+07	4.11998e+07	1.5012	1	6	3.25243e+07	2.92323e+07	5.54802e+07	5.22358e+07	4.11945e+07	4.27779e+07	2.44451e+07	3.9073e+07	4.82346e+07	5.02289e+07	4.7494e+07	9.97337e+06	3.17893e+07	3.08462e+07	3.12972e+07	4.82346e+07	4.23681e+07	3.55418e+07	1.19206	1	12	4.34285e+07	4.11945e+07	4.48403e+07	4.87519e+07	4.05961e+07
4-{[5-(7-hydroxy-5,5,8a-trimethyl-2-methylidene-decahydronaphthalen-1-yl)-3-methylpentyl]oxy}-4-oxobutanoic acid	0.00149673	21	4.48403e+07	1.87564e+07	1.36096e+07	2.0123e+07	7.76416e+06	9.17976e+06	1.84928e+06	2.01048e+06	9.74708e+06	1.73275e+07	1.22188e+07	1.33596e+07	1.41502e+07	2.87289e+07	1.13322e+07	9.74708e+06	2.43323e+07	5.20092e+06	4.67847	0.415671	6	2.0123e+07	8.10181e+06	1.05744e+07	8.99034e+06	1.55915e+07	7.28384e+06	3.31153e+07	7.28384e+06	8.10181e+06	7.58272e+06	5.56727e+06	1.19616e+07	1.05744e+07	8.99034e+06	3.30177e+06	6.49219e+06	1.58186e+07	7.33967e+06	2.15522	0.558811	15	1.22188e+07	6.9486e+06	5.56727e+06	7.76416e+06	1.77375e+07
cardiolipin(70:3)	0.04819	15	582204	792969	1.78117e+06	1.33596e+07	1.25574e+06	951511	906232	2.38631e+06	3.8761e+06	2.83257e+06	2.38631e+06	1.06618e+06	1.93268e+06	2.38631e+06	2.31405e+06	3.19209e+06	4.12899e+06	1.37495e+06	3.00302	1	0	2.71015e+06	2.71015e+06	2.57645e+06	3.53623e+06	2.11035e+06	396639	6.9486e+06	2.11035e+06	1.84928e+06	2.01048e+06	4.87279e+06	3.19209e+06	2.91592e+06	3.67337e+06	1.7192e+06	4.2156e+06	3.13102e+06	2.88325e+06	1.08594	1	18	2.04657e+07	3.53623e+06	5.87644e+06	7.28384e+06	3.64822e+07
cardiolipin(74:3)	0.000115842	21	4.35134e+06	7.12536e+06	5.03057e+06	2.04657e+07	3.00184e+06	3.8761e+06	4.10211e+06	5.27267e+06	5.99783e+06	4.10211e+06	5.56727e+06	3.19209e+06	5.87644e+06	8.10181e+06	8.10181e+06	7.76416e+06	9.24323e+06	4.06318e+06	2.27488	1	18	3.0974e+06	4.10211e+06	4.10211e+06	7.43516e+06	3.77046e+06	4.10211e+06	1.13322e+07	3.97649e+06	4.87279e+06	3.77046e+06	4.35134e+06	5.56727e+06	4.87279e+06	3.8761e+06	3.67337e+06	9.57199e+06	5.79532e+06	4.64046e+06	1.24887	1	18	2.62639e+07	8.6244e+06	1.27537e+07	2.33755e+07	3.25243e+07
cardiolipin(74:5)	0.04819	0	3.30177e+06	4.87279e+06	3.30177e+06	1.17708e+07	3.0974e+06	4.61001e+06	4.61001e+06	2.57645e+06	3.67337e+06	2.38631e+06	4.49783e+06	2.48141e+06	2.83257e+06	4.87279e+06	3.8761e+06	5.99783e+06	5.81177e+06	3.25973e+06	1.7829	0.106625	3	6.9486e+06	6.9486e+06	9.40002e+06	6.30921e+06	5.27267e+06	5.03057e+06	1.84334e+07	5.16145e+06	5.41577e+06	5.87644e+06	6.30921e+06	4.49783e+06	4.49783e+06	3.0974e+06	5.87644e+06	6.62352e+06	8.47453e+06	5.0238e+06	1.68688	0.558811	15	1.69939e+07	4.87279e+06	5.99783e+06	1.69939e+07	3.12972e+07
CE_NH4(18:0)	5.6501e-05	6	1.84928e+06	3.19209e+06	2.71015e+06	2.20916e+06	2.31405e+06	1.38984e+06	3.67337e+06	7.28384e+06	1.32614e+06	1.78117e+06	1.64434e+06	1.7192e+06	1.84928e+06	1.32614e+06	1.32614e+06	309606	3.66527e+06	1.20279e+06	3.04731	1	12	3.8761e+06	172195	5.16145e+06	3.30177e+06	2.57645e+06	3.8761e+06	1.93268e+06	3.8761e+06	2.71015e+06	4.35134e+06	9.17976e+06	2.38631e+06	25712.2	2.83257e+06	2.91592e+06	4.35134e+06	4.65689e+06	2.53138e+06	1.83966	1	6	64182.2	46391	46391	93540.8	46391
CE_NH4(20:3)	0.0314197	9	7.43516e+06	7.28384e+06	3.8761e+06	4.49783e+06	1.33596e+07	5.72596e+06	1.17708e+07	1.07999e+07	8.10181e+06	8.26586e+06	7.43516e+06	6.62352e+06	8.6244e+06	6.15565e+06	6.9486e+06	5.16145e+06	1.04141e+07	5.77323e+06	1.80386	1	12	9.74708e+06	1.43716e+07	1.61641e+07	9.97337e+06	8.26586e+06	1.41502e+07	1.05744e+07	1.17708e+07	6.49219e+06	1.97587e+07	1.49075e+07	1.33596e+07	8.84691e+06	8.10181e+06	8.26586e+06	1.10776e+07	1.36295e+07	9.07305e+06	1.5022	1	6	2.71015e+06	3.00184e+06	2.48141e+06	2.48141e+06	4.10211e+06
DG_NH4(36:3)	0.00591198	0	7.45656e+08	9.82911e+08	8.3656e+08	1.12918e+09	8.3656e+08	6.82716e+08	1.58081e+08	4.88323e+08	4.79256e+08	4.79256e+08	2.40872e+08	8.11136e+08	1.07206e+09	7.45656e+08	4.58871e+08	5.11438e+08	9.23577e+08	5.0263e+08	1.83749	0.415671	6	7.25769e+08	7.45656e+08	9.82911e+08	1.03569e+09	8.99057e+08	6.36643e+08	1.61545e+08	1.62965e+09	7.89556e+08	8.99057e+08	6.58333e+08	7.07028e+08	7.67871e+08	5.52498e+08	6.82716e+08	498419804	8.72507e+08	6.25376e+08	1.39517	0.844316	0	3.75874e+08	5.38042e+08	4.35371e+08	4.09221e+08	3.0015e+08
LPC(18:2)	0.00199565	0	7.10771e+07	8.91019e+07	7.23031e+07	7.58134e+07	4.11945e+07	5.54802e+07	5.02289e+07	5.65183e+07	4.67461e+07	3.35268e+07	6.53864e+07	2.84823e+08	1.03849e+08	6.86106e+07	6.65007e+07	6.65007e+07	1.07621e+08	5.08555e+07	2.11621	0.258181	18	5.15546e+07	5.09188e+07	4.54484e+07	5.15546e+07	5.47852e+07	4.7494e+07	7.58134e+07	4.27779e+07	6.01951e+07	4.82346e+07	5.02289e+07	5.73107e+07	4.95637e+07	6.53864e+07	7.34828e+07	7.23031e+07	6.5184e+07	4.98691e+07	1.3071	0.154016	18	8.13278e+07	7.34828e+07	6.27348e+07	5.15546e+07	1.34171e+08
LPC(20:4)	0.00264335	21	6.86106e+07	7.83771e+07	5.91523e+07	7.34828e+07	4.95637e+07	6.01951e+07	3.31153e+07	4.16656e+07	4.61722e+07	4.41363e+07	5.02289e+07	3.51797e+08	9.09923e+07	8.26958e+07	6.35802e+07	5.91523e+07	1.23084e+08	4.61349e+07	2.6679	0.643858	18	4.34285e+07	3.55342e+07	3.4262e+07	3.4262e+07	3.78037e+07	4.05961e+07	4.61722e+07	3.25243e+07	4.95637e+07	3.8469e+07	3.31153e+07	4.34285e+07	3.31153e+07	4.48403e+07	5.02289e+07	4.87519e+07	4.42341e+07	3.68717e+07	1.19968	0.738803	15	2.92323e+07	2.44451e+07	2.96543e+07	2.7598e+07	3.55342e+07
LPE(20:4)	8.1245e-05	21	4.01518e+07	4.82346e+07	3.78037e+07	6.35802e+07	3.71007e+07	3.4262e+07	1.93401e+07	2.82333e+07	3.55342e+07	4.05961e+07	3.95705e+07	1.49736e+08	6.86106e+07	5.09188e+07	4.87519e+07	4.7494e+07	6.63591e+07	2.9734e+07	2.23176	0.00454906	18	3.12972e+07	2.33755e+07	2.44451e+07	3.17893e+07	2.7598e+07	3.02776e+07	3.71007e+07	2.37778e+07	3.60006e+07	3.25243e+07	2.7598e+07	3.31153e+07	3.60006e+07	4.27779e+07	3.17893e+07	3.78037e+07	3.70929e+07	2.77268e+07	1.3378	0.482977	21	2.82333e+07	2.15774e+07	2.08382e+07	2.41553e+07	4.16656e+07
LPE(22:6)	0.0314197	21	1.55915e+07	1.58135e+07	1.93401e+07	2.92323e+07	1.61641e+07	1.41502e+07	1.07999e+07	1.55915e+07	1.77375e+07	1.36096e+07	1.58135e+07	5.02289e+07	2.96543e+07	1.80873e+07	1.61641e+07	1.69939e+07	2.43474e+07	1.41764e+07	1.71746	0.218335	0	1.17708e+07	1.15633e+07	1.15633e+07	1.73275e+07	1.17708e+07	1.24414e+07	1.38345e+07	9.97337e+06	8.99034e+06	9.97337e+06	1.05744e+07	1.17708e+07	1.19616e+07	1.13322e+07	1.24414e+07	1.80873e+07	1.34556e+07	1.03272e+07	1.30293	0.218335	21	1.41502e+07	2.25992e+07	1.93401e+07	1.77375e+07	1.36096e+07
LPG(18:0)	0.00264335	21	1.25574e+06	2.38631e+06	1.46925e+06	3.67337e+06	1.06618e+06	1.13052e+06	1.64434e+06	1.25574e+06	1.20103e+06	1.84928e+06	1.54894e+06	2.01048e+06	2.01048e+06	2.20916e+06	4.10211e+06	1.54894e+06	2.46767e+06	1.27419e+06	1.93665	0.128453	15	951511	1.46925e+06	1.38984e+06	1.06618e+06	1.64434e+06	1.54894e+06	3.00184e+06	1.32614e+06	1.78117e+06	1.54894e+06	1.06618e+06	2.11035e+06	1.93268e+06	2.01048e+06	2.01048e+06	2.38631e+06	2.08499e+06	1.2192e+06	1.71014	1	18	1.93268e+06	852421	1.32614e+06	1.20103e+06	2.91592e+06
LPG(18:1)	0.00454906	3	1.97587e+07	1.97587e+07	1.55915e+07	3.31153e+07	8.99034e+06	9.74708e+06	1.87564e+07	1.61641e+07	1.30438e+07	1.17708e+07	1.27537e+07	1.24414e+07	1.55915e+07	1.49075e+07	1.41502e+07	1.01778e+07	2.20561e+07	1.25024e+07	1.76414	0.154016	6	1.64422e+07	2.41553e+07	1.90525e+07	1.22188e+07	2.08382e+07	1.84334e+07	5.91523e+07	1.52296e+07	1.67108e+07	1.19616e+07	1.55915e+07	1.58135e+07	1.61641e+07	1.61641e+07	1.64422e+07	1.49075e+07	2.84134e+07	1.50193e+07	1.89178	0.00347868	3	2.7598e+07	3.48778e+07	3.48778e+07	3.08462e+07	2.25992e+07
LPG(18:2)	0.0314197	0	8.6244e+06	9.97337e+06	6.49219e+06	1.67108e+07	4.87279e+06	5.41577e+06	6.79193e+06	8.26586e+06	6.79193e+06	6.9486e+06	5.27267e+06	5.72596e+06	7.28384e+06	7.12536e+06	7.58272e+06	4.61001e+06	1.04502e+07	6.18479e+06	1.68966	1	0	8.6244e+06	1.49075e+07	9.74708e+06	6.15565e+06	1.10776e+07	7.12536e+06	3.64822e+07	8.46078e+06	6.30921e+06	6.9486e+06	1.01778e+07	8.26586e+06	9.17976e+06	9.40002e+06	1.13322e+07	9.17976e+06	1.57865e+07	7.92536e+06	1.99189	0.0724012	6	1.24414e+07	2.33755e+07	2.2971e+07	2.08382e+07	1.24414e+07
LPI(20:4)	0.00980579	0	8.58718e+07	1.00053e+08	4.54484e+07	5.73107e+07	2.67036e+07	3.02776e+07	3.02776e+07	3.95705e+07	2.48632e+07	2.87289e+07	3.31153e+07	9.09923e+07	2.41553e+07	4.67461e+07	4.67461e+07	4.23189e+07	7.21709e+07	3.17073e+07	2.27616	0.0880783	0	7.00204e+07	5.73107e+07	1.93401e+07	3.71007e+07	4.34285e+07	3.64822e+07	1.34171e+08	5.22358e+07	3.25243e+07	2.96543e+07	2.37778e+07	3.08462e+07	4.7494e+07	5.39865e+07	6.01951e+07	3.95705e+07	6.65795e+07	2.92007e+07	2.28007	0.558811	0	6.86106e+07	4.23189e+07	3.95705e+07	3.02776e+07	7.34828e+07
N-({(1S,4S,6S)-4-[2-(4-Acetyl-1-piperazinyl)-2-oxoethyl]-6-isopropyl-3-methyl-2-cyclohexen-1-yl}methyl)-4-methoxybenzamide	0.00347868	0	8.91019e+07	4.41363e+07	1.90525e+07	1.90525e+07	7.43516e+06	8.10181e+06	5.41577e+06	3.53623e+06	6.15565e+06	9.57199e+06	1.05744e+07	2.82333e+07	2.48632e+07	1.84334e+07	1.36096e+07	1.58135e+07	4.28358e+07	6.12224e+06	6.99675	0.183801	9	1.22188e+07	9.40002e+06	7.58272e+06	3.77046e+06	1.61641e+07	4.61001e+06	1.11058e+08	1.90525e+07	1.19616e+07	8.26586e+06	5.27267e+06	2.04657e+07	7.92269e+06	1.17708e+07	5.99783e+06	5.87644e+06	3.77211e+07	7.89193e+06	4.77971	0.0724012	12	8.10181e+06	4.10211e+06	5.41577e+06	5.27267e+06	1.13322e+07
PC(40:8)	0.000229816	9	1.01119e+09	1.07206e+09	1.01119e+09	4.88323e+08	1.47778e+09	1.24284e+09	1.24284e+09	1.47778e+09	1.20575e+09	1.03569e+09	1.01119e+09	1.40224e+09	1.03569e+09	1.12918e+09	8.99057e+08	9.82911e+08	1.36031e+09	8.95693e+08	1.51872	1	6	1.47778e+09	1.24284e+09	1.35003e+09	1.35003e+09	1.40224e+09	1.35003e+09	9.2062e+08	8.3656e+08	1.16866e+09	1.47778e+09	1.1032e+09	1.12918e+09	1.1032e+09	1.1032e+09	1.24284e+09	1.03569e+09	1.35517e+09	1.12123e+09	1.20864	0.415671	0	1.24284e+09	1.1032e+09	9.82911e+08	1.1032e+09	8.11136e+08
PC(42:10)	1.20837e-05	9	2.17747e+08	3.26488e+08	2.65436e+08	8.58718e+07	3.6009e+08	4.15477e+08	4.69302e+08	4.79256e+08	3.44443e+08	1.76783e+08	2.29268e+08	3.44443e+08	2.13292e+08	2.17747e+08	1.84913e+08	2.08718e+08	4.31031e+08	2.06167e+08	2.09069	0.0200525	6	3.84863e+08	3.35877e+08	4.35371e+08	3.44443e+08	4.69302e+08	4.88323e+08	4.4446e+08	2.46012e+08	3.9265e+08	3.9265e+08	3.6009e+08	3.06076e+08	2.08718e+08	2.65436e+08	3.75874e+08	3.44443e+08	4.12024e+08	2.98618e+08	1.37977	1	12	2.52393e+08	7.00204e+07	7.83771e+07	8.26958e+07	1.65563e+08
PE(36:5)	8.1245e-05	15	7.23031e+07	1.34171e+08	9.46985e+07	1.00053e+08	1.01866e+08	2.72256e+08	1.65563e+08	1.22285e+08	2.35054e+08	3.44443e+08	2.59105e+08	2.17747e+08	2.52393e+08	2.04438e+08	2.65436e+08	2.52393e+08	2.64087e+08	1.00306e+08	2.6328	0.415671	15	2.79401e+08	8.42891e+07	1.93464e+08	1.80702e+08	1.01866e+08	1.61545e+08	2.011e+08	1.0723e+08	1.68901e+08	2.72256e+08	2.23213e+08	2.84823e+08	1.26771e+08	1.73489e+08	1.80702e+08	2.46012e+08	2.37298e+08	1.42935e+08	1.66018	1	6	7.44283e+07	5.09188e+07	1.36684e+08	2.011e+08	1.16027e+08
PE(40:8)	0.0200525	9	3.78037e+07	4.01518e+07	6.35802e+07	4.7494e+07	9.27841e+07	6.46052e+07	4.67461e+07	6.35802e+07	8.58718e+07	8.58718e+07	5.73107e+07	3.71007e+07	5.91523e+07	3.12972e+07	3.64822e+07	4.95637e+07	6.69289e+07	4.41238e+07	1.51684	1	6	5.82991e+07	4.67461e+07	7.34828e+07	7.44283e+07	6.53864e+07	7.83771e+07	3.12972e+07	5.39865e+07	5.02289e+07	6.65007e+07	6.27348e+07	5.39865e+07	4.34285e+07	4.61722e+07	5.22358e+07	7.83771e+07	6.32391e+07	5.50534e+07	1.14869	1	12	6.35802e+07	5.54802e+07	5.47852e+07	6.76032e+07	5.30713e+07
PE(O-42:5)	0.0125176	18	3.19209e+06	3.53623e+06	4.49783e+06	2.31405e+06	332872	7.12536e+06	5.27267e+06	6.49219e+06	5.87644e+06	5.72596e+06	5.87644e+06	4.49783e+06	6.62352e+06	9.57199e+06	6.15565e+06	1.27537e+07	8.77622e+06	3.38505e+06	2.59264	0.482977	18	4.61001e+06	4.2156e+06	7.43516e+06	5.03057e+06	4.74015e+06	9.40002e+06	2.83257e+06	3.42484e+06	4.74015e+06	4.2156e+06	5.16145e+06	7.76416e+06	3.53623e+06	7.28384e+06	6.15565e+06	1.01778e+07	6.78837e+06	5.0994e+06	1.33121	0.643858	12	7.92269e+06	9.57199e+06	1.36096e+07	1.22188e+07	1.19616e+07
PG(34:2)	0.0251689	3	6.21071e+08	8.11136e+08	4.88323e+08	1.35003e+09	4.25929e+08	5.22114e+08	7.07028e+08	5.69226e+08	4.4446e+08	5.69226e+08	3.75874e+08	5.22114e+08	3.0015e+08	4.35371e+08	5.86432e+08	4.58871e+08	8.17641e+08	4.45206e+08	1.83655	1	6	7.45656e+08	9.48204e+08	498419804	4.69302e+08	7.25769e+08	6.21071e+08	1.28892e+09	6.01578e+08	6.36643e+08	5.22114e+08	4.79256e+08	6.01578e+08	6.58333e+08	6.36643e+08	7.07028e+08	5.11438e+08	8.09336e+08	5.59898e+08	1.44551	0.844316	21	8.99057e+08	6.36643e+08	7.67871e+08	6.21071e+08	1.28892e+09
PI(32:2)	0.0200525	0	362911	3.8761e+06	332872	8.46078e+06	309606	309606	201968	309606	3.42484e+06	362911	172195	279451	1.61641e+07	309606	332872	396639	4.30081e+06	282697	15.2135	0.218335	21	582204	495371	362911	582204	251838	1.00867e+06	251838	251838	223519	223519	735613	223519	632919	632919	495371	677401	609652	351542	1.73422	1	18	2.20916e+06	146161	172195	582204	1.25574e+06
PI(34:1)	0.0251689	21	3.19092e+08	1.73489e+08	3.8469e+07	1.49736e+08	2.87289e+07	2.15774e+07	8.13278e+07	6.76032e+07	8.91019e+07	4.74015e+06	5.47852e+07	5.39865e+07	3.42484e+06	5.22114e+08	5.52498e+08	2.79401e+08	3.39359e+08	4.98093e+07	6.81317	1	18	5.47852e+07	5.82991e+07	1.77375e+07	4.51336e+08	7.34828e+07	4.34285e+07	1.0723e+08	2.92323e+07	5.38042e+08	6.76032e+07	9.09923e+07	3.55342e+07	1.65563e+08	1.52296e+07	5.22114e+08	6.01951e+07	1.90776e+08	6.33434e+07	3.01177	1	3	6.01578e+08	4.09221e+08	5.38042e+08	1.24496e+08	6.76032e+07
PI(34:3)	0.04819	3	3.12972e+07	2.58721e+07	1.87564e+07	4.41363e+07	1.01778e+07	2.33755e+07	2.08382e+07	2.19893e+07	1.41502e+07	1.87564e+07	2.15774e+07	1.93401e+07	8.26586e+06	1.77375e+07	2.7598e+07	2.04657e+07	3.00155e+07	1.8456e+07	1.62632	1	6	3.71007e+07	2.48632e+07	1.30438e+07	1.52296e+07	2.62639e+07	1.13322e+07	4.82346e+07	2.0123e+07	1.73275e+07	1.73275e+07	2.87289e+07	1.61641e+07	2.1197e+07	2.19893e+07	1.15633e+07	2.96543e+07	2.64884e+07	1.9887e+07	1.33195	1	12	3.78037e+07	1.61641e+07	2.41553e+07	2.19893e+07	4.48403e+07
PI(38:3)	0.00763665	0	4.51336e+08	5.11438e+08	3.35877e+08	5.69226e+08	1.03779e+07	9.57199e+06	2.72256e+08	2.65436e+08	2.29268e+08	1.73489e+08	2.79401e+08	3.67479e+08	1.84913e+08	3.44443e+08	3.19092e+08	2.72256e+08	4.66969e+08	1.3941e+08	3.3496	0.258181	3	4.15477e+08	3.0015e+08	1.47148e+08	2.08718e+08	3.9265e+08	2.23213e+08	6.58333e+08	2.29268e+08	2.011e+08	2.15774e+07	2.011e+08	2.17747e+08	2.35054e+08	3.12511e+08	2.59105e+08	1.73489e+08	3.75866e+08	1.60381e+08	2.34358	1	0	6.21071e+08	2.37778e+07	2.93081e+08	4.25929e+08	9.48204e+08
PI(40:3)	0.0125176	0	2.71641e+07	2.0123e+07	1.49075e+07	1.77375e+07	1.15633e+07	9.40002e+06	1.38345e+07	1.22188e+07	8.46078e+06	4.35134e+06	1.55915e+07	1.58135e+07	4.2156e+06	1.87564e+07	1.38345e+07	1.46244e+07	1.9983e+07	1.10543e+07	1.80772	1	6	2.48632e+07	1.80873e+07	5.03057e+06	5.72596e+06	1.93401e+07	1.27537e+07	2.37778e+07	7.92269e+06	1.10776e+07	5.03057e+06	8.6244e+06	9.74708e+06	1.84334e+07	3.55342e+07	8.99034e+06	9.40002e+06	1.80895e+07	8.61992e+06	2.09857	0.482977	21	1.38345e+07	2.19893e+07	1.43716e+07	1.64422e+07	2.08382e+07
PI(40:4)	0.015888	0	5.38042e+08	4.51336e+08	3.6009e+08	5.22114e+08	2.011e+08	2.59105e+08	2.84823e+08	2.93081e+08	2.93081e+08	1.55341e+08	3.0015e+08	3.6009e+08	9.46985e+07	3.06076e+08	2.93081e+08	3.26488e+08	4.67896e+08	2.55086e+08	1.83427	0.218335	3	6.01578e+08	2.93081e+08	1.0723e+08	2.04438e+08	4.79256e+08	2.79401e+08	6.36643e+08	1.76783e+08	1.58081e+08	1.11058e+08	2.04438e+08	1.93464e+08	2.84823e+08	4.15477e+08	2.29268e+08	1.97051e+08	3.93021e+08	1.6676e+08	2.3568	1	12	2.65436e+08	1.0552e+08	1.05744e+07	1.26771e+08	4.25929e+08
PI(42:5)	0.0251689	3	3.53623e+06	3.67337e+06	2.48141e+06	3.97649e+06	1.46925e+06	1.84928e+06	3.77046e+06	3.67337e+06	1.38984e+06	1.06618e+06	2.48141e+06	3.42484e+06	1.20103e+06	3.30177e+06	3.30177e+06	3.30177e+06	3.41687e+06	2.09057e+06	1.63442	0.258181	3	3.67337e+06	5.27267e+06	2.01048e+06	2.48141e+06	3.67337e+06	2.31405e+06	5.27267e+06	2.83257e+06	2.83257e+06	1.25574e+06	1.93268e+06	2.48141e+06	2.48141e+06	4.10211e+06	1.78117e+06	3.0974e+06	3.52316e+06	2.1256e+06	1.65749	0.643858	0	6.62352e+06	1.07999e+07	8.10181e+06	1.36096e+07	6.9486e+06
PI(42:6)	0.04819	0	4.49783e+06	5.72596e+06	3.19209e+06	6.49219e+06	2.71015e+06	2.31405e+06	4.74015e+06	3.97649e+06	3.00184e+06	1.64434e+06	3.77046e+06	3.67337e+06	1.06618e+06	3.97649e+06	5.03057e+06	3.0974e+06	4.97702e+06	3.0225e+06	1.64666	0.356212	0	5.99783e+06	5.56727e+06	2.31405e+06	2.20916e+06	4.2156e+06	3.97649e+06	5.72596e+06	1.46925e+06	3.97649e+06	1.7192e+06	2.01048e+06	2.01048e+06	3.8761e+06	5.99783e+06	2.71015e+06	4.10211e+06	4.17155e+06	2.42916e+06	1.71728	0.558811	0	4.74015e+06	6.49219e+06	1.54894e+06	5.87644e+06	5.16145e+06
Poly THF n5	0.000605944	6	1.19616e+07	5.87644e+06	1.03779e+07	1.55915e+07	1.93401e+07	1.61641e+07	1.61641e+07	2.1197e+07	1.46244e+07	1.24414e+07	8.26586e+06	7.43516e+06	5.16145e+06	1.13322e+07	1.15633e+07	9.97337e+06	1.82164e+07	9.50759e+06	1.91598	0.844316	0	7.12536e+06	7.12536e+06	2.08382e+07	1.49075e+07	5.72596e+06	1.07999e+07	1.03779e+07	2.38631e+06	5.72596e+06	7.92269e+06	1.22188e+07	6.62352e+06	5.87644e+06	6.62352e+06	6.62352e+06	1.03779e+07	1.24991e+07	7.32253e+06	1.70694	0.128453	12	1.10776e+07	1.15633e+07	3.42484e+06	1.30438e+07	1.30438e+07
PS(36:1)	0.00980579	12	1.01778e+07	1.61641e+07	8.46078e+06	852421	3.1356e+09	8.99034e+06	1.7192e+06	7.00204e+07	1.96465e+09	1.70285e+09	3.30935e+09	1.41502e+07	1.1032e+09	1.73275e+07	1.69939e+07	2.38631e+06	1.74775e+09	8.91378e+06	196.073	1	9	5.39865e+07	3.8761e+06	6.86106e+07	1.84928e+06	5.09188e+07	1.93268e+06	2.46012e+08	1.24284e+09	2.29751e+09	3.8761e+06	1.69939e+07	2.71015e+06	1.73275e+07	7.34828e+07	5.91523e+07	4.61001e+06	5.80273e+08	3.20806e+07	18.088	0.415671	12	2.15774e+07	2.35054e+08	2.71015e+06	6.15565e+06	4.87279e+06
PS(36:5)	0.0125176	3	1.17708e+07	1.30438e+07	1.27537e+07	5.41577e+06	5.41577e+06	7.28384e+06	1.22188e+07	1.15633e+07	6.49219e+06	7.12536e+06	5.03057e+06	6.9486e+06	4.61001e+06	2.83257e+06	1.01778e+07	1.10776e+07	1.0746e+07	6.39918e+06	1.67928	1	12	9.17976e+06	9.17976e+06	951511	9.57199e+06	9.97337e+06	8.10181e+06	4.61001e+06	4.74015e+06	6.62352e+06	7.43516e+06	9.40002e+06	1.38345e+07	5.99783e+06	1.20103e+06	7.76416e+06	8.6244e+06	9.3233e+06	5.89685e+06	1.58106	1	12	1.13052e+06	3.0974e+06	3.67337e+06	4.74015e+06	8.6244e+06
PS(38:6)	0.0125176	12	5.52498e+08	4.09221e+08	5.38042e+08	1.97051e+08	4.58871e+08	6.36643e+08	7.25769e+08	8.3656e+08	5.38042e+08	6.36643e+08	8.3656e+08	7.45656e+08	4.69302e+08	5.38042e+08	7.67871e+08	4.25929e+08	6.89225e+08	4.24203e+08	1.62475	0.154016	0	7.89556e+08	6.36643e+08	5.86432e+08	7.89556e+08	7.45656e+08	8.11136e+08	1.97051e+08	3.67479e+08	5.52498e+08	6.82716e+08	5.86432e+08	5.11438e+08	5.69226e+08	7.67871e+08	7.67871e+08	9.82911e+08	7.71969e+08	5.3033e+08	1.45564	0.183801	18	9.2062e+08	8.3656e+08	4.09221e+08	6.36643e+08	6.82716e+08
PS(44:9)	0.00591198	9	1.36096e+07	1.05744e+07	2.83257e+06	6.79193e+06	2.08382e+07	1.69939e+07	1.41502e+07	1.64422e+07	1.87564e+07	1.77375e+07	3.00184e+06	9.57199e+06	1.03779e+07	8.6244e+06	8.26586e+06	4.74015e+06	1.71061e+07	8.00208e+06	2.13771	1	6	1.30438e+07	8.46078e+06	5.87644e+06	2.57645e+06	1.67108e+07	1.33596e+07	735613	1.15633e+07	3.8761e+06	6.30921e+06	3.8761e+06	7.58272e+06	8.46078e+06	6.79193e+06	8.6244e+06	2.11035e+06	1.05923e+07	5.41103e+06	1.95755	1	6	3.8761e+06	4.54484e+07	5.82991e+07	5.22358e+07	8.10181e+06
PS(46:10)	0.00082487	6	9.74708e+06	1.38345e+07	1.77375e+07	9.74708e+06	8.6244e+06	1.36096e+07	9.40002e+06	1.03779e+07	7.43516e+06	8.6244e+06	9.17976e+06	8.99034e+06	7.92269e+06	7.76416e+06	8.84691e+06	6.49219e+06	1.27665e+07	7.75649e+06	1.64592	0.00149673	3	1.13322e+07	1.03779e+07	1.03779e+07	1.05744e+07	9.57199e+06	1.17708e+07	7.58272e+06	6.62352e+06	7.58272e+06	9.40002e+06	7.12536e+06	6.30921e+06	6.49219e+06	7.58272e+06	7.92269e+06	8.46078e+06	1.06656e+07	7.60433e+06	1.40257	0.128453	0	1.52296e+07	2.48632e+07	2.67036e+07	1.61641e+07	6.49219e+06
PS(46:8)	0.0251689	6	1.67108e+07	1.22188e+07	1.52296e+07	4.74015e+06	1.46244e+07	1.38345e+07	7.28384e+06	1.19616e+07	9.57199e+06	8.46078e+06	5.72596e+06	1.07999e+07	4.49783e+06	9.97337e+06	9.17976e+06	2.48141e+06	1.22249e+07	6.53309e+06	1.87122	0.356212	0	1.36096e+07	1.17708e+07	7.76416e+06	8.26586e+06	1.22188e+07	8.46078e+06	3.53623e+06	6.15565e+06	5.27267e+06	4.10211e+06	6.79193e+06	1.80873e+07	1.27537e+07	1.30438e+07	7.43516e+06	5.72596e+06	1.03526e+07	7.59288e+06	1.36346	0.218335	0	1.05744e+07	3.19209e+06	1.22188e+07	1.24414e+07	1.17708e+07
SM (d18:1/24:0)	0.00199565	18	2.54901e+09	2.696e+09	2.696e+09	1.24284e+09	1.40224e+09	1.70285e+09	1.70285e+09	1.96465e+09	2.8331e+09	2.43195e+09	2.8331e+09	2.29751e+09	2.29751e+09	3.1356e+09	3.1356e+09	2.54901e+09	2.77943e+09	1.69315e+09	1.64158	0.961045	21	2.29751e+09	2.8331e+09	2.19093e+09	2.19093e+09	2.43195e+09	2.43195e+09	4.24095e+09	2.54901e+09	1.96465e+09	1.56708e+09	2.43195e+09	2.43195e+09	3.30935e+09	2.95518e+09	2.95518e+09	4.24095e+09	3.36517e+09	2.09891e+09	1.60329	0.0314197	15	2.696e+09	2.696e+09	2.43195e+09	3.30935e+09	3.30935e+09
SM(d18:1/18:1)	0.000229816	18	9.57199e+06	2.04657e+07	1.46244e+07	7.43516e+06	1.84334e+07	1.24414e+07	8.84691e+06	1.67108e+07	1.67108e+07	2.33755e+07	1.84334e+07	1.77375e+07	2.2971e+07	2.1197e+07	2.33755e+07	2.67036e+07	2.35618e+07	1.30243e+07	1.80906	1	12	7.76416e+06	1.24414e+07	1.33596e+07	1.77375e+07	6.30921e+06	1.52296e+07	1.67108e+07	1.36096e+07	1.49075e+07	1.64422e+07	1.27537e+07	1.93401e+07	1.07999e+07	7.92269e+06	1.49075e+07	2.53165e+07	1.58609e+07	1.28257e+07	1.23665	0.303932	21	2.1197e+07	3.25243e+07	3.35268e+07	3.9073e+07	2.15774e+07
Taurocholic acid	0.00347868	18	3.55342e+07	9.40002e+06	1.33596e+07	7.92269e+06	3.42484e+06	2.91592e+06	1.10776e+07	6.9486e+06	2.67036e+07	1.38345e+07	2.82333e+07	3.25243e+07	2.37778e+07	2.19893e+07	2.58721e+07	1.61641e+07	2.53239e+07	6.09175e+06	4.15709	0.0724012	18	6.49219e+06	6.49219e+06	4.35134e+06	2.11035e+06	5.03057e+06	5.72596e+06	1.55915e+07	4.2156e+06	6.15565e+06	5.72596e+06	1.38345e+07	2.67036e+07	1.43716e+07	2.2971e+07	5.16145e+06	2.2971e+07	1.63687e+07	4.86152e+06	3.367	0.183801	15	9.57199e+06	1.73275e+07	1.87564e+07	3.4262e+07	2.1197e+07
TG_NH4(56:4)	0.00199565	6	498419804	4.0106e+08	3.67479e+08	5.38042e+08	6.36643e+08	4.88323e+08	5.22114e+08	4.51336e+08	3.26488e+08	4.4446e+08	6.01578e+08	4.15477e+08	3.75874e+08	1.58081e+08	3.6009e+08	3.75874e+08	5.24604e+08	3.1748e+08	1.6524	0.961045	0	5.22114e+08	498419804	6.36643e+08	5.11438e+08	5.11438e+08	1.38965e+08	8.91019e+07	6.21071e+08	5.11438e+08	5.69226e+08	1.47148e+08	4.35371e+08	4.25929e+08	4.35371e+08	4.15477e+08	6.21071e+08	5.42154e+08	3.40144e+08	1.59389	0.482977	3	3.26488e+08	3.67479e+08	3.06076e+08	3.12511e+08	3.19092e+08
TG_NH4(58:4)	0.0314197	9	1.11058e+08	6.65007e+07	7.98739e+07	1.97587e+07	1.26771e+08	1.0552e+08	9.84257e+07	9.46985e+07	3.78037e+07	6.86106e+07	1.68901e+08	8.77326e+07	7.58134e+07	7.34828e+07	6.86106e+07	6.53864e+07	1.06354e+08	6.92978e+07	1.53474	0.218335	21	1.41136e+08	1.26771e+08	1.13393e+08	1.0552e+08	7.23031e+07	1.16027e+08	5.15546e+07	1.13393e+08	9.09923e+07	1.22285e+08	1.22285e+08	9.46985e+07	1.13393e+08	1.16027e+08	9.84257e+07	1.26771e+08	1.21705e+08	8.83195e+07	1.37801	1	0	5.02289e+07	4.48403e+07	2.92323e+07	3.31153e+07	5.02289e+07
TG_NH4(60:8)	0.00980579	9	9.40002e+06	4.49783e+06	1.30438e+07	1.93401e+07	2.33755e+07	1.67108e+07	1.33596e+07	2.41553e+07	2.15774e+07	2.08382e+07	2.92323e+07	4.61001e+06	1.10776e+07	7.92269e+06	9.57199e+06	1.24414e+07	1.94003e+07	1.02534e+07	1.89208	1	18	1.27537e+07	9.74708e+06	1.13322e+07	2.0123e+07	1.03779e+07	1.10776e+07	3.30177e+06	1.24414e+07	1.69939e+07	1.61641e+07	1.24414e+07	1.77375e+07	8.26586e+06	5.41577e+06	9.97337e+06	2.1197e+07	1.58342e+07	9.29968e+06	1.70266	0.558811	6	1.13322e+07	7.44283e+07	5.30713e+07	7.00204e+07	1.64422e+07
TG_NH4(62:13)	0.00347868	9	6.49219e+06	8.46078e+06	1.41502e+07	2.38631e+06	3.08462e+07	1.55915e+07	8.99034e+06	1.17708e+07	1.10776e+07	1.90525e+07	1.17708e+07	6.79193e+06	9.57199e+06	6.49219e+06	7.92269e+06	3.67337e+06	1.67997e+07	6.91506e+06	2.42944	1	12	7.92269e+06	6.30921e+06	1.49075e+07	9.74708e+06	6.9486e+06	9.97337e+06	2.19893e+07	9.40002e+06	1.15633e+07	1.05744e+07	1.41502e+07	2.57645e+06	5.56727e+06	5.27267e+06	1.01778e+07	1.13322e+07	1.20778e+07	8.08749e+06	1.4934	0.059218	3	3.67337e+06	1.30438e+07	1.17708e+07	1.93401e+07	2.57645e+06
TG_NH4(62:14)	0.000441908	6	1.49075e+07	1.84334e+07	2.44451e+07	1.69939e+07	4.01518e+07	1.64422e+07	2.62639e+07	3.25243e+07	2.44451e+07	2.1197e+07	1.46244e+07	1.03779e+07	2.15774e+07	6.79193e+06	9.40002e+06	3.8761e+06	2.88456e+07	1.04114e+07	2.77058	0.643858	3	1.49075e+07	1.30438e+07	2.41553e+07	2.2971e+07	6.79193e+06	2.41553e+07	1.01778e+07	2.25992e+07	1.05744e+07	2.53165e+07	9.97337e+06	1.01778e+07	9.74708e+06	6.49219e+06	1.10776e+07	1.67108e+07	1.87694e+07	1.10069e+07	1.70524	0.0724012	6	3.00184e+06	1.05744e+07	7.43516e+06	7.43516e+06	3.00184e+06
TG_NH4(62:8)	0.0390139	6	2.91592e+06	2.48141e+06	6.30921e+06	5.27267e+06	5.03057e+06	2.83257e+06	4.35134e+06	6.62352e+06	906232	2.31405e+06	1.30438e+07	1.25574e+06	1.54894e+06	1.25574e+06	3.00184e+06	2.31405e+06	4.7095e+06	2.03014e+06	2.31979	1	0	5.27267e+06	4.61001e+06	5.27267e+06	4.87279e+06	3.0974e+06	3.42484e+06	1.46925e+06	5.03057e+06	5.99783e+06	3.97649e+06	3.0974e+06	3.67337e+06	2.01048e+06	3.77046e+06	3.00184e+06	5.41577e+06	5.00703e+06	3.25552e+06	1.53802	0.154016	3	2.91592e+06	1.46244e+07	1.03779e+07	6.49219e+06	3.30177e+06
TG_NH4(64:10)	1.20837e-05	9	428643	332872	362911	396639	1.32614e+06	735613	428643	632919	396639	223519	1.13052e+06	582204	251838	332872	309606	122525	780829	254210	3.07158	1	6	464005	632919	906232	852421	362911	582204	279451	534705	1.20103e+06	677401	93540.8	495371	201968	534705	534705	332872	713894	401062	1.78001	0.258181	3	309606	2.57645e+06	1.93268e+06	1.64434e+06	223519
<U+03B3>-Linolenic acid ethyl ester	1	18	1.22285e+08	1.16027e+08	1.24496e+08	7.69534e+07	1.09189e+08	1.18019e+08	1.19713e+08	1.19713e+08	1.0552e+08	1.09189e+08	1.19713e+08	1.41136e+08	1.47148e+08	1.16027e+08	9.84257e+07	1.36684e+08	1.24571e+08	1.0994e+08	1.13308	0.000319896	15	9.46985e+07	1.28963e+08	1.31405e+08	1.03849e+08	1.11058e+08	1.00053e+08	1.58081e+08	1.43776e+08	1.97051e+08	1.97051e+08	1.88863e+08	2.35054e+08	1.55341e+08	1.61545e+08	1.19713e+08	2.08382e+07	2.04505e+08	1.14359e+08	1.78827	0.643858	15	7.00204e+07	5.91523e+07	5.09188e+07	4.23189e+07	7.83771e+07
Cearamide(d18:1/22:1)	1	0	6.76032e+07	1.65563e+08	1.88863e+08	9.84257e+07	1.43776e+08	1.41136e+08	1.26771e+08	9.84257e+07	2.08718e+08	1.47148e+08	8.10181e+06	1.11058e+08	1.0723e+08	1.43776e+08	1.26771e+08	1.41136e+08	1.30114e+08	1.18756e+08	1.09564	0.00980579	12	1.09189e+08	1.24496e+08	1.38965e+08	2.82333e+07	1.31405e+08	1.09189e+08	1.19713e+08	1.24496e+08	1.47148e+08	1.43776e+08	1.34171e+08	1.34171e+08	677401	1.22285e+08	7.98739e+07	1.61641e+07	1.39817e+08	5.47501e+07	2.55373	0.558811	12	1.49736e+08	8.13278e+07	2.19893e+07	7.34828e+07	1.80702e+08
CoQ9	0.00082487	15	4.88323e+08	4.69302e+08	498419804	4.15477e+08	5.52498e+08	4.79256e+08	4.79256e+08	5.38042e+08	7.07028e+08	6.82716e+08	6.36643e+08	4.09221e+08	498419804	5.52498e+08	6.36643e+08	6.21071e+08	6.08902e+08	4.6788e+08	1.3014	2.20858e-06	12	4.09221e+08	3.12511e+08	2.93081e+08	4.0106e+08	4.4446e+08	5.52498e+08	7.25769e+08	4.69302e+08	4.88323e+08	4.58871e+08	6.36643e+08	6.21071e+08	4.09221e+08	4.25929e+08	3.0015e+08	4.51336e+08	5.51227e+08	3.53968e+08	1.55728	1	12	6.82716e+08	7.45656e+08	6.01578e+08	6.82716e+08	1.1032e+09
DG_NH4(34:1)	1	18	7.67871e+08	7.45656e+08	7.07028e+08	3.30177e+06	5.86432e+08	7.67871e+08	9.82911e+08	6.58333e+08	6.36643e+08	4.88323e+08	7.67871e+08	9.82911e+08	8.3656e+08	8.3656e+08	6.58333e+08	8.3656e+08	7.92003e+08	5.55964e+08	1.42456	0.00591198	15	6.21071e+08	1.03569e+09	8.3656e+08	7.07028e+08	1.03569e+09	7.25769e+08	1.1032e+09	1.07206e+09	1.70285e+09	1.16866e+09	9.82911e+08	1.28892e+09	1.20575e+09	1.28892e+09	8.99057e+08	5.52498e+08	1.28584e+09	8.00088e+08	1.60712	0.482977	12	4.79256e+08	3.35877e+08	3.12511e+08	3.0015e+08	5.69226e+08
DG_NH4(34:3)	1	6	1.01866e+08	9.27841e+07	1.43776e+08	5.09188e+07	1.0723e+08	8.77326e+07	1.11058e+08	5.91523e+07	7.98739e+07	6.12577e+07	1.01866e+08	1.18019e+08	2.29268e+08	8.77326e+07	5.65183e+07	8.42891e+07	1.14452e+08	9.02541e+07	1.26811	0.00763665	12	7.98739e+07	1.36684e+08	1.61545e+08	1.0723e+08	1.34171e+08	1.03849e+08	2.13292e+08	1.65563e+08	2.13292e+08	2.08718e+08	1.36684e+08	1.68901e+08	1.01866e+08	9.84257e+07	1.16027e+08	7.98739e+07	1.81899e+08	9.90481e+07	1.83647	0.356212	18	2.96543e+07	4.27779e+07	5.22358e+07	4.27779e+07	3.78037e+07
DG_NH4(36:5)	1	0	5.30713e+07	7.00204e+07	8.26958e+07	3.78037e+07	7.58134e+07	5.39865e+07	2.19893e+07	3.08462e+07	4.48403e+07	3.8469e+07	2.71641e+07	6.65007e+07	1.18019e+08	4.23189e+07	2.96543e+07	3.8469e+07	6.08978e+07	4.42435e+07	1.37642	7.20243e-08	6	4.95637e+07	4.7494e+07	7.58134e+07	6.76032e+07	6.12577e+07	6.46052e+07	1.0552e+08	1.0552e+08	5.54802e+07	4.23189e+07	5.09188e+07	4.54484e+07	3.95705e+07	2.41553e+07	3.60006e+07	3.8469e+07	8.42258e+07	3.45489e+07	2.43787	1	0	1.64422e+07	2.53165e+07	2.1197e+07	1.03779e+07	1.33596e+07
DG_NH4(40:2)	0.844316	6	8.26586e+06	3.30177e+06	1.84928e+06	3.53623e+06	5.72596e+06	5.56727e+06	1.01778e+07	8.46078e+06	1.64434e+06	4.2156e+06	3.19209e+06	4.74015e+06	852421	4.49783e+06	7.43516e+06	1.36096e+07	7.48295e+06	3.44805e+06	2.1702	0.00591198	15	4.87279e+06	4.49783e+06	1.64434e+06	735613	3.8761e+06	362911	9.40002e+06	2.31405e+06	1.38345e+07	1.10776e+07	5.72596e+06	5.99783e+06	9.57199e+06	8.46078e+06	3.0974e+06	3.53623e+06	9.15897e+06	2.93764e+06	3.1178	1	18	4.87279e+06	223519	251838	677401	7.58272e+06
DG_NH4(40:5)	0.303932	6	2.37778e+07	2.67036e+07	2.87289e+07	1.36096e+07	3.55342e+07	2.1197e+07	2.82333e+07	2.2971e+07	1.24414e+07	1.22188e+07	4.05961e+07	2.53165e+07	3.25243e+07	1.22188e+07	1.10776e+07	1.67108e+07	2.69839e+07	1.81329e+07	1.48812	0.00264335	6	2.7598e+07	2.25992e+07	3.55342e+07	2.92323e+07	3.12972e+07	2.62639e+07	5.39865e+07	5.47852e+07	4.67461e+07	2.44451e+07	1.73275e+07	2.25992e+07	1.77375e+07	3.48778e+07	2.0123e+07	1.30438e+07	4.15832e+07	2.14456e+07	1.93901	1	0	7.28384e+06	2.41553e+07	1.49075e+07	7.58272e+06	9.74708e+06
DG_NH4(40:8)	0.059218	6	2.15774e+07	2.96543e+07	4.95637e+07	5.22358e+07	5.47852e+07	3.12972e+07	1.90525e+07	2.04657e+07	2.2971e+07	2.04657e+07	1.52296e+07	2.0123e+07	7.23031e+07	1.52296e+07	7.76416e+06	8.6244e+06	3.82578e+07	1.96973e+07	1.94228	8.1245e-05	6	1.61641e+07	1.61641e+07	4.48403e+07	4.54484e+07	2.37778e+07	2.44451e+07	5.22358e+07	5.73107e+07	3.4262e+07	3.48778e+07	2.15774e+07	1.84334e+07	1.13322e+07	7.43516e+06	1.30438e+07	6.30921e+06	3.94423e+07	9.53011e+06	4.13871	0.128453	6	4.61001e+06	1.22188e+07	1.15633e+07	1.41502e+07	7.92269e+06
DG_NH4(42:6)	0.738803	3	4.61001e+06	5.27267e+06	5.16145e+06	3.0974e+06	7.58272e+06	5.16145e+06	4.49783e+06	4.2156e+06	2.31405e+06	2.57645e+06	5.16145e+06	6.30921e+06	6.49219e+06	3.67337e+06	2.57645e+06	2.57645e+06	5.3644e+06	3.82962e+06	1.40077	0.000605944	9	4.49783e+06	5.87644e+06	5.41577e+06	4.35134e+06	5.56727e+06	4.87279e+06	1.10776e+07	8.84691e+06	9.40002e+06	6.62352e+06	3.53623e+06	6.15565e+06	4.2156e+06	4.74015e+06	3.97649e+06	2.91592e+06	7.59115e+06	3.96204e+06	1.91597	0.844316	3	1.00867e+06	3.77046e+06	1.78117e+06	2.91592e+06	1.64434e+06
DG_NH4(42:7)	0.356212	3	1.10776e+07	1.10776e+07	1.43716e+07	6.30921e+06	1.58135e+07	9.97337e+06	8.10181e+06	7.12536e+06	5.16145e+06	4.49783e+06	7.58272e+06	1.13322e+07	1.69939e+07	7.43516e+06	4.2156e+06	5.72596e+06	1.0709e+07	7.14356e+06	1.49911	0.000319896	6	8.46078e+06	8.6244e+06	1.17708e+07	8.84691e+06	1.05744e+07	8.26586e+06	1.77375e+07	2.08382e+07	1.84334e+07	9.74708e+06	6.49219e+06	7.43516e+06	6.9486e+06	6.30921e+06	7.28384e+06	4.74015e+06	1.4354e+07	6.32045e+06	2.27104	0.258181	3	534705	8.10181e+06	4.49783e+06	5.56727e+06	1.84928e+06
DG_NH4(44:10)	1	0	2.19093e+09	2.29751e+09	5.87644e+06	1.40224e+09	7.12536e+06	2.07916e+09	2.8331e+09	2.19093e+09	5.41577e+06	2.07916e+09	3.83659e+09	7.28384e+06	4.87279e+06	2.8331e+09	1.27537e+07	2.95518e+09	1.77758e+09	1.45148e+09	1.22467	3.89528e-05	18	4.24095e+09	2.696e+09	6.9486e+06	3.51474e+09	4.87279e+06	5.16145e+06	1.38984e+06	6.49219e+06	4.24095e+09	2.95518e+09	3.83659e+09	3.1356e+09	5.13149e+09	5.70715e+09	3.51474e+09	2.8331e+09	4.29662e+09	4.47907e+06	959.267	0.356212	21	2.95518e+09	8.84691e+06	2.696e+09	2.37778e+07	8.99034e+06
LPC(18:3)	0.482977	18	2.62639e+07	2.01048e+06	3.55342e+07	1.38984e+06	2.82333e+07	3.35268e+07	2.58721e+07	3.48778e+07	3.31153e+07	3.71007e+07	3.12972e+07	8.6244e+06	3.64822e+07	2.11035e+06	5.09188e+07	4.61722e+07	3.39209e+07	1.62996e+07	2.08108	0.0390139	21	1.38984e+06	2.7598e+07	2.33755e+07	3.12972e+07	2.58721e+07	2.87289e+07	852421	1.80873e+07	1.46925e+06	951511	2.92323e+07	792969	3.78037e+07	4.7494e+07	5.47852e+07	1.93268e+06	3.55039e+07	8.1115e+06	4.37698	1	0	3.12972e+07	1.80873e+07	792969	2.71641e+07	1.7192e+06
LPC(20:3)	0.0724012	18	7.12536e+06	5.16145e+06	5.56727e+06	3.95705e+07	3.53623e+06	4.10211e+06	4.87279e+06	5.99783e+06	3.95705e+07	3.31153e+07	3.67337e+06	2.96543e+07	9.74708e+06	9.74708e+06	6.79193e+06	9.40002e+06	2.65034e+07	4.62724e+06	5.72769	0.0251689	15	2.83257e+06	4.74015e+06	2.48141e+06	1.84334e+07	3.97649e+06	2.58721e+07	1.25574e+06	2.48141e+06	2.71641e+07	3.55342e+07	5.41577e+06	5.72596e+06	5.27267e+06	8.26586e+06	4.35134e+06	3.97649e+06	1.846e+07	5.46659e+06	3.37688	1	12	3.53623e+06	7.58272e+06	1.25574e+06	8.46078e+06	6.30921e+06
LPE(16:0)	0.00199565	21	5.82991e+07	8.26958e+07	8.42891e+07	1.16027e+08	7.69534e+07	6.27348e+07	4.41363e+07	6.65007e+07	7.83771e+07	5.73107e+07	8.58718e+07	9.27841e+07	9.84257e+07	1.01866e+08	9.46985e+07	7.98739e+07	9.3716e+07	6.25813e+07	1.49751	0.000319896	18	6.12577e+07	4.95637e+07	6.01951e+07	5.73107e+07	4.82346e+07	4.95637e+07	7.00204e+07	2.44451e+07	4.61722e+07	5.39865e+07	6.65007e+07	7.98739e+07	7.83771e+07	7.98739e+07	1.49736e+08	1.09189e+08	1.04294e+08	4.80659e+07	2.16981	0.482977	15	8.26958e+07	6.46052e+07	6.46052e+07	5.02289e+07	1.01866e+08
LPG(20:4)	0.218335	15	951511	1.54894e+06	1.13052e+06	2.11035e+06	1.20103e+06	1.20103e+06	951511	1.54894e+06	1.93268e+06	2.20916e+06	1.38984e+06	1.84928e+06	2.71015e+06	1.38984e+06	1.78117e+06	906232	1.84524e+06	1.22563e+06	1.50555	0.015888	15	677401	1.32614e+06	735613	632919	1.13052e+06	1.06618e+06	3.8761e+06	1.06618e+06	1.13052e+06	1.13052e+06	1.38984e+06	1.78117e+06	1.38984e+06	1.64434e+06	1.54894e+06	1.32614e+06	1.78474e+06	843018	2.11709	1	6	852421	3.30177e+06	4.35134e+06	3.67337e+06	906232
Monoolein	0.0724012	21	5.73107e+07	1.01866e+08	6.27348e+07	8.91019e+07	4.87519e+07	6.65007e+07	5.09188e+07	7.98739e+07	2.33755e+07	3.60006e+07	7.00204e+07	2.29268e+08	1.22285e+08	1.47148e+08	1.16027e+08	6.27348e+07	1.12049e+08	6.15113e+07	1.8216	0.000319896	15	5.02289e+07	3.95705e+07	2.62639e+07	5.54802e+07	7.00204e+07	4.23189e+07	4.7494e+07	6.27348e+07	1.76783e+08	7.34828e+07	6.46052e+07	6.01951e+07	9.84257e+07	9.27841e+07	6.86106e+07	7.10771e+07	9.37664e+07	4.28859e+07	2.18642	1	18	3.60006e+07	4.16656e+07	2.48632e+07	1.52296e+07	5.09188e+07
PA(38:3)	1	18	309606	632919	632919	1.13052e+06	632919	428643	792969	332872	428643	677401	632919	8.84691e+06	1.13052e+06	677401	396639	534705	2.64647e+06	546851	4.83947	7.20243e-08	0	1.46244e+07	5.16145e+06	792969	906232	309606	428643	464005	201968	279451	396639	332872	309606	534705	428643	677401	495371	5.37127e+06	329642	16.2943	1	18	735613	279451	495371	792969	677401
PC(32:2)	1	18	4.58871e+08	3.9265e+08	4.0106e+08	3.06076e+08	3.51797e+08	4.09221e+08	6.01578e+08	6.36643e+08	3.12511e+08	4.15477e+08	4.4446e+08	6.01578e+08	4.35371e+08	498419804	4.35371e+08	6.01578e+08	4.9981e+08	3.89664e+08	1.28267	5.6501e-05	18	5.69226e+08	5.38042e+08	4.4446e+08	5.38042e+08	5.69226e+08	5.11438e+08	5.52498e+08	5.38042e+08	6.21071e+08	6.21071e+08	7.25769e+08	8.11136e+08	1.01119e+09	1.03569e+09	5.86432e+08	6.36643e+08	8.17491e+08	5.22443e+08	1.56475	0.218335	21	5.38042e+08	5.11438e+08	7.07028e+08	6.01578e+08	3.67479e+08
PC(36:0)	2.66156e-05	18	5.15546e+07	4.95637e+07	3.64822e+07	5.47852e+07	5.39865e+07	4.7494e+07	4.82346e+07	6.46052e+07	6.46052e+07	5.65183e+07	6.76032e+07	6.86106e+07	6.76032e+07	7.69534e+07	6.53864e+07	6.86106e+07	6.96384e+07	4.80964e+07	1.44789	0.0251689	15	5.30713e+07	6.01951e+07	5.82991e+07	4.23189e+07	5.65183e+07	6.35802e+07	2.92323e+07	1.49075e+07	7.98739e+07	5.65183e+07	6.76032e+07	7.34828e+07	6.76032e+07	6.01951e+07	4.95637e+07	5.82991e+07	6.93695e+07	4.10596e+07	1.68948	0.059218	18	5.39865e+07	1.77375e+07	7.58134e+07	7.10771e+07	3.9073e+07
PC(36:6)	0.738803	12	1.68901e+08	8.13278e+07	9.27841e+07	7.44283e+07	2.04438e+08	1.55341e+08	1.24496e+08	1.34171e+08	1.03849e+08	1.34171e+08	1.38965e+08	2.35054e+08	1.58081e+08	1.11058e+08	1.68901e+08	1.38965e+08	1.54612e+08	1.0436e+08	1.48152	0.0390139	15	1.55341e+08	2.29268e+08	1.55341e+08	9.27841e+07	1.19713e+08	1.49736e+08	1.00053e+08	1.53017e+08	2.35054e+08	2.59105e+08	1.49736e+08	2.40872e+08	2.13292e+08	2.29268e+08	2.17747e+08	1.38965e+08	2.21191e+08	1.30629e+08	1.69327	0.183801	3	1.41136e+08	1.55341e+08	1.18019e+08	1.58081e+08	1.03849e+08
PC(40:7)	1	12	1.12918e+09	1.16866e+09	9.82911e+08	1.78732e+09	1.07206e+09	1.20575e+09	7.45656e+08	1.24284e+09	1.28892e+09	1.35003e+09	1.1032e+09	1.12918e+09	1.62965e+09	9.48204e+08	9.82911e+08	1.01119e+09	1.26702e+09	1.06658e+09	1.18793	0.00111498	6	1.1032e+09	7.89556e+08	1.07206e+09	1.16866e+09	1.16866e+09	1.07206e+09	1.78732e+09	1.01119e+09	9.48204e+08	1.12918e+09	1.01119e+09	8.3656e+08	5.86432e+08	7.07028e+08	9.82911e+08	9.48204e+08	1.25981e+09	8.06143e+08	1.56276	0.844316	6	9.48204e+08	1.24284e+09	1.12918e+09	1.40224e+09	8.99057e+08
PC(42:11)	1	6	1.26771e+08	1.31405e+08	1.16027e+08	146161	8.26958e+07	1.22285e+08	172195	8.42891e+07	1.19713e+08	1.0552e+08	93540.8	1.01866e+08	1.36096e+07	4.27779e+07	1.24496e+08	9.09923e+07	9.35874e+07	6.79691e+07	1.37691	0.04819	0	1.36684e+08	1.01866e+08	8.26958e+07	1.36684e+08	1.0552e+08	9.46985e+07	93540.8	9.46985e+07	122525	9.84257e+07	8.26958e+07	7.44283e+07	1.16027e+08	1.0723e+08	7.00204e+07	251838	1.14483e+08	6.39181e+07	1.79108	0.844316	15	2.23213e+08	1.41136e+08	146161	2.53165e+07	201968
PC(42:4)	1	18	1.84334e+07	1.27537e+07	1.58135e+07	1.58135e+07	2.19893e+07	2.58721e+07	1.24414e+07	1.69939e+07	2.62639e+07	1.03779e+07	2.41553e+07	1.61641e+07	1.46244e+07	1.97587e+07	2.04657e+07	3.60006e+07	2.27124e+07	1.57036e+07	1.44632	0.015888	21	2.19893e+07	1.93401e+07	1.67108e+07	1.10776e+07	2.0123e+07	1.46244e+07	9.17976e+06	8.99034e+06	1.58135e+07	1.41502e+07	1.61641e+07	1.55915e+07	3.25243e+07	3.17893e+07	1.38345e+07	1.69939e+07	2.37855e+07	1.32294e+07	1.79793	1	3	1.67108e+07	1.64422e+07	1.46244e+07	1.58135e+07	1.97587e+07
PC(44:11)	1	3	5.09188e+07	4.48403e+07	4.67461e+07	46391	3.02776e+07	4.05961e+07	2.31405e+06	4.27779e+07	9.97337e+06	495371	428643	5.22358e+07	2.11035e+06	4.95637e+07	6.46052e+07	4.35134e+06	3.56379e+07	1.57833e+07	2.25795	3.89528e-05	0	7.10771e+07	5.30713e+07	6.27348e+07	6.86106e+07	5.91523e+07	4.87519e+07	1.46244e+07	3.71007e+07	4.10211e+06	5.27267e+06	5.99783e+06	5.87644e+06	5.39865e+07	6.35802e+07	4.01518e+07	632919	6.38734e+07	5.31226e+06	12.0238	0.961045	21	1.09189e+08	1.61545e+08	2.62639e+07	5.03057e+06	1.46244e+07
PE(34:1)	0.303932	15	1.24496e+08	1.22285e+08	1.53017e+08	3.6009e+08	1.65563e+08	1.53017e+08	1.36684e+08	1.68901e+08	2.46012e+08	2.65436e+08	1.97051e+08	1.22285e+08	2.40872e+08	1.65563e+08	1.34171e+08	2.17747e+08	2.07696e+08	1.56041e+08	1.33103	0.04819	18	1.68901e+08	1.58081e+08	2.23213e+08	2.65436e+08	1.49736e+08	1.55341e+08	7.98739e+07	1.55341e+08	2.23213e+08	2.29268e+08	2.52393e+08	2.72256e+08	2.04438e+08	2.011e+08	1.73489e+08	2.13292e+08	2.44283e+08	1.35073e+08	1.80853	1	18	2.79401e+08	2.84823e+08	4.25929e+08	4.79256e+08	2.46012e+08
PE(34:3)	0.059218	15	3.64822e+07	4.54484e+07	5.47852e+07	4.54484e+07	5.02289e+07	4.11945e+07	4.27779e+07	4.95637e+07	7.00204e+07	7.83771e+07	1.34171e+08	2.44451e+07	7.00204e+07	7.44283e+07	4.27779e+07	7.58134e+07	7.67535e+07	4.5541e+07	1.68537	0.000163818	15	4.48403e+07	3.71007e+07	4.61722e+07	8.58718e+07	6.27348e+07	6.65007e+07	7.44283e+07	6.86106e+07	8.77326e+07	7.44283e+07	1.18019e+08	1.26771e+08	8.26958e+07	6.86106e+07	5.15546e+07	1.0552e+08	1.01738e+08	5.34962e+07	1.90178	1	12	1.58081e+08	3.55342e+07	7.00204e+07	1.68901e+08	7.10771e+07
PE(38:1)	0.218335	12	6.35802e+07	7.23031e+07	7.69534e+07	8.77326e+07	8.42891e+07	8.26958e+07	1.03849e+08	1.26771e+08	9.84257e+07	1.26771e+08	9.27841e+07	7.10771e+07	1.0552e+08	9.09923e+07	7.58134e+07	1.09189e+08	9.94014e+07	7.51423e+07	1.32284	1.40554e-06	15	5.22358e+07	2.44451e+07	7.00204e+07	6.53864e+07	5.39865e+07	6.86106e+07	1.64422e+07	7.44283e+07	9.46985e+07	9.66988e+07	1.09189e+08	8.77326e+07	7.23031e+07	7.58134e+07	8.26958e+07	9.84257e+07	9.70797e+07	5.30219e+07	1.83094	1	18	9.66988e+07	1.36684e+08	1.43776e+08	1.0723e+08	9.66988e+07
PE(38:6)	1	12	1.78732e+09	1.70285e+09	2.29751e+09	3.51474e+09	1.12918e+09	2.54901e+09	2.43195e+09	2.29751e+09	2.95518e+09	3.1356e+09	2.54901e+09	1.96465e+09	2.696e+09	1.56708e+09	1.56708e+09	2.19093e+09	2.65111e+09	2.00527e+09	1.32207	0.00454906	6	1.70285e+09	1.62965e+09	2.54901e+09	2.95518e+09	2.19093e+09	2.54901e+09	2.8331e+09	2.07916e+09	2.43195e+09	2.19093e+09	2.19093e+09	1.70285e+09	1.35003e+09	1.35003e+09	1.62965e+09	1.8613e+09	2.41305e+09	1.54776e+09	1.55907	0.482977	6	1.96465e+09	2.54901e+09	2.29751e+09	2.696e+09	1.24284e+09
PE(40:4)	1	18	7.98739e+07	1.47148e+08	1.09189e+08	1.24496e+08	1.55341e+08	1.65563e+08	1.49736e+08	1.73489e+08	1.22285e+08	1.19713e+08	1.65563e+08	1.16027e+08	1.49736e+08	1.97051e+08	1.88863e+08	2.84823e+08	2.05118e+08	1.15177e+08	1.7809	0.00980579	12	7.58134e+07	7.44283e+07	2.46012e+08	6.35802e+07	1.13393e+08	1.36684e+08	1.88863e+08	1.28963e+08	3.06076e+08	1.47148e+08	1.73489e+08	2.23213e+08	1.11058e+08	1.0552e+08	1.84913e+08	2.59105e+08	2.12481e+08	1.14958e+08	1.84833	1	0	1.38965e+08	3.26488e+08	4.0106e+08	4.58871e+08	2.65436e+08
PE(40:7)	0.00763665	9	3.9265e+08	5.22114e+08	5.86432e+08	4.35371e+08	7.67871e+08	6.58333e+08	5.69226e+08	7.07028e+08	7.89556e+08	7.25769e+08	4.35371e+08	498419804	6.58333e+08	3.9265e+08	3.75874e+08	4.51336e+08	6.75614e+08	4.69548e+08	1.43886	0.0390139	6	4.35371e+08	3.44443e+08	6.21071e+08	6.36643e+08	5.22114e+08	5.38042e+08	2.35054e+08	5.52498e+08	4.51336e+08	4.79256e+08	4.25929e+08	3.75874e+08	2.72256e+08	2.93081e+08	4.09221e+08	3.6009e+08	5.09382e+08	3.33662e+08	1.52664	1	12	3.67479e+08	5.86432e+08	6.58333e+08	3.19092e+08	2.52393e+08
PE(42:5)	0.128453	6	2.48141e+06	4.10211e+06	8.10181e+06	1.80873e+07	1.13322e+07	4.2156e+06	9.97337e+06	4.10211e+06	7.28384e+06	9.74708e+06	3.53623e+06	1.20103e+06	8.99034e+06	3.53623e+06	2.71015e+06	2.20916e+06	8.19316e+06	4.36147e+06	1.87853	0.00199565	3	6.62352e+06	2.01048e+06	7.92269e+06	6.9486e+06	677401	5.87644e+06	5.41577e+06	4.49783e+06	1.54894e+06	2.83257e+06	1.32614e+06	735613	309606	1.54894e+06	1.20103e+06	4.49783e+06	5.87632e+06	1.61082e+06	3.64804	1	6	6.15565e+06	1.01778e+07	1.13322e+07	2.44451e+07	7.28384e+06
PE(O-36:3)	0.303932	15	1.80873e+07	2.25992e+07	3.25243e+07	3.08462e+07	3.8469e+07	3.8469e+07	3.4262e+07	3.64822e+07	3.17893e+07	4.01518e+07	2.44451e+07	2.1197e+07	3.9073e+07	4.34285e+07	4.01518e+07	6.01951e+07	4.57121e+07	2.60143e+07	1.75719	8.1245e-05	15	1.90525e+07	1.77375e+07	3.48778e+07	2.62639e+07	3.08462e+07	3.12972e+07	7.28384e+06	2.96543e+07	4.41363e+07	3.31153e+07	4.95637e+07	4.27779e+07	3.71007e+07	3.4262e+07	3.78037e+07	5.47852e+07	4.23983e+07	2.4483e+07	1.73175	1	18	4.48403e+07	8.77326e+07	9.27841e+07	9.66988e+07	6.86106e+07
PE(O-36:5)	0.356212	18	1.93401e+07	1.80873e+07	3.17893e+07	6.01951e+07	3.9073e+07	5.09188e+07	3.25243e+07	3.71007e+07	3.12972e+07	4.7494e+07	5.09188e+07	2.87289e+07	5.65183e+07	4.01518e+07	6.01951e+07	8.77326e+07	6.11494e+07	3.2353e+07	1.89007	0.000319896	15	2.04657e+07	2.15774e+07	4.11945e+07	4.95637e+07	2.1197e+07	4.54484e+07	1.49075e+07	4.67461e+07	6.12577e+07	4.87519e+07	6.35802e+07	5.54802e+07	4.27779e+07	4.82346e+07	5.30713e+07	4.34285e+07	5.72675e+07	3.20748e+07	1.78544	0.738803	18	3.8469e+07	8.26958e+07	1.26771e+08	1.13393e+08	2.87289e+07
PE(O-38:6)	0.128453	18	5.03057e+06	7.58272e+06	1.13322e+07	1.13322e+07	1.73275e+07	2.04657e+07	1.46244e+07	1.27537e+07	1.05744e+07	1.55915e+07	1.90525e+07	1.22188e+07	2.0123e+07	2.53165e+07	2.44451e+07	3.64822e+07	2.65917e+07	8.81945e+06	3.01512	8.84178e-07	15	7.43516e+06	9.57199e+06	1.52296e+07	1.41502e+07	1.64422e+07	1.73275e+07	5.99783e+06	1.61641e+07	2.82333e+07	1.87564e+07	3.17893e+07	2.82333e+07	2.04657e+07	1.87564e+07	2.08382e+07	3.31153e+07	2.67531e+07	1.15967e+07	2.30695	0.128453	18	1.90525e+07	4.95637e+07	5.02289e+07	5.82991e+07	2.58721e+07
PE(O-40:5)	0.303932	18	2.96543e+07	3.17893e+07	4.87519e+07	7.10771e+07	4.7494e+07	8.13278e+07	1.69939e+07	4.7494e+07	3.8469e+07	5.54802e+07	4.87519e+07	3.8469e+07	3.31153e+07	9.66988e+07	7.44283e+07	1.0723e+08	7.78681e+07	4.52925e+07	1.71923	0.0314197	21	4.16656e+07	4.41363e+07	6.65007e+07	6.01951e+07	6.01951e+07	3.78037e+07	3.08462e+07	4.95637e+07	2.7598e+07	4.7494e+07	2.82333e+07	6.86106e+07	8.77326e+07	5.02289e+07	6.35802e+07	7.44283e+07	6.89925e+07	4.2984e+07	1.60507	1	0	7.69534e+07	1.01866e+08	1.28963e+08	1.36684e+08	7.23031e+07
PG(36:4)	1	6	7.83771e+07	9.46985e+07	6.46052e+07	2.13292e+08	2.58721e+07	5.65183e+07	1.00053e+08	1.13393e+08	5.82991e+07	7.23031e+07	8.42891e+07	6.12577e+07	5.39865e+07	6.46052e+07	1.00053e+08	5.82991e+07	1.12743e+08	6.90373e+07	1.63308	0.04819	0	1.43776e+08	1.93464e+08	1.18019e+08	1.11058e+08	1.41136e+08	1.11058e+08	3.19092e+08	1.16027e+08	1.09189e+08	1.01866e+08	1.24496e+08	9.09923e+07	1.38965e+08	1.49736e+08	1.55341e+08	1.47148e+08	1.71828e+08	1.06636e+08	1.61136	0.0251689	9	3.12511e+08	2.08718e+08	2.40872e+08	1.88863e+08	3.26488e+08
PG(38:1)	0.961045	21	1.38984e+06	951511	1.06618e+06	2.71015e+06	428643	632919	2.20916e+06	2.11035e+06	951511	632919	1.93268e+06	951511	951511	1.7192e+06	2.11035e+06	1.7192e+06	1.62506e+06	1.11716e+06	1.45464	0.000441908	18	1.64434e+06	3.42484e+06	1.25574e+06	1.00867e+06	2.20916e+06	1.38984e+06	2.91592e+06	792969	3.00184e+06	1.78117e+06	3.77046e+06	2.91592e+06	3.67337e+06	5.87644e+06	3.19209e+06	3.30177e+06	4.01092e+06	1.82697e+06	2.19539	1	18	2.01048e+06	251838	332872	464005	4.61001e+06
PG(38:7)	0.356212	6	1.69939e+07	1.64422e+07	1.69939e+07	2.71641e+07	9.40002e+06	1.07999e+07	2.41553e+07	2.0123e+07	1.97587e+07	1.61641e+07	1.13322e+07	1.10776e+07	1.58135e+07	1.46244e+07	1.52296e+07	7.92269e+06	1.93985e+07	1.33976e+07	1.44791	0.0314197	3	1.87564e+07	2.2971e+07	1.64422e+07	1.80873e+07	2.19893e+07	1.49075e+07	4.23189e+07	2.19893e+07	1.43716e+07	1.38345e+07	1.64422e+07	1.43716e+07	2.15774e+07	1.77375e+07	2.53165e+07	1.58135e+07	2.53012e+07	1.4755e+07	1.71476	0.154016	6	2.58721e+07	3.35268e+07	2.37778e+07	2.82333e+07	2.0123e+07
PG(42:10)	0.128453	6	6.65007e+07	6.86106e+07	5.30713e+07	1.58081e+08	5.65183e+07	5.22358e+07	7.23031e+07	8.26958e+07	8.42891e+07	1.13393e+08	4.34285e+07	4.82346e+07	5.15546e+07	4.54484e+07	5.39865e+07	2.53165e+07	8.65659e+07	4.40765e+07	1.96399	0.000605944	3	7.69534e+07	6.46052e+07	4.34285e+07	4.41363e+07	6.76032e+07	6.01951e+07	1.31405e+08	6.65007e+07	3.64822e+07	3.08462e+07	3.02776e+07	3.35268e+07	4.61722e+07	3.78037e+07	6.27348e+07	5.09188e+07	8.1426e+07	3.27832e+07	2.48377	0.844316	6	5.73107e+07	9.66988e+07	6.76032e+07	7.58134e+07	5.22358e+07
PG(42:8)	0.059218	15	5.16145e+06	1.52296e+07	7.92269e+06	3.55342e+07	1.24414e+07	1.27537e+07	1.55915e+07	1.41502e+07	1.38345e+07	1.69939e+07	2.37778e+07	1.73275e+07	1.43716e+07	1.64422e+07	2.1197e+07	1.84334e+07	1.79834e+07	1.37342e+07	1.30939	0.0251689	15	1.24414e+07	1.52296e+07	1.01778e+07	8.10181e+06	1.77375e+07	1.36096e+07	3.60006e+07	1.67108e+07	2.15774e+07	1.15633e+07	1.90525e+07	2.15774e+07	2.25992e+07	1.97587e+07	2.25992e+07	2.04657e+07	2.13557e+07	1.14876e+07	1.85901	1	6	1.33596e+07	4.05961e+07	3.9073e+07	3.64822e+07	1.93401e+07
PG(42:9)	0.059218	6	2.58721e+07	3.55342e+07	2.33755e+07	5.39865e+07	1.69939e+07	2.44451e+07	4.01518e+07	3.17893e+07	3.64822e+07	2.41553e+07	2.19893e+07	1.46244e+07	2.08382e+07	2.08382e+07	2.2971e+07	1.93401e+07	3.46921e+07	2.09969e+07	1.65225	0.00591198	3	4.67461e+07	3.48778e+07	2.15774e+07	2.04657e+07	3.4262e+07	2.67036e+07	5.73107e+07	2.7598e+07	1.64422e+07	1.69939e+07	2.08382e+07	1.52296e+07	2.82333e+07	2.58721e+07	2.87289e+07	2.33755e+07	3.64686e+07	1.73759e+07	2.0988	0.258181	3	5.65183e+07	1.31405e+08	1.01866e+08	9.84257e+07	4.23189e+07
PI(32:0)	1	0	4.95637e+07	5.02289e+07	1.80873e+07	3.71007e+07	1.55915e+07	1.17708e+07	1.20575e+09	4.11945e+07	1.58135e+07	2.53165e+07	3.60006e+07	3.48778e+07	6.30921e+06	3.95705e+07	5.54802e+07	2.19893e+07	3.18577e+08	2.80021e+07	11.3769	0.00763665	0	6.35802e+07	5.65183e+07	3.8469e+07	2.15774e+07	2.87289e+07	2.2971e+07	3.02776e+07	5.65183e+07	2.67036e+07	1.30438e+07	2.19893e+07	2.48632e+07	5.22358e+07	6.12577e+07	6.65007e+07	2.92323e+07	5.23066e+07	2.165e+07	2.41601	0.643858	15	6.01951e+07	3.95705e+07	1.77375e+07	3.78037e+07	1.0723e+08
PI(34:2)	0.059218	0	1.03569e+09	9.2062e+08	6.01578e+08	1.96465e+09	4.09221e+08	5.38042e+08	6.58333e+08	7.45656e+08	6.21071e+08	6.01578e+08	5.69226e+08	6.21071e+08	4.4446e+08	5.86432e+08	7.45656e+08	7.25769e+08	1.13064e+09	5.87813e+08	1.92346	0.00264335	3	1.24284e+09	9.2062e+08	4.58871e+08	7.45656e+08	8.71157e+08	6.82716e+08	2.07916e+09	7.67871e+08	5.86432e+08	5.52498e+08	498419804	5.22114e+08	6.82716e+08	7.45656e+08	6.21071e+08	7.67871e+08	1.10023e+09	5.39866e+08	2.03796	1	6	1.35003e+09	8.99057e+08	1.1032e+09	9.82911e+08	1.8613e+09
PI(36:1)	0.356212	15	6.46052e+07	7.58134e+07	3.60006e+07	906232	2.15774e+07	3.78037e+07	5.73107e+07	4.82346e+07	4.27779e+07	4.34285e+07	1.09189e+08	9.66988e+07	2.7598e+07	5.47852e+07	8.91019e+07	7.23031e+07	7.30235e+07	4.12316e+07	1.77106	0.00763665	15	7.23031e+07	6.35802e+07	4.16656e+07	5.82991e+07	6.46052e+07	5.22358e+07	8.42891e+07	4.05961e+07	1.0552e+08	8.42891e+07	7.00204e+07	1.01866e+08	7.10771e+07	8.58718e+07	4.7494e+07	6.86106e+07	9.04238e+07	5.8962e+07	1.53359	0.015888	18	1.03849e+08	9.09923e+07	1.55341e+08	1.09189e+08	1.68901e+08
PI(36:6)	1	18	223519	172195	251838	4.87279e+06	64182.2	122525	122525	2.31405e+06	2.71015e+06	64182.2	2.20916e+06	201968	64182.2	146161	2.83257e+06	93540.8	1.38009e+06	655822	2.10436	0.00454906	0	122525	279451	146161	93540.8	122525	93540.8	46391	172195	64182.2	93540.8	64182.2	46391	146161	223519	93540.8	122525	160419	67074.1	2.39167	1	0	279451	2.31405e+06	93540.8	122525	428643
PS(34:1)	0.303932	12	396639	428643	852421	1.64434e+06	2.01048e+06	2.01048e+06	2.48141e+06	852421	852421	2.01048e+06	2.11035e+06	495371	3.0974e+06	534705	735613	1.84928e+06	1.8387e+06	830512	2.21394	0.015888	12	172195	309606	677401	1.78117e+06	852421	1.46925e+06	951511	279451	1.7192e+06	1.84928e+06	1.78117e+06	3.00184e+06	495371	495371	172195	3.77046e+06	2.08787e+06	735094	2.84028	0.218335	12	332872	4.74015e+06	8.46078e+06	3.42484e+06	2.83257e+06
PS(34:2)	1	6	7.92269e+06	1.93401e+07	1.10776e+07	2.91592e+06	1.07999e+07	1.30438e+07	2.04657e+07	1.77375e+07	6.62352e+06	1.19616e+07	1.03779e+07	5.87644e+06	1.22188e+07	1.07999e+07	1.55915e+07	1.90525e+07	1.55117e+07	8.70986e+06	1.78094	5.6501e-05	18	1.84334e+07	8.84691e+06	1.36096e+07	2.37778e+07	1.19616e+07	1.43716e+07	2.01048e+06	1.01778e+07	2.1197e+07	1.58135e+07	2.44451e+07	1.97587e+07	2.62639e+07	2.33755e+07	1.58135e+07	3.25243e+07	2.44943e+07	9.63035e+06	2.54345	0.128453	18	5.15546e+07	3.4262e+07	5.65183e+07	6.01951e+07	2.48632e+07
PS(36:4)	1	12	6.36643e+08	6.82716e+08	4.51336e+08	2.29268e+08	4.15477e+08	6.01578e+08	5.52498e+08	4.69302e+08	4.88323e+08	5.86432e+08	5.38042e+08	5.69226e+08	3.35877e+08	5.69226e+08	6.82716e+08	3.0015e+08	5.45506e+08	4.71992e+08	1.15575	0.00980579	21	5.52498e+08	5.11438e+08	4.09221e+08	4.35371e+08	4.15477e+08	4.0106e+08	1.22285e+08	3.26488e+08	4.58871e+08	4.35371e+08	3.75874e+08	4.4446e+08	3.51797e+08	5.11438e+08	4.69302e+08	4.69302e+08	4.77132e+08	3.16328e+08	1.50835	0.128453	18	3.19092e+08	1.49736e+08	1.09189e+08	1.00053e+08	2.35054e+08
PS(38:2)	1	12	6.9486e+06	1.43716e+07	7.12536e+06	1.84334e+07	1.52296e+07	8.84691e+06	1.64422e+07	1.43716e+07	1.15633e+07	1.43716e+07	3.17893e+07	1.49075e+07	1.24414e+07	1.33596e+07	5.56727e+06	3.31153e+07	1.81579e+07	1.17197e+07	1.54935	0.0390139	18	8.84691e+06	1.05744e+07	6.79193e+06	1.64422e+07	1.52296e+07	5.27267e+06	1.58135e+07	1.27537e+07	1.90525e+07	5.99783e+06	3.9073e+07	1.46244e+07	2.44451e+07	2.87289e+07	1.41502e+07	4.05961e+07	2.69801e+07	1.06638e+07	2.53005	1	0	2.41553e+07	2.67036e+07	2.52393e+08	4.16656e+07	3.35268e+07
PS(38:3)	0.128453	15	3.17893e+07	8.6244e+06	9.97337e+06	1.06618e+06	1.41502e+07	3.08462e+07	5.91523e+07	5.47852e+07	1.73275e+07	1.58135e+07	5.91523e+07	4.67461e+07	1.33596e+07	1.0723e+08	9.27841e+07	5.47852e+07	6.70397e+07	1.28633e+07	5.2117	0.0390139	18	4.05961e+07	6.65007e+07	7.23031e+07	4.27779e+07	8.42891e+07	8.77326e+07	1.22188e+07	3.08462e+07	7.58134e+07	9.46985e+07	5.91523e+07	5.82991e+07	1.47148e+08	7.83771e+07	1.22285e+08	6.46052e+07	1.03104e+08	5.37717e+07	1.91743	0.0724012	21	6.76032e+07	2.17747e+08	1.68901e+08	2.29268e+08	1.47148e+08
PS(40:3)	0.0880783	15	64182.2	362911	2.11035e+06	1.93268e+06	2.20916e+06	3.00184e+06	3.42484e+06	93540.8	3.77046e+06	3.00184e+06	6.9486e+06	251838	5.03057e+06	201968	93540.8	5.56727e+06	3.49318e+06	1.11753e+06	3.1258	0.00591198	12	46391	122525	64182.2	1.54894e+06	3.00184e+06	2.48141e+06	632919	46391	5.16145e+06	428643	4.74015e+06	7.92269e+06	362911	93540.8	64182.2	5.03057e+06	4.56323e+06	445510	10.2427	0.558811	9	201968	582204	8.99034e+06	8.26586e+06	4.74015e+06
PS(40:6)	0.961045	12	1.47778e+09	1.24284e+09	1.78732e+09	7.67871e+08	7.89556e+08	1.62965e+09	1.8613e+09	9.2062e+08	1.47778e+09	1.47778e+09	1.70285e+09	1.70285e+09	8.99057e+08	1.35003e+09	1.62965e+09	1.07206e+09	1.59032e+09	1.2377e+09	1.28489	0.00591198	18	1.03569e+09	1.8613e+09	1.40224e+09	2.07916e+09	1.24284e+09	1.96465e+09	1.28963e+08	7.25769e+08	1.56708e+09	1.78732e+09	1.96465e+09	1.62965e+09	1.96465e+09	1.96465e+09	2.29751e+09	1.78732e+09	2.00353e+09	1.01556e+09	1.97284	0.128453	15	2.19093e+09	2.07916e+09	1.96465e+09	2.19093e+09	2.43195e+09
SM(d18:1/16:0)	0.04819	21	1.8613e+09	2.95518e+09	1.70285e+09	2.43195e+09	1.8613e+09	2.29751e+09	1.78732e+09	2.95518e+09	1.40224e+09	1.62965e+09	2.696e+09	2.8331e+09	2.8331e+09	2.95518e+09	3.30935e+09	3.51474e+09	3.1531e+09	2.14025e+09	1.47324	1.40554e-06	18	1.56708e+09	1.70285e+09	1.24284e+09	1.56708e+09	1.62965e+09	1.70285e+09	1.07206e+09	1.35003e+09	1.8613e+09	1.70285e+09	1.62965e+09	1.96465e+09	2.696e+09	2.29751e+09	2.54901e+09	3.1356e+09	2.66953e+09	1.43865e+09	1.85558	1	18	2.29751e+09	3.30935e+09	3.30935e+09	2.54901e+09	2.696e+09
SM(d18:1/18:3)	0.106625	18	3.4262e+07	5.22358e+07	4.82346e+07	4.05961e+07	5.91523e+07	7.10771e+07	5.15546e+07	6.27348e+07	4.82346e+07	6.46052e+07	6.12577e+07	5.47852e+07	8.77326e+07	6.27348e+07	7.69534e+07	7.10771e+07	7.46245e+07	4.38321e+07	1.70251	0.00980579	18	2.37778e+07	2.58721e+07	4.41363e+07	4.34285e+07	3.31153e+07	3.60006e+07	1.43716e+07	3.31153e+07	4.01518e+07	3.17893e+07	3.4262e+07	4.05961e+07	4.23189e+07	4.23189e+07	4.82346e+07	4.23189e+07	4.37978e+07	2.91507e+07	1.50246	0.643858	18	4.61722e+07	6.65007e+07	7.69534e+07	6.35802e+07	3.48778e+07
Taurochenodeoxycholic acid	1	18	4.74015e+06	2.31405e+06	4.74015e+06	9.40002e+06	2.38631e+06	1.54894e+06	1.13322e+07	6.30921e+06	2.7598e+07	5.27267e+06	4.10211e+06	5.03057e+06	1.19616e+07	3.0974e+06	1.00867e+06	8.10181e+06	1.05008e+07	5.2986e+06	1.98181	0.0390139	18	2.31405e+06	1.93268e+06	1.84928e+06	1.7192e+06	1.84928e+06	1.7192e+06	5.56727e+06	1.64434e+06	852421	1.46925e+06	7.76416e+06	3.42484e+06	6.62352e+06	8.84691e+06	2.38631e+06	9.74708e+06	6.90095e+06	1.9538e+06	3.53206	0.844316	15	1.30438e+07	4.35134e+06	3.19209e+06	4.2156e+06	1.07999e+07
TG_NH4(46:3)	1	0	2.08382e+07	2.62639e+07	2.92323e+07	2.41553e+07	3.17893e+07	2.53165e+07	2.67036e+07	1.13322e+07	3.48778e+07	1.93401e+07	1.64422e+07	2.15774e+07	2.62639e+07	2.62639e+07	2.48632e+07	3.17893e+07	2.72951e+07	2.30594e+07	1.18369	0.00763665	21	1.69939e+07	1.36096e+07	1.43716e+07	1.36096e+07	1.43716e+07	1.58135e+07	1.17708e+07	9.17976e+06	1.03779e+07	1.03779e+07	1.30438e+07	2.1197e+07	1.64422e+07	1.73275e+07	1.52296e+07	3.17893e+07	2.01971e+07	1.27839e+07	1.57989	0.154016	18	1.49075e+07	9.17976e+06	8.84691e+06	9.40002e+06	1.49075e+07
TG_NH4(48:4)	0.000319896	18	1.07206e+09	1.12918e+09	9.2062e+08	3.9265e+08	7.45656e+08	8.99057e+08	8.71157e+08	1.01119e+09	1.1032e+09	9.82911e+08	9.2062e+08	1.1032e+09	1.01119e+09	1.28892e+09	1.20575e+09	1.28892e+09	1.1987e+09	8.78628e+08	1.36428	0.000441908	21	1.01119e+09	1.1032e+09	8.11136e+08	8.3656e+08	9.48204e+08	9.48204e+08	9.74708e+06	8.11136e+08	7.25769e+08	6.36643e+08	9.48204e+08	9.2062e+08	1.47778e+09	1.24284e+09	1.03569e+09	1.35003e+09	1.27659e+09	6.79323e+08	1.87921	1	18	1.1032e+09	1.78732e+09	1.20575e+09	1.8613e+09	1.56708e+09
TG_NH4(50:1)	0.0880783	18	2.65436e+08	3.0015e+08	3.9265e+08	2.17747e+08	3.35877e+08	3.35877e+08	2.35054e+08	1.84913e+08	2.23213e+08	4.35371e+08	4.69302e+08	2.65436e+08	3.44443e+08	3.35877e+08	3.9265e+08	4.09221e+08	3.70548e+08	2.7293e+08	1.35767	0.0390139	15	1.84913e+08	2.08718e+08	3.67479e+08	2.59105e+08	2.79401e+08	3.6009e+08	1.80702e+08	2.93081e+08	2.52393e+08	3.67479e+08	3.44443e+08	5.86432e+08	3.0015e+08	4.51336e+08	3.19092e+08	2.93081e+08	3.87687e+08	2.55054e+08	1.52002	0.844316	15	2.13292e+08	1.43776e+08	2.13292e+08	1.84913e+08	3.44443e+08
TG_NH4(52:0)	0.154016	15	3.25243e+07	2.87289e+07	6.01951e+07	5.15546e+07	4.16656e+07	4.34285e+07	7.10771e+07	6.01951e+07	4.95637e+07	7.58134e+07	9.84257e+07	2.7598e+07	6.27348e+07	5.73107e+07	9.09923e+07	6.35802e+07	6.86545e+07	4.32507e+07	1.58736	0.00454906	15	2.25992e+07	3.17893e+07	3.71007e+07	2.96543e+07	3.55342e+07	3.4262e+07	1.69939e+07	4.82346e+07	6.35802e+07	5.30713e+07	7.58134e+07	6.12577e+07	1.97587e+07	1.84334e+07	4.23189e+07	6.12577e+07	6.34307e+07	3.02859e+07	2.0944	0.059218	18	5.54802e+07	2.7598e+07	3.02776e+07	3.48778e+07	3.95705e+07
TG_NH4(52:7)	1	3	1.18019e+08	7.69534e+07	1.19713e+08	8.6244e+06	1.00053e+08	7.00204e+07	1.13393e+08	4.05961e+07	1.34171e+08	6.65007e+07	8.26958e+07	7.69534e+07	1.00053e+08	7.83771e+07	7.83771e+07	6.12577e+07	9.00803e+07	7.95161e+07	1.13286	0.00591198	6	9.84257e+07	1.49736e+08	1.53017e+08	1.22285e+08	1.03849e+08	1.68901e+08	1.73489e+08	1.03849e+08	6.65007e+07	1.36684e+08	1.0723e+08	1.24496e+08	1.0552e+08	7.69534e+07	8.42891e+07	5.39865e+07	1.37522e+08	8.01873e+07	1.71501	1	0	2.87289e+07	1.84334e+07	1.69939e+07	1.46244e+07	1.69939e+07
TG_NH4(54:8)	0.0880783	9	3.0015e+08	1.24496e+08	2.72256e+08	1.11058e+08	3.12511e+08	2.011e+08	2.40872e+08	1.53017e+08	3.0015e+08	2.29268e+08	1.31405e+08	1.53017e+08	1.93464e+08	1.68901e+08	1.19713e+08	8.58718e+07	2.26875e+08	1.41987e+08	1.59785	0.00454906	6	2.04438e+08	2.35054e+08	3.26488e+08	2.40872e+08	1.47148e+08	3.12511e+08	3.84863e+08	2.23213e+08	1.01866e+08	1.65563e+08	1.84913e+08	1.41136e+08	1.61545e+08	2.35054e+08	1.34171e+08	1.22285e+08	2.66934e+08	1.48369e+08	1.79912	0.303932	3	6.12577e+07	5.02289e+07	4.11945e+07	2.2971e+07	6.53864e+07
TG_NH4(54:9)	1	12	1.61641e+07	2.48632e+07	4.23189e+07	5.56727e+06	1.97587e+07	2.92323e+07	3.64822e+07	2.25992e+07	4.05961e+07	2.96543e+07	2.53165e+07	1.80873e+07	3.4262e+07	2.37778e+07	2.41553e+07	1.77375e+07	2.84135e+07	2.22284e+07	1.27826	0.04819	6	1.73275e+07	4.23189e+07	3.12972e+07	3.8469e+07	2.15774e+07	2.48632e+07	4.16656e+07	3.12972e+07	1.77375e+07	1.93401e+07	2.62639e+07	3.12972e+07	1.17708e+07	2.1197e+07	2.15774e+07	1.93401e+07	3.23531e+07	1.84713e+07	1.75153	1	6	7.43516e+06	6.79193e+06	9.74708e+06	2.83257e+06	7.43516e+06
TG_NH4(56:1)	0.183801	12	8.42891e+07	7.10771e+07	5.02289e+07	6.46052e+07	1.03849e+08	7.58134e+07	1.0723e+08	1.01866e+08	7.34828e+07	6.76032e+07	1.55341e+08	8.13278e+07	5.22358e+07	9.27841e+07	7.98739e+07	9.27841e+07	9.71896e+07	6.75501e+07	1.43878	0.00264335	18	1.16027e+08	1.19713e+08	7.98739e+07	6.12577e+07	1.0723e+08	9.27841e+07	7.10771e+07	8.58718e+07	1.34171e+08	1.61545e+08	1.41136e+08	1.19713e+08	1.58081e+08	1.97051e+08	1.01866e+08	1.11058e+08	1.42014e+08	8.92407e+07	1.59136	1	18	3.71007e+07	9.74708e+06	1.10776e+07	1.01778e+07	3.02776e+07
TG_NH4(56:10)	0.356212	3	8.13278e+07	5.82991e+07	9.09923e+07	2.82333e+07	5.15546e+07	4.67461e+07	5.47852e+07	5.30713e+07	6.76032e+07	3.4262e+07	3.55342e+07	5.09188e+07	7.69534e+07	3.48778e+07	3.25243e+07	2.44451e+07	6.47131e+07	4.22002e+07	1.53348	0.00111498	3	5.54802e+07	8.26958e+07	6.76032e+07	7.10771e+07	5.02289e+07	8.58718e+07	4.87519e+07	5.82991e+07	2.62639e+07	6.86106e+07	3.95705e+07	4.11945e+07	4.41363e+07	3.02776e+07	3.71007e+07	3.9073e+07	6.92141e+07	3.76469e+07	1.83851	0.183801	3	1.07999e+07	7.76416e+06	1.24414e+07	1.13322e+07	8.46078e+06
TG_NH4(56:6)	0.482977	12	2.35054e+08	2.46012e+08	4.35371e+08	4.79256e+08	4.69302e+08	4.4446e+08	4.51336e+08	3.6009e+08	5.69226e+08	5.52498e+08	4.15477e+08	2.93081e+08	5.22114e+08	3.6009e+08	4.15477e+08	4.0106e+08	4.5757e+08	3.48923e+08	1.31138	0.00763665	9	2.011e+08	2.65436e+08	3.51797e+08	9.84257e+07	2.17747e+08	3.75874e+08	5.11438e+08	3.19092e+08	2.79401e+08	3.35877e+08	3.0015e+08	3.84863e+08	1.97051e+08	2.04438e+08	2.04438e+08	3.0015e+08	3.56038e+08	2.26519e+08	1.57178	0.183801	9	1.88863e+08	6.82716e+08	1.0723e+08	3.75874e+08	2.40872e+08
TG_NH4(58:3)	0.000163818	3	1.61545e+08	1.41136e+08	1.68901e+08	1.38965e+08	1.22285e+08	1.13393e+08	1.31405e+08	1.16027e+08	1.41136e+08	9.27841e+07	1.11058e+08	7.98739e+07	1.24496e+08	1.03849e+08	1.13393e+08	7.34828e+07	1.52637e+08	1.03805e+08	1.47041	0.00454906	6	1.73489e+08	2.40872e+08	2.04438e+08	1.55341e+08	1.16027e+08	2.35054e+08	4.0106e+08	1.88863e+08	1.18019e+08	2.011e+08	1.0552e+08	1.47148e+08	1.19713e+08	1.41136e+08	1.0552e+08	1.43776e+08	2.35251e+08	1.27536e+08	1.84458	1	6	4.95637e+07	1.27537e+07	1.19616e+07	2.15774e+07	5.91523e+07
TG_NH4(60:10)	1	12	1.77375e+07	1.55915e+07	2.53165e+07	3.17893e+07	4.05961e+07	2.87289e+07	2.96543e+07	1.90525e+07	7.12536e+06	4.23189e+07	4.01518e+07	1.38345e+07	2.44451e+07	2.0123e+07	2.15774e+07	2.48632e+07	2.9508e+07	2.26087e+07	1.30516	0.00264335	12	1.05744e+07	1.19616e+07	2.25992e+07	1.43716e+07	1.69939e+07	1.77375e+07	2.0123e+07	1.93401e+07	3.02776e+07	2.37778e+07	1.87564e+07	2.41553e+07	1.01778e+07	1.22188e+07	1.77375e+07	2.15774e+07	2.42418e+07	1.48767e+07	1.62951	0.844316	6	1.19616e+07	4.82346e+07	3.55342e+07	4.41363e+07	1.22188e+07
TG_NH4(60:11)	0.482977	6	3.02776e+07	2.71641e+07	6.53864e+07	4.61722e+07	7.98739e+07	3.95705e+07	6.01951e+07	7.58272e+06	1.55915e+07	4.16656e+07	5.30713e+07	2.2971e+07	4.11945e+07	2.41553e+07	4.11945e+07	1.52296e+07	4.68056e+07	3.04435e+07	1.53746	0.00980579	6	4.7494e+07	2.0123e+07	4.67461e+07	3.35268e+07	3.02776e+07	5.02289e+07	5.82991e+07	4.54484e+07	3.78037e+07	4.16656e+07	3.25243e+07	2.92323e+07	1.93401e+07	2.67036e+07	2.96543e+07	4.48403e+07	4.60635e+07	3.01346e+07	1.52859	0.0724012	6	1.61641e+07	5.15546e+07	4.05961e+07	3.55342e+07	1.67108e+07
TG_NH4(60:4)	0.0880783	6	1.41502e+07	1.24414e+07	1.22188e+07	4.35134e+06	6.62352e+06	6.30921e+06	1.30438e+07	8.84691e+06	6.9486e+06	2.11035e+06	7.92269e+06	1.43716e+07	4.10211e+06	5.99783e+06	4.49783e+06	1.64434e+06	1.07904e+07	4.06053e+06	2.6574	0.00264335	6	2.53165e+07	3.9073e+07	2.04657e+07	2.7598e+07	1.73275e+07	2.7598e+07	6.65007e+07	2.62639e+07	9.17976e+06	2.92323e+07	1.03779e+07	1.90525e+07	1.58135e+07	1.24414e+07	9.40002e+06	1.19616e+07	3.44225e+07	1.24041e+07	2.77508	1	6	1.38984e+06	1.13052e+06	362911	1.00867e+06	2.31405e+06
TG_NH4(60:5)	1	0	2.71015e+06	4.74015e+06	7.58272e+06	1.10776e+07	1.30438e+07	1.46925e+06	1.46925e+06	4.61001e+06	3.19209e+06	1.13322e+07	3.97649e+06	6.15565e+06	7.58272e+06	5.56727e+06	2.91592e+06	8.46078e+06	6.52766e+06	5.14808e+06	1.26798	0.0251689	9	5.16145e+06	3.19209e+06	632919	5.56727e+06	8.6244e+06	6.49219e+06	1.61641e+07	7.43516e+06	906232	7.76416e+06	1.46925e+06	1.36096e+07	5.41577e+06	3.00184e+06	4.10211e+06	2.31405e+06	9.67897e+06	3.63843e+06	2.6602	0.128453	3	5.56727e+06	1.97587e+07	1.67108e+07	1.67108e+07	9.40002e+06
TG_NH4(62:10)	0.643858	12	1.93268e+06	1.78117e+06	2.57645e+06	4.10211e+06	5.27267e+06	2.48141e+06	3.0974e+06	5.16145e+06	1.54894e+06	7.58272e+06	7.76416e+06	2.20916e+06	3.53623e+06	2.01048e+06	3.77046e+06	3.42484e+06	4.77624e+06	2.5981e+06	1.83836	0.0200525	9	2.11035e+06	1.78117e+06	3.77046e+06	2.83257e+06	2.38631e+06	3.00184e+06	2.11035e+06	3.00184e+06	2.91592e+06	2.91592e+06	2.83257e+06	4.61001e+06	1.78117e+06	1.7192e+06	1.84928e+06	2.71015e+06	3.3186e+06	2.01495e+06	1.64699	0.643858	6	1.7192e+06	1.13322e+07	1.07999e+07	1.49075e+07	2.11035e+06
cardiolipin(74:6)	0.356212	3	8.99034e+06	9.74708e+06	4.61001e+06	2.96543e+07	3.67337e+06	1.19616e+07	5.56727e+06	3.30177e+06	1.78117e+06	3.30177e+06	5.99783e+06	1.27537e+07	3.67337e+06	4.2156e+06	1.30438e+07	2.91592e+06	1.32504e+07	5.95862e+06	2.22374	1	0	1.97587e+07	1.22188e+07	2.11035e+06	1.17708e+07	5.41577e+06	2.71015e+06	3.77046e+06	1.13052e+06	1.36096e+07	7.12536e+06	4.10211e+06	7.12536e+06	4.61001e+06	2.20916e+06	1.05744e+07	3.8761e+06	1.14647e+07	3.25673e+06	3.52031	0.0314197	9	8.46078e+06	1.38984e+06	4.10211e+06	5.99783e+06	6.79193e+06
Dihomo-<U+03B3>-linolenic acid ethyl ester	0.000319896	18	4.61722e+07	4.34285e+07	3.9073e+07	8.10181e+06	3.31153e+07	3.71007e+07	4.11945e+07	2.92323e+07	4.11945e+07	3.9073e+07	4.95637e+07	5.54802e+07	4.41363e+07	4.82346e+07	5.30713e+07	5.30713e+07	4.96284e+07	3.41939e+07	1.45138	0.00199565	15	3.02776e+07	3.8469e+07	3.60006e+07	3.64822e+07	3.64822e+07	3.17893e+07	6.76032e+07	3.8469e+07	4.48403e+07	5.15546e+07	4.82346e+07	4.41363e+07	5.09188e+07	4.11945e+07	3.48778e+07	4.16656e+07	4.71914e+07	3.53074e+07	1.33659	0.00454906	18	3.02776e+07	3.60006e+07	3.12972e+07	3.95705e+07	1.84334e+07
LPC(20:5)	1	9	1.00867e+06	5.03057e+06	4.2156e+06	792969	2.91592e+06	3.0974e+06	1.38984e+06	3.77046e+06	3.30177e+06	1.13052e+06	2.91592e+06	3.30177e+06	1.78117e+06	3.19209e+06	1.7192e+06	4.2156e+06	2.7934e+06	2.66249e+06	1.04917	0.303932	0	1.78117e+06	2.91592e+06	3.19209e+06	2.71015e+06	1.20103e+06	2.91592e+06	3.0974e+06	2.01048e+06	1.38984e+06	1.00867e+06	2.91592e+06	1.7192e+06	3.00184e+06	1.84928e+06	1.32614e+06	3.67337e+06	2.64983e+06	1.75841e+06	1.50695	0.0390139	18	5.03057e+06	464005	3.77046e+06	3.30177e+06	2.7598e+07
LPS(18:0)	0.059218	21	495371	2.20916e+06	1.25574e+06	1.41502e+07	1.13052e+06	1.00867e+06	534705	1.64434e+06	1.46925e+06	951511	4.2156e+06	792969	3.00184e+06	3.77046e+06	3.53623e+06	1.78117e+06	4.52762e+06	1.07956e+06	4.19395	1	18	1.20103e+06	1.20103e+06	1.46925e+06	1.64434e+06	534705	677401	1.93401e+07	1.20103e+06	3.0974e+06	735613	1.13052e+06	1.93268e+06	1.84928e+06	1.13052e+06	1.13052e+06	1.64422e+07	5.43831e+06	1.37891e+06	3.94392	0.00980579	18	1.84928e+06	2.71015e+06	2.91592e+06	2.11035e+06	2.67036e+07
LPS(22:6)	0.0880783	21	3.0974e+06	5.56727e+06	2.91592e+06	122525	1.38984e+06	1.93268e+06	2.57645e+06	2.91592e+06	2.20916e+06	1.93268e+06	2.83257e+06	1.36096e+07	2.48141e+06	5.03057e+06	5.16145e+06	5.87644e+06	5.146e+06	2.20372e+06	2.33514	0.154016	18	3.00184e+06	3.67337e+06	2.20916e+06	3.97649e+06	2.91592e+06	4.2156e+06	64182.2	1.38984e+06	3.30177e+06	3.30177e+06	3.67337e+06	5.41577e+06	3.42484e+06	6.15565e+06	4.49783e+06	362911	3.92317e+06	2.14639e+06	1.8278	3.43181e-06	18	5.72596e+06	5.03057e+06	582204	4.49783e+06	279451
PA(48:4)	0.059218	6	251838	534705	146161	201968	251838	223519	309606	172195	146161	279451	146161	172195	172195	64182.2	64182.2	251838	283668	138100	2.05408	0.106625	0	201968	534705	93540.8	251838	146161	223519	534705	93540.8	172195	122525	122525	93540.8	223519	201968	332872	223519	270513	127696	2.11841	0.00454906	0	6.9486e+06	5.16145e+06	9.97337e+06	7.92269e+06	5.99783e+06
PE(40:5)	1	18	1.03849e+08	677401	1.58081e+08	3.44443e+08	1.53017e+08	1.80702e+08	1.53017e+08	1.88863e+08	1.80702e+08	1.84913e+08	1.41136e+08	1.03849e+08	1.65563e+08	2.011e+08	1.65563e+08	2.40872e+08	1.93275e+08	1.51763e+08	1.27353	0.738803	15	9.66988e+07	7.23031e+07	1.19713e+08	172195	2.13292e+08	1.13393e+08	2.04438e+08	9.66988e+07	1.88863e+08	7.98739e+07	1.03849e+08	2.011e+08	1.76783e+08	8.77326e+07	1.28963e+08	3.26488e+08	1.79992e+08	7.22217e+07	2.49221	0.0390139	12	1.01866e+08	2.011e+08	2.011e+08	279451	1.38965e+08
PG(34:0)	0.643858	18	2.87289e+07	3.02776e+07	3.12972e+07	6.86106e+07	3.64822e+07	4.41363e+07	4.48403e+07	3.9073e+07	2.58721e+07	3.48778e+07	4.82346e+07	3.78037e+07	4.27779e+07	5.22358e+07	7.00204e+07	7.69534e+07	6.04969e+07	3.66971e+07	1.64855	0.106625	15	2.82333e+07	3.35268e+07	3.35268e+07	4.16656e+07	4.7494e+07	4.16656e+07	8.77326e+07	5.30713e+07	6.46052e+07	3.60006e+07	5.22358e+07	5.02289e+07	7.00204e+07	5.82991e+07	7.23031e+07	8.42891e+07	7.12279e+07	3.42382e+07	2.08037	0.0125176	15	5.22358e+07	7.58134e+07	8.91019e+07	1.01866e+08	9.09923e+07
PG(36:2)	0.258181	21	1.65563e+08	1.84913e+08	1.03849e+08	3.75874e+08	7.23031e+07	1.11058e+08	2.04438e+08	1.97051e+08	1.36684e+08	1.41136e+08	1.76783e+08	1.61545e+08	1.61545e+08	2.40872e+08	2.35054e+08	1.84913e+08	2.0755e+08	1.46213e+08	1.41951	0.738803	18	2.23213e+08	3.6009e+08	1.68901e+08	1.65563e+08	2.46012e+08	1.88863e+08	5.86432e+08	1.97051e+08	2.72256e+08	1.73489e+08	2.65436e+08	2.46012e+08	3.26488e+08	3.51797e+08	3.51797e+08	2.35054e+08	3.16284e+08	2.29442e+08	1.37849	0.0251689	9	2.93081e+08	1.53017e+08	2.29268e+08	2.08718e+08	4.4446e+08
PG(36:3)	0.183801	0	1.84913e+08	2.40872e+08	1.18019e+08	4.69302e+08	8.77326e+07	1.26771e+08	2.011e+08	2.08718e+08	1.55341e+08	1.53017e+08	1.84913e+08	1.55341e+08	1.55341e+08	2.29268e+08	2.40872e+08	1.73489e+08	2.53276e+08	1.5608e+08	1.62273	0.482977	0	2.93081e+08	4.88323e+08	2.40872e+08	2.84823e+08	3.35877e+08	2.52393e+08	8.11136e+08	3.0015e+08	2.93081e+08	2.13292e+08	2.79401e+08	2.29268e+08	3.75874e+08	3.84863e+08	3.84863e+08	2.84823e+08	4.24889e+08	2.5376e+08	1.67437	0.0251689	9	5.69226e+08	3.44443e+08	3.19092e+08	3.35877e+08	7.67871e+08
PG(38:5)	0.183801	18	6.27348e+07	6.76032e+07	3.95705e+07	1.22285e+08	3.78037e+07	5.02289e+07	8.77326e+07	8.91019e+07	7.10771e+07	9.46985e+07	1.16027e+08	8.58718e+07	7.98739e+07	9.84257e+07	1.0723e+08	8.26958e+07	9.20563e+07	6.62168e+07	1.39023	0.356212	18	8.26958e+07	1.11058e+08	5.22358e+07	4.87519e+07	8.77326e+07	7.34828e+07	1.76783e+08	8.77326e+07	1.0723e+08	7.10771e+07	9.84257e+07	1.0552e+08	1.09189e+08	1.31405e+08	1.18019e+08	8.91019e+07	1.11929e+08	7.36853e+07	1.51901	2.04401e-07	12	7.34828e+07	7.69534e+07	9.46985e+07	9.46985e+07	1.13393e+08
PS(36:2)	1	18	3.60006e+07	3.78037e+07	4.11945e+07	1.32614e+06	2.48632e+07	7.83771e+07	6.86106e+07	7.34828e+07	1.52296e+07	4.95637e+07	2.04657e+07	2.58721e+07	4.16656e+07	4.7494e+07	8.26958e+07	1.0552e+08	6.93439e+07	2.77828e+07	2.49593	0.128453	18	6.01951e+07	5.22358e+07	6.53864e+07	7.83771e+07	3.35268e+07	8.42891e+07	7.76416e+06	2.67036e+07	4.34285e+07	6.12577e+07	1.16027e+08	7.83771e+07	7.69534e+07	1.28963e+08	6.12577e+07	5.73107e+07	8.11212e+07	3.80709e+07	2.13079	0.00347868	15	1.73489e+08	1.68901e+08	1.00053e+08	7.23031e+07	9.46985e+07
PS(36:3)	0.0880783	18	1.41136e+08	1.38965e+08	1.34171e+08	1.18019e+08	1.93464e+08	3.25243e+07	8.26958e+07	7.44283e+07	1.97051e+08	8.91019e+07	8.99057e+08	1.31405e+08	6.46052e+07	1.80702e+08	2.17747e+08	2.04438e+08	3.29154e+08	9.5778e+07	3.43663	0.0880783	12	1.24496e+08	1.16027e+08	1.43776e+08	5.91523e+07	1.73489e+08	3.9073e+07	2.52393e+08	2.65436e+08	1.41136e+08	1.93464e+08	2.17747e+08	1.53017e+08	1.43776e+08	1.93464e+08	1.68901e+08	1.01866e+08	1.82598e+08	1.10863e+08	1.64706	0.0390139	0	2.72256e+08	2.40872e+08	2.79401e+08	3.84863e+08	2.79401e+08
PS(38:4)	0.415671	6	3.51474e+09	2.54901e+09	3.51474e+09	1.56708e+09	3.51474e+09	3.51474e+09	2.95518e+09	2.54901e+09	2.07916e+09	1.78732e+09	2.46012e+08	3.51474e+09	1.24284e+09	2.43195e+09	3.83659e+09	1.70285e+09	3.13342e+09	1.90681e+09	1.64328	1	6	2.8331e+09	1.40224e+09	1.8613e+09	2.8331e+09	2.29751e+09	2.95518e+09	5.38042e+08	1.40224e+09	9.2062e+08	3.51474e+09	2.07916e+09	1.03569e+09	1.24284e+09	2.43195e+09	2.43195e+09	1.16866e+09	2.23244e+09	1.79824e+09	1.24145	0.000441908	18	1.40224e+09	2.46012e+08	7.25769e+08	8.71157e+08	1.12918e+09
PS(40:4)	1	18	4.11945e+07	4.67461e+07	6.12577e+07	2.83257e+06	6.35802e+07	7.98739e+07	4.05961e+07	1.0552e+08	2.92323e+07	4.87279e+06	4.67461e+07	8.26958e+07	3.17893e+07	8.58718e+07	1.43776e+08	1.13393e+08	9.37076e+07	3.80077e+07	2.46549	0.844316	21	6.76032e+07	6.86106e+07	3.17893e+07	6.27348e+07	5.54802e+07	7.00204e+07	2.82333e+07	6.46052e+07	4.05961e+07	5.82991e+07	2.96543e+07	6.53864e+07	8.42891e+07	1.13393e+08	5.73107e+07	3.60006e+07	7.27484e+07	4.8484e+07	1.50046	0.0251689	18	1.0552e+08	1.19713e+08	1.19713e+08	7.44283e+07	4.7494e+07
PS(40:5)	0.356212	15	1.30438e+07	6.12577e+07	1.24414e+07	7.23031e+07	3.12972e+07	1.33596e+07	1.0552e+08	7.69534e+07	1.65563e+08	3.25243e+07	1.28963e+08	1.67108e+07	6.01951e+07	3.78037e+07	6.76032e+07	8.13278e+07	8.59404e+07	3.97615e+07	2.1614	0.844316	21	4.23189e+07	3.02776e+07	9.84257e+07	7.76416e+06	2.67036e+07	8.91019e+07	7.34828e+07	5.27267e+06	4.54484e+07	1.46244e+07	1.67108e+07	4.01518e+07	6.53864e+07	4.16656e+07	4.48403e+07	2.08718e+08	9.01526e+07	2.92339e+07	3.08384	0.0314197	0	1.18019e+08	2.04438e+08	3.0015e+08	3.51797e+08	7.00204e+07
SM(d18:1/18:0)	1	0	6.53864e+07	1.0552e+08	1.28963e+08	1.88863e+08	1.58081e+08	1.68901e+08	1.22285e+08	1.41136e+08	1.31405e+08	1.38965e+08	1.26771e+08	1.0723e+08	1.73489e+08	1.24496e+08	1.76783e+08	2.13292e+08	1.72015e+08	1.22183e+08	1.40784	0.738803	12	8.58718e+07	1.18019e+08	1.36684e+08	1.18019e+08	1.22285e+08	1.01866e+08	1.49736e+08	1.19713e+08	1.55341e+08	1.38965e+08	8.91019e+07	1.28963e+08	5.47852e+07	9.66988e+07	1.38965e+08	1.53017e+08	1.28093e+08	1.10867e+08	1.15538	0.0125176	15	1.36684e+08	1.38965e+08	1.65563e+08	1.55341e+08	1.19713e+08
SM(d18:1/20:1)	0.00763665	9	1.64422e+07	1.46244e+07	2.67036e+07	2.58721e+07	3.60006e+07	2.67036e+07	2.71641e+07	2.96543e+07	2.82333e+07	3.55342e+07	1.93401e+07	1.97587e+07	2.04657e+07	1.38345e+07	2.67036e+07	2.41553e+07	2.98807e+07	2.09106e+07	1.42897	1	12	9.97337e+06	1.55915e+07	2.58721e+07	1.90525e+07	7.43516e+06	2.82333e+07	4.49783e+06	2.33755e+07	1.93401e+07	2.08382e+07	2.2971e+07	1.49075e+07	7.12536e+06	1.33596e+07	2.1197e+07	1.97587e+07	1.95142e+07	1.53602e+07	1.27044	0.0390139	18	2.48632e+07	8.46078e+06	1.97587e+07	9.97337e+06	1.52296e+07
SM(d18:1/28:3)	1	18	7.44283e+07	6.01951e+07	1.73275e+07	2.37778e+07	8.84691e+06	4.48403e+07	7.83771e+07	5.39865e+07	7.69534e+07	4.82346e+07	5.65183e+07	5.91523e+07	8.58718e+07	5.30713e+07	5.22358e+07	4.34285e+07	6.02146e+07	4.39322e+07	1.37063	0.961045	6	6.86106e+07	1.03849e+08	9.46985e+07	7.98739e+07	6.15565e+06	1.0723e+08	7.92269e+06	7.69534e+07	4.49783e+06	8.77326e+07	7.23031e+07	7.69534e+07	7.34828e+07	5.30713e+07	8.46078e+06	5.91523e+07	8.67581e+07	4.85418e+07	1.78729	0.00111498	0	1.13393e+08	1.47148e+08	1.84913e+08	1.34171e+08	8.13278e+07
TG_NH4(48:3)	1	18	3.95705e+07	1.73275e+07	5.73107e+07	8.26586e+06	2.7598e+07	2.37778e+07	3.78037e+07	1.87564e+07	4.16656e+07	2.71641e+07	2.67036e+07	3.17893e+07	4.01518e+07	2.48632e+07	3.08462e+07	2.37778e+07	3.18307e+07	2.6984e+07	1.17961	0.356212	9	3.4262e+07	4.48403e+07	2.71641e+07	4.7494e+07	3.9073e+07	5.30713e+07	6.27348e+07	3.48778e+07	2.96543e+07	4.34285e+07	3.48778e+07	4.87519e+07	4.05961e+07	5.15546e+07	2.7598e+07	2.71641e+07	4.74392e+07	3.67282e+07	1.29163	0.00980579	21	1.43716e+07	7.92269e+06	8.26586e+06	8.84691e+06	1.32614e+06
TG_NH4(58:9)	0.643858	12	1.28963e+08	1.26771e+08	1.93464e+08	8.42891e+07	2.65436e+08	2.08718e+08	1.97051e+08	2.29268e+08	1.13393e+08	2.35054e+08	1.49736e+08	1.13393e+08	2.17747e+08	1.36684e+08	1.58081e+08	1.34171e+08	2.25118e+08	1.33372e+08	1.6879	0.258181	9	1.18019e+08	1.31405e+08	1.97051e+08	1.73489e+08	9.66988e+07	2.08718e+08	3.9265e+08	1.49736e+08	1.49736e+08	1.76783e+08	1.97051e+08	1.49736e+08	9.66988e+07	1.01866e+08	1.61545e+08	1.65563e+08	2.11951e+08	1.31418e+08	1.6128	0.0314197	6	9.84257e+07	2.52393e+08	2.46012e+08	2.59105e+08	1.36684e+08
TG_NH4(62:12)	0.738803	12	5.56727e+06	6.62352e+06	1.01778e+07	9.17976e+06	1.80873e+07	1.43716e+07	6.49219e+06	3.00184e+06	1.03779e+07	1.49075e+07	1.77375e+07	6.49219e+06	1.15633e+07	4.10211e+06	8.46078e+06	7.58272e+06	1.23788e+07	7.88708e+06	1.5695	1	12	5.56727e+06	5.03057e+06	1.24414e+07	7.92269e+06	7.28384e+06	9.17976e+06	6.49219e+06	8.10181e+06	1.33596e+07	9.17976e+06	7.43516e+06	5.03057e+06	4.10211e+06	5.03057e+06	6.49219e+06	1.27537e+07	8.75128e+06	7.09464e+06	1.2335	0.0390139	3	3.77046e+06	1.67108e+07	2.33755e+07	1.80873e+07	3.19209e+06
[truncated: 14 more columns]

## Sheet: B
Table S4. Heatmap of rhythmic lipids in hepatocytes upon hepatocytic REV-ERB disruption independent and dependent on SCAP. Related to Figure 4C.
B. Rhythmic lipids in LM upon hepatocytic REV-ERB disruption independent and dependent on SCAP
Name	ADJ.P.Control	LAG.Control	Control_ZT4_rep1	Control_ZT4_rep2	Control_ZT4_rep3	Control_ZT4_rep4	Control_ZT10_rep1	Control_ZT10_rep2	Control_ZT10_rep3	Control_ZT10_rep4	Control_ZT16_rep1	Control_ZT16_rep2	Control_ZT16_rep3	Control_ZT16_rep4	Control_ZT22_rep1	Control_ZT22_rep2	Control_ZT22_rep3	Control_ZT22_rep4	max.Control	min.Control	Fold_Change.Control	ADJ.P.DKO	LAG.DKO	RevDKO_ZT4_rep1	RevDKO_ZT4_rep2	RevDKO_ZT4_rep3	RevDKO_ZT4_rep4	RevDKO_ZT10_rep1	RevDKO_ZT10_rep2	RevDKO_ZT10_rep3	RevDKO_ZT10_rep4	RevDKO_ZT16_rep1	RevDKO_ZT16_rep2	RevDKO_ZT16_rep3	RevDKO_ZT16_rep4	RevDKO_ZT22_rep1	RevDKO_ZT22_rep2	RevDKO_ZT22_rep3	RevDKO_ZT22_rep4	max.DKO	min.DKO	Fold_Change.DKO	ADJ.P.TKO	LAG.TKO	RevScapTKO_ZT4_rep1	RevScapTKO_ZT4_rep2	RevScapTKO_ZT4_rep3	RevScapTKO_ZT4_rep4	RevScapTKO_ZT10_rep1
PA(36:4)	0.00149673	12	157856	301801	102955	177837	348829	441254	1.20335e+06	2.04426e+06	380426	588242	219620	1.20335e+06	560812	372625	253024	326761	1.00942e+06	185112	5.45303	1	6	501643	820738	39258.2	357358	635948	507290	699380	1.3076e+06	304141	785752	398999	289357	545519	1.00425e+06	583303	593668	787555	429749	1.83259	0.558811	6	334058	268043	289357	108142	754667
PC 34:4	0.000319896	12	3.34857e+06	5.67132e+06	2.78386e+06	4.14179e+06	5.15277e+06	5.28143e+06	6.50037e+06	7.89719e+06	4.31381e+06	6.50037e+06	6.50037e+06	8.43514e+06	5.15277e+06	3.84954e+06	4.31381e+06	4.73176e+06	6.43742e+06	3.98638e+06	1.61485	0.0880783	9	4.91559e+06	5.38139e+06	2.96076e+06	3.39804e+06	5.38139e+06	5.7971e+06	5.98233e+06	6.32429e+06	5.04384e+06	5.38139e+06	5.7971e+06	5.15277e+06	6.61916e+06	5.04384e+06	5.38139e+06	3.78414e+06	5.87128e+06	4.16395e+06	1.41003	0.482977	15	3.13618e+06	2.83396e+06	3.34857e+06	3.58006e+06	6.80607e+06
PE (40:1)	0.015888	12	40359.9	45506.5	25801	42048.5	67386.2	87770.4	84821.3	75450.7	126425	27384.3	48749.2	72945.2	60891.6	62584.2	58446.6	77885.6	78857.1	38429	2.05202	0.0880783	15	59907.6	38927.4	24539.8	34114.1	100676	42466.4	141243	37666.4	42048.5	84074.9	57477.5	102955	523354	71678.5	74297.4	45506.5	178709	39372.2	4.53897	0.356212	3	42466.4	71678.5	44189.3	34479.3	70597.1
PE (44:7)	0.00980579	12	160525	219620	104648	250724	186065	255572	354040	257733	304141	176140	306506	318168	202811	271776	248850	167558	276239	183879	1.50228	0.258181	12	276743	257733	88482.2	47088.9	240616	200817	269610	306506	250724	299589	274728	246950	127562	214658	383924	214658	267998	167512	1.59987	0.643858	15	55603.5	320390	152451	141243	102177
PE 32:2	0.00149673	12	9244.16	17352.1	7095.16	9048.25	11722.3	15756.7	38927.4	26413	20311.9	15756.7	32795.7	55104.9	17595.5	21454.4	17825.2	11929.5	30992.3	10684.9	2.90056	0.303932	15	24539.8	51484.2	12704.1	10369.9	33503.2	25164.2	26413	31115.2	37666.4	49509.7	25164.2	25465.8	32795.7	30128.5	38927.4	26711.2	34451.6	24774.5	1.39061	0.154016	12	28335.9	37279.7	7224.16	11929.5	49153.8
PE 34:0	0.00763665	21	3.66193e+07	5.40648e+07	2.07496e+06	4.3064e+07	2.55366e+07	1.03134e+07	1.39507e+07	6.09848e+06	5.04384e+06	3.332e+07	1.03134e+07	6.20248e+06	5.93704e+07	1.15231e+07	7.78804e+07	8.64365e+07	5.88026e+07	1.37199e+07	4.28593	0.0724012	9	8.21556e+06	7.70514e+06	1.56094e+07	1.66582e+07	1.83873e+07	6.5164e+07	4.3064e+07	8.24147e+07	1.19818e+08	1.51523e+07	1.56094e+07	1.01238e+07	5.93704e+07	4.23369e+06	1.72116e+07	1.47027e+07	5.22575e+07	1.20471e+07	4.33778	0.415671	12	2.07587e+07	1.91475e+07	5.13367e+07	6.61916e+06	3.00658e+07
PG(34:0)	0.00763665	6	380426	422106	167558	310322	437000	523354	422106	194261	460074	318168	274728	223487	284704	141243	195630	140019	394180	190399	2.07028	1	12	255572	268043	128571	231498	208065	339751	134758	386976	323829	425375	168872	163391	189917	265316	365965	179343	270367	220921	1.22382	1	3	354040	236911	153654	246950	127562
PA 33:1	1	18	80083.9	40359.9	29886.4	51484.2	32795.7	25164.2	70597.1	72318.2	114981	55104.9	38123	32466.6	37666.4	102177	84821.3	42466.4	66782.8	50218.8	1.32984	0.0314197	3	209707	188726	100676	184225	326761	197382	137917	30447.8	100676	80083.9	135938	35777.5	54658.1	134758	127562	110380	173127	88118.9	1.9647	1	12	35045.7	36423	109160	30447.8	49509.7
PC 34:3	0.0390139	12	5.6588e+07	6.79755e+07	3.66193e+07	5.13367e+07	5.6588e+07	7.0795e+07	8.64365e+07	5.6588e+07	5.13367e+07	8.64365e+07	5.93704e+07	9.0611e+07	4.07577e+07	5.13367e+07	5.40648e+07	6.19995e+07	7.19387e+07	5.20397e+07	1.38238	0.00082487	12	6.79755e+07	6.5164e+07	3.332e+07	5.13367e+07	6.5164e+07	5.40648e+07	8.64365e+07	7.78804e+07	1.04656e+08	9.55813e+07	7.44349e+07	7.0795e+07	6.19995e+07	5.93704e+07	6.79755e+07	7.44349e+07	8.63667e+07	5.44491e+07	1.58619	0.183801	0	7.0795e+07	4.91701e+07	4.3064e+07	5.93704e+07	7.78804e+07
PC(14:0/20:2)	1	18	7.0795e+07	5.93704e+07	7.0795e+07	1.11912e+08	1.70166e+08	1.39895e+08	1.19818e+08	3.00658e+07	1.28533e+08	1.66582e+07	2.31327e+08	4.54534e+07	1.70166e+08	6.5164e+07	2.06584e+08	2.06584e+08	1.62125e+08	7.82182e+07	2.07272	0.00347868	15	7.78804e+07	3.66193e+07	4.91701e+07	1.39507e+07	7.0795e+07	8.64365e+07	3.48987e+07	1.87728e+08	1.39895e+08	3.87181e+07	1.87728e+08	1.87728e+08	1.04656e+08	2.31327e+08	1.28533e+08	1.70166e+08	1.58671e+08	4.44051e+07	3.57325	1	0	1.70166e+08	1.87728e+08	3.66193e+07	8.64365e+07	3.332e+07
PC(15:0/20:2)	0.183801	15	1.05474e+07	4.3064e+07	1.56094e+07	2.70161e+07	3.66193e+07	4.54534e+07	1.98066e+07	1.72116e+07	3.66193e+07	1.98066e+07	3.48987e+07	5.13367e+07	3.48987e+07	3.14873e+07	2.83892e+07	4.54534e+07	3.56653e+07	2.40592e+07	1.4824	0.0200525	12	2.70161e+07	3.332e+07	9.49088e+06	1.98066e+07	4.54534e+07	4.91701e+07	2.70161e+07	3.48987e+07	3.14873e+07	4.69737e+07	3.00658e+07	5.13367e+07	4.69737e+07	3.00658e+07	4.07577e+07	1.07059e+07	3.99659e+07	2.24084e+07	1.78352	1	0	3.87181e+07	4.07577e+07	3.14873e+07	4.54534e+07	8.24147e+07
PE 34:2	0.0880783	12	2.1669e+06	2.58997e+06	992518	1.76787e+06	7.39973e+06	4.47694e+06	1.09633e+07	4.73176e+06	957574	4.55303e+06	5.04384e+06	1.23673e+07	4.37755e+06	9.49088e+06	3.63198e+06	1.83873e+07	8.97193e+06	1.87931e+06	4.77404	0.00591198	15	4.73176e+06	4.23369e+06	1.60009e+06	1.74255e+06	7.07844e+06	9.73577e+06	8.84953e+06	9.92339e+06	3.29439e+06	1.15231e+07	5.28143e+06	1.29954e+07	1.01238e+07	1.12642e+07	8.21556e+06	1.72116e+07	1.17038e+07	3.07702e+06	3.80361	0.482977	12	1.36421e+06	1.23673e+07	9.06972e+06	3.90354e+06	1.77809e+07
PE 34:3	0.258181	18	345593	380426	274728	418297	345593	812429	1.21824e+06	308898	414163	362838	398999	480763	418297	527794	511163	515051	671290	354761	1.89223	0.00264335	12	577958	441254	192626	334058	540089	577958	1.3278e+06	1.10544e+06	1.25292e+06	2.33674e+06	1.12051e+06	501643	1.10544e+06	441254	853308	1.18952e+06	1.30295e+06	386474	3.37138	0.643858	12	471511	777493	304141	318168	927985
PE 36:1	0.356212	9	1.87728e+08	1.87728e+08	1.70166e+08	1.28533e+08	1.53208e+08	2.31327e+08	1.53208e+08	1.87728e+08	2.31327e+08	2.31327e+08	1.39895e+08	2.31327e+08	1.87728e+08	1.53208e+08	1.19818e+08	1.53208e+08	2.08469e+08	153490557	1.35819	0.000229816	15	1.28533e+08	1.11912e+08	1.28533e+08	1.28533e+08	1.39895e+08	1.39895e+08	2.06584e+08	1.70166e+08	9.55813e+07	3.00135e+08	2.06584e+08	2.31327e+08	1.53208e+08	1.87728e+08	1.87728e+08	1.87728e+08	2.08407e+08	1.24378e+08	1.6756	0.128453	6	1.28533e+08	7.78804e+07	8.64365e+07	9.55813e+07	2.31327e+08
PE 36:3	0.218335	12	3.87181e+07	3.66193e+07	7.53318e+06	3.66193e+07	4.69737e+07	1.70166e+08	3.69461e+08	2.06584e+08	3.332e+07	4.54534e+07	2.7869e+08	1.53208e+08	1.19818e+08	4.91701e+07	7.44349e+07	3.69461e+08	1.98296e+08	2.98725e+07	6.63809	0.0251689	15	4.91701e+07	1.19818e+08	3.48987e+07	3.66193e+07	4.91701e+07	3.87181e+07	5.6588e+07	3.332e+07	3.69461e+08	6.19995e+07	2.31327e+08	4.69737e+07	2.31327e+08	5.13367e+07	4.91701e+07	9.9601e+07	1.7744e+08	4.44491e+07	3.99199	0.558811	12	5.40648e+07	3.3076e+08	4.54534e+07	4.07577e+07	3.00135e+08
PE 36:6	0.154016	21	907547	545519	262551	604082	432650	515051	777493	214658	527794	376696	777493	593668	403749	785752	661762	1.2354e+06	771665	484963	1.59118	0.0251689	12	1.12051e+06	320390	456007	418297	460074	1.01906e+06	1.13296e+06	829500	236911	1.43689e+06	907547	1.15911e+06	655701	707733	672625	732100	935116	578800	1.61561	0.183801	12	785752	655701	291852	471511	1.07766e+06
PE 38:1	1	12	1.39507e+07	1.21232e+07	1.03134e+07	9.49088e+06	1.56094e+07	1.17934e+07	1.35837e+07	2.35838e+07	2.07587e+07	1.23673e+07	7.53318e+06	9.06972e+06	1.72116e+07	1.21232e+07	1.51523e+07	1.07059e+07	1.61426e+07	1.14695e+07	1.40743	0.00347868	15	6.20248e+06	8.43514e+06	1.27002e+07	1.23673e+07	8.61538e+06	1.43752e+07	7.70514e+06	1.07059e+07	9.3253e+06	1.72116e+07	1.47027e+07	2.2343e+07	1.56094e+07	1.39507e+07	1.39507e+07	9.73577e+06	1.58957e+07	9.92627e+06	1.60137	0.218335	21	1.77809e+07	1.66582e+07	7.07844e+06	9.49088e+06	1.07059e+07
PE 38:7	0.558811	3	1.2354e+06	1.05481e+06	70597.1	917926	471511	1.10544e+06	1.00425e+06	754667	441254	820738	853308	699380	1.07766e+06	699380	968340	723902	867321	703670	1.23257	0.04819	15	1.13296e+06	1.20335e+06	62584.2	519284	390766	515051	795546	515051	802286	1.3278e+06	1.20335e+06	982219	769792	624910	907547	829500	1.07891e+06	554103	1.94713	1	12	992518	429698	501643	707733	1.3278e+06
PE 40:5	1	12	3.13618e+06	1.90814e+06	2.87455e+06	1.4732e+06	1.18952e+06	2.5176e+06	2.33674e+06	3.34857e+06	1.76787e+06	5.57152e+06	2.1669e+06	2.83396e+06	1.34335e+06	2.20109e+06	1.55799e+06	3.84954e+06	3.08506e+06	2.23799e+06	1.37849	0.0125176	21	1.00425e+06	3.13618e+06	3.29439e+06	1.4897e+06	1.53436e+06	1.04528e+06	1.55799e+06	2.33674e+06	1.87938e+06	1.60009e+06	2.70559e+06	1.38877e+06	2.74133e+06	3.90354e+06	3.13618e+06	3.01588e+06	3.19923e+06	1.61859e+06	1.97655	0.0880783	15	4.23369e+06	1.5791e+06	1.07766e+06	1.51439e+06	2.13369e+06
PE 40:6	1	12	5.13367e+07	3.14873e+07	1.91475e+07	4.54534e+07	5.13367e+07	4.07577e+07	3.66193e+07	1.83873e+07	6.19995e+07	5.93704e+07	2.35838e+07	3.14873e+07	3.14873e+07	3.48987e+07	4.3064e+07	3.14873e+07	4.41103e+07	3.52343e+07	1.25191	0.00347868	15	5.89284e+06	1.66582e+07	1.91475e+07	1.09633e+07	3.332e+07	1.91475e+07	2.17485e+07	4.3064e+07	1.32735e+07	3.00658e+07	3.87181e+07	4.54534e+07	3.332e+07	3.48987e+07	3.66193e+07	3.48987e+07	3.49342e+07	1.31654e+07	2.65348	0.738803	3	2.35838e+07	5.40648e+07	5.40648e+07	2.07587e+07	5.6588e+07
PE 42:7)	0.258181	12	777493	515051	159459	527794	917926	1.45519e+06	1.2354e+06	2.83396e+06	769792	380426	1.3278e+06	1.15911e+06	1.10544e+06	1.03259e+06	869133	1.4897e+06	1.61062e+06	494949	3.25411	0.0125176	18	649063	2.20109e+06	144543	463667	1.05481e+06	1.06479e+06	785752	795546	1.3076e+06	1.06479e+06	1.17557e+06	599145	1.41222e+06	1.3278e+06	1.41222e+06	2.70559e+06	1.71446e+06	864591	1.98297	1	0	583303	982219	1.25292e+06	329376	707733
PE(32:2)	0.154016	9	5781.06	14603.6	12244.8	29232.2	8511.75	9923.5	15287.9	18411.4	15287.9	11373.6	17352.1	15512.4	9769.42	6068.98	9769.42	7224.16	15465.4	8207.99	1.88419	0.00980579	12	7951.82	14088.1	9435.32	8840.33	30829.8	20311.9	28638.8	54188.3	46655.3	44189.3	18411.4	5654.71	11180	6767.48	11929.5	16312.5	33492.2	10078.9	3.323	0.303932	12	10816	16522.9	5170.73	14852.4	25465.8
PE(39:7)	0.218335	9	33503.2	30128.5	10369.9	60891.6	46158.9	75450.7	58446.6	92616.7	42952.3	28638.8	55603.5	59907.6	58446.6	47745.6	23328	51989.9	68168.2	33723.3	2.0214	0.000441908	15	44577	24241.2	22065	42048.5	37279.7	46158.9	46655.3	65307.5	86962.6	46158.9	48315.5	55104.9	72945.2	68127.5	67386.2	86284.9	73686	33232.9	2.21726	1	12	28021	58446.6	30128.5	15287.9	51989.9
DG 34:1	1	0	4.91701e+07	4.69737e+07	8.64365e+07	6.79755e+07	3.48987e+07	5.93704e+07	5.93704e+07	1.04656e+08	1.11912e+08	6.19995e+07	3.66193e+07	3.48987e+07	7.78804e+07	8.24147e+07	4.54534e+07	4.3064e+07	6.45738e+07	6.13575e+07	1.05242	0.000229816	6	1.04656e+08	9.0611e+07	9.0611e+07	1.11912e+08	1.53208e+08	1.28533e+08	1.39895e+08	9.55813e+07	7.44349e+07	8.24147e+07	8.64365e+07	4.07577e+07	8.64365e+07	7.78804e+07	9.55813e+07	8.64365e+07	1.29304e+08	7.1011e+07	1.82091	1	12	4.3064e+07	4.3064e+07	1.19818e+08	7.44349e+07	3.48987e+07
DG 36:3	0.218335	3	2.70161e+07	3.00658e+07	4.69737e+07	3.48987e+07	2.43486e+07	3.66193e+07	3.14873e+07	4.54534e+07	3.87181e+07	2.70161e+07	1.83873e+07	2.07587e+07	3.00658e+07	4.3064e+07	3.00658e+07	2.83892e+07	3.47386e+07	2.622e+07	1.32489	0.00980579	3	5.40648e+07	5.13367e+07	7.44349e+07	9.9601e+07	8.64365e+07	7.0795e+07	3.87181e+07	3.00658e+07	3.332e+07	2.70161e+07	5.40648e+07	3.00658e+07	4.91701e+07	5.6588e+07	5.40648e+07	4.69737e+07	6.98593e+07	3.61167e+07	1.93427	0.356212	9	3.14873e+07	3.14873e+07	6.19995e+07	5.13367e+07	1.72116e+07
DG 36:4	0.183801	15	4.54534e+07	5.13367e+07	4.91701e+07	5.6588e+07	3.87181e+07	5.13367e+07	7.0795e+07	1.19818e+08	9.0611e+07	5.40648e+07	6.19995e+07	6.5164e+07	7.44349e+07	8.64365e+07	6.19995e+07	4.69737e+07	7.0167e+07	5.06371e+07	1.38568	0.000229816	6	9.9601e+07	9.9601e+07	7.0795e+07	8.24147e+07	1.87728e+08	1.53208e+08	1.19818e+08	1.11912e+08	7.0795e+07	9.9601e+07	9.55813e+07	4.3064e+07	6.5164e+07	8.64365e+07	8.64365e+07	7.78804e+07	1.43167e+08	7.72603e+07	1.85304	0.303932	12	2.55366e+07	3.87181e+07	1.11912e+08	5.40648e+07	3.87181e+07
[truncated: 14 more columns]
